# Supplementary material for: Proteomics Analysis of Human Obesity Reveals the Epigenetic Factor HDAC4 as a Potential Target for Obesity
Source: PLoS One. 2013 Sep 24;8(9):e75342. doi: 10.1371/journal.pone.0075342 (PMC3782461; doi:10.1371/journal.pone.0075342)
Supplement: Table S1 — List of peptides identified in lean subjects. (XLSX) [file pone.0075342.s004.xlsx]

## Sheet: Sheet1
Sequence	# PSMs	Protein Group Accessions	Modifications	PEP	XCorr	Probability	Charge	MH+ [Da]	ΔM [ppm]	RT [min]	# Missed Cleavages
LcYVALDFEQEMATAASSSSLEK	431	IPI00021439.1	C2(Carbamidomethyl)	2.85326e-12	6.46157	0	2	2550.17	-0.601693	35.3576	0
LQVELDNVTGLLSQSDSK	27	IPI00019502.3		2.27478e-12	6.43825	0	2	1946.01	0.301684	29.42	0
LcYVALDFEQEmATAASSSSLEK	74	IPI00021439.1	C2(Carbamidomethyl); M12(Oxidation)	8.4554e-10	6.43735	0	2	2566.17	1.47875	27.5681	0
TLNQPDSQLQLTTGNGLFLSEGLK	5	IPI00790784.2		3.6187e-12	6.39051	0	3	2574.34	-1.48695	30.8274	0
FVALIcEASGGGAFLVLPLGK	11	IPI00010133.3	C6(Carbamidomethyl)	3.60626e-14	6.2846	0	2	2119.16	-1.48746	38.4707	0
VLLLGSQQAGTTLNLDLGGK	9	IPI00295976.6		1.65441e-11	6.23952	0	2	1998.12	-0.482147	29.6156	0
LAPITSDPTEATAVGAVEASFK	18	IPI00479186.7		5.44885e-15	6.20552	0	2	2175.12	1.74816	30.4872	0
DNLTLWTSDTQGDEAEAGEGGEN	16	IPI00021263.3		8.06716e-11	6.18451	0	2	2409	0.895523	24.4578	0
FQSAAIGALQEASEAYLVGLFEDTNLcAIHAK	9	IPI00219038.9	C27(Carbamidomethyl)	1.83588e-10	6.17086	0	3	3437.7	-0.831336	45.863	0
GHYTEGAELVDSVLDVVR	7	IPI00007752.1;IPI00645452.1		3.39466e-12	6.13564	0	2	1958.98	0.798749	34.0455	0
DYPVVSIEDPFDQDDWGAWQK	5	IPI00465248.5		1.79607e-14	6.08361	0	3	2510.12	0.392615	36.3467	0
AASADSTTEGTPADGFTVLSTK	23	IPI00059366.4		8.3639e-13	6.071	0	2	2127.01	-1.06342	20.1357	0
GVAALTSDPAVQAIVLDTASDVLDK	6	IPI00298994.6		8.92294e-12	6.06881	0	2	2469.3	-1.38989	41.03	0
ATPPQIVNGDQYcGDYELFVEAVEQNTLQEFLK	5	IPI00746352.1	C13(Carbamidomethyl)	1.61727e-07	6.05796	0	3	3815.8	-1.92915	46.314	0
APEPHVEEDDDDELDSK	31	IPI00792537.1		2.41694e-10	6.00853	0	2	1939.81	1.86281	13.0101	0
IAQLEEELEEEQGNTELINDR	31	IPI00019502.3		1.14382e-08	5.99805	0	2	2472.18	3.30925	25.8497	0
AVELLGDIVQNcSLEDSQIEK	13	IPI00013847.4	C12(Carbamidomethyl)	1.64002e-12	5.91656	0	3	2360.17	0.585435	29.364	0
DYEEVGVDSVEGEGEEEGEEY	9	IPI00792677.1		1.10582e-11	5.90005	0	2	2348.91	0.261346	22.5298	0
TTGIVMDSGDGVTHTVPIYEGYALPHAILR	167	IPI00021439.1		9.01409e-12	5.89898	0	3	3183.62	1.62102	28.6734	0
ELSGLPSGPSAGSGPPPPPPGPPPPPVSTSSGSDESASR	5	IPI00939159.2		4.22872e-13	5.89052	0	3	3590.73	2.51104	21.1275	0
VQNATLAVANITNADSATR	20	IPI00219682.6		7.14884e-13	5.84751	0	2	1930	-1.63532	19.6528	0
DIENQYETQITQIEHEVSSSGQEVQSSAK	10	IPI00019359.4		1.57784e-13	5.80352	0	3	3264.51	-0.62346	31.8762	0
IPESGGDNSVFDIFELTGAAR	16	IPI00296099.6		7.20626e-10	5.78418	0	2	2195.06	0.978105	37.0956	0
AQPVQVAEGSEPDGFWEALGGK	10	IPI00646773.2		6.35352e-11	5.76228	0	2	2272.09	0.967536	30.6328	0
EADESLNFEEQILEAAK	13	IPI00298994.6		6.19579e-09	5.75904	0	2	1935.92	0.677695	31.472	0
NIILEEGKEILVGDVGQTVDDPYATFVK	4	IPI00012011.6		2.93685e-08	5.75836	0	3	3062.59	-2.23678	34.9423	1
TQLEELEDELQATEDAK	31	IPI00019502.3		3.54045e-09	5.75312	0	2	1961.92	-1.83221	30.0706	0
FRcPEALFQPSFLGMEScGIHETTFNSIMK	3	IPI00021439.1	C3(Carbamidomethyl); C18(Carbamidomethyl)	9.69516e-12	5.75059	0	3	3534.63	-0.35284	33.4115	1
DQTDDQVTIDSALATQK	4	IPI00011107.2		1.2583e-10	5.64305	0	2	1848.88	0.6096	18.8684	0
FTASAGIQVVGDDLTVTNPK	3	IPI00465248.5		1.09139e-12	5.63777	0	2	2033.05	-0.280534	25.4538	0
LASVPAGGAVAVSAAPGSAAPAAGSAPAAAEEK	12	IPI00008529.1		3.753e-08	5.6361	0	3	2774.43	-0.24173	17.6609	0
IQEIIEQLDVTTSEYEK	9	IPI00784154.1		6.66534e-11	5.61612	0	2	2038.04	7.19801	28.0513	0
TELEDTLDSTAAQQELR	21	IPI00019502.3		3.04137e-11	5.61605	0	2	1919.92	0.899415	21.5997	0
GQVGGDVNVEmDAAPGVDLSR	3	IPI00384444.6	M11(Oxidation)	1.8011e-12	5.60838	0	2	2101.98	0.220351	18.3286	0
EDEEESLNEVGYDDIGGcR	5	IPI00022774.3	C18(Carbamidomethyl)	5.6544e-11	5.59903	0	2	2185.88	0.624691	20.4457	0
IIGLDQVAGMSETALPGAFK	21	IPI00019502.3		6.05178e-15	5.59364	0	2	2018.08	7.12794	33.3116	0
GLVEPVDVVDNADGTQTVNYVPSR	20	IPI00302592.2		9.42918e-10	5.58577	0	2	2544.26	1.38617	24.4752	0
SGETEDTFIADLVVGLcTGQIK	12	IPI00791564.2;IPI00465248.5	C17(Carbamidomethyl)	1.61653e-09	5.57727	0	2	2353.15	-2.09966	42.5203	0
SHcIAEVENDEmPADLPSLAADFVESK	9	IPI00745872.2	C3(Carbamidomethyl); M12(Oxidation)	1.11328e-11	5.5416	0	3	2990.34	-1.17633	31.5552	0
GILSGTSDLLLTFDEAEVR	4	IPI00291175.7		4.30154e-12	5.53651	0	2	2036.06	0.90118	37.6463	0
VcEDLDTSVNLAWTSGTNcTR	2	IPI00917420.1	C2(Carbamidomethyl); C19(Carbamidomethyl)	3.15941e-10	5.53628	0	2	2399.06	0.835392	24.7973	0
TLTGTVIDSGDGVTHVIPVAEGYVIGScIK	7	IPI00028091.3	C28(Carbamidomethyl)	2.90852e-13	5.529	0	3	3058.58	1.08708	31.7299	0
EILVGDVGQTVDDPYATFVK	17	IPI00012011.6		2.26128e-12	5.52572	0	2	2166.1	2.42968	29.6577	0
TAAELLQSQGSQAGGSQTLK	11	IPI00216139.3		1.12205e-11	5.50913	0	2	1975.01	-0.226181	15.5192	0
ImNGEADAmSLDGGFVYIAGK	2	IPI00022463.1	M2(Oxidation); M9(Oxidation)	1.3322e-12	5.50694	0	2	2191	-1.01428	25.8272	0
AGAAPYVQAFDSLLAGPVAEYLK	2	IPI00008274.7		3.05965e-06	5.50351	0	2	2351.23	0.535246	44.6996	0
DLLVTGAYEISDQSGGAGGLR	10	IPI00028055.4		1.55522e-14	5.47864	0	2	2079.04	0.496986	26.4312	0
EENVGLHQTLDQTLNELNcI	12	IPI00010779.4;IPI00216975.1	C19(Carbamidomethyl)	2.5286e-08	5.43445	0	2	2340.11	-1.20416	33.3227	0
LNEAAAGLNQAATELVQASR	20	IPI00298994.6		9.09803e-12	5.43251	0	2	2027.05	0.708854	28.7635	0
NIELIcQENEGENDPVLQR	6	IPI00910350.1	C6(Carbamidomethyl)	4.44843e-10	5.426	0	2	2270.07	0.201722	22.3401	0
VTLTcVAPLSGVDFQLR	1	IPI00022895.7	C5(Carbamidomethyl)	9.26466e-12	5.42598	0	3	1876	-1.20128	31.5712	0
TPMGIVLDALEQQEEGINR	29	IPI00908696.2		1.25495e-11	5.42297	0	2	2113.08	8.36919	37.6055	0
SIDGTADDEDEGVPTDQAIR	3	IPI00845446.2		5.43669e-12	5.42028	0	2	2103.93	-1.25136	15.2867	0
ALNALcDGLIDELNQALK	7	IPI00024993.4	C6(Carbamidomethyl)	9.0553e-12	5.41523	0	2	1971.02	1.29994	38.8159	0
DNLTLWTSENQGDEGDAGEGEN	13	IPI00759832.1		5.59715e-06	5.40173	0	2	2350.95	-1.10744	23.5808	0
VQLSNDFDEYImAIEQTIK	2	IPI00783987.2	M12(Oxidation)	1.37695e-10	5.38864	0	2	2273.1	-0.989851	42.4154	0
YTPVQQGPVGVNVTYGGDPIPK	24	IPI00302592.2		1.33854e-08	5.38067	0	2	2286.18	1.17467	22.7362	0
NPSSAGSWNSGSSGPGSTGNR	9	IPI00029717.1		1.90808e-13	5.37562	0	2	1963.85	0.100513	9.19484	0
VQQLQGLLQNQSLQLQEQEK	4	IPI00645440.2		3.80016e-12	5.37503	0	3	2352.26	1.97792	24.8739	0
SMEAEMIQLQEELAAAER	25	IPI00019502.3		3.42018e-10	5.37124	0	2	2048.97	2.78782	36.4677	0
EEDDVVSEDLVQQDVQDLYEAGELK	21	IPI00002459.4;IPI00221226.7		3.40358e-13	5.36852	0	3	2865.32	0.725616	35.7092	0
AVSSAIAQLLGEVAQGNENYAGIAAR	18	IPI00298994.6		3.01704e-13	5.3675	0	3	2573.33	-2.60435	39.1401	0
TDDYLDQPcYETINR	4	IPI00640006.1	C9(Carbamidomethyl)	1.30574e-07	5.36471	0	2	1902.81	-2.08173	19.4132	0
GIVDQSQQAYQEAFEISK	25	IPI00021263.3		2.69789e-09	5.36092	0	2	2040.99	0.897624	26.192	0
VSQMAQYFEPLTLAAVGAASK	15	IPI00298994.6		2.68587e-10	5.33197	0	2	2182.13	2.69167	35.9568	0
HGVQELEIELQSQLSK	6	IPI00019359.4		6.59715e-10	5.32922	0	2	1837.98	5.51816	27.552	0
LGPGGLDPVEVYESLPEELQK	7	IPI00013122.1		4.36311e-10	5.32543	0	2	2269.16	2.05674	35.4277	0
LLLFSPSVVHLGVPLSVGVQLQDVPR	2	IPI00032258.4		6.21422e-12	5.32061	0	3	2769.6	-0.898489	38.2143	0
LVQDVANNTNEEAGDGTTTATVLAR	18	IPI00784154.1		5.17273e-11	5.32048	0	2	2560.26	3.31075	17.2241	0
EYGVVLAPDGSTVAVEPLLAGLEAGLQGR	2	IPI00163207.1		2.73812e-09	5.31427	0	3	2881.53	-1.39328	42.9947	0
EPEDEEEEEEEEEEDEDEDLEELEVLER	1	IPI00298289.1		8.8317e-09	5.31063	0	3	3493.37	1.90906	31.5433	0
LTYAYFAGGDAGDAFDGFDFGDDPSDK	2	IPI00219713.1		1.96772e-08	5.30582	0	2	2834.17	-0.789896	34.5595	0
ALVLIAFAQYLQQcPFEDHVK	26	IPI00745872.2	C14(Carbamidomethyl)	1.70998e-07	5.29026	0	2	2490.28	-1.02679	41.638	0
MPcAEDYLSVVLNQLcVLHEK	3	IPI00745872.2	C3(Carbamidomethyl); C16(Carbamidomethyl)	5.1637e-13	5.28823	0	3	2518.22	1.01522	41.5264	0
EYVLPSFEVIVEPTEK	4	IPI00783987.2		2.01126e-11	5.28147	0	2	1878.97	-1.25723	32.3212	0
GESDPAYQQYQDAANNLR	1	IPI00009904.1		5.46655e-08	5.27126	0	2	2039.91	0.0803355	20.0715	0
HSQAVEELAEQLEQTK	18	IPI00019502.3		5.11557e-09	5.2703	0	2	1839.9	-3.51553	23.7741	0
KANLQIDQINTDLNLER	19	IPI00019502.3		5.46758e-10	5.27011	0	2	1998.06	-2.3017	23.1192	1
ILLmDLNEEDPTVLELGITGSK	3	IPI00218732.3	M4(Oxidation)	3.92035e-08	5.2596	0	2	2416.25	-1.06552	33.4926	0
mPcAEDYLSVVLNQLcVLHEK	10	IPI00745872.2	M1(Oxidation); C3(Carbamidomethyl); C16(Carbamidomethyl)	7.89849e-13	5.23722	0	3	2534.21	-0.765907	39.8973	0
ITVVGVGQVGMAcAISILGK	5	IPI00219217.3	C13(Carbamidomethyl)	1.70176e-13	5.23455	0	2	1973.09	-0.434363	38.3353	0
EFNAETFTFHADIcTLSEK	10	IPI00745872.2	C14(Carbamidomethyl)	8.19103e-09	5.23405	0	2	2260.02	-0.0055854	28.1714	0
GPPQEEEEEEDEEEEATKEDAEAPGIR	11	IPI00514330.5		4.77867e-09	5.22741	0	3	3042.29	1.74024	17.198	1
FVPGAWLAGEGVDVTSLR	9	IPI00293423.3		5.42271e-11	5.22627	0	2	1874	9.95515	32.9536	0
AALANLcIGDVITAIDGENTSNMTHLEAQNR	1	IPI00010414.4	C7(Carbamidomethyl)	8.26518e-14	5.22542	0	3	3312.59	-0.49522	35.855	0
TTGIVmDSGDGVTHTVPIYEGYALPHAILR	34	IPI00021439.1	M6(Oxidation)	4.38318e-11	5.22476	0	3	3199.61	-0.422226	27.2389	0
VVAPTISSPVcQEQLVEAGR	25	IPI00298994.6	C11(Carbamidomethyl)	1.88049e-11	5.21967	0	3	2140.11	2.08162	22.1953	0
AVVVNAAQLASYSQSK	6	IPI00797802.1		6.71521e-09	5.21468	0	2	1635.87	2.33983	20.0753	0
EAEScDcLQGFQLTHSLGGGTGSGMGTLLISK	8	IPI00007752.1;IPI00645452.1;IPI00909140.5	C5(Carbamidomethyl); C7(Carbamidomethyl)	3.23225e-09	5.21059	0	3	3311.54	0.634379	29.815	0
MQEAMTQEVSDVFSDTTTPIK	4	IPI00291175.7		3.34779e-10	5.20378	0	2	2358.09	0.708057	29.4168	0
GSELWLGVDALGLNIYEQNDR	1	IPI00872814.1		6.19534e-10	5.20072	0	2	2362.17	0.334095	37.7448	0
NEDITEPQSILAAAEK	8	IPI00917331.1		3.07579e-10	5.19058	0	2	1728.87	2.63479	24.2539	0
LEGSAPTDVLDSLTTIPELK	17	IPI00216699.1		5.00309e-11	5.18858	0	2	2099.11	-0.138838	34.9936	0
VEQIAAIAQELNELDYYDSHNVNTR	5	IPI00013808.1		1.25803e-13	5.18458	0	3	2905.4	1.38103	34.0188	0
EDAQVAAEILEIADTPSGDK	31	IPI00221226.7		3.59451e-08	5.18231	0	2	2072.01	3.1215	30.951	0
QLETVLDDLDPENALLPAGFR	4	IPI00005087.1		5.436e-12	5.17622	0	2	2326.2	3.47773	38.7157	0
FQSSAVmALQEAcEAYLVGLFEDTNLcAIHAK	5	IPI00465070.7	M7(Oxidation); C13(Carbamidomethyl); C27(Carbamidomethyl)	1.85784e-06	5.17577	0	3	3602.7	-0.354924	43.7879	0
WGTDEAQFIYILGNR	8	IPI00002459.4;IPI00221226.7		6.63204e-09	5.16321	0	2	1782.89	6.91396	33.6293	0
ILLMDLNEEDPTVLELGITGSK	3	IPI00218732.3		1.2275e-05	5.163	0	2	2400.26	0.877432	36.6862	0
KLEEEQIILEDQNcK	27	IPI00019502.3	C14(Carbamidomethyl)	9.03177e-08	5.15682	0	2	1888.92	-3.86623	19.6082	1
DLYANTVLSGGTTmYPGIADR	42	IPI00021439.1	M14(Oxidation)	5.67887e-15	5.15219	0	3	2231.07	0.441861	25.3387	0
SLETENSALQLQVTER	10	IPI00217975.4		7.6344e-10	5.15066	0	2	1817.93	2.47155	20.3432	0
SHcIAEVENDEMPADLPSLAADFVESK	12	IPI00745872.2	C3(Carbamidomethyl)	1.62981e-12	5.14759	0	3	2974.34	-0.409286	34.519	0
TEGDEEAEEEQEENLEASGDYK	18	IPI00893179.1		6.85086e-08	5.14184	0	2	2500.99	-0.587341	15.5594	0
LQLQEQLQAETELcAEAEELR	18	IPI00019502.3	C14(Carbamidomethyl)	6.34264e-10	5.13445	0	2	2501.22	0.24177	31.0249	0
LASEAKPAAVAAENEEIGSHIK	16	IPI00298994.6		1.79506e-11	5.13116	0	3	2235.16	-1.07215	15.09	0
GQVGGEINVEmDAAPGVDLSR	3	IPI00450768.7	M11(Oxidation)	9.30167e-13	5.12762	0	2	2130.02	2.94483	20.3795	0
IDQLEGDHQLIQEALIFDNK	11	IPI00013508.5		4.6313e-11	5.12713	0	2	2339.19	2.6796	31.7602	0
DTDmDGVGDQcDNcPLEHNPDQLDSDSDR	9	IPI00296099.6	M4(Oxidation); C11(Carbamidomethyl); C14(Carbamidomethyl)	1.37877e-10	5.12463	0	3	3336.27	2.98539	15.9942	0
LQQELDDLLVDLDHQR	34	IPI00019502.3		1.28931e-09	5.11685	0	2	1950.01	6.85629	32.1337	0
LNVAEVTQSEIGQK	11	IPI00879834.1		3.69512e-09	5.10859	0	2	1515.8	-0.767121	19.3814	0
AAEAAPPTQEAQGETEPTEQAPDALEQAADTSR	1	IPI00182757.10		2.02752e-12	5.10343	0	3	3380.54	0.251792	19.0618	0
NmITGTSQADcAVLIVAAGVGEFEAGISK	6	IPI00396485.3	M2(Oxidation); C11(Carbamidomethyl)	1.31447e-10	5.10277	0	3	2925.43	-1.32006	43.9289	0
TIGGGDDSFNTFFSETGAGK	19	IPI00792677.1		5.46578e-11	5.09953	0	2	2007.89	-1.2295	28.1659	0
FYVEAcDDGADDVLTIDR	2	IPI00022275.6	C6(Carbamidomethyl)	4.3457e-14	5.09837	0	2	2073.91	2.68572	25.9469	0
IVGPSGAAVPcKVEPGLGADNSVVR	10	IPI00302592.2	C11(Carbamidomethyl)	8.63733e-10	5.09439	0	2	2449.28	-3.58944	19.6552	1
KVESLQEEIAFLK	25	IPI00418471.6		1.06702e-07	5.08045	0	2	1533.85	-0.33058	26.1055	1
LAADEDDDDDDEEDDDEDDDDDDFDDEEAEEKAPVKK	4	IPI00658013.1		2.34826e-07	5.07722	0	4	4246.55	0.141528	14.7773	2
VTAQGPGLEPSGNIANK	21	IPI00302592.2		7.52131e-08	5.06944	0	2	1652.86	-1.7932	12.3841	0
LLQDSVDFSLADAINTEFK	14	IPI00418471.6		5.48324e-11	5.06758	0	2	2126.06	-0.831179	35.9503	0
GGSGGSYGGGGSGGGYGGGSGSR	7	IPI00019359.4		2.85454e-14	5.06509	0	2	1791.73	-0.324184	6.73065	0
VIEHIMEDLDTNADK	26	IPI00027462.1		4.94411e-09	5.05419	0	2	1742.84	7.18806	19.551	0
VLIFQEENEIPASVFVK	10	IPI00005809.7		1.99558e-08	5.05203	0	2	1962.05	-1.90528	32.8263	0
LLNLDGTcADSYSFVFSR	1	IPI00480192.1	C8(Carbamidomethyl)	2.92132e-11	5.0486	0	2	2064.97	-1.45037	32.3735	0
AVEGcVSASQAATEDGQLLR	7	IPI00298994.6	C5(Carbamidomethyl)	2.29535e-10	5.04492	0	2	2061.98	-1.63683	18.4984	0
VIEHImEDLDTNADK	8	IPI00027462.1	M6(Oxidation)	4.61403e-09	5.03826	0	2	1758.83	6.26599	13.66	0
GVGAAATAVTQALNELLQHVK	2	IPI00298994.6		1.26085e-12	5.03586	0	2	2091.16	0.0133981	43.2178	0
LQVTNVLSQPLTQATVK	10	IPI00552972.2		6.54786e-08	5.03232	0	2	1840.06	2.2389	25.0636	0
GQTGGDVNVEmDAAPGVDLSR	2	IPI00217963.3	M11(Oxidation)	1.01642e-11	5.02624	0	2	2103.96	0.678616	16.844	0
ILAIGLINEALDEGDAQK	11	IPI00009342.1		8.91687e-11	5.00371	0	2	1883.02	2.84774	35.4947	0
ANLQIDQINTDLNLER	28	IPI00019502.3		1.77455e-09	5.00187	0	2	1869.97	1.00006	25.8789	0
WGDAGAEYVVESTGVFTTMEK	9	IPI00795257.3		1.61129e-11	4.99524	0	2	2277.03	-2.13022	32.7635	0
SLHQAIEGDTSGDFLK	17	IPI00002459.4;IPI00221226.7		1.51427e-09	4.98547	0	2	1717.85	6.06903	18.282	0
GEELDEDLFLQLTGGHEAF	6	IPI00216699.1		4.13692e-10	4.984	0	2	2119.98	0.585191	38.5037	0
GSQAQPDSPSAQLALIAASQSFLQPGGK	10	IPI00298994.6		1.1311e-06	4.98098	0	2	2754.41	2.56247	35.1661	0
AEDSLLAAEEAAAK	8	IPI00940084.1		3.67627e-08	4.98098	0	2	1388.69	-2.44258	19.6226	0
KIQVLQQQADDAEER	12	IPI00642042.3		2.48112e-08	4.9801	0	2	1770.89	-2.36197	11.6999	1
DFSALESQLQDTQELLQEENR	35	IPI00019502.3		2.29418e-13	4.97783	0	3	2493.17	-0.206243	35.3308	0
VLAVNQENEQLMEDYEK	8	IPI00013508.5		2.07574e-09	4.97101	0	2	2051.96	0.68009	22.2706	0
FQSSAVMALQEAcEAYLVGLFEDTNLcAIHAK	4	IPI00465070.7	C13(Carbamidomethyl); C27(Carbamidomethyl)	9.65476e-10	4.97051	0	3	3586.69	-2.3188	44.4282	0
SQIFSTASDNQPTVTIK	14	IPI00003362.2		4.74845e-09	4.96764	0	2	1836.93	-2.1079	19.3188	0
DLYANTVLSGGTTMYPGIADR	31	IPI00021439.1		4.0035e-13	4.96717	0	2	2215.09	7.08309	28.1945	0
EQLGEFYEALDcLR	5	IPI00022429.3	C12(Carbamidomethyl)	4.06894e-09	4.96664	0	3	1742.8	-1.97911	33.0256	0
KEEEEEEEEYDEGSNLKK	4	IPI00029046.1		1.26149e-09	4.96662	0	3	2213.96	2.65651	9.01357	2
ILATPPQEDAPSVDIANIR	12	IPI00942979.1		8.48479e-13	4.96399	0	2	2020.07	1.83326	24.1114	0
GVAIGQTSLTASVTNK	5	IPI00291755.6		3.40272e-09	4.96302	0	2	1546.85	2.66513	17.5163	0
DAGEGLLAVQITDPEGKPK	15	IPI00302592.2		1.26462e-08	4.95726	0	2	1938.02	-0.614065	22.674	0
EDSDEVHLEELSLSK	3	IPI00657664.2		4.48942e-08	4.95369	0	2	1729.81	-1.59392	19.9868	0
AAAPAPEEEMDEcEQALAAEPK	2	IPI00738381.2	C13(Carbamidomethyl)	3.39059e-10	4.95323	0	2	2357.03	1.3788	22.441	0
DATNVGDEGGFAPNILENK	15	IPI00465248.5		6.39016e-12	4.95262	0	2	1960.93	1.46798	23.7022	0
DQMQQQLNDYEQLLDVK	10	IPI00217975.4		9.9183e-10	4.95195	0	2	2108.01	7.4541	32.722	0
GVNLPGAAVDLPAVSEK	10	IPI00479186.7		3.04294e-11	4.94544	0	2	1636.89	2.00693	24.3559	0
SGPFGQIFRPDNFVFGQSGAGNNWAK	6	IPI00007752.1;IPI00645452.1;IPI00909140.5		2.04041e-12	4.94417	0	3	2798.34	0.141127	32.8661	0
ATEDFLGSSSGYSSEDDYVGYSDVDQQSSSSR	1	IPI00941110.1		1.66571e-09	4.94377	0	3	3425.41	1.28556	23.6445	0
AIGGGLSSVGGGSSTIK	4	IPI00909059.3		7.18722e-11	4.94185	0	2	1447.78	0.0088295	14.7217	0
QTSGGPVDASSEYQQELER	6	IPI00002521.1		4.5408e-11	4.93945	0	2	2080.95	2.26796	16.8673	0
SWQDELAQQAEEGSAR	3	IPI00328715.4		3.26422e-09	4.93756	0	2	1804.81	1.4928	22.4013	0
SEDFGVNEDLADSDAR	23	IPI00218918.5		1.76478e-09	4.93418	0	2	1739.74	1.51487	17.9426	0
VENQENVSNLVIEDTELK	22	IPI00008274.7;IPI00939159.2		6.22304e-11	4.93106	0	2	2073.03	0.119828	25.116	0
LPETIDLGALYLSMK	1	IPI00742980.1		1.08722e-08	4.92691	0	2	1663.9	0.164341	35.6522	0
NPDDITQEEYGEFYK	8	IPI00414676.6		2.17974e-08	4.92556	0	2	1847.8	2.23171	21.5285	0
GADFLVTEVENGGSLGSK	1	IPI00479186.7		1.03118e-10	4.92163	0	2	1779.88	1.16191	27.1005	0
LSEGSQPAEEEEDQETPSR	3	IPI00911038.2		7.55973e-10	4.92066	0	2	2117.91	0.715645	9.26999	0
EGPGPEDTVQDNLGAAGAEEEQEEHQK	16	IPI00657664.2		1.8809e-15	4.91859	0	3	2864.25	2.60504	17.0241	0
DNLTLWTSDQQDEEAGEGN	7	IPI00216319.3		3.80128e-10	4.91268	0	2	2121.89	0.644939	23.7981	0
VLALSVETDYTFPLAEK	1	IPI00791448.1		3.52459e-09	4.91195	0	2	1896	-0.37661	31.491	0
TAFDEAIAELDTLNEESYK	21	IPI00759832.1		6.42458e-12	4.91191	0	2	2159	0.787784	36.5253	0
GFYPSDIAVEWESNGQPENNYK	1	IPI00892671.1;IPI00399007.7		2.1683e-08	4.90384	0	3	2544.13	-2.38233	29.1898	0
VAGTGEGGLEEMVEELNSGK	2	IPI00456925.3		1.13108e-09	4.90087	0	2	2005.94	0.548084	31.7929	0
AIPDLTAPVAAVQAAVSNLVR	11	IPI00291175.7		5.26838e-14	4.89973	0	2	2076.18	-0.274369	44.8978	0
SLLVIPNTLAVNAAQDSTDLVAK	4	IPI00550591.1		3.71676e-10	4.89971	0	2	2353.3	1.96246	33.3565	0
AAELIANSLATAGDGLIELR	13	IPI00017334.1		2.03121e-11	4.89865	0	2	1998.1	6.47899	33.9153	0
GLGTDEDTLIEILASR	14	IPI00218918.5		8.64397e-09	4.89852	0	2	1702.89	3.75726	36.6643	0
GPDGLTAFEATDNQAIK	8	IPI00926178.1		5.10579e-11	4.89314	0	2	1747.85	0.260906	21.4715	0
VEQIAAIAQELNELDYYDSPSVNAR	12	IPI00013508.5		3.38635e-11	4.89264	0	3	2808.37	0.585457	36.359	0
ALEILQEEDLIDEDDIPVR	1	IPI00032258.4		4.43824e-10	4.8883	0	2	2225.11	-1.76249	32.3328	0
MTVDESGQLIScSMDDTVR	1	IPI00939854.1	C12(Carbamidomethyl)	1.4469e-07	4.88499	0	2	2143.93	1.4441	24.0568	0
VDQSILTGESVSVTK	12	IPI00478023.1		1.91232e-09	4.87833	0	2	1562.83	2.14528	17.8749	0
DAPEGGFDAIMQATVcDEK	7	IPI00303283.2	C16(Carbamidomethyl)	1.25841e-10	4.87792	0	2	2053.89	3.00559	29.302	0
VQVQDNEGcPVEALVK	19	IPI00302592.2	C9(Carbamidomethyl)	2.20629e-07	4.87665	0	2	1784.88	-0.95864	19.8069	0
NPDDITNEEYGEFYK	12	IPI00784295.2		1.9209e-08	4.87409	0	2	1833.78	0.997623	20.9104	0
SMLQATAEANNLAAAASAK	1	IPI00550523.5		4.26007e-11	4.86682	0	2	1832.93	9.04131	22.7141	0
LTLVcESAPGPITmDLTGDLEALKK	4	IPI00792537.1	C5(Carbamidomethyl); M14(Oxidation)	2.26177e-10	4.86676	0	3	2688.39	0.544423	32.1612	1
AAFDDAIAELDTLSEESYK	16	IPI00000816.1		1.08139e-11	4.86495	0	2	2087.97	2.45187	36.8185	0
TPEVTcVVVDVSHEDPEVK	6	IPI00892671.1	C6(Carbamidomethyl)	2.22554e-09	4.86446	0	2	2139.03	-0.176759	22.4649	0
DIVmTQSPDSLAVSLGER	1	IPI00387120.1	M4(Oxidation)	2.95512e-11	4.86406	0	2	1933.95	-0.807845	24.1889	0
LISLTDENALSGNEELTVK	3	IPI00027230.3		4.83327e-12	4.8632	0	2	2046.07	2.93657	25.1814	0
AYSDPSTGEPATYGELQQR	5	IPI00398776.3		5.88696e-12	4.86164	0	2	2069.94	-0.547018	15.6413	0
AEGSDVANAVLDGADcIMLSGETAK	8	IPI00479186.7	C16(Carbamidomethyl)	2.65289e-09	4.86139	0	2	2494.15	2.87922	34.0799	0
AETEcQNTEYQQLLDIK	10	IPI00009865.4	C5(Carbamidomethyl)	1.38384e-09	4.85725	0	2	2082.97	1.63902	24.4711	0
KGVNLPGAAVDLPAVSEK	7	IPI00479186.7		2.44683e-10	4.84745	0	2	1764.99	0.13262	21.6425	1
LQVEPAVDTSGVQcYGPGIEGQGVFR	12	IPI00302592.2	C14(Carbamidomethyl)	1.22503e-09	4.84475	0	2	2763.35	2.76873	26.6247	0
SALTVQFVQGIFVEK	5	IPI00015148.3		8.88824e-09	4.84434	0	2	1665.92	-0.831953	33.4773	0
ELLENPVQPINDMSYFGcLDSVMENSK	3	IPI00298994.6	C18(Carbamidomethyl)	6.39151e-06	4.84259	0	3	3129.42	-0.355346	37.7299	0
SDLEMQYETLQEELmALK	1	IPI00019359.4	M15(Oxidation)	2.40012e-05	4.84027	0	2	2187.03	5.98809	36.6043	0
ELEQVcNPIISGLYQGAGGPGPGGFGAQGPK	3	IPI00304925.5	C6(Carbamidomethyl)	1.93088e-08	4.83973	0	3	3055.5	2.73749	31.1213	0
TLQEVTQLSQEAQR	5	IPI00031522.2		6.97294e-08	4.83429	0	2	1630.84	-2.03703	18.2928	0
DSETVDEDEEVDPALTVGTIK	2	IPI00400922.5		5.51836e-08	4.82432	0	2	2262.06	5.49884	23.1388	0
NALVSHLDGTTPVcEDIGR	9	IPI00013847.4	C14(Carbamidomethyl)	1.82521e-11	4.81684	0	2	2054.01	8.38679	19.7049	0
EGILNDDIYcPPETAVLLASYAVQSK	11	IPI00872814.1	C10(Carbamidomethyl)	3.31038e-08	4.81617	0	3	2866.42	0.485418	38.8324	0
NLEQLGGTVTNPGGSGTSSR	3	IPI00910670.1		4.61122e-12	4.81353	0	2	1931.95	1.8369	16.2125	0
IPEISIQDMTAQVTSPSGK	7	IPI00302592.2		2.26171e-12	4.81136	0	2	2002.03	7.52551	28.1368	0
TAFDEAIAELDTLSEESYK	36	IPI00021263.3		1.3578e-11	4.81027	0	2	2131.99	-1.30396	39.6223	0
IAQDLEMYGVNYFSIK	1	IPI00872814.1		9.8018e-09	4.80782	0	2	1890.93	0.467946	31.4129	0
EVDVGLAADVGTLQR	4	IPI00011416.2		3.7237e-09	4.79755	0	2	1542.81	1.66296	22.7848	0
GGETSEMYLIQPDSSVKPYR	15	IPI00298497.3		1.42654e-10	4.7975	0	3	2257.09	2.94277	21.0757	0
IGLADYALESGGASVISTR	9	IPI00941110.1		2.6968e-12	4.79647	0	2	1879.99	8.72766	27.79	0
EVVTSEDGSDcPEAMDLGTLSGIGTLDGFR	12	IPI00029717.1	C11(Carbamidomethyl)	2.87866e-11	4.79568	0	3	3128.42	6.25414	34.6347	0
LGIYDADGDGDFDVDDAK	2	IPI00796966.1		1.3895e-10	4.78577	0	2	1900.81	1.46965	22.9225	0
LcYVALDFENEmATAASSSSLEK	17	IPI00922693.1	C2(Carbamidomethyl); M12(Oxidation)	6.93213e-05	4.78488	0	2	2552.16	4.36647	43.1992	0
LTLVcESAPGPITMDLTGDLEALKK	7	IPI00792537.1	C5(Carbamidomethyl)	7.08336e-11	4.78258	0	3	2672.39	0.791771	33.9755	1
DVVIQDDDVEcTMVEK	1	IPI00010466.3	C11(Carbamidomethyl)	2.86406e-09	4.7807	0	2	1894.84	1.03851	19.9781	0
EIVHLQAGQcGNQIGAK	24	IPI00007752.1	C10(Carbamidomethyl)	9.58687e-09	4.7732	0	2	1822.94	7.01684	12.9229	0
ALGALVDScAPGLcPDWDSWDASKPVTNAR	10	IPI00302592.2	C9(Carbamidomethyl); C14(Carbamidomethyl)	2.3772e-08	4.77227	0	3	3229.52	6.15067	29.8443	0
YGINTTDIFQTVDLWEGK	3	IPI00550363.3		4.9738e-12	4.7715	0	2	2100.03	-0.0587558	38.5142	0
ADIDVSGPSVDTDAPDLDIEGPEGK	3	IPI00021812.2		1.46272e-10	4.76818	0	2	2512.16	2.54946	23.7719	0
SQVFSTAADGQTQVEIK	4	IPI00007765.5		2.94393e-07	4.76673	0	2	1808.91	2.26795	17.2927	0
NMGGPYGGGNYGPGGSGGSGGYGGR	10	IPI00396378.3		5.70168e-16	4.76669	0	2	2189.92	8.63167	15.1409	0
QTTVSNSQQAYQEAFEISK	11	IPI00759832.1		9.58018e-09	4.76271	0	2	2159.03	3.2852	21.2342	0
ALPAVQQNNLDEDLIR	3	IPI00645078.1		8.12421e-10	4.76266	0	2	1808.95	0.568381	23.4216	0
AAVPSGASTGIYEALELR	9	IPI00791564.2;IPI00465248.5		3.22592e-11	4.76237	0	2	1804.95	0.663028	28.4755	0
AQQVSQGLDVLTAK	25	IPI00291175.7		1.65859e-06	4.76119	0	2	1457.79	-2.64888	19.048	0
FQAcPETQVPLQLESK	2	IPI00788599.5	C4(Carbamidomethyl)	1.20058e-09	4.75998	0	2	1874.93	1.65699	21.365	0
GPHALGAPSLLLTGTQLYGR	12	IPI00295976.6		5.01195e-08	4.75836	0	2	2022.13	8.71042	27.4463	0
GADccVLVFDVTAPNTFK	1	IPI00016342.1	C4(Carbamidomethyl); C5(Carbamidomethyl)	4.02423e-11	4.75473	0	2	2013.95	5.27639	30.4557	0
IMDPNIVGSEHYDVAR	10	IPI00303476.1		2.11636e-09	4.75375	0	2	1815.88	6.68992	18.2019	0
INNVPAEGENEVNNELANR	6	IPI00789253.1		7.02292e-12	4.75264	0	2	2096.01	2.8597	18.2244	0
VAAIEALNDGELQK	3	IPI00892521.1		1.08067e-08	4.75248	0	2	1470.77	-3.46989	19.4269	0
DcDLQEDAcYNcGR	4	IPI00430814.1	C2(Carbamidomethyl); C9(Carbamidomethyl); C12(Carbamidomethyl)	6.9603e-07	4.75231	0	2	1775.64	1.25434	12.2407	0
VFLLGEEVAQYDGAYK	6	IPI00798351.1		7.20952e-11	4.75063	0	2	1801.92	8.01782	30.698	0
ATENDIYNFFSPLNPVR	13	IPI00003881.5;IPI00013881.6		6.46968e-07	4.74061	0	2	1996.98	1.02648	35.1977	0
AANDAGYFNDEMAPIEVK	3	IPI00001539.8		6.77594e-11	4.73784	0	2	1954.89	0.103472	24.3516	0
SNLDEDIIAEENIVSR	1	IPI00783987.2		4.06936e-10	4.73757	0	2	1816.89	-1.62333	27.6583	0
AVFVDLEPTVIDEVR	25	IPI00792677.1		1.95836e-08	4.73589	0	2	1701.91	2.5457	30.1931	0
TSESGELHGLTTEEEFVEGIYK	1	IPI00022432.1		6.45671e-12	4.73585	0	3	2455.15	-1.13667	29.0827	0
NGPLEVAGAAVSAGHGLPAK	8	IPI00059366.4		2.30975e-10	4.733	0	2	1815.99	8.71529	20.6907	0
VGAIPANALDDGQWSQGLISAAR	17	IPI00298994.6		1.6232e-11	4.73265	0	2	2310.18	0.137794	30.3354	0
VDATEESDLAQQYGVR	13	IPI00010796.1		4.69184e-10	4.73068	0	2	1780.83	-3.69302	19.5535	0
VAPAPAAADAEVEQTDAESK	3	IPI00014474.1		4.67704e-13	4.7291	0	2	1969.94	1.71619	13.2036	0
RAAEDDEDDDVDTKK	8	IPI00916480.1		1.72838e-07	4.72638	0	3	1721.74	-3.05645	6.31229	2
LLSDSLPPSTGTFQEAQSR	7	IPI00298994.6		5.42728e-10	4.72466	0	2	2034.01	-0.514411	20.5584	0
VIVVGNPANTNcLTASK	6	IPI00916111.2	C12(Carbamidomethyl)	2.97193e-09	4.72253	0	2	1757.92	1.82312	17.353	0
TGASFQQAQEEFSQGIFSSR	6	IPI00218850.5		6.71062e-10	4.72047	0	2	2205.04	8.75057	29.5552	0
LAATNALLNSLEFTK	6	IPI00001639.2		9.10644e-10	4.71719	0	2	1605.89	6.36639	31.317	0
VTIAQGGVLPNIQAVLLPK	34	IPI00081836.3		1.81325e-10	4.71618	0	2	1931.18	5.35192	34.4284	0
KTVTAMDVVYALKR	6	IPI00453473.6		9.06381e-10	4.7119	0	3	1594.91	5.16154	23.4204	2
AEDGSVIDYELIDQDAR	17	IPI00455315.4		2.30294e-08	4.70748	0	2	1908.88	-0.246131	24.5229	0
NTIYEIQDNTGSMDVVGSGK	4	IPI00013163.1		2.43905e-12	4.70124	0	2	2127.99	1.14466	21.1618	0
SLEYcSTASIDSENPPDLNK	3	IPI00786995.1	C5(Carbamidomethyl)	1.98235e-08	4.69644	0	2	2240	-0.948018	18.5342	0
DGScGVAYVVQEPGDYEVSVK	21	IPI00302592.2	C4(Carbamidomethyl)	1.00281e-06	4.69434	0	2	2258.03	1.67611	23.0546	0
IPEISIQDmTAQVTSPSGK	1	IPI00302592.2	M9(Oxidation)	6.38004e-10	4.69355	0	2	2018.02	2.12197	20.5445	0
NLPGLVQEGEPFSEEATLFTK	5	IPI00910438.1		2.36858e-11	4.69277	0	2	2306.16	1.33097	33.5044	0
DDDYAGFVFGYQSSSR	4	IPI00296099.6		3.9197e-09	4.68828	0	2	1813.77	3.27779	27.5422	0
DIDDDLEGEVTEEcGK	3	IPI00788826.1	C14(Carbamidomethyl)	2.46543e-08	4.68242	0	2	1823.75	0.860046	20.9159	0
ASGPGLNTTGVPASLPVEFTIDAK	14	IPI00302592.2		2.56013e-09	4.67848	0	2	2342.23	0.514022	30.3414	0
LLDLENIQIPDAPPPIPK	3	IPI00745455.2		7.44306e-11	4.67847	0	2	1983.13	8.64142	33.2078	0
EQLEEEEEAKHNLEK	8	IPI00019502.3		2.64568e-08	4.67546	0	2	1854.87	-2.45207	11.1417	1
GSLGGGFSSGGFSGGSFSR	17	IPI00009865.4		1.59776e-10	4.67364	0	2	1707.77	-1.83908	21.9747	0
VLSALQAVQGLLVAQGR	2	IPI00032220.3		8.71197e-12	4.67221	0	3	1723.02	-1.77998	37.4744	0
DPAEGDGAQPEETPR	4	IPI00383581.4		4.63631e-08	4.67207	0	2	1568.68	-0.61658	8.21906	0
AFGPGLQGGSAGSPAR	22	IPI00302592.2		1.99158e-09	4.66711	0	2	1429.72	-0.790796	13.1027	0
QAWFIENEEQEYVQTVK	5	IPI00218918.5		6.54221e-09	4.66651	0	2	2141.02	-0.821104	28.8064	0
VPDASQDDGPAVERPSTEL	7	IPI00298268.1		3.27549e-10	4.6604	0	2	1982.94	3.48982	16.1459	0
SmEAEMIQLQEELAAAER	3	IPI00019502.3	M2(Oxidation)	1.95047e-12	4.65978	0	2	2064.96	1.32715	30.7297	0
VDPSLMEDSDDGPSLPTK	2	IPI00647194.1		2.25548e-08	4.65953	0	2	1902.86	0.575166	19.5923	0
RAEDGSVIDYELIDQDAR	20	IPI00455315.4		1.1295e-10	4.65771	0	2	2065	7.25779	22.1908	1
FSScGGGGGSFGAGGGFGSR	2	IPI00220327.4	C4(Carbamidomethyl)	1.22657e-12	4.65709	0	2	1765.74	1.36765	16.2991	0
AQGPAASAEEPKPVEAPAANSDQTVTVKE	2	IPI00299024.9		2.83004e-11	4.64707	0	3	2892.42	0.35322	13.4719	1
DGYNDIAVAAPYGGPSGR	9	IPI00295976.6		1.03827e-09	4.64176	0	2	1779.83	-1.83596	19.54	0
SYELPDGQVITIGNER	105	IPI00003269.1;IPI00922693.1;IPI00021439.1		4.163e-09	4.64056	0	2	1790.89	0.217927	26.208	0
SDNcEDTPEAGYFAVAVVK	2	IPI00022463.1	C4(Carbamidomethyl)	1.41704e-10	4.64017	0	2	2071.93	-0.718254	25.3973	0
LAALNPESNTAGLDIFAK	7	IPI00010896.3		5.29931e-11	4.63744	0	2	1844.98	1.7409	28.7372	0
HSQAVEELAEQLEQTKR	18	IPI00019502.3		1.2517e-07	4.63721	0	3	1996.01	1.25537	25.8408	1
ELESQISELQEDLESER	14	IPI00019502.3		1.09453e-10	4.63595	0	2	2033.96	2.3082	29.5695	0
ELGGLEGDPSPEEDEGIQK	9	IPI00551062.2		1.39367e-08	4.63526	0	2	1998.92	1.48401	16.5432	0
TSSAETPTIPLGSAVEAIK	7	IPI00009960.6		1.38878e-08	4.6327	0	2	1872	0.195652	25.2815	0
DGELPVEDDIDLSDVELDDLGKDEL	9	IPI00644989.2		3.45485e-07	4.63243	0	2	2758.27	2.23403	37.1912	1
YDcGEEILITVLSAMTEEAAVAIK	2	IPI00411704.9	C3(Carbamidomethyl)	1.32826e-10	4.62956	0	3	2626.3	-0.998501	54.8537	0
IINEPTAAAIAYGLDKK	9	IPI00003865.1		6.3763e-09	4.62135	0	2	1787.99	1.10392	23.1859	1
STNcFGDNDPIDVcEIGSK	4	IPI00654717.1	C4(Carbamidomethyl); C14(Carbamidomethyl)	1.43705e-10	4.6178	0	2	2127.9	1.00452	22.298	0
QLLQANPILEAFGNAK	15	IPI00019502.3;IPI00337335.7		1.36152e-08	4.61631	0	2	1726.95	-0.609089	33.5178	0
ALTSQLTDEELAQGR	7	IPI00011201.1		6.62296e-08	4.61514	0	2	1631.83	1.99073	18.1913	0
KDLYANTVLSGGTTMYPGIADR	14	IPI00021439.1		5.04481e-10	4.61283	0	3	2343.17	1.68924	24.0572	1
FLEQQNQVLQTK	22	IPI00021304.1;IPI00220327.4;IPI00376379.4		9.25545e-06	4.60913	0	2	1475.79	-0.0795856	14.8511	0
SNALDIIFQTDLTGQK	2	IPI00385294.4		5.17119e-10	4.60755	0	2	1763.92	-0.665528	33.6838	0
AVVYSNTIQSIMAIVK	10	IPI00748145.2		9.25807e-10	4.60581	0	2	1736.97	7.10042	36.4733	0
EPcVESLVSQYFQTVTDYGK	3	IPI00021854.1	C3(Carbamidomethyl)	1.46939e-09	4.6044	0	2	2350.09	-2.16347	40.8076	0
GFEVVYMTEPIDEYcVQQLK	4	IPI00414676.6	C15(Carbamidomethyl)	2.49639e-08	4.60223	0	2	2448.15	0.511912	32.3299	0
GEPAAAAAPEAGASPVEK	3	IPI00219301.7		1.73e-10	4.6016	0	2	1622.81	2.87095	10.257	0
VAPEEHPVLLTEAPLNPK	68	IPI00021439.1		6.11831e-09	4.60085	0	2	1954.08	5.49703	20.2765	0
FDGALNVDLTEFQTNLVPYPR	4	IPI00794663.1;IPI00792677.1;IPI00646909.2		1.70194e-08	4.60084	0	2	2409.21	-0.63193	35.6431	0
GAGTGGLGLAVEGPSEAK	25	IPI00302592.2		4.70813e-09	4.59236	0	2	1570.81	1.8302	17.4551	0
FYPEDVSEELIQDITQR	19	IPI00872814.1		1.22756e-11	4.59051	0	2	2082	-1.02566	38.3991	0
LSQSGEVGEPAGTDPGLDDLDVALSNLEVK	19	IPI00216699.1		2.26083e-07	4.58993	0	3	3025.49	1.57261	35.7146	0
LYGSEAFATDFQDSAAAK	1	IPI00847635.1		2.21733e-09	4.58976	0	2	1891.87	-0.663257	24.1641	0
TGSGGPGNHPHGPDASAEGLNPYGLVAPR	9	IPI00216699.1		4.60855e-12	4.58873	0	3	2782.35	7.43919	19.6416	0
VDNALQSGNSQESVTEQDSK	6	IPI00784985.1		1.30606e-11	4.58733	0	2	2135.97	2.73677	10.3303	0
AESAPLPVSADDTPEVLNR	10	IPI00032150.3		1.60353e-11	4.5836	0	2	1981	3.9907	21.3024	0
INQEEVGLAAPAPTAR	16	IPI00013163.1		1.41874e-07	4.58258	0	2	1636.86	-3.13051	15.1572	0
AVcMLSNTTAIAEAWAR	5	IPI00794663.1;IPI00792677.1;IPI00646909.2	C3(Carbamidomethyl)	3.42325e-09	4.57738	0	2	1864.9	-0.157057	31.2067	0
TLAESALQLLYTAK	17	IPI00298994.6		2.12934e-08	4.57682	0	2	1521.86	7.38022	34.7237	0
TGIEQGSDAGYLcESQK	5	IPI00031522.2	C13(Carbamidomethyl)	7.47064e-09	4.57666	0	2	1842.82	2.609	14.3695	0
GVVPLAGTDGETTTQGLDGLSER	16	IPI00418262.5		1.7779e-11	4.57541	0	2	2273.14	6.48757	23.58	0
VGLTNYAAAYcTGLLLAR	1	IPI00640037.1	C11(Carbamidomethyl)	2.55311e-09	4.5722	0	2	1927.03	9.31317	31.7743	0
SDLEMQYETLQEELMALK	3	IPI00019359.4		1.46564e-09	4.57102	0	2	2171.04	4.81455	37.756	0
QVELALWDTAGQEDYDR	2	IPI00000041.1;IPI00478231.2		2.9679e-11	4.57054	0	2	2008.92	-1.47381	27.8861	0
TALLDAAGVASLLTTAEVVVTEIPK	2	IPI00784154.1		2.94761e-11	4.56936	0	3	2482.42	7.32818	53.3196	0
DAGYGGLSLSIEGPSK	5	IPI00302592.2		3.24522e-08	4.56927	0	2	1550.77	2.01412	23.7569	0
MQQNIQELEEQLEEEESAR	20	IPI00019502.3		2.94294e-08	4.56876	0	2	2333.07	5.72481	28.511	0
DLEADIIGDTSGHFQK	15	IPI00002459.4;IPI00221226.7		1.20573e-09	4.56861	0	2	1745.84	3.70737	26.6822	0
ALLELQLEPEELYQTFQR	3	IPI00186290.6		4.13475e-09	4.56836	0	2	2220.16	0.691978	37.2313	0
AVLEEDEEVTEEAEMEPEDK	1	IPI00006510.1		2.84238e-08	4.56405	0	2	2320.99	1.54348	19.8707	0
EIVLTQSPGTLSLSPGER	1	IPI00385252.1		2.18698e-10	4.56048	0	2	1884.01	-1.03641	23.5545	0
VVVAENFDEIVNNENK	4	IPI00025252.1		6.06293e-09	4.55843	0	2	1832.9	0.0350206	23.313	0
LAAVDATVNQVLASR	11	IPI00644989.2		2.89986e-09	4.55729	0	2	1527.85	2.10043	25.3718	0
HTGPGILSMANAGPNTNGSQFFIcTAK	2	IPI00419585.9	C24(Carbamidomethyl)	3.96092e-13	4.55465	0	3	2791.33	0.313808	27.0333	0
FIAVGYVDDTQFVR	16	IPI00794678.2;IPI00936210.1;IPI00892737.1;IPI00472073.1;IPI00472138.1;IPI00816779.1;IPI00472434.1;IPI00472855.1;IPI00760554.2;IPI00473006.1;IPI00654689.3;IPI00930070.1;IPI00930140.1		3.45175e-08	4.55244	0	2	1629.84	6.81241	26.683	0
LITIEINPDcAAITQR	1	IPI00375513.3	C10(Carbamidomethyl)	2.08439e-10	4.55237	0	2	1827.97	3.68992	25.8346	0
EAAGEGPALYEDPPDQK	6	IPI00215911.3		2.16352e-08	4.55179	0	2	1786.82	2.29177	14.0231	0
YTIAALLSPYSYSTTAVVTNPK	3	IPI00022432.1		3.2002e-06	4.54997	0	2	2360.23	-1.6077	34.2244	0
DVQDSLTVSNEAQTAK	9	IPI00873484.1		5.82817e-06	4.54989	0	2	1705.82	-1.18669	14.2368	0
ATGTSSGANSEESTAAEFcR	5	IPI00299063.2	C19(Carbamidomethyl)	2.73856e-11	4.54914	0	2	2032.85	0.250357	12.7952	0
SGDSEVYQLGDVSQK	4	IPI00947310.1		1.52446e-08	4.54419	0	2	1611.75	1.93821	16.2803	0
HFSVTAEGGLSPAQVTGAR	8	IPI00478023.1		8.40134e-14	4.53903	0	2	1884.97	7.83865	18.2695	0
GPAVGIDLGTTYScVGVFQHGK	1	IPI00003865.1	C14(Carbamidomethyl)	1.16181e-11	4.53706	0	3	2263.12	-0.0925745	25.7356	0
KIDAAQNWLADPNGGPEGEEQIR	5	IPI00291175.7		3.64231e-09	4.5362	0	3	2508.21	0.425509	21.6507	1
GIYAYGFEKPSAIQQR	9	IPI00009328.4;IPI00924536.1		1.94904e-09	4.53494	0	2	1827.93	-2.594	19.4169	0
KDLYANTVLSGGTTmYPGIADR	11	IPI00021439.1	M15(Oxidation)	1.50561e-10	4.53282	0	3	2359.16	1.63413	21.6929	1
YSNSALGHVNcTIK	13	IPI00298289.1	C11(Carbamidomethyl)	6.03135e-07	4.52624	0	2	1563.76	3.60693	11.8923	0
ILEAHQNVAQLSLAEAQLR	9	IPI00216699.1		6.29035e-10	4.52578	0	2	2104.16	5.52427	23.1346	0
DVMQQQLAEYQELLDVK	9	IPI00879819.1		7.9979e-10	4.52439	0	2	2050.04	9.61689	35.0588	0
TFNTSTGGLLLPSDTK	3	IPI00893179.1		5.29587e-09	4.52411	0	2	1651.86	2.14068	22.13	0
EMEENFAVEAANYQDTIGR	16	IPI00418471.6		4.71569e-09	4.52368	0	2	2186.98	6.75323	25.811	0
SLADELALVDVLEDK	14	IPI00219217.3		4.85031e-08	4.52028	0	2	1629.86	0.568858	37.0127	0
LPETIDLGALYLSmK	1	IPI00742980.1	M14(Oxidation)	7.71315e-08	4.52002	0	2	1679.89	-1.09751	31.2565	0
NQLTSNPENTVFDAK	15	IPI00003362.2		9.02384e-08	4.51913	0	2	1677.81	3.04836	17.8212	0
VLQLTSWDEDAWASK	8	IPI00291175.7		2.75238e-07	4.51622	0	2	1748.85	1.24229	29.0508	0
TASGDYIDSSWELR	9	IPI00216699.1		7.8688e-07	4.51485	0	2	1599.73	1.73125	23.6996	0
FGIVTSSAGTGTTEDTEAK	7	IPI00796857.1		1.33164e-09	4.51448	0	2	1871.89	1.38505	15.1398	0
VFDEFKPLVEEPQNLIK	23	IPI00745872.2		3.07965e-09	4.51249	0	2	2045.09	-1.71374	29.3722	0
AcANPAAGSVILLENLR	11	IPI00169383.3	C2(Carbamidomethyl)	3.08964e-11	4.51215	0	2	1768.94	1.25474	30.8873	0
ESLELEDPSSGLGVTK	10	IPI00217775.1		1.06191e-08	4.51055	0	2	1660.83	2.43332	20.5923	0
QMVVLEEEFQNISPEELK	4	IPI00028414.3		9.80979e-10	4.50968	0	2	2162.07	1.68446	32.1779	0
NGQGFALVYSITAQSTFNDLQDLR	3	IPI00015148.3		1.85199e-10	4.50936	0	3	2658.31	-1.34305	39.438	0
VAGESAEPEPEPEADYYAK	8	IPI00000075.3		6.34226e-10	4.5059	0	2	2051.91	1.97166	14.8574	0
NIYVLQELDNPGAK	8	IPI00893179.1		1.93985e-07	4.50556	0	2	1573.83	6.56598	26.0773	0
IIAEGANGPTTPEADK	6	IPI00016801.1		8.59797e-10	4.50522	0	2	1583.79	-0.645646	10.0262	0
DNLTLWTSDMQGDGEEQNK	1	IPI00000816.1		2.46092e-08	4.50494	0	2	2180.95	3.27469	24.8422	0
EIQTTTGNQQVLVR	6	IPI00339384.5		1.22056e-07	4.50019	0	2	1586.85	-0.655947	12.5126	0
TLAQLNPESSLFIIASK	5	IPI00908881.2		2.23857e-10	4.50002	0	2	1832.02	3.02887	33.0985	0
AGAIAPcEVTVPAQNTGLGPEK	15	IPI00791448.1	C7(Carbamidomethyl)	7.30928e-07	4.49846	0	2	2180.1	-0.944143	19.4897	0
DKDDDGGEDDDANcNLIcGDEYGPETR	6	IPI00844578.1	C14(Carbamidomethyl); C18(Carbamidomethyl)	2.66607e-07	4.49833	0	3	3045.17	2.24079	17.8223	1
VNDDIIVNWVNETLR	4	IPI00010471.5		4.77019e-10	4.49787	0	2	1799.93	0.766702	38.565	0
FFLQDPQSQELDVQVK	7	IPI00022143.3		7.56903e-06	4.49682	0	2	1920.98	3.05601	26.0458	0
IGVFLcGPEALAETLSK	10	IPI00218646.3	C6(Carbamidomethyl)	6.88624e-10	4.49614	0	2	1804.95	1.36276	35.9454	0
ScVEEPEPEPEAAEGDGDK	3	IPI00514330.5	C2(Carbamidomethyl)	6.90643e-10	4.49383	0	2	2044.83	1.37289	11.3329	0
GILAVLDEAcSSAGTITDR	4	IPI00895957.1	C10(Carbamidomethyl)	5.71161e-12	4.4918	0	2	1948.98	9.13918	32.4087	0
YLQEIYNSNNQK	25	IPI00219713.1		1.50354e-06	4.48974	0	2	1513.73	2.11368	14.7191	0
KIQALQQQADEAEDR	20	IPI00010779.4		1.16194e-07	4.48888	0	2	1742.86	-1.95103	10.7069	1
KPLVIIAEDVDGEALSTLVLNR	2	IPI00784154.1		3.04197e-08	4.48831	0	3	2365.33	0.182371	34.9749	0
GLGTDEDSLIEIIcSR	27	IPI00455315.4	C14(Carbamidomethyl)	2.1165e-05	4.48659	0	2	1777.86	-0.577549	33.4851	0
IQQEIAVQNPLVSER	5	IPI00939174.1		8.8932e-07	4.48525	0	2	1723.94	1.88987	21.3197	0
DQEGQDVLLFIDNIFR	3	IPI00303476.1		4.7513e-09	4.48462	0	2	1921.96	-3.37121	47.5284	0
TAFDDAIAELDTLNEDSYK	8	IPI00220642.7		3.63373e-12	4.48275	0	2	2130.97	0.134205	35.7883	0
VALVYGQMNEPPGAR	11	IPI00303476.1		1.05428e-07	4.48255	0	2	1601.81	2.17949	18.1995	0
LVSQDNFGFDLPAVEAATK	5	IPI00333015.7		3.04554e-10	4.48005	0	2	2022.02	3.03861	31.2811	0
AMGIMNSFVNDIFER	8	IPI00003935.6;IPI00554798.2		2.1036e-08	4.47994	0	2	1743.83	7.55567	37.8358	0
EAAPDAGAEPITADSDPAYSSK	2	IPI00182757.10		4.94795e-12	4.47918	0	2	2162.98	3.69631	14.6513	0
AFASPVENPDNYcFcTEK	6	IPI00418495.5	C13(Carbamidomethyl); C15(Carbamidomethyl)	2.26345e-09	4.47776	0	2	2148.91	6.24619	22.3853	0
IFFYDSENPPASEVLR	1	IPI00218732.3		7.44403e-10	4.47672	0	2	1883.91	-2.24304	28.0438	0
LEGLGSSEADQDGLASTVR	5	IPI00604713.3		1.23719e-12	4.47579	0	2	1904.92	-1.45601	18.746	0
VQLDLAETDLSQGVAR	6	IPI00022143.3		3.22211e-10	4.47483	0	2	1714.9	2.02285	23.2761	0
ILAQATSDLVNAIK	11	IPI00298994.6		2.79376e-09	4.47288	0	2	1456.85	5.81069	26.2573	0
QVAAVGQEPQVFGR	5	IPI00646625.1		3.58108e-09	4.4725	0	2	1485.78	1.97187	17.0781	0
ScSGVEFSTSGSSNTDTGK	6	IPI00917420.1	C2(Carbamidomethyl)	6.68284e-07	4.47064	0	2	1907.79	-0.132846	10.6105	0
GQVLVFLGQSEGLR	14	IPI00295976.6		5.81769e-07	4.46273	0	2	1502.84	2.47533	27.3429	0
NFILDQTNVSAAAQR	2	IPI00644224.2		6.48146e-10	4.46257	0	2	1647.85	2.09666	20.6933	0
TIGGGDDSFTTFFcETGAGK	10	IPI00794663.1	C14(Carbamidomethyl)	3.23482e-08	4.46106	0	2	2067.9	0.36225	29.6703	0
DSPVLIDFFEDTER	1	IPI00022371.1		1.58481e-07	4.45748	0	2	1682.79	-0.623238	36.4892	0
SALFAQINQGESITHALK	10	IPI00939159.2		4.85453e-11	4.45538	0	2	1928.03	1.16451	24.7231	0
ELTVSNNDINEAGVR	6	IPI00550069.3		5.99629e-10	4.45392	0	2	1630.8	1.02763	15.4623	0
GFSSGSAVVSGGSR	14	IPI00021304.1		3.24941e-08	4.45384	0	2	1254.61	0.953928	9.9224	0
IAEFTTNLTEEEEK	24	IPI00019502.3		7.99147e-07	4.45376	0	2	1653.78	-1.4843	18.7808	0
LAcESASSTEVSGALK	6	IPI00217987.8	C3(Carbamidomethyl)	2.22729e-06	4.45036	0	2	1609.78	2.19661	13.2297	0
EGEEAGPGDPLLEAVPK	5	IPI00013122.1		9.71141e-08	4.4462	0	2	1707.85	2.49828	23.8528	0
AVLEEDEEVTEEAEmEPEDK	1	IPI00006510.1	M15(Oxidation)	6.66471e-10	4.44591	0	2	2336.98	0.783684	18.4182	0
KGVNLPGAAVDLPAVSEKDIQDLK	5	IPI00479186.7		8.34721e-08	4.44523	0	3	2477.36	-1.99689	41.3043	2
TPVGScFLAQPESGR	11	IPI00295976.6	C6(Carbamidomethyl)	2.0015e-09	4.44337	0	2	1605.77	0.636349	18.0246	0
SPSDSSTASTPVAEQIER	1	IPI00003406.4		3.73378e-10	4.44215	0	2	1861.88	1.25521	13.609	0
ScGSSTPDEFPTDIPGTK	2	IPI00297982.7	C2(Carbamidomethyl)	6.26909e-09	4.44189	0	2	1895.83	-0.592174	19.2989	0
VLGEAMTGISQNAK	11	IPI00298994.6		6.2946e-09	4.44149	0	2	1418.73	1.64273	16.3256	0
LAENNIQPIFAVTSR	6	IPI00291792.2;IPI00746851.1		4.71212e-09	4.43915	0	2	1672.91	3.94612	24.6939	0
NTVVLFVPQQEAWVVER	2	IPI00908723.1		1.32166e-10	4.43698	0	2	2014.09	8.00022	31.7145	0
VFVGEEDPEAESVTLR	25	IPI00216699.1		7.54071e-08	4.43685	0	2	1776.86	-0.258702	20.7903	0
ETADTDTADQVMASFK	4	IPI00013508.5		9.1796e-10	4.43335	0	2	1729.76	1.61227	23.7722	0
TAFDEAIAELDTLNEDSYK	11	IPI00018146.1		1.53489e-12	4.43182	0	2	2144.99	0.46313	36.831	0
ITGEAFVQFASQELAEK	11	IPI00003881.5		8.79257e-11	4.4282	0	2	1867.96	8.33252	34.1152	0
SPYTVTVGQAcNPSAcR	18	IPI00302592.2	C11(Carbamidomethyl); C16(Carbamidomethyl)	1.8724e-06	4.42534	0	2	1867.85	1.48578	14.6174	0
DPTGMDPDDIWQLSSSLK	3	IPI00452747.6		4.02419e-12	4.42441	0	2	2004.94	8.42373	33.7763	0
LEEEQIILEDQNcK	29	IPI00019502.3	C13(Carbamidomethyl)	5.71265e-07	4.42399	0	2	1760.83	-1.51351	18.4974	0
TVAAPSVFIFPPSDEQLK	8	IPI00784985.1		2.83067e-10	4.42064	0	2	1946.02	-1.51892	29.9885	0
LAQAAQSSVATITR	17	IPI00298994.6		9.44992e-08	4.42032	0	2	1416.78	-0.614503	12.8699	0
GLTEFVEPIIQIK	13	IPI00012269.3		9.23517e-07	4.42013	0	2	1486.85	0.23204	32.0606	0
MVAAATNNLcEAANAAVQGHASQEK	3	IPI00298994.6	C10(Carbamidomethyl)	7.89694e-12	4.41955	0	3	2556.19	-1.47529	19.7693	0
EVPGLSGSEEPGEVPQTR	4	IPI00940441.1		7.02477e-09	4.4191	0	2	1867.91	2.51366	16.0758	0
LDFGDVLLATGGPLR	9	IPI00293423.3		3.86932e-10	4.41649	0	2	1543.86	7.4238	35.0849	0
ELDRDTVFALVNYIFFK	4	IPI00790784.2		2.77664e-07	4.41338	0	3	2090.09	-1.83638	46.9386	1
GSSGGGcFGGSSGGYGGLGGFGGGSFR	1	IPI00009865.4	C7(Carbamidomethyl)	2.38558e-11	4.41156	0	2	2343	5.40018	25.0504	0
TAAAVAAQSGILDR	12	IPI00009634.1		1.29992e-06	4.40913	0	2	1343.73	1.63483	15.7663	0
NPSTSLGPTLEPEEVVNR	2	IPI00329598.2		2.69669e-06	4.4081	0	2	1938.98	2.23076	20.8454	0
VAGSVTELIQAAEAMK	14	IPI00298994.6		4.66252e-10	4.40452	0	2	1617.86	7.01753	34.4039	0
DAGEGGLSLAIEGPSK	20	IPI00302592.2		4.27778e-08	4.40425	0	2	1500.76	2.00324	20.9844	0
FTQAGSEVSALLGR	9	IPI00303476.1		1.52295e-05	4.40416	0	2	1435.76	1.97961	24.5542	0
IIAATIENAQPILQIDNAR	2	IPI00217963.3		6.51326e-09	4.40352	0	2	2064.16	9.07899	27.1966	0
ELTTEIDNNIEQISSYK	9	IPI00009865.4		1.53071e-10	4.40263	0	2	1996.98	2.49299	27.1766	0
NDLSPASSGNAVYDFFIGR	12	IPI00292135.1		1.58024e-07	4.3998	0	2	2029.97	5.46829	34.4378	0
LVSNHSLHETSSVFVDSLTK	7	IPI00302592.2		1.61943e-11	4.39922	0	3	2200.13	1.04215	21.0269	0
NLIPFDQMTIEDLNEAFPETK	4	IPI00456049.3		1.4421e-08	4.39849	0	2	2465.2	5.30162	38.3761	0
LGAASLGAEDPETQVVLINAVK	8	IPI00298994.6		1.332e-09	4.39834	0	2	2195.19	-0.208388	28.3799	0
ATFMVGSYGPRPEEYEFLTPVEEAPK	5	IPI00792537.1		2.94763e-09	4.39467	0	3	2944.41	-0.237354	29.8846	0
EEFASTcPDDEEIELAYEQVAK	6	IPI00010896.3	C7(Carbamidomethyl)	8.71699e-08	4.38687	0	3	2573.13	0.974892	29.7586	0
SQDEAPGDPIQQLNLK	14	IPI00216699.1		5.06543e-08	4.3866	0	2	1752.88	3.78284	21.2442	0
VYDYQEDGSVLLTcDAEAK	4	IPI00922840.1	C14(Carbamidomethyl)	3.01874e-11	4.38419	0	2	2175.98	0.677764	22.3155	0
KVTEENKELANELR	12	IPI00296099.6		8.18541e-06	4.38288	0	2	1672.89	3.28418	10.9608	2
QLEEDLYDGQVLQK	5	IPI00879834.1		8.80456e-09	4.38287	0	2	1677.84	1.59113	21.0498	0
TTQVPQFILDDFIQNDR	5	IPI00844578.1		1.20768e-06	4.38214	0	2	2050.03	0.900089	35.9234	0
DNENVVNEYSSELEK	27	IPI00298497.3		1.14122e-07	4.38145	0	2	1768.79	0.22838	21.2596	0
SINPDEAVAYGAAVQAAILSGDK	8	IPI00003865.1		4.14946e-14	4.38017	0	3	2260.15	0.0733761	36.2031	0
GVLLDIDDLQTNQFK	3	IPI00299048.6		1.76342e-08	4.37801	0	2	1718.91	7.54074	29.9652	0
EITENLMATGDLDQDGR	7	IPI00010471.5		2.49836e-09	4.37772	0	2	1877.86	1.63075	21.4626	0
ASVQLLVQDSLNPAVK	13	IPI00295976.6		7.2446e-05	4.37646	0	2	1681.95	1.75406	26.7746	0
ANQAIQMAcQSLGEPGcTQAQVLSAATIVAK	4	IPI00298994.6	C9(Carbamidomethyl); C17(Carbamidomethyl)	1.98995e-10	4.37644	0	3	3216.58	0.458691	30.1118	0
VEQLFQVMNGILAQDSAcSQR	2	IPI00786995.1	C18(Carbamidomethyl)	1.18529e-07	4.37514	0	3	2394.16	1.67948	36.3057	0
LLLQGEADQSLLTFIDK	4	IPI00786995.1		5.53481e-10	4.37456	0	2	1904.05	7.96757	35.512	0
IAAESSENVDcPENPK	6	IPI00382733.2	C11(Carbamidomethyl)	2.21916e-08	4.37433	0	2	1759.78	2.37995	9.05499	0
DPDAGIDEAQVEQDAQALFQAGELK	4	IPI00872379.1		9.21594e-09	4.37419	0	3	2658.26	1.42153	37.3712	0
KMEDSVGcLETAEEVKR	17	IPI00019502.3	C8(Carbamidomethyl)	2.66115e-08	4.37355	0	3	1980.93	-1.78538	15.2576	2
FDQLFDDESDPFEVLK	4	IPI00412714.3		6.96576e-08	4.37308	0	2	1943.89	1.96085	34.5426	0
VIQYLAYVASSHK	21	IPI00019502.3		1.0916e-08	4.373	0	3	1478.8	-0.0109881	21.6263	0
VQALEEANNDLENK	17	IPI00019359.4		4.03868e-08	4.37122	0	2	1586.77	0.501517	15.0532	0
SDLEmQYETLQEELmALK	3	IPI00019359.4	M5(Oxidation); M15(Oxidation)	7.80168e-08	4.37042	0	2	2203.03	8.47442	36.2369	0
AQEAcGPLEMDSALSVVQNLEK	15	IPI00298994.6	C5(Carbamidomethyl)	2.5518e-10	4.36399	0	3	2389.14	-0.191375	34.8971	0
APWIEQEGPEYWDEETGK	6	IPI00816779.1		1.26175e-09	4.36378	0	2	2163.97	7.4831	26.7054	0
GVNLQEFLNVTSVHLFK	3	IPI00297550.8		3.73845e-08	4.36221	0	2	1945.05	0.248733	37.3165	0
LcEAIcPAQAITIEAEPR	2	IPI00010845.3	C2(Carbamidomethyl); C6(Carbamidomethyl)	1.40971e-10	4.35809	0	2	2042.01	3.85378	24.0885	0
VQELGHGcAALVTK	15	IPI00298994.6	C8(Carbamidomethyl)	2.35133e-08	4.35639	0	2	1482.78	5.24705	11.6179	0
VVDYSQFQESDDADEDYGR	3	IPI00022145.6		2.12147e-08	4.35441	0	2	2237.91	0.468022	18.0683	0
IDFYFDENPYFENK	7	IPI00917753.1		2.09453e-07	4.35369	0	2	1840.82	8.91573	31.2136	0
ILYmTDEVNDPSLTIK	4	IPI00017510.3	M4(Oxidation)	1.14409e-07	4.35047	0	2	1867.94	1.43895	21.6771	0
AVAEQIPLLVQGVR	14	IPI00298994.6		1.0902e-08	4.35008	0	2	1492.89	4.59229	27.1235	0
DLADELALVDVIEDK	6	IPI00939286.1		1.81583e-08	4.3499	0	2	1657.85	-0.720806	37.4741	0
KKPSEEEAAAAAGGPPGGPQVNPIPVTDEVV	7	IPI00218433.5		4.39099e-05	4.34897	0	3	3011.55	7.27531	22.4371	1
AVEVAGNYDGESSDELR	2	IPI00289986.4		2.12775e-11	4.34895	0	2	1810.81	-0.0970896	14.8128	0
AYLESEVAISEELVQK	63	IPI00298289.1		1.30498e-08	4.34472	0	2	1807.95	7.20203	28.0374	0
TTTTNTQVEGDDEAAFLER	3	IPI00926274.2		1.56877e-12	4.34375	0	2	2097.96	0.0627703	19.7868	0
DQYELLcLDNTR	1	IPI00022463.1	C7(Carbamidomethyl)	0.00012521	4.34308	0	2	1539.71	-2.59828	24.3112	0
TVNTFSQSVSSLFGEDNVR	6	IPI00103599.1		7.11695e-11	4.33801	0	2	2087.02	9.65308	31.1348	0
LGGSAVISLEGKPL	14	IPI00012011.6		6.62829e-09	4.33466	0	2	1340.79	6.47804	24.1937	0
NKDQGTYEDYVEGLR	17	IPI00930599.1		2.54373e-08	4.33453	0	3	1786.82	-2.071	19.5169	1
VLGENYTLEDEEDSQIcTVGR	3	IPI00917777.1	C17(Carbamidomethyl)	6.21635e-08	4.33413	0	2	2427.1	1.93873	21.9565	0
TVNLNLWDTAGQEEYDR	2	IPI00017342.1		1.77763e-10	4.33388	0	2	2023.95	6.06353	26.9017	0
AETSEGSGSAPAVPEASASPK	5	IPI00872623.1		6.35466e-10	4.33354	0	2	1929.9	-0.810451	9.84007	0
EQIVGPLESPVEDSLWPYK	3	IPI00943982.1		1.84416e-10	4.33179	0	2	2186.1	-0.921425	33.2336	0
SSGSPYGGGYGSGGGSGGYGSR	6	IPI00927407.1		1.93919e-14	4.3317	0	2	1910.79	1.81251	10.9926	0
GLGAGAGAGEESPATSLPR	3	IPI00005202.2		6.25539e-11	4.33018	0	2	1697.85	2.14113	15.378	0
KDDPVTNLNNAFEVAEK	2	IPI00013808.1		1.73897e-09	4.32957	0	2	1903.94	-0.0359812	22.7578	1
ADALQAGASQFETSAAK	14	IPI00791199.1		1.98662e-08	4.32873	0	2	1665.81	2.32552	17.7322	0
ATTPADGEEPAPEAEALAAAR	2	IPI00552208.1		8.21075e-08	4.32841	0	2	2037.97	0.827975	19.6941	0
VFDKDGNGYISAAELR	4	IPI00075248.11		3.66636e-08	4.32579	0	2	1754.87	-2.76768	19.2284	1
ELEDATETADAMNR	11	IPI00019502.3		4.54451e-07	4.32468	0	2	1565.68	2.86622	13.8096	0
AGEAAELQDAEVESSAK	3	IPI00449112.3		3.75924e-09	4.31869	0	2	1704.8	2.60396	14.8146	0
EYQLNDSAAYYLNDLER	9	IPI00748145.2		1.43005e-09	4.31303	0	2	2076.96	3.89544	29.6117	0
TPEVTcVVVDVSHEDPEVQFK	3	IPI00827754.3	C6(Carbamidomethyl)	2.29766e-07	4.31081	0	2	2414.15	-2.80539	26.796	0
IcDQWDNLGALTQK	7	IPI00013508.5	C2(Carbamidomethyl)	1.19963e-09	4.31004	0	2	1661.8	5.26378	25.0186	0
EASSVSDFNQNFEVPNR	13	IPI00013163.1		1.8153e-08	4.30974	0	2	1939.88	2.68422	20.24	0
GGSYSQAASSDSAQGSDVSLTA	4	IPI00472073.1;IPI00472130.1;IPI00472138.1;IPI00472943.1		7.15219e-09	4.30894	0	2	2045.89	-1.39158	15.3263	0
TAMSTPHVAEPAENEQDEQDENGAEASADLR	2	IPI00872814.1		3.13802e-07	4.30559	0	3	3312.42	1.59898	15.5736	0
DDGVFVQEVTQNSPAAR	6	IPI00021812.2		1.92817e-09	4.30364	0	2	1832.88	2.03495	21.5365	0
EAVFPFQPGSVAEVcITFDQANLTVK	1	IPI00219219.3	C15(Carbamidomethyl)	6.81085e-08	4.3016	0	3	2867.42	-1.99504	37.3791	0
DLDQASLAAVSQQLAPR	13	IPI00298994.6		1.06985e-07	4.30148	0	2	1782.93	-1.66868	27.6556	0
AAVEEGIVLGGGcALLR	7	IPI00784154.1	C13(Carbamidomethyl)	1.68989e-09	4.30032	0	2	1684.92	7.54872	27.0074	0
DYGVLLEGSGLALR	5	IPI00374151.1		1.56973e-07	4.29764	0	2	1462.79	0.747881	29.8041	0
VGWEQLLTTIAR	16	IPI00013508.5;IPI00013808.1		9.95425e-06	4.2975	0	2	1386.78	0.831269	37.0047	0
AIAELGIYPAVDPLDSTSR	21	IPI00303476.1		1.46776e-06	4.2939	0	2	1988.04	1.17954	29.4479	0
KASGPPVSELITK	31	IPI00217465.5;IPI00217466.3;IPI00217467.3		6.1553e-07	4.2917	0	3	1326.76	-1.39577	14.6238	1
HVIPMNPNTNDLFNAVGDGIVLcK	10	IPI00010471.5	C23(Carbamidomethyl)	3.87159e-12	4.29081	0	3	2638.31	0.904277	30.7021	0
GQcDLELINVcNENSLFK	4	IPI00455383.4	C3(Carbamidomethyl); C11(Carbamidomethyl)	4.54367e-10	4.28944	0	2	2153	1.14902	29.8748	0
VNEASGDGDGEDAVVILEK	1	IPI00335385.4		1.08854e-10	4.28623	0	2	1916.91	-0.306111	20.3849	0
AAEDDEDDDVDTKK	16	IPI00916480.1		3.94379e-06	4.28602	0	2	1565.64	-0.750409	5.75766	1
VLQHYQESDKGEELGPGNVQK	6	IPI00003833.3		1.2207e-13	4.28588	0	3	2355.17	3.8897	10.7141	1
TQEQLALEMAELTAR	18	IPI00872814.1		1.30432e-08	4.28355	0	2	1703.86	0.703255	29.5615	0
NLSDLIDLVPSLcEDLLSSVDQPLK	5	IPI00642256.2	C13(Carbamidomethyl)	3.24673e-05	4.27877	0	2	2783.43	-2.51173	49.3185	0
GVVDSEDIPLNLSR	16	IPI00414676.6;IPI00784295.2		6.70831e-07	4.27846	0	2	1513.79	0.935187	23.1617	0
AQAAAPASVPAQAPK	13	IPI00173589.2		9.36031e-09	4.27738	0	2	1377.75	-0.080287	8.98069	0
IVEEEAQEDLEGLR	7	IPI00889754.1		8.3463e-08	4.27703	0	2	1629.8	2.22682	20.6535	0
LWGTQDVSQDIQEMK	4	IPI00003909.1		5.91509e-05	4.27566	0	2	1777.86	8.70065	26.2385	0
DILVLPLDLTDTGSHEAATK	6	IPI00339238.1		4.70087e-09	4.2749	0	2	2109.13	8.90274	30.8766	0
ALSEIAGMTLPYDTLDQVR	2	IPI00925853.1		1.077e-09	4.27256	0	2	2093.07	7.21553	32.2484	0
LDLDLTADSQPPVFK	1	IPI00438230.3		2.25043e-08	4.2717	0	2	1658.86	-1.08345	27.3391	0
IQQQAETTSEELGAVTVK	4	IPI00940441.1		2.873e-10	4.26846	0	2	1932	2.02277	16.9868	0
IEWLESHQDADIEDFK	17	IPI00003362.2		3.6644e-10	4.26844	0	2	1974.91	1.70805	25.1054	0
SRNITYLPAGQSVLLQLPQ	2	IPI00017334.1		1.7884e-05	4.267	0	2	2098.18	7.43913	30.3829	1
FADDTYTESYISTIGVDFK	3	IPI00008964.3		1.8047e-11	4.26616	0	2	2172.02	6.86091	31.5816	0
QAQQERDELADEIANSSGK	17	IPI00019502.3		8.61524e-09	4.26459	0	2	2088.98	-1.77013	16.101	1
VAEELALEQAK	9	IPI00921826.1		1.65866e-05	4.26199	0	2	1200.65	1.75423	14.4337	0
VNNASLIGLGYTQTLRPGVK	4	IPI00031804.1		3.06643e-07	4.26119	0	2	2101.19	5.48955	23.4297	0
IIEVAPQVATQNVNPTPGATS	4	IPI00640051.2		3.5419e-07	4.2601	0	2	2107.11	2.0873	20.8031	0
LLAALLEDEGGSGRPLLQAAK	13	IPI00298994.6		9.9517e-12	4.25912	0	2	2122.19	0.480843	27.5855	0
KVEAQLQELQVK	18	IPI00019502.3		9.02355e-06	4.25887	0	2	1412.81	1.7403	14.7429	1
GWFDAEGQALDGVSISDLK	1	IPI00020127.1		2.82447e-10	4.25525	0	2	2007.97	3.4386	32.9441	0
AIEQADLLQEEAETPR	3	IPI00922006.2		4.51442e-08	4.25457	0	2	1812.9	2.43354	20.3538	0
LLSTQAEESQGPVLK	2	IPI00289966.4		1.44611e-06	4.25078	0	2	1599.86	0.24954	15.6351	0
LYLVQGTQVYVFLTK	5	IPI00022488.1		1.23916e-08	4.24568	0	2	1772	-0.973538	34.0841	0
SEEMQTVQQEQLLQETQALQQSFLSEK	1	IPI00398776.3		4.67163e-05	4.24484	0	3	3180.54	0.407379	35.9663	0
SGGGGGGGGcGGGGGVSSLR	2	IPI00009865.4	C10(Carbamidomethyl)	4.80717e-09	4.2447	0	2	1549.68	-0.401348	7.93969	0
SRPSQVLDSPFPTGSAFGFSLR	18	IPI00295976.6		3.10455e-13	4.24458	0	3	2353.19	-0.0751054	31.0381	0
IPEAPAGPPSDFGLFLSDDDPK	5	IPI00298994.6		3.78071e-12	4.24236	0	2	2285.12	8.70143	31.9135	0
LFIGGLSFETTEESLR	2	IPI00396378.3		2.7928e-11	4.24188	0	2	1798.92	0.162125	32.0795	0
TGVAVNKPAEFTVDAK	27	IPI00302592.2		1.70366e-08	4.24186	0	2	1646.88	0.90418	14.9933	0
KGGETSEMYLIQPDSSVKPYR	20	IPI00298497.3		3.0732e-09	4.24015	0	3	2385.19	7.97961	18.8983	1
IAQLEEQLDNETK	28	IPI00019502.3		4.29231e-06	4.23856	0	2	1530.77	2.734	17.0941	0
LFDSDPITVTVPVEVSR	13	IPI00795633.1		5.86591e-10	4.23131	0	2	1873.99	-0.723531	28.6344	0
YTLNILEEIGGGQK	2	IPI00010471.5		1.10736e-08	4.23078	0	2	1534.81	0.234385	30.8655	0
VEEQEPELTSTPNFVVEVIK	18	IPI00014230.1		2.04571e-05	4.23022	0	2	2287.17	0.19882	30.8772	0
LNQVcFDDDGTSSPQDR	4	IPI00397904.6	C5(Carbamidomethyl)	1.9012e-10	4.23019	0	2	1953.82	0.246389	14.3828	0
SEWQSMTQESFQESSVK	2	IPI00941110.1		1.1022e-08	4.22768	0	2	2017.89	6.92885	21.9488	0
EELQSGVDAANSAAQQYQR	8	IPI00009342.1		1.67715e-12	4.22638	0	2	2064.96	1.47603	16.989	0
mQQNIQELEEQLEEEESAR	7	IPI00019502.3	M1(Oxidation)	1.18013e-08	4.22503	0	2	2349.05	-1.29542	27.0323	0
LDNLVAILDINR	3	IPI00942979.1		1.3864e-06	4.2246	0	2	1368.79	0.611264	32.5391	0
GVDEATIIDILTK	16	IPI00218918.5		8.75304e-06	4.22457	0	2	1387.77	0.110036	35.3515	0
NLDLDSIIAEVK	15	IPI00909059.3;IPI00009867.3;IPI00021304.1;IPI00293665.9		1.65405e-06	4.22109	0	2	1329.73	6.54079	33.2793	0
VKDTDDVPMILVGNK	17	IPI00015148.3		4.5984e-08	4.2204	0	2	1643.88	6.37147	20.7115	1
KAEIGIAMGSGTAVAK	5	IPI00478023.1;IPI00177817.4		2.85848e-08	4.21875	0	2	1503.83	5.40707	13.9291	1
LAMQEFMILPVGAANFR	3	IPI00465248.5		5.90446e-10	4.21871	0	2	1907.99	0.878323	37.0696	0
EILGTAQSVGcNVDGR	7	IPI00816063.1	C11(Carbamidomethyl)	1.59079e-10	4.21853	0	2	1675.81	1.26044	15.6939	0
AAFGLSEAGFNTAcVTK	5	IPI00217143.3;IPI00305166.2	C14(Carbamidomethyl)	2.1543e-09	4.21668	0	2	1743.84	1.65045	23.9631	0
VDINTEDLEDGTcR	19	IPI00302592.2	C13(Carbamidomethyl)	3.13284e-07	4.21465	0	2	1636.71	1.40263	16.673	0
VIHDNFGIVEGLmTTVHAITATQK	3	IPI00795257.3	M13(Oxidation)	1.51493e-11	4.2105	0	3	2611.36	0.626201	33.2333	0
EIEQEAAVELSQLR	7	IPI00026964.2		2.52199e-08	4.21008	0	2	1614.84	6.42557	25.8215	0
FALGIFAINEAVESGDVGK	3	IPI00009342.1		5.72073e-11	4.20832	0	2	1937.01	3.11545	36.0077	0
VDQSILTGESVSVIK	10	IPI00177817.4		1.34849e-09	4.20721	0	2	1574.87	2.74069	22.2247	0
VDVTEQPGLSGR	8	IPI00395887.4		9.25727e-06	4.20662	0	2	1257.64	-0.438468	11.4742	0
VETGVLKPGMVVTFAPVNVTTEVK	9	IPI00396485.3		1.62379e-09	4.20583	0	3	2515.39	0.908976	28.2669	0
GAEAANVTGPGGVPVQGSK	10	IPI00450235.1		9.21941e-11	4.20526	0	2	1695.87	-0.218794	12.2385	0
TLGPSQEETGGVFLcPWR	14	IPI00295976.6	C15(Carbamidomethyl)	4.10675e-10	4.20428	0	2	2033.99	6.95581	28.8064	0
AAEDDEDDDVDTK	6	IPI00916480.1		2.10534e-06	4.204	0	2	1437.55	-1.24234	6.35461	0
LIAPVAEEEATVPNNK	7	IPI00219217.3		8.3544e-10	4.20084	0	2	1694.9	3.53639	17.0711	0
NALLQLTDSQIADVAR	5	IPI00740142.2		1.42769e-06	4.19798	0	2	1727.94	5.60251	28.6703	0
DDPLTNLNTAFDVAEK	4	IPI00013508.5		1.9489e-05	4.19706	0	2	1762.85	2.32119	29.9559	0
IIYGGSVTGATcK	10	IPI00797270.4	C12(Carbamidomethyl)	4.61792e-08	4.19659	0	2	1326.67	-0.350329	12.4745	0
IEVEKPFAIAKE	8	IPI00646304.4		6.13498e-05	4.19644	0	2	1373.78	6.17078	17.4776	1
HQAQIDHYLGLANK	11	IPI00298289.1		5.71983e-09	4.19414	0	2	1607.84	3.94405	16.0805	0
KVPQVSTPTLVEVSR	32	IPI00745872.2		1.52036e-08	4.19414	0	3	1639.94	-1.36607	18.1529	1
FGSYcPTTcGIADFLSTYQTK	16	IPI00219713.1	C5(Carbamidomethyl); C9(Carbamidomethyl)	1.59436e-07	4.19138	0	2	2417.08	-0.595398	33.9122	0
ASASGSGAQVGGPISSGSSASSVTVTR	2	IPI00216953.1		4.71586e-10	4.18773	0	3	2365.16	1.05401	13.7856	0
SGAHSFISGLPQGYDTEVDEAGSQLSGGQR	3	IPI00646625.1		7.76673e-10	4.18685	0	3	3050.43	5.33717	25.6016	0
KDDPLTNLNTAFDVAEK	5	IPI00013508.5		1.8773e-10	4.18605	0	2	1890.94	0.227673	25.9586	1
VDLLNQEIEFLK	11	IPI00021304.1		6.69084e-07	4.18559	0	2	1460.8	-0.0720323	32.2231	0
DTDMDGVGDQcDNcPLEHNPDQLDSDSDR	9	IPI00296099.6	C11(Carbamidomethyl); C14(Carbamidomethyl)	1.46551e-11	4.18224	0	3	3320.27	2.31387	17.7837	0
FTITPPTAQVVGVLK	1	IPI00873484.1		1.49892e-08	4.18108	0	2	1570.92	1.05885	28.3264	0
SEDPDQQYLILNTAR	4	IPI00018931.6		1.45403e-07	4.18095	0	2	1762.86	1.50185	22.1113	0
IQVLQQQADDAEER	21	IPI00642042.3		1.57219e-07	4.17993	0	2	1642.8	-2.47227	13.8128	0
IEGTQVLSGIQWFGR	3	IPI00943220.1		5.70836e-08	4.17964	0	2	1690.91	8.27229	32.8305	0
LALETALMYGAK	12	IPI00297550.8		1.49928e-07	4.17924	0	2	1280.7	3.99609	26.3978	0
MSVQPTVSLGGFEITPPVVLR	9	IPI00658013.1		7.72579e-08	4.17872	0	2	2227.21	-0.327742	35.5732	0
DQNFVILEFPVEEQDR	15	IPI00470720.1		1.9374e-09	4.17716	0	2	1977.96	1.8659	32.2857	0
LEEMINELAVAMTAVK	2	IPI00797864.2		4.49889e-10	4.17622	0	2	1761.92	5.96621	36.9038	0
LIAYQEPADDSSFSLSQEVLR	5	IPI00257059.2		9.11898e-11	4.17435	0	2	2368.18	4.02243	28.5775	0
NAPAIIFIDELDAIAPK	7	IPI00022774.3		2.32654e-09	4.17426	0	2	1810.99	-0.0611014	42.726	0
LQLAQTEAcQDVAR	2	IPI00640991.2	C9(Carbamidomethyl)	1.20168e-07	4.17407	0	2	1602.8	3.01373	14.5237	0
GGGGGGYGSGGSSYGSGGGSYGSGGGGGGGR	4	IPI00220327.4		4.75392e-12	4.17183	0	3	2383.96	2.72568	8.99446	0
LLYLLESTEDPVIIER	3	IPI00926510.1		1.60753e-08	4.1702	0	2	1903.06	9.52208	33.176	0
SLPSVETLGcTSVIcSDK	11	IPI00478023.1;IPI00177817.4	C10(Carbamidomethyl); C15(Carbamidomethyl)	7.24449e-11	4.16967	0	2	1952.94	6.14002	23.4798	0
ELEDATETADAmNR	6	IPI00019502.3	M12(Oxidation)	1.89049e-06	4.16906	0	2	1581.67	1.42151	9.23547	0
DGEDQTQDTELVETRPAGDGTFQK	22	IPI00794678.2;IPI00744964.3;IPI00892737.1;IPI00936210.1;IPI00816779.1;IPI00472855.1;IPI00760554.2;IPI00472943.1;IPI00473006.1		9.70744e-08	4.16725	0	3	2637.19	-0.719375	15.863	0
ATAGDTHLGGEDFDNR	6	IPI00304925.5		2.68281e-10	4.16652	0	2	1675.73	-0.941515	11.3274	0
GGEEPIEESNILSPVQDGTK	1	IPI00790132.2		0.000806819	4.16559	0	2	2099.02	2.42936	21.7764	0
AVLQFTPASWTYVR	4	IPI00910621.2		1.2874e-06	4.16322	0	2	1638.88	7.24199	30.7314	0
cFIEEIPDETMVIGNYR	4	IPI00023542.6;IPI00914908.1	C1(Carbamidomethyl)	3.64368e-12	4.16321	0	2	2085.98	9.65494	31.442	0
HELQANcYEEVKDR	6	IPI00012011.6	C7(Carbamidomethyl)	8.52491e-10	4.16079	0	3	1790.81	-0.731967	10.3335	1
NLEAVETLGSTSTIcSDK	3	IPI00006482.1	C15(Carbamidomethyl)	6.07624e-11	4.15848	0	2	1924.92	2.48486	20.6344	0
VGEATETALTcLVEK	14	IPI00478023.1;IPI00177817.4	C11(Carbamidomethyl)	6.37713e-09	4.15793	0	2	1620.81	-2.26331	24.1626	0
LSLEGDHSTPPSAYGSVK	16	IPI00455315.4		1.00313e-08	4.15743	0	2	1844.92	8.58101	14.8193	0
LGLVFDDVVGIVEIINSK	2	IPI00008274.7;IPI00939159.2		8.71423e-08	4.15675	0	2	1930.09	-1.14573	47.4349	0
TTPPmLDSDGSFFLYSK	3	IPI00399007.7	M5(Oxidation)	2.31902e-12	4.15472	0	3	1921.89	-1.904	27.6715	0
TEDSGLQTQVIAAATQcALSTSQLVAcTK	10	IPI00298994.6	C17(Carbamidomethyl); C27(Carbamidomethyl)	1.74142e-09	4.15457	0	3	3052.5	2.33275	36.972	0
EAGAGGLAIAVEGPSK	20	IPI00302592.2		2.38873e-08	4.15415	0	2	1426.76	1.69603	17.9008	0
SLDLDSIIAEVK	18	IPI00220327.4		1.58738e-06	4.15022	0	2	1302.72	1.26902	33.6921	0
SEAAHQGVITWNPPQR	14	IPI00647613.4		5.2113e-08	4.14921	0	2	1790.9	4.99077	16.02	0
HQLYIDETVNSNIPTNLR	4	IPI00298497.3		2.3954e-09	4.14822	0	3	2127.08	0.49233	21.8073	0
EQELQQTLQQEQSVLDQLR	4	IPI00398776.3		1.30122e-09	4.14754	0	2	2313.17	2.35619	31.3778	0
VGDTSLDPNDFDFTVTGR	3	IPI00872623.1		7.74423e-09	4.14566	0	2	1955.9	1.07104	27.0089	0
ALSVAELTQQMFDAR	8	IPI00006510.1		6.51659e-08	4.14501	0	2	1679.84	1.3017	34.612	0
AIAVTVQEMVTK	11	IPI00298994.6		2.07373e-06	4.14447	0	2	1289.71	0.477281	21.39	0
AVLDVFEEGTEASAATAVK	2	IPI00847635.1		9.37828e-08	4.14333	0	2	1907.95	-2.56281	27.0005	0
IYDDDFFQNLDGVANALDNVDAR	3	IPI00645078.1		7.89421e-10	4.14135	0	2	2600.19	1.09507	39.7715	0
AAAFEEQENETVVVK	7	IPI00298994.6		2.39399e-07	4.14134	0	2	1663.82	-0.00654444	15.5863	0
IMNVIGEPIDER	11	IPI00303476.1		1.06088e-05	4.14109	0	2	1385.72	8.09496	20.537	0
DIASGLIGPLIIcK	1	IPI00947307.1	C13(Carbamidomethyl)	2.30143e-06	4.13843	0	2	1469.84	-0.863221	33.0919	0
IISNAScTTNcLAPLAK	19	IPI00795257.3	C7(Carbamidomethyl); C11(Carbamidomethyl)	4.23393e-10	4.13833	0	2	1833.92	-1.24391	17.5826	0
NDGAAILAAVSSIAQK	3	IPI00925853.1		1.47648e-10	4.13759	0	2	1528.84	5.84445	32.4569	0
FLNEHPGGEEVLLEQAGVDASESFEDVGHSSDAR	3	IPI00641334.3		2.88972e-08	4.13456	0	3	3627.67	6.32853	31.4082	0
LFESSENIEDSNNPK	6	IPI00921805.1		1.97168e-10	4.13303	0	2	1722.78	1.07131	13.7652	0
ISELDAFLKEPALNEANLSNLK	2	IPI00479722.2		1.70732e-08	4.13275	0	3	2429.3	1.62496	33.3009	1
VPTADLEDVLPLAEDITNILSK	2	IPI00555812.4		4.11939e-08	4.13209	0	2	2366.27	-0.0651532	48.6919	0
WNTDNTLGTEITVEDQLAR	2	IPI00216308.5		5.48844e-09	4.13164	0	2	2176.06	1.59099	27.1708	0
AQAELVGTADEATR	9	IPI00024920.1		6.87796e-07	4.13094	0	2	1431.71	0.735061	11.584	0
VLLVLELQGLQK	2	IPI00383581.4		1.38574e-06	4.13034	0	2	1352.85	0.00930465	32.3665	0
VGINYQPPTVVPGGDLAK	17	IPI00794663.1;IPI00792677.1;IPI00646909.2		2.85049e-09	4.12843	0	2	1824.99	0.87499	22.837	0
GLYGIKDDVFLSVPcILGQNGISDLVK	1	IPI00939286.1	C15(Carbamidomethyl)	2.2938e-05	4.12803	0	3	2920.55	0.079844	39.266	1
EANSIIITPGYGLcAAK	6	IPI00337541.3	C14(Carbamidomethyl)	2.16163e-07	4.12743	0	2	1777.92	2.4467	23.5461	0
IVENLQSFNEITAMTGDGVNDAPALK	7	IPI00478023.1		6.40912e-06	4.12308	0	2	2747.38	9.85622	31.2487	0
SVGMIAGGTGITPMLQVIR	3	IPI00446235.2		2.03581e-09	4.12306	0	2	1901.05	8.80564	32.284	0
ASVPTIQDQASAmQLSQcAK	6	IPI00298994.6	M13(Oxidation); C18(Carbamidomethyl)	1.33203e-07	4.12124	0	2	2150.02	1.27039	16.8177	0
NVQFVFDAVTDVIIK	4	IPI00748145.2;IPI00220578.3		9.82916e-07	4.11976	0	2	1707.93	-0.496255	39.3846	0
LVLEVAQHLGESTVR	16	IPI00303476.1		4.12702e-08	4.11951	0	2	1650.93	6.86719	22.017	0
KSDLFQEDLYPPTAGPDPALTAEEWLGGR	8	IPI00010133.3		4.04831e-11	4.11948	0	3	3173.54	0.409385	35.8085	1
QGAIVAVTGDGVNDSPALK	3	IPI00006482.1		2.99348e-10	4.11868	0	2	1811.95	-0.940195	18.5421	0
mEDSVGcLETAEEVK	3	IPI00019502.3	M1(Oxidation); C7(Carbamidomethyl)	1.42676e-10	4.11821	0	2	1712.74	2.61304	16.4744	0
ALPGQLKPFETLLSQNQGGK	3	IPI00219757.13		3.80493e-07	4.11815	0	3	2126.16	0.298973	28.2903	0
TTPPVLDSDGSFFLYSK	8	IPI00892671.1		1.41852e-11	4.11657	0	3	1873.92	-1.78187	29.7535	0
VDFEQLTENLGQLER	3	IPI00001730.3		5.61765e-08	4.11627	0	2	1790.91	7.91456	33.0732	0
FGGEHVPNSPFQVTALAGDQPSVQPPLR	12	IPI00302592.2		6.28771e-10	4.11388	0	3	2945.49	-0.496502	27.3425	0
VNHLYSDLSDALVIFQLYEK	3	IPI00010471.5		2.73382e-08	4.11386	0	3	2367.22	-0.611459	40.9682	0
GcITIIGGGDTATccAK	6	IPI00169383.3	C2(Carbamidomethyl); C14(Carbamidomethyl); C15(Carbamidomethyl)	3.93415e-10	4.11273	0	2	1754.79	0.314542	16.2794	0
LFIGGLSFETTDESLR	3	IPI00797148.1		3.33799e-11	4.11214	0	2	1784.91	0.519356	31.5555	0
VINEPTAAALAYGLDK	5	IPI00007765.5		5.88453e-11	4.11091	0	2	1645.88	-0.566015	25.511	0
LFLAEFQSIPR	11	IPI00647613.4		5.0881e-06	4.10869	0	2	1320.74	8.79208	29.7072	0
LGANSLLDLVVFGR	3	IPI00217143.3;IPI00305166.2		5.51616e-09	4.1024	0	2	1473.85	7.69144	39.833	0
MENAELDVPIQSVFTR	14	IPI00296099.6		4.04185e-10	4.10059	0	2	1848.93	6.96694	29.5084	0
EQLGEFYEALDcLcIPR	3	IPI00020091.1	C12(Carbamidomethyl); C14(Carbamidomethyl)	9.99726e-09	4.10027	0	3	2112.97	0.0943616	36.0438	0
SEALPTDLPAPSAPDLTEPK	10	IPI00792916.2		7.44476e-09	4.09816	0	2	2049.04	1.48574	23.4898	0
VIAPVDEVQISILSSK	11	IPI00470720.1		9.495e-09	4.09683	0	2	1697.98	7.96233	29.1806	0
VVLVSLQSGYLFIQTDK	1	IPI00783987.2		2.0797e-07	4.09336	0	2	1910.06	-1.47473	33.7758	0
EAINVEQAFQTIAR	10	IPI00016342.1		1.97424e-07	4.0922	0	2	1589.83	1.7039	29.9484	0
YISPDQLADLYK	10	IPI00465248.5		2.26942e-06	4.08978	0	2	1425.72	-3.46798	26.9325	0
NMITGTSQADcAVLIVAAGVGEFEAGISK	2	IPI00396485.3	C11(Carbamidomethyl)	1.40532e-07	4.08959	0	3	2909.43	-1.48073	45.4508	0
DQQEAALVDMVNDGVEDLR	4	IPI00219757.13		2.59013e-12	4.08803	0	2	2116.98	1.07371	35.0928	0
VNQIGSVTESIQAcK	26	IPI00465248.5	C14(Carbamidomethyl)	1.58256e-07	4.08766	0	2	1633.82	1.1167	18.2557	0
DDGLFSGDPNWFPK	5	IPI00550363.3		4.66754e-07	4.08744	0	2	1594.72	0.000912387	32.1054	0
DcVGDVTENQIcNK	4	IPI00296099.6	C2(Carbamidomethyl); C12(Carbamidomethyl)	1.96725e-07	4.08716	0	2	1651.71	2.07324	12.5506	0
ADAEGESDLENSR	10	IPI00298994.6		1.83788e-06	4.08715	0	2	1392.59	2.11716	8.24423	0
GSTAPVGGGAFPTIVER	9	IPI00644989.2		3.06135e-09	4.08549	0	2	1615.85	2.02635	21.4701	0
LTTPTYGDLNHLVSATMSGVTTcLR	1	IPI00007752.1;IPI00645452.1;IPI00909140.5	C23(Carbamidomethyl)	1.49555e-10	4.08474	0	3	2708.33	-2.53302	36.1688	0
ALAKQVATALQNLQTK	5	IPI00291175.7		9.47747e-07	4.08194	0	2	1698	5.87797	24.6395	1
GILFVGSGVSGGEEGAR	9	IPI00219525.10		1.03833e-10	4.08135	0	2	1591.81	0.601818	22.2236	0
TPcTVScNIPVVSGK	7	IPI00298497.3	C3(Carbamidomethyl); C7(Carbamidomethyl)	1.85258e-06	4.08124	0	2	1618.79	-0.249138	16.3287	0
GVVTIEQIVDTLPDR	3	IPI00218916.3		5.61276e-08	4.07444	0	2	1654.91	7.85467	34.4915	0
NITYLPAGQSVLLQLPQ	9	IPI00017334.1		8.09544e-05	4.07394	0	2	1855.04	2.73951	33.8006	0
LVPLLDTGDIIIDGGNSEYR	3	IPI00219525.10		2.63515e-14	4.07103	0	2	2160.12	2.40331	33.4539	0
VDIEGPDVNIEGPEGK	5	IPI00021812.2		1.26027e-08	4.06985	0	2	1667.81	-1.57771	19.7707	0
GLFDEEMNEILTDPSDDTK	1	IPI00398776.3		1.4109e-10	4.06844	0	2	2168.95	-0.315618	33.2203	0
DAPEGGFDAImQATVcDEK	3	IPI00303283.2	M11(Oxidation); C16(Carbamidomethyl)	8.17746e-11	4.06714	0	2	2069.88	1.90056	21.2884	0
GDcDGVQINVPITFQVK	3	IPI00291792.2	C3(Carbamidomethyl)	1.87262e-07	4.06587	0	2	1889.95	3.62189	28.1429	0
AIFLADGNVFTTGFSR	2	IPI00798401.2		2.49312e-09	4.06581	0	2	1715.88	2.38289	31.8224	0
NLDLAVLELMQSSVDNTK	1	IPI00786995.1		6.52473e-10	4.06568	0	2	1990.03	6.8348	38.5571	0
ALVEGVDQLFTDYQIK	1	IPI00032291.2		4.76512e-07	4.06299	0	2	1838.95	-0.128677	33.531	0
ScNLDEQQELVER	12	IPI00647613.4	C2(Carbamidomethyl)	1.08496e-06	4.0585	0	2	1619.74	1.45324	13.8584	0
DSQEEEKTEALTSAK	20	IPI00646773.2		5.1544e-06	4.05832	0	2	1665.79	2.25872	12.6411	1
FVDEEDGGDGQAGPDEGEVDScLR	3	IPI00450866.1	C22(Carbamidomethyl)	3.80252e-06	4.05752	0	2	2553.04	2.80638	17.5929	0
SLDLFNcEVTNLNDYR	3	IPI00940656.1	C7(Carbamidomethyl)	2.23622e-07	4.05656	0	2	1972.91	-0.65794	30.2274	0
FIEcYIAEQNMVSIAVGcATR	2	IPI00942979.1	C4(Carbamidomethyl); C18(Carbamidomethyl)	9.32028e-10	4.05539	0	3	2432.14	-2.24503	34.1612	0
LNDLEDALQQAK	19	IPI00220327.4		1.00844e-06	4.05257	0	2	1357.7	2.51532	21.4472	0
DLGEELEALKTELEDTLDSTAAQQELR	2	IPI00019502.3		2.12156e-05	4.05026	0	3	3017.49	4.15691	46.4185	1
SAVGELSEDSSNVVHLIK	9	IPI00746851.1		5.15324e-09	4.04832	0	2	1883.98	5.51467	25.5584	0
EADIDGDGQVNYEEFVQMMTAK	15	IPI00075248.11		6.31683e-07	4.04733	0	2	2490.08	0.0258722	35.0341	0
SADFVVEAIGDDVGTLGFSVEGPSQAK	7	IPI00302592.2		2.48163e-11	4.045	0	3	2695.3	-5.35637	37.4935	0
GQELcADYSENTFTEYK	1	IPI00555812.4	C5(Carbamidomethyl)	4.91529e-06	4.04393	0	2	2054.86	-1.20836	21.0775	0
NTSEQDQPMGGWEMIR	2	IPI00217975.4		2.41567e-08	4.04285	0	2	1878.83	8.61428	24.2591	0
SNVSDAVAQSTR	7	IPI00797270.4		3.05173e-07	4.03998	0	2	1234.6	2.13404	9.31389	0
IGGDAGTSLNSNDYGYGGQK	2	IPI00375441.2		5.03435e-10	4.03916	0	2	1973.89	2.89709	14.8343	0
QQSEEDLLLQDFSR	8	IPI00945960.1		2.12364e-08	4.03859	0	2	1707.83	6.38354	28.7894	0
TQGFLALFSGDTGEIK	4	IPI00009104.7		7.5291e-09	4.03828	0	2	1683.87	6.7556	34.1907	0
TSFTPVGDVFELNFMNVK	11	IPI00552972.2		8.10639e-10	4.03814	0	2	2045.02	5.24754	37.5229	0
EVIAVScGPAQcQETIR	3	IPI00004902.1	C7(Carbamidomethyl); C12(Carbamidomethyl)	1.16353e-09	4.0349	0	2	1917.92	3.31997	16.2115	0
IVADKDYSVTANSK	2	IPI00219217.3		2.62928e-08	4.03474	0	2	1510.77	-0.399649	9.00561	1
LTEMETLQSQLMAEK	11	IPI00019502.3		2.46698e-08	4.03274	0	2	1751.86	0.362701	26.6168	0
RPAEDMEEEQAFK	11	IPI00910458.1		4.51729e-07	4.03028	0	2	1579.7	-2.81683	11.567	0
FTGSQPFGQGVEHATANK	28	IPI00296099.6		7.70382e-10	4.02987	0	2	1875.9	-1.42958	13.7175	0
GLGTDEESILTLLTSR	6	IPI00872379.1		7.73815e-10	4.02887	0	2	1704.91	7.18077	37.6323	0
NLGSINTELQDVQR	7	IPI00006865.3		1.15051e-07	4.02675	0	2	1586.82	1.19223	20.5611	0
DFAIFGFDEDLQQEGTLLGK	5	IPI00941110.1		1.1285e-10	4.02598	0	2	2243.1	5.96226	38.8466	0
FGQDFSTFLEAGVEMAGQAPSQEDR	5	IPI00298994.6		6.84562e-12	4.02537	0	3	2717.22	0.901306	37.0243	0
SLDLFNcEITNLEDYR	5	IPI00640833.1	C7(Carbamidomethyl)	8.19351e-10	4.02414	0	2	2001.92	0.601528	34.7592	0
TPAFAESVTEGDVR	17	IPI00954003.1		1.39677e-07	4.02378	0	2	1478.71	1.70958	17.8989	0
TAENATSGETLEENEAGD	3	IPI00794875.1		5.89334e-08	4.02353	0	2	1837.76	-0.511594	11.5171	0
ELFSNLQEFAGPSGK	4	IPI00022300.5		5.83924e-07	4.02325	0	2	1623.81	6.87044	27.069	0
LcYVGYNIEQEQK	15	IPI00005159.3	C2(Carbamidomethyl)	2.32182e-07	4.0226	0	2	1643.77	-2.56281	18.7104	0
IYVDDGLISLQVK	10	IPI00479186.7		2.14517e-07	4.02244	0	2	1462.81	-1.16702	27.6852	0
DIGEGNLSTAAAAALAAAAVK	1	IPI00150057.6		2.59019e-11	4.02124	0	2	1885.02	8.78577	33.1956	0
FWEVISDEHGIDPTGTYHGDSDLQLDR	2	IPI00909140.5		4.6071e-09	4.02111	0	3	3102.4	-1.21439	26.6171	0
ETTDTDTADQVIASFK	2	IPI00013808.1		1.10785e-08	4.01959	0	2	1741.82	2.13142	24.9172	0
RQLEEAEEEAQR	7	IPI00019502.3		0.000150052	4.01579	0	2	1487.71	-1.40001	8.2194	1
DYEEVGIDSYEDEDEGEE	3	IPI00794663.1		1.96123e-11	4.01567	0	2	2121.78	2.04209	21.285	0
mYLGYEYVTAIR	1	IPI00022463.1	M1(Oxidation)	2.08172e-07	4.01541	0	2	1494.73	-0.151542	25.2956	0
ILYMTDEVNDPSLTIK	6	IPI00017510.3		1.93488e-09	4.01538	0	2	1851.96	9.71328	25.9458	0
ILEQEEEEEQAGKPGEPSK	1	IPI00927582.2		5.10197e-09	4.01507	0	3	2127.01	-1.53357	10.1347	0
EVSDGIIAPGYEEEALTILSK	4	IPI00925601.1		7.90952e-07	4.01477	0	2	2234.15	1.26886	35.9136	0
TITLEVEPSDTIENVK	23	IPI00179330.6		2.10945e-08	4.01266	0	2	1787.93	-0.390373	22.7784	0
TEQGPQVDETQFK	8	IPI00006663.1		1.41733e-05	4.01265	0	2	1506.71	2.06501	12.3258	0
VSQGSKDPAEGDGAQPEETPR	6	IPI00383581.4		7.76998e-09	4.01264	0	3	2154.99	-0.11746	7.24512	1
GVVPLAGTNGETTTQGLDGLSER	4	IPI00465439.5		9.465e-07	4.01216	0	3	2272.15	1.51989	22.7763	0
EASDIILTDDNFTSIVK	2	IPI00217168.1		1.58347e-10	4.01203	0	2	1880.97	9.17654	29.3311	0
DLNSDMDSILASLK	5	IPI00031522.2		2.25387e-08	4.01001	0	2	1521.75	4.76455	39.5711	0
YDGQVAVFGSDLQEK	4	IPI00645078.1		7.69527e-07	4.00853	0	2	1655.79	-1.63762	21.365	0
SVTEQGAELSNEER	25	IPI00021263.3		5.3344e-07	4.00846	0	2	1548.72	2.11481	10.113	0
ELSLAGNELGDEGAR	11	IPI00550069.3		4.93259e-10	4.00815	0	2	1530.74	2.88277	18.7941	0
LTAIDILTTcAADIQR	2	IPI00740142.2	C10(Carbamidomethyl)	2.50056e-09	4.00815	0	2	1774.95	8.85485	33.5248	0
LTVTSQNLQLENLR	9	IPI00217775.1		6.97323e-07	4.00731	0	2	1628.9	1.78797	22.0397	0
SAAPSTLDSSSTAPAQLGK	2	IPI00797747.1		2.72518e-09	4.00564	0	2	1788.9	0.288176	13.1868	0
ASVPTIQDQASAMQLSQcAK	10	IPI00298994.6	C18(Carbamidomethyl)	3.06598e-10	4.00135	0	2	2134.03	1.75718	20.4231	0
ILTATVDNANILLQIDNAR	1	IPI00450768.7		3.66878e-09	3.99914	0	3	2068.14	1.60011	30.4024	0
SDVLELTDDNFESR	19	IPI00893541.1		2.48904e-07	3.99894	0	2	1639.75	2.76372	23.4533	0
AQQVAVQEQEIAR	8	IPI00893832.1		8.99029e-06	3.99843	0	2	1469.77	-0.133278	11.3437	0
IHFPLATYAPVISAEK	13	IPI00794663.1;IPI00792677.1		7.04769e-07	3.99762	0	2	1756.96	-0.20665	28.8569	0
mENAELDVPIQSVFTR	5	IPI00296099.6	M1(Oxidation)	2.91948e-10	3.99715	0	2	1864.92	6.68832	28.3633	0
VEAQLQELQVK	19	IPI00019502.3		2.7324e-05	3.99574	0	2	1284.72	1.62822	16.8766	0
RPcFSALEVDETYVPK	4	IPI00745872.2	C3(Carbamidomethyl)	6.84505e-09	3.99477	0	3	1910.93	-2.246	23.0477	0
SWTAADTAAQITQR	11	IPI00472676.1;IPI00026602.2;IPI00744964.3;IPI00472943.1;IPI00654689.3;IPI00892737.1;IPI00930070.1;IPI00930140.1		3.72656e-07	3.99196	0	2	1519.75	-1.18096	19.1845	0
ATENDIANFFSPLNPIR	3	IPI00216496.1		2.98442e-09	3.99166	0	2	1918.97	-0.113358	35.6709	0
VVVVTGANTGIGK	6	IPI00339384.5		3.13589e-07	3.98927	0	2	1214.71	-1.21132	12.5476	0
AVTEQGHELSNEER	18	IPI00759832.1		1.90094e-06	3.9884	0	2	1598.74	0.658923	7.29103	0
ETVYcLNDDDETEVLK	3	IPI00220834.8	C5(Carbamidomethyl)	1.82688e-08	3.98824	0	2	1942.86	1.68863	21.1778	0
AGALQcSPSDAYTK	16	IPI00298994.6	C6(Carbamidomethyl)	6.52655e-07	3.9875	0	2	1468.68	2.01409	10.5669	0
TYLDIEPITGFTLQFAK	2	IPI00418495.5		8.03396e-09	3.98654	0	2	1957.05	7.67443	38.9564	0
DLISNNEQLPmLGR	2	IPI00217775.1	M11(Oxidation)	1.17084e-05	3.98623	0	2	1615.82	2.59607	22.8122	0
APVAGTcYQAEWDDYVPK	2	IPI00219446.5	C7(Carbamidomethyl)	2.44724e-10	3.98486	0	2	2069.93	1.72011	25.7001	0
SGTASVVcLLNNFYPR	2	IPI00784985.1	C8(Carbamidomethyl)	2.18848e-07	3.98395	0	2	1797.89	-0.398495	34.7604	0
VAQPTITDNKDGTVTVR	6	IPI00302592.2		5.38088e-10	3.98371	0	2	1814.97	5.57667	13.0376	1
ADLQDDTFIGNEPLTPEVR	4	IPI00943220.1		2.56842e-08	3.98236	0	2	2130.04	0.0669232	25.4426	0
ASLGSLEGEAEAEASSPK	2	IPI00021812.2		3.88119e-10	3.98188	0	2	1732.83	1.75808	21.5659	0
FISVGYVDDTQFVR	1	IPI00472676.1;IPI00472130.1;IPI00744964.3		6.26602e-08	3.98077	0	2	1645.82	-0.3965	26.1848	0
YLVVNADEGEPGTcK	3	IPI00221298.1	C14(Carbamidomethyl)	7.34734e-09	3.97985	0	2	1651.77	1.88872	14.7783	0
NDASHLLVFTTDAK	20	IPI00303283.2		7.34442e-09	3.97884	0	2	1531.78	5.91858	20.9461	0
NLGLEELGIELDPR	6	IPI00926319.1		3.58974e-08	3.97719	0	2	1567.84	6.22099	32.3016	0
TEEAEKTPVGScFLAQPESGR	5	IPI00295976.6	C12(Carbamidomethyl)	1.91429e-07	3.97676	0	3	2293.09	7.27427	17.1507	1
GVVDSDDLPLNVSR	12	IPI00027230.3		3.28377e-07	3.97664	0	2	1485.76	1.56161	20.5057	0
VALVYGQmNEPPGAR	7	IPI00303476.1	M8(Oxidation)	5.6647e-08	3.975	0	2	1617.81	1.0002	14.4536	0
KKVEAQLQELQVK	11	IPI00019502.3		1.86368e-05	3.97387	0	2	1540.9	-0.859726	15.1115	2
FAQPGSFEYEYAMR	4	IPI00922367.1		4.16636e-07	3.97213	0	2	1695.75	-0.930701	23.7745	0
SGGGGGGGLGSGGSIR	21	IPI00019359.4		1.12642e-10	3.9699	0	2	1232.6	1.82862	8.11858	0
NVTELNEPLSNEER	11	IPI00220642.7		1.30184e-05	3.96929	0	2	1643.79	0.795995	15.5619	0
EVQGNESDLFMSYFPR	1	IPI00908511.1		1.01846e-09	3.96849	0	2	1918.87	1.01263	32.7134	0
ETVSEESNVLcLSK	16	IPI00186290.6	C11(Carbamidomethyl)	8.38613e-08	3.96819	0	2	1594.77	2.01633	18.3953	0
LEGEALEQAIISQAPQVEK	2	IPI00329789.8		4.84833e-05	3.96787	0	3	2053.08	-1.46126	28.9832	0
SPFSVAVSPSLDLSK	10	IPI00302592.2		2.6925e-07	3.96695	0	2	1533.82	2.14508	26.2145	0
AVTEQGAELSNEER	6	IPI00018146.1		7.07859e-07	3.9668	0	2	1532.72	-1.3433	9.86516	0
YEGSYALTSEEAER	9	IPI00005809.7		7.03866e-08	3.96197	0	2	1604.71	1.85424	14.9206	0
SAADSISESVPVGPK	2	IPI00375145.1		2.14125e-07	3.96173	0	2	1443.74	2.33298	16.0898	0
GGETSEmYLIQPDSSVKPYR	1	IPI00298497.3	M7(Oxidation)	4.28781e-08	3.95884	0	3	2273.07	-0.748169	18.164	0
VVLAGGVAPALFR	12	IPI00216699.1		1.69257e-07	3.95829	0	2	1269.77	1.8412	27.1101	0
GASQAGMTGYGMPR	6	IPI00550363.3		1.80049e-07	3.95559	0	2	1383.61	-0.465571	13.8054	0
VDVEGPDVNIEGPEGK	7	IPI00021812.2		2.23516e-09	3.95415	0	2	1653.8	2.40989	17.7987	0
DAGQISGLNVLR	15	IPI00007765.5		2.06596e-07	3.95348	0	2	1242.68	1.53952	21.3943	0
LNLEAINYMAADGDFK	1	IPI00219219.3		9.62721e-10	3.95263	0	2	1784.85	1.10172	30.4091	0
IINEPTAAAIAYGLDR	8	IPI00304925.5		7.63778e-09	3.95245	0	2	1687.91	2.58783	26.5723	0
ALEEANADLEVK	4	IPI00217963.3;IPI00384444.6		2.41859e-06	3.94647	0	2	1301.66	-0.498485	13.9765	0
AEEYEFLTPVEEAPK	10	IPI00793767.1		3.25647e-08	3.94487	0	2	1751.84	-0.377723	24.9588	0
DNSQVNAVTVLTLLDK	5	IPI00005809.7		6.50045e-10	3.94389	0	2	1729.93	-1.68095	35.4324	0
DTEEEDFHVDQVTTVK	1	IPI00790784.2		7.44308e-08	3.94263	0	2	1891.85	-1.11429	17.3978	0
DIVPGDIVEVAVGDKVPADLR	12	IPI00478023.1		3.2972e-09	3.93994	0	2	2177.2	6.65401	32.9583	1
IEDLSQQAQLAAAEK	3	IPI00909970.1		1.98919e-09	3.93991	0	2	1614.83	0.907316	17.0053	0
TFVNITPAEVGVLVGK	8	IPI00216691.5		2.08976e-10	3.93974	0	2	1643.94	0.397964	31.6025	0
LPEGSVSLIILLTDGDPTVGETNPR	2	IPI00896413.1		3.77332e-11	3.93826	0	3	2593.37	0.318744	38.9723	0
RPAEDMEEEQAFKR	5	IPI00910458.1		1.7191e-06	3.93784	0	3	1735.8	-2.14052	10.9238	1
GFGTDEQAIIDcLGSR	3	IPI00909703.2	C12(Carbamidomethyl)	3.82269e-09	3.93725	0	2	1738.82	5.61674	28.6402	0
GAGTDEGcLIEILASR	4	IPI00872780.1	C8(Carbamidomethyl)	8.86108e-10	3.93457	0	2	1661.83	9.35803	31.5092	0
EVATNSELVQSGK	4	IPI00450768.7;IPI00384444.6		1.69417e-06	3.93417	0	2	1361.69	1.85328	9.13486	0
cFSIDNPGYEPEVVAVHPGGDTVAIGGVDGNVR	1	IPI00939854.1	C1(Carbamidomethyl)	8.4026e-05	3.93334	0	3	3397.61	0.573761	27.6323	0
AAVATFLQSVQVPEFTPK	10	IPI00645078.1		6.1844e-09	3.93296	0	2	1933.05	1.76044	33.3546	0
TVLIMELINNVAK	7	IPI00303476.1		2.48691e-06	3.93272	0	2	1457.85	7.422	38.6425	0
GILAADESTGSIAK	15	IPI00465439.5		0.000131822	3.93047	0	2	1332.7	-2.56633	15.4716	0
KQELEEIcHDLEAR	31	IPI00019502.3	C8(Carbamidomethyl)	2.67049e-07	3.93031	0	2	1769.85	-0.180258	25.8249	1
RHPYFYAPELLFFAK	9	IPI00745872.2		5.11403e-09	3.92892	0	3	1898.99	-1.66495	32.847	1
FNEEHIPDSPFVVPVASPSGDAR	15	IPI00302592.2		4.44076e-05	3.92737	0	3	2467.18	-3.74097	26.3836	0
KVEEAEPEEFVVEK	15	IPI00297579.4		1.30149e-07	3.92705	0	2	1661.83	0.881824	15.6787	1
VGSAADIPINISETDLSLLTATVVPPSGR	7	IPI00302592.2		1.4295e-05	3.92681	0	3	2893.55	-1.28266	40.7517	0
LEDLSESIVNDFAYMK	1	IPI00028055.4		5.20794e-10	3.92662	0	2	1873.9	7.46481	35.0985	0
MTGLVDEAIDTK	7	IPI00291175.7		1.33485e-05	3.92433	0	2	1292.64	-1.99467	19.2334	0
NNEESPTATVAEQGEDITSK	2	IPI00218775.2		5.70768e-13	3.91981	0	2	2119.96	0.58656	15.6562	0
MEDSVGcLETAEEVK	6	IPI00019502.3	C7(Carbamidomethyl)	1.17487e-09	3.9182	0	2	1696.74	-1.4384	18.4057	0
LLETIDQLYLEYAK	8	IPI00013508.5		6.79769e-08	3.91668	0	2	1711.92	0.784077	35.3297	0
SVIEQGGIQTVDQLIK	2	IPI00246058.10		8.3931e-10	3.9162	0	2	1727.95	0.302092	27.5697	0
STGEAFVQFASQEIAEK	7	IPI00013881.6		5.71774e-09	3.91479	0	2	1841.89	1.31347	29.4253	0
IEDANLIPPVPDDKFQDLVDAVR	7	IPI00296099.6		2.61219e-09	3.91472	0	3	2579.33	-1.42019	32.802	1
NIETIINTFHQYSVK	29	IPI00027462.1		1.04652e-05	3.91393	0	2	1806.95	7.09496	30.8925	0
IVDDWANDGWGLK	5	IPI00941747.1		3.09351e-07	3.91339	0	2	1488.73	8.92976	27.0313	0
VTASDPLDTLGSEGALSPGGVASLLR	1	IPI00032258.4		1.58753e-09	3.91287	0	3	2483.3	-0.904559	36.1377	0
FDEFFSEGcAPGSK	1	IPI00022463.1	C9(Carbamidomethyl)	1.29754e-08	3.91278	0	2	1577.66	-1.47193	21.6827	0
IANLQTDLSDGLR	10	IPI00302592.2		8.44264e-07	3.91258	0	2	1415.75	2.75748	22.6622	0
VDVDVPDVNIEGPDAK	9	IPI00021812.2		2.55326e-06	3.91218	0	2	1681.83	1.68676	21.5931	0
cAPGVVGPAEADIDFDIIR	4	IPI00302592.2	C1(Carbamidomethyl)	1.69268e-08	3.91095	0	2	2014.99	1.1653	30.9105	0
GVDEVTIVNILTNR	21	IPI00455315.4		2.76316e-07	3.90992	0	2	1542.86	7.52226	33.2915	0
IMVANIEEVLQR	8	IPI00006865.3		2.46106e-07	3.90973	0	2	1414.78	3.82835	29.3549	0
SELVANNVTLPAGEQR	5	IPI00181409.6		1.51402e-09	3.90959	0	2	1697.89	2.00728	16.8925	0
ILGADTSVDLEETGR	13	IPI00440493.2		3.81524e-09	3.90722	0	2	1575.78	-3.38371	18.9924	0
ALTVPELTQQVFDAK	14	IPI00645452.1;IPI00909140.5		2.75311e-06	3.90596	0	2	1659.9	0.968063	30.7465	0
VEQEEPISPGSTLPEVK	5	IPI00022449.6		3.20052e-06	3.90539	0	2	1838.94	-1.26737	18.8146	0
DVIDEPIIEEPSR	6	IPI00006715.3		7.91693e-07	3.90405	0	2	1511.76	3.05209	20.4192	0
MGPTELLIEMEDWK	9	IPI00298497.3		1.86436e-08	3.90353	0	2	1691.82	8.39241	37.5363	0
LAEDILNTMFDTSYSK	5	IPI00908582.1		2.97225e-09	3.90043	0	2	1847.88	2.23805	33.2708	0
ATLVcLISDFYPGAVTVAWK	4	IPI00829877.1	C5(Carbamidomethyl)	5.59579e-09	3.89851	0	3	2211.15	0.255375	42.9778	0
LATGSDDNcAAFFEGPPFK	3	IPI00939854.1	C9(Carbamidomethyl)	2.25327e-11	3.89839	0	2	2043.91	0.0075653	27.8887	0
GNSFPASLVVAAEEGER	11	IPI00295976.6		4.56727e-09	3.89795	0	2	1732.86	4.22318	29.3912	0
QVAASTAQLLVAcK	13	IPI00298994.6	C13(Carbamidomethyl)	2.37253e-08	3.89645	0	2	1459.8	1.05521	18.7873	0
IAPLAEGALPYNLAELQR	4	IPI00386271.4		1.71058e-12	3.89565	0	2	1939.08	9.0206	31.0691	0
ELDALDANDELTPLGR	7	IPI00844578.1		2.10077e-08	3.89328	0	2	1741.86	1.48194	24.6571	0
QNcELFEQLGEYK	7	IPI00745872.2	C3(Carbamidomethyl)	6.20115e-07	3.89238	0	2	1657.75	-1.75047	25.7461	0
DIQDENQLLVADVK	4	IPI00026128.1		2.01566e-07	3.89208	0	2	1599.83	2.69312	21.8688	0
DAALATALGDKK	20	IPI00217975.4		1.08829e-05	3.88909	0	2	1173.65	-0.887317	12.2278	1
VAQVAEITYGQK	3	IPI00026942.5		1.82417e-05	3.88786	0	2	1306.7	0.226335	13.7004	0
LEDQLAGLQQELAALALK	3	IPI00941110.1		4.38535e-08	3.88762	0	2	1924.09	9.73253	39.8047	0
TQPYDVYDQVEFDVPVGSR	3	IPI00946334.1		2.31689e-05	3.88712	0	2	2214.04	3.49628	27.3124	0
AGLESGAEPGDGDSDTTK	2	IPI00915274.1		3.49204e-08	3.88532	0	2	1706.74	0.164016	8.33239	0
GTVDPENEFASMWIER	3	IPI00022449.6		2.48267e-09	3.88388	0	2	1880.86	8.43448	32.9435	0
AYGPGIEPTGNMVK	14	IPI00302592.2		1.02369e-06	3.88385	0	2	1433.71	1.70068	16.509	0
LSSEmNTSTVNSAR	4	IPI00217975.4	M5(Oxidation)	2.18206e-07	3.88352	0	2	1512.69	-1.10058	6.58516	0
WLQDNAENVYVWK	5	IPI00748955.3		1.59063e-07	3.88303	0	2	1664.8	-1.5284	26.4839	0
TPFLLVGTQIDLR	6	IPI00016786.1		4.11629e-07	3.88253	0	2	1472.85	0.997462	31.8357	0
IPSAVGYQPTLATDMGTMQER	6	IPI00303476.1		5.2273e-10	3.88196	0	2	2266.1	6.32766	24.4454	0
IDQYQGADAVGLEEK	2	IPI00305692.5		9.09972e-09	3.87827	0	2	1635.79	2.94038	15.8997	0
EGPYSISVLYGDEEVPR	11	IPI00302592.2		1.77316e-10	3.8776	0	2	1909.92	2.56858	26.6327	0
ILLLcVGEAGDTVQFAEYIQK	2	IPI00028006.1	C5(Carbamidomethyl)	1.69123e-15	3.87684	0	3	2367.23	-0.0383225	35.5147	0
DASDDLDDLNFFNQK	2	IPI00176637.5		3.53092e-08	3.87623	0	2	1756.77	3.35215	29.7484	0
AmGIMNSFVNDIFER	14	IPI00003935.6;IPI00554798.2	M2(Oxidation)	3.10791e-08	3.87572	0	2	1759.82	5.72905	35.2724	0
VGLSGmAIADVTLLSGFHALR	1	IPI00032258.4	M6(Oxidation)	9.11606e-10	3.87407	0	3	2144.16	1.08085	35.3658	0
EGNDLYHEMIESGVINLK	7	IPI00303476.1		3.93698e-06	3.87246	0	2	2061.01	6.55196	30.2565	0
EDQSILcTGESGAGK	15	IPI00019502.3;IPI00337335.7	C7(Carbamidomethyl)	1.75422e-08	3.87232	0	2	1551.69	-1.57407	12.6262	0
EIEELQSQAQALSQEGK	2	IPI00333015.7		3.16275e-07	3.87143	0	2	1887.93	0.829783	19.438	0
VESVFETLVEDSAEEESTLTK	6	IPI00922838.1		1.32461e-08	3.86972	0	2	2342.11	-0.252222	38.9836	0
SIQEIQELDKDDESLR	4	IPI00793767.1		9.54421e-08	3.86972	0	2	1917.94	-0.748235	19.4994	1
DVQGTDASLDEELDR	6	IPI00908723.1		9.60883e-08	3.86963	0	2	1662.75	2.35386	17.5417	0
GVTIASGGVLPNIHPELLAK	8	IPI00059366.4		5.91714e-11	3.86874	0	2	1986.16	8.73343	27.2849	0
ATGGGLSSVGGGSSTIK	2	IPI00293665.9		6.45955e-10	3.86774	0	2	1435.74	1.63342	11.0242	0
AQAVSEDAGGNEGR	2	IPI00893301.1		1.25971e-07	3.86644	0	2	1360.61	-0.82881	6.54702	0
TSRPENAIIYNNNEDFQVGQAK	5	IPI00942979.1		9.5119e-09	3.86528	0	3	2508.21	-0.288568	18.0935	0
SQEQLAAELAEYTAK	10	IPI00843975.1		3.95126e-07	3.86511	0	2	1651.82	0.818422	26.3102	0
INSAPQQIEVFPPFR	3	IPI00291755.6		6.52008e-07	3.86327	0	2	1742.93	7.15622	27.9862	0
DYVSQFEGSALGK	1	IPI00021841.1		9.64256e-06	3.86292	0	2	1400.67	-2.82758	24.3197	0
AEAEEDGDLQcLcVK	1	IPI00022295.1	C11(Carbamidomethyl); C13(Carbamidomethyl)	3.92457e-08	3.86175	0	2	1736.75	2.64805	17.3323	0
MVGGIAQIIAAQEEMLR	2	IPI00298994.6		9.34034e-09	3.85684	0	2	1829.96	-2.05151	37.4158	0
GFGTDEQAIVDVVANR	5	IPI00953297.1		2.69874e-09	3.85672	0	2	1690.84	-0.827362	28.9519	0
KQPPVSPGTALVGSQKEPSEVPTPK	9	IPI00179700.3		4.87676e-05	3.85594	0	3	2558.4	5.14141	14.8783	2
NQINALTSFVDASMVYGSEEPLAR	12	IPI00236554.1		4.85733e-08	3.85593	0	2	2612.29	8.01814	38.3346	0
IINEPTAAAIAYGLDKR	6	IPI00003362.2		8.75366e-09	3.85572	0	2	1816	1.73349	24.0475	1
DVDIIDHHDNTYTVK	13	IPI00302592.2		3.9334e-07	3.85451	0	2	1784.84	-0.617214	15.4522	0
FASEIAGVDDLGTTGR	6	IPI00925853.1		8.90764e-09	3.85194	0	2	1608.79	2.16516	20.6694	0
VSVQLEASPAFLAVPVEK	2	IPI00478003.2		1.07017e-09	3.85188	0	2	1884.05	-1.17379	29.4908	0
LTEMETLQSQLmAEK	7	IPI00019502.3	M12(Oxidation)	3.52899e-09	3.85077	0	2	1767.85	-0.907215	23.52	0
GWAPTFLGYSMQGLcK	6	IPI00788624.1	C15(Carbamidomethyl)	9.04619e-09	3.85011	0	2	1815.87	7.0614	33.2931	0
SQDDEIGDGTTGVVVLAGALLEEAEQLLDR	2	IPI00010720.1		0.000340328	3.84971	0	3	3113.56	3.70074	59.1494	0
YSQFINFPIYVWSSK	5	IPI00027230.3		5.466e-10	3.84966	0	2	1878.95	3.77406	36.8534	0
TSIAIDTIINQK	11	IPI00440493.2		1.44053e-06	3.84876	0	2	1316.75	6.8068	22.7284	0
GGSTSYGTGSETESPR	17	IPI00029717.1		3.92628e-08	3.8472	0	2	1572.68	-0.541815	7.08462	0
KPEDWDEEMDGEWEPPVIQNPEYK	13	IPI00020599.1		1.56406e-06	3.84681	0	3	2960.3	2.02249	28.7321	0
VIAAEGEMNASR	4	IPI00219682.6		2.43658e-07	3.845	0	2	1247.61	5.45092	10.2052	0
VNQPASFAVSLNGAK	2	IPI00302592.2		2.53765e-06	3.83705	0	2	1502.79	-1.33368	19.71	0
IINEPTAAAIAYGLDK	5	IPI00003362.2;IPI00003865.1		9.91304e-09	3.83683	0	2	1659.89	-0.502756	25.8045	0
SEPVKEESSELEQPFAQDTSSVGPDR	6	IPI00872777.1		1.97661e-09	3.83457	0	3	2848.3	-3.13048	19.3819	1
IEELLPGSSIDAETR	5	IPI00032139.1		2.80792e-09	3.83251	0	2	1629.84	1.32613	21.4721	0
VVDLMAHMASKE	5	IPI00795257.3		4.05766e-05	3.83251	0	2	1330.65	-1.36828	17.2582	1
RQEVISELLVTEAAHVR	1	IPI00339379.3		2.02628e-06	3.83188	0	3	1950.09	4.73896	26.828	1
LVTMQIWDTAGQER	2	IPI00016342.1		2.02973e-08	3.83046	0	2	1647.83	5.97876	25.7184	0
TDEQALLSSILAK	4	IPI00016670.3		2.46971e-08	3.82984	0	2	1388.77	6.70177	30.2615	0
NQVAmNPTNTVFDAK	2	IPI00003865.1	M5(Oxidation)	1.10256e-07	3.82952	0	2	1665.79	1.99804	15.3731	0
TLNEADcATVPPAIR	8	IPI00217143.3	C7(Carbamidomethyl)	3.25985e-07	3.82833	0	2	1627.81	1.52769	16.1037	0
FGANAILGVSLAVcK	2	IPI00791564.2;IPI00465248.5	C14(Carbamidomethyl)	1.8506e-08	3.82819	0	2	1519.83	0.0345394	29.5722	0
QLVEQVEQIQK	6	IPI00023542.6		2.08922e-05	3.82746	0	2	1341.74	2.03209	16.0134	0
QVTQSYWDTNPTR	15	IPI00296099.6		7.4846e-08	3.82715	0	2	1595.75	2.99551	16.0208	0
ATAEQISSQTGNK	3	IPI00003482.1		0.000111416	3.82664	0	2	1334.65	-2.55391	6.69904	0
SVNESLNNLFITEEDYQALR	6	IPI00455383.4		4.56509e-09	3.82411	0	2	2355.16	7.11298	32.3795	0
AQQEQELAADAFK	18	IPI00792916.2		1.57801e-05	3.82377	0	2	1448.71	2.46875	17.5387	0
EVQLVESGGGLVQPGGSLR	1	IPI00939521.1		1.41606e-12	3.82354	0	2	1882	-1.35892	22.2107	0
ALEEANTELEVK	2	IPI00450768.7		8.09183e-06	3.82093	0	2	1345.69	0.904605	14.1624	0
ESMTDAILQTDQTLTEK	2	IPI00028564.1		3.30394e-07	3.8207	0	2	1923.92	0.267911	28.4153	0
STAGDTHLGGEDFDNR	15	IPI00003865.1		7.19802e-07	3.81984	0	2	1691.72	-1.53172	11.2022	0
ASAGPQPLLVQScK	18	IPI00298994.6	C13(Carbamidomethyl)	8.82088e-06	3.81966	0	2	1455.77	1.7633	14.5881	0
SQYEQLAEQNR	18	IPI00009865.4		6.07588e-05	3.81924	0	2	1365.64	-0.209144	10.6524	0
SQVLQFFSSDIcR	6	IPI00418495.5	C12(Carbamidomethyl)	6.23148e-06	3.81907	0	2	1586.77	6.62599	28.7289	0
QDANcVNPLGAPEK	9	IPI00647613.4	C5(Carbamidomethyl)	7.31976e-08	3.81822	0	2	1512.71	1.07149	12.9217	0
ALANVNIGSLIcNVGAGGPAPAAGAAPAGGPAPSTAAAPAEEK	2	IPI00008527.3	C12(Carbamidomethyl)	0.000835741	3.81773	0	4	3808.94	2.67852	29.9131	0
INQVFHGScITEGNELTK	6	IPI00786995.1	C9(Carbamidomethyl)	2.74091e-10	3.81772	0	3	2047	5.23402	16.7806	0
EVDQQLLSVQTR	20	IPI00006510.1		3.32607e-05	3.81749	0	2	1415.75	0.0916379	16.8371	0
IHVLEAQDLIAK	5	IPI00022143.3		2.92483e-06	3.81748	0	2	1349.78	3.48468	20.2726	0
LTDWILQDGSADTFTR	3	IPI00646625.1		3.71419e-09	3.81703	0	2	1838.9	5.71652	28.6325	0
ELQEMDKDDESLIK	11	IPI00792537.1		5.10854e-07	3.81686	0	2	1692.8	-1.45469	15.9754	1
IPDQLVILDMK	3	IPI00028055.4		1.08426e-05	3.81578	0	2	1284.73	6.21723	28.7148	0
IEVEKPFAIAK	11	IPI00646304.4		1.45836e-05	3.81317	0	2	1244.73	5.82779	16.8039	0
GYDVIAQAQSGTGK	4	IPI00924536.1		6.15525e-09	3.81198	0	2	1394.69	-0.527776	14.0553	0
NIFLQYASTEVDGER	2	IPI00386271.4		1.30115e-08	3.81151	0	2	1741.85	7.32267	27.4032	0
AGTLDLSLTVQGK	10	IPI00296099.6		0.00010466	3.81065	0	2	1302.73	0.23863	21.3251	0
DPSASPGDAGEQAIR	8	IPI00291175.7		1.77007e-08	3.81022	0	2	1470.68	1.93838	10.0764	0
ENNAVYAFLGLTAPPGSK	3	IPI00025318.1		4.27164e-10	3.80991	0	2	1848.95	2.25715	33.5813	0
TVYQYQYTNWSVEQLPAEPK	2	IPI00647613.4		6.36103e-08	3.80927	0	2	2444.19	7.34414	26.9756	0
GLGTDEDTIIDIITHR	24	IPI00002459.4;IPI00221226.7		1.3284e-08	3.80926	0	2	1768.92	7.99879	34.0557	0
VIEGDVVSALNK	2	IPI00917579.1		1.49363e-06	3.8091	0	2	1243.7	5.74693	18.6311	0
AKPYEGSILEADcDILIPAASEK	11	IPI00016801.1	C13(Carbamidomethyl)	2.63872e-08	3.80808	0	2	2490.26	7.29518	27.379	0
APWIEQEGPEYWDR	10	IPI00472676.1;IPI00026602.2;IPI00936210.1;IPI00472073.1;IPI00472130.1;IPI00760554.2;IPI00472943.1;IPI00930070.1;IPI00930140.1		8.45056e-07	3.80792	0	2	1775.81	4.99805	26.5165	0
AQEAPGQAEPPAAAEVQGAGNENEPR	3	IPI00003527.5		1.06433e-08	3.80628	0	3	2588.2	1.66988	13.709	0
IESLSSQLSNLQK	16	IPI00217975.4		4.68945e-07	3.80547	0	2	1446.79	5.35252	21.1191	0
ITLLSALVETR	1	IPI00847635.1		3.3815e-06	3.80469	0	2	1215.73	-2.2179	31.7501	0
ISIGGGScAISGGYGSR	3	IPI00293665.9;IPI00909059.3	C8(Carbamidomethyl)	1.01191e-05	3.80151	0	2	1598.76	1.6019	16.4195	0
MVSDINNAWGcLEQVEK	2	IPI00013508.5	C11(Carbamidomethyl)	3.18085e-09	3.80135	0	2	1992.92	1.76505	27.9595	0
ILLAELEQLKGQGK	11	IPI00418471.6		1.61499e-06	3.80128	0	2	1539.92	6.59164	24.3106	1
IPDPEAVKPDDWDEDAPAK	19	IPI00941747.1		3.18382e-11	3.79838	0	2	2107.99	4.16935	19.3007	0
AVMIDLEPTVVDEVR	3	IPI00646909.2		3.15051e-08	3.79803	0	2	1685.88	0.0154141	28.5176	0
VANPSGNLTETYVQDR	24	IPI00302592.2		1.31225e-08	3.79733	0	2	1763.85	-1.68859	16.0814	0
EEASDYLELDTIK	9	IPI00027230.3		8.80657e-07	3.79656	0	2	1525.73	2.54907	23.6057	0
VGNIIDTMITDAFLK	1	IPI00943982.1		7.85069e-10	3.79389	0	2	1650.88	1.72101	43.1462	0
AAEEAFVNDIDESSPGTEWER	1	IPI00216393.1		6.18016e-06	3.79381	0	2	2352.03	1.57974	25.8575	0
YLPDTLLLEEcGLLR	2	IPI00375513.3	C11(Carbamidomethyl)	1.37637e-10	3.79332	0	2	1804.96	5.9727	34.4818	0
DNLTLWTSDQQDDDGGEGNN	11	IPI00220642.7		9.9346e-11	3.79305	0	2	2193.88	1.12075	23.2286	0
GLAGAVSELLR	10	IPI00298994.6		6.98014e-06	3.79196	0	2	1085.63	1.34373	28.6881	0
EGIcAIGGTSEQSSVGTQHSYSEEEK	7	IPI00010471.5	C4(Carbamidomethyl)	3.73904e-12	3.79153	0	3	2770.21	0.369255	14.6261	0
FDLVPVPTNLYGDFFTGDAYVILK	4	IPI00646773.2		2.78842e-08	3.7904	0	3	2704.39	-0.664472	44.1289	0
AHYGGFTVQNEANK	8	IPI00298497.3		4.32122e-07	3.78875	0	2	1535.73	3.90865	11.2155	0
ILLQGTPVAQMTEDAVDAER	1	IPI00783987.2		2.46621e-08	3.78846	0	2	2157.1	6.56892	32.6278	0
LEDGDIEEAPGAGGR	2	IPI00001730.3		3.02274e-07	3.78743	0	2	1485.68	1.14823	11.8195	0
SPDFTNENPLETR	5	IPI00006482.1		1.86576e-05	3.78683	0	2	1519.7	-3.0202	19.2874	0
GTVPDDAVEALADSLGK	6	IPI00220859.3;IPI00302047.3		7.85155e-09	3.78298	0	2	1657.84	5.17189	31.7905	0
KTVTAMDVVYALK	11	IPI00453473.6		3.12203e-07	3.78143	0	2	1438.81	6.56868	25.4881	1
AKKPAAAAGAK	10	IPI00217467.3		6.97452e-06	3.78137	0	3	983.599	-1.03072	4.88656	1
NQINALTSFVDASmVYGSEEPLAR	6	IPI00236554.1	M14(Oxidation)	5.03312e-08	3.7797	0	2	2628.28	8.04627	34.6557	0
AGVLAHLEEER	18	IPI00019502.3		1.51136e-05	3.77925	0	2	1223.64	-1.25949	15.8893	0
LLAcDGNEIDTMFVDR	3	IPI00946658.1	C4(Carbamidomethyl)	5.30927e-09	3.77883	0	2	1868.87	8.7081	27.8273	0
AGDIScNADINPLK	3	IPI00013744.1	C6(Carbamidomethyl)	5.05474e-07	3.77858	0	2	1487.72	1.67107	16.698	0
WAELLPLLQQcQVVR	6	IPI00550069.3	C11(Carbamidomethyl)	4.81519e-08	3.77765	0	2	1853.02	2.97319	34.9812	0
NVTVQPDDPISFMQLTAK	3	IPI00295851.4		1.73335e-10	3.77743	0	2	2004.01	1.48111	31.2677	0
AWGPGLEGGVVGK	3	IPI00302592.2		3.37999e-06	3.77717	0	2	1226.65	-0.399421	19.6594	0
FTDEEVDELYR	17	IPI00220573.4		2.89007e-05	3.77646	0	2	1415.63	-2.03798	21.1268	0
AmGImNSFVNDIFER	7	IPI00003935.6;IPI00554798.2	M2(Oxidation); M5(Oxidation)	2.38543e-07	3.77588	0	2	1775.82	6.95988	30.337	0
EIYTHFTcATDTK	5	IPI00748145.2;IPI00220578.3	C8(Carbamidomethyl)	5.50331e-06	3.77518	0	2	1586.73	8.03148	13.692	0
RQVQSLTcEVDALK	2	IPI00418471.6	C8(Carbamidomethyl)	2.26051e-07	3.77252	0	2	1646.86	1.24166	17.9624	1
ATFmVGSYGPRPEEYEFLTPVEEAPK	1	IPI00792537.1	M4(Oxidation)	4.68911e-08	3.77199	0	3	2960.41	1.27543	28.5657	0
QAAASATQTIAAAQHAASTPK	7	IPI00298994.6		3.21271e-08	3.77113	0	3	1995.03	1.44016	15.4972	0
AGVNTVTTLVENK	10	IPI00478896.3		2.1194e-06	3.77113	0	2	1345.73	1.62833	18.6273	0
cDENILWLDYK	4	IPI00479186.7	C1(Carbamidomethyl)	5.92555e-06	3.77097	0	2	1468.68	1.85351	28.4712	0
STGGAPTFNVTVTK	9	IPI00216691.5		7.90206e-06	3.77042	0	2	1379.72	1.42939	16.8019	0
SQETEcTYFSTPLLLGK	3	IPI00924593.1	C6(Carbamidomethyl)	3.77034e-10	3.76854	0	2	1973.97	6.56871	29.1968	0
FAEVYFAQSQQK	5	IPI00029046.1		2.75022e-06	3.76846	0	2	1445.72	7.07803	18.6377	0
LVINGNPITIFQER	7	IPI00795257.3		4.71932e-08	3.76774	0	2	1613.9	0.836512	30.6558	0
LSSEMNTSTVNSAR	4	IPI00217975.4		1.30365e-07	3.76772	0	2	1496.7	1.03624	9.59017	0
SIVEEIEDLVAR	5	IPI00552972.2		4.63048e-06	3.76752	0	2	1372.74	8.32088	39.0148	0
VIGNQSLVNELAFTAR	3	IPI00011416.2		2.65742e-09	3.76748	0	2	1731.95	9.09154	28.1734	0
QVATALQNLQTK	5	IPI00291175.7		2.51257e-06	3.76736	0	2	1314.74	-1.89109	14.9744	0
QMEQISQFLQAAER	2	IPI00550363.3		3.55963e-08	3.76606	0	2	1678.82	-1.22798	30.2842	0
AVAGNISDPGLQK	15	IPI00291175.7		1.00518e-06	3.76565	0	2	1269.68	1.57441	12.2861	0
VAQLEAQcQEPcKDTVQIHDITGK	2	IPI00219713.1	C8(Carbamidomethyl); C12(Carbamidomethyl)	4.34135e-08	3.76557	0	3	2768.35	6.11235	16.7712	1
AFQYVETHGEVcPANWTPDSPTIKPSPAASK	2	IPI00374151.1	C12(Carbamidomethyl)	0.00154226	3.76446	0	3	3385.64	6.21174	21.957	0
VDVAVNcAGIAVASK	4	IPI00639797.1	C7(Carbamidomethyl)	1.53544e-08	3.76335	0	2	1473.77	0.278061	17.5997	0
YADLTEDQLPScESLK	5	IPI00453476.2	C12(Carbamidomethyl)	2.48612e-05	3.7624	0	2	1868.86	1.31635	20.5561	0
MQKEITALAPSTMK	11	IPI00922693.1;IPI00021439.1		1.311e-07	3.76234	0	2	1548.81	0.0298931	15.2344	1
SIQFVDWcPTGFK	8	IPI00794663.1;IPI00792677.1	C8(Carbamidomethyl)	3.02835e-06	3.76231	0	2	1584.75	-0.360397	30.0853	0
cQLEINFNTLQTK	4	IPI00013508.5;IPI00013808.1	C1(Carbamidomethyl)	8.83754e-07	3.76191	0	2	1608.81	0.319673	24.7162	0
NSVSQISVLSGGK	18	IPI00737530.1		1.45297e-07	3.75953	0	2	1275.69	1.43057	17.164	0
LISQIVSSITASLR	3	IPI00794663.1;IPI00646909.2;IPI00792677.1		7.30719e-10	3.75926	0	3	1487.88	0.35828	37.7271	0
VAGSVTELIQAAEAmK	7	IPI00298994.6	M15(Oxidation)	9.48628e-10	3.75794	0	2	1633.85	-0.323999	28.8982	0
LNESTFDTQITK	8	IPI00786995.1		1.48902e-05	3.75788	0	2	1396.7	1.99648	16.2755	0
AQQEDALAQQAFEEAR	1	IPI00016746.1		1.33344e-08	3.75763	0	2	1804.85	1.0121	20.966	0
LLQYSDALEHLLTTGQGVVLER	7	IPI00029561.1		9.01259e-09	3.75514	0	3	2455.33	6.20464	36.1001	0
GALQNIIPASTGAAK	20	IPI00795257.3		6.09586e-08	3.75137	0	2	1411.79	-3.18393	19.9174	0
LKEVHEQLLSTEQVSDQK	11	IPI00012269.3		3.57643e-07	3.75086	0	3	2111.12	8.77163	13.13	1
MQQQLDEYQELLDIK	3	IPI00216953.1		1.05579e-06	3.75004	0	2	1893.94	8.50032	29.8211	0
VPADTEVVcAPPTAYIDFAR	1	IPI00797270.4	C9(Carbamidomethyl)	9.85551e-11	3.74999	0	2	2192.07	-0.312119	28.5628	0
ILASTQFEPTAAR	8	IPI00477831.2		1.46023e-07	3.749	0	2	1404.75	-0.264081	16.8924	0
SSGPTSLFAVTVAPPGAR	10	IPI00644224.2		1.11835e-08	3.74745	0	2	1714.91	-3.03177	26.9897	0
SSPDDPNYSLVDDYSLLYQ	1	IPI00917941.1		0.000128275	3.74644	0	2	2190.98	1.70881	32.9026	0
EILSVDcSTNNPSQAK	5	IPI00795633.1	C7(Carbamidomethyl)	9.19688e-08	3.74506	0	2	1762.83	0.35135	13.1948	0
VEEAEPEEFVVEK	10	IPI00297579.4		8.38907e-07	3.74289	0	2	1533.73	0.318291	18.06	0
TVGALQVLGTEAQSSLLK	3	IPI00786995.1		3.13383e-11	3.74261	0	2	1815.04	8.4593	30.8804	0
NATNVEQSFMTMAAEIK	4			9.04232e-08	3.74208	0	2	1884.9	6.73154	34.3761	0
LGAVDESLSEETQK	7	IPI00386755.2		7.40501e-08	3.74084	0	2	1505.74	1.97791	14.6331	0
IQTQPGYANTLR	12	IPI00788624.1		1.19676e-06	3.73971	0	2	1361.73	5.991	12.542	0
cPEALFQPSFLGMEScGIHETTFNSIMK	10	IPI00021439.1	C1(Carbamidomethyl); C16(Carbamidomethyl)	1.43457e-10	3.73857	0	3	3231.46	-1.18408	34.3256	0
NAVTQEFGPVPDTAR	3	IPI00017855.1		6.68872e-05	3.73705	0	2	1601.8	2.98862	18.9821	0
LGSTAPQVLSTSSPAQQAENEAK	2	IPI00376904.2		1.38359e-09	3.73651	0	3	2314.16	1.91822	17.4882	0
TIAMDGTEGLVR	12	IPI00303476.1		1.34321e-06	3.73506	0	2	1262.65	7.38514	17.8538	0
ETDLLLDDSLVSIFGNR	1	IPI00375307.1		3.38274e-10	3.7343	0	2	1906.97	-0.504598	39.4707	0
LTVADALEPVQFEDGQK	3	IPI00021831.1		1.17552e-09	3.73338	0	2	1859.95	3.88026	27.1119	0
VDKGVVPLAGTDGETTTQGLDGLSER	1	IPI00418262.5		6.3168e-09	3.73322	0	3	2615.31	-0.539879	22.3549	1
KALAAAGYDVEK	2	IPI00217465.5;IPI00217466.3;IPI00217467.3		5.77411e-06	3.73219	0	2	1235.67	4.47968	9.77792	1
IIGATDSSGELMFLMK	7	IPI00010320.1;IPI00297579.4		1.54437e-10	3.73172	0	2	1712.87	7.79698	31.8434	0
AFPALTSLDLSDNPGLGER	3	IPI00029260.2		7.6737e-12	3.73137	0	2	1973.02	9.61765	30.877	0
GGVNDNFQGVLQNVR	20	IPI00296099.6		5.7801e-07	3.73101	0	2	1616.82	6.03453	23.3314	0
NTDQASmPDNTAAQK	3	IPI00019502.3	M7(Oxidation)	3.69441e-08	3.73082	0	2	1607.7	-0.280967	5.81525	0
AAAAAAAAAPAAAATAPTTAATTAATAAQ	3	IPI00788736.1		7.77889e-06	3.73054	0	3	2368.21	0.404355	18.2451	0
QTLPEDNEEPPALPPR	3	IPI00026156.2		6.15686e-07	3.73019	0	2	1802.9	2.37204	16.4653	0
LPSGSGAASPTGSAVDIR	3	IPI00021812.2		9.90273e-08	3.73013	0	2	1642.84	2.56646	14.0782	0
ALLVTASQcQQPAENK	7	IPI00008274.7	C9(Carbamidomethyl)	4.50144e-08	3.72974	0	2	1757.89	-0.0443349	13.234	0
ANcIDSTASAEAVFASEVK	1	IPI00025039.1	C3(Carbamidomethyl)	2.88376e-06	3.72897	0	2	1969.93	7.02186	25.7905	0
GFVPAGESSSEAGGENYK	3	IPI00893273.3		5.73012e-10	3.72714	0	2	1785.79	0.73447	13.6034	0
VGTGEPccDWVGDEGAGHFVK	4	IPI00219525.10	C7(Carbamidomethyl); C8(Carbamidomethyl)	3.16431e-08	3.7269	0	3	2276.97	-1.73507	19.9315	0
VDVEVPDVSLEGPEGK	10	IPI00021812.2		6.48106e-07	3.72664	0	2	1668.84	2.4378	23.2157	0
VDVEcPDVNIEGPEGK	4	IPI00021812.2	C5(Carbamidomethyl)	9.2068e-08	3.72655	0	2	1756.81	1.62688	18.0824	0
VQQTVQDLFGR	11	IPI00007765.5		5.24931e-06	3.72358	0	2	1290.69	7.54297	21.0434	0
LLLQQVSLPELPGEYSmK	2	IPI00478003.2	M17(Oxidation)	1.74557e-07	3.72334	0	2	2061.09	-1.63344	31.7604	0
AASGFNAMEDAQTLR	3	IPI00872780.1		6.26015e-07	3.72319	0	2	1581.74	5.9692	20.0915	0
ILDNTSEPQPGEAR	6	IPI00479108.1		1.98409e-08	3.72291	0	2	1526.75	1.24858	9.87327	0
LLDPEDVDVPQPDEK	6	IPI00398776.3		1.03527e-08	3.72125	0	2	1708.83	1.93051	20.5876	0
IVTDRETGSSK	4	IPI00604620.3		6.49708e-05	3.72078	0	2	1192.63	8.80882	5.43256	1
ESQVQELVELIEK	5	IPI00169340.1		8.01318e-07	3.72069	0	2	1543.82	0.558305	37.1815	0
EFADSLGIPFLETSAK	12	IPI00008964.3		8.96699e-09	3.72044	0	2	1724.87	0.0486278	34.6546	0
TVIIEQSWGSPK	13	IPI00784154.1		7.52493e-06	3.71924	0	2	1344.71	-3.61877	19.0563	0
KMEDSVGcLETAEEVK	6	IPI00019502.3	C8(Carbamidomethyl)	5.07104e-08	3.71889	0	2	1824.83	-1.13637	16.2633	1
AAPEASGTPSSDAVSR	16	IPI00010133.3		1.07613e-08	3.71716	0	2	1502.71	0.133307	7.37694	0
DYAGVFSDAGLTFTSSSGQQTAQR	1	IPI00783987.2		1.7159e-09	3.71583	0	3	2494.14	-3.43194	28.4391	0
NIGWGTDQGIGGFGEEPGIK	2	IPI00007166.3		3.17484e-12	3.71568	0	2	2031.99	8.37942	27.3012	0
LAGTQPLEVLEAVQR	1	IPI00645078.1		5.69279e-07	3.71474	0	2	1623.9	-1.27148	28.9335	0
LTVVDTPGYGDAINcR	2	IPI00893645.1	C15(Carbamidomethyl)	9.28747e-10	3.71378	0	2	1750.84	0.00445874	19.1401	0
DGQVINETSQHHDDLE	28	IPI00418471.6		2.07253e-06	3.71359	0	2	1836.8	2.36242	13.2594	0
EKPYFPIPEEYTFIQNVPLEDR	9	IPI00644224.2		3.83895e-11	3.71313	0	3	2724.36	0.367525	33.1013	0
YLAEVAAGDDKK	27	IPI00021263.3		4.68241e-05	3.71252	0	2	1279.65	-1.08189	8.97064	1
EVDEQmLNVQNK	4	IPI00007752.1;IPI00645452.1;IPI00909140.5	M6(Oxidation)	4.87102e-05	3.71237	0	2	1462.68	-0.70498	10.2976	0
SLQDIIAILGMDELSEEDK	3	IPI00303476.1		1.60033e-11	3.71235	0	2	2119.06	6.35728	43.7207	0
KAEAAVVAVAEK	3	IPI00218054.2		1.21061e-05	3.71129	0	2	1185.69	2.30224	8.99419	1
ILYSQcGDVMR	15	IPI00930599.1	C6(Carbamidomethyl)	1.35998e-05	3.70891	0	2	1341.63	-0.0532571	15.1872	0
VFGAPEVLENLEVK	4	IPI00291755.6		6.27542e-08	3.70888	0	2	1543.85	9.40673	30.8849	0
RHPDYSVVLLLR	3	IPI00745872.2		1.34022e-05	3.70879	0	3	1467.84	-1.89096	23.9569	1
ALSVGNIDDALQcYSEAIK	3	IPI00013894.1	C13(Carbamidomethyl)	1.34895e-11	3.70791	0	2	2067.01	0.94972	33.6404	0
DQFPEVYVPTVFENYVADIEVDGK	4	IPI00478231.2		9.40912e-08	3.70737	0	3	2773.32	-1.27476	42.9107	0
DGEDQTQDTELVETRPAGDR	23	IPI00472676.1;IPI00026602.2;IPI00472073.1;IPI00472130.1;IPI00472138.1;IPI00472434.1;IPI00930070.1;IPI00930140.1		6.64153e-06	3.7041	0	3	2232	0.762322	11.9136	0
TGTAEMSSILEER	10	IPI00440493.2		1.64899e-06	3.70392	0	2	1423.68	1.61236	20.5272	0
SNTSPEELGPLANQLTSDYGR	13	IPI00298994.6		1.53804e-05	3.70365	0	2	2249.07	2.83636	26.7379	0
DcVDIEVFPAGENTEDQK	1	IPI00382733.2	C2(Carbamidomethyl)	1.75463e-09	3.70269	0	2	2065.91	1.60982	22.4149	0
SGGGGLMEEMNAMLAR	4	IPI00301058.5		1.03158e-07	3.70225	0	2	1623.73	-0.0455345	32.9727	0
VcALYIMAGTVDDVPK	2	IPI00029046.1	C2(Carbamidomethyl)	5.14172e-09	3.70143	0	2	1751.88	6.35787	30.1455	0
TINEVENQILTR	11	IPI00013508.5;IPI00013808.1		3.39127e-05	3.7007	0	2	1429.77	2.12232	21.0399	0
ALQDLENAASGDATVR	1	IPI00797536.1		8.58871e-10	3.70047	0	2	1630.81	2.4437	18.7055	0
TTITTTTTSSSGLGSPmIVGSPR	1	IPI00878612.1	M17(Oxidation)	7.29942e-06	3.70017	0	3	2268.14	2.13594	17.645	0
TcDGVQcAFEELVEK	2	IPI00922800.1	C2(Carbamidomethyl); C7(Carbamidomethyl)	4.13673e-05	3.69887	0	2	1784.8	8.93574	30.0716	0
NSScFVEWIPNNVK	5	IPI00006510.1	C4(Carbamidomethyl)	8.74841e-07	3.69826	0	2	1693.8	2.38138	27.151	0
EVGTPHGIILDSVDAAFIcPGSSR	2	IPI00022488.1	C19(Carbamidomethyl)	5.18971e-07	3.69694	0	3	2498.23	-1.95214	30.3578	0
DYNLNDILLQLGIEEAFTSK	3	IPI00847635.1		2.85129e-10	3.69517	0	3	2296.17	-1.22308	45.6857	0
LVEENALAPDFSK	16	IPI00012269.3		7.03505e-07	3.6951	0	2	1432.73	1.07119	19.6139	0
GLGTDEDAIISVLAYR	3	IPI00872780.1		3.20613e-08	3.69485	0	2	1692.9	9.47406	35.1883	0
AALAHSEEVTASQVAATK	4	IPI00398776.3		5.22859e-06	3.69389	0	3	1783.92	-0.102127	12.071	0
VFLDHNALPDTLK	5	IPI00291792.2		6.76385e-08	3.69382	0	2	1482.81	7.35536	20.7599	0
IVAPGKGILAADESTGSIAKR	1	IPI00465439.5		5.8101e-08	3.69292	0	3	2054.16	-0.235117	16.5141	2
VPVHDVTDASK	22	IPI00302592.2		2.49941e-05	3.6924	0	2	1167.6	3.16227	6.89727	0
ELGSEcGIEFDEEK	9	IPI00297084.7	C6(Carbamidomethyl)	1.18272e-08	3.69137	0	2	1641.7	2.26028	18.1769	0
VVIGmDVAASEFFR	3	IPI00465248.5	M5(Oxidation)	8.11087e-08	3.69117	0	2	1556.78	0.26307	27.6215	0
GKEESLDSDLYAELR	31	IPI00022445.1		2.6325e-07	3.69108	0	2	1724.85	8.76207	22.6716	1
VDINAPDVEVQGK	6	IPI00021812.2		5.18529e-07	3.68951	0	2	1383.71	1.73698	15.905	0
AIWNVINWENVTER	3	IPI00911015.1		1.31541e-07	3.68919	0	2	1743.9	7.99358	34.1263	0
VcTLAIIDPGDSDIIR	6	IPI00790695.1	C2(Carbamidomethyl)	1.25359e-09	3.68724	0	2	1757.92	7.85845	28.2494	0
LVDEYSLNAGK	8	IPI00220667.3		1.97205e-05	3.68498	0	2	1208.62	-0.623413	14.5155	0
NILEESLcELVAK	4	IPI00786995.1	C8(Carbamidomethyl)	3.23394e-07	3.6849	0	2	1517.8	6.00966	34.7991	0
NLQNLLILTAIK	9	IPI00455383.4		6.75694e-06	3.68428	0	2	1353.86	7.04161	34.9208	0
EEPGSDSGTTAVVALIR	3	IPI00006167.1		1.20413e-07	3.6829	0	2	1701.87	1.4009	24.2104	0
DLMVGDEASELR	6	IPI00005159.3		3.10667e-06	3.68287	0	2	1334.62	-2.80638	20.1986	0
SAVEAQNEVTENPK	4	IPI00382733.2		1.19507e-06	3.68254	0	2	1515.73	-1.40083	8.45651	0
AVYSTNcPVWEEAFR	4	IPI00022143.3	C7(Carbamidomethyl)	4.74562e-07	3.68243	0	2	1828.85	8.98772	28.5012	0
LPAcVVDcGTGYTK	11	IPI00028091.3	C4(Carbamidomethyl); C8(Carbamidomethyl)	1.99083e-07	3.68213	0	2	1540.71	0.909999	15.5689	0
LIccDILDVLDK	4	IPI00000816.1	C3(Carbamidomethyl); C4(Carbamidomethyl)	3.04002e-06	3.68145	0	2	1476.74	-0.770608	33.0058	0
EDPQTFYYAVAVVK	2	IPI00022463.1		2.62224e-08	3.68054	0	2	1629.81	-1.8637	27.5909	0
ILTFDQLALDSPK	3	IPI00215719.6		9.94598e-08	3.68043	0	2	1460.8	-0.573417	28.7689	0
HNEETGDNVGPLIIK	4	IPI00020510.1		6.23956e-09	3.67999	0	2	1635.84	6.51446	16.7433	0
DYIALNEDLSSWTAADTAAQITQR	2	IPI00472073.1;IPI00472130.1;IPI00472138.1;IPI00472434.1		1.0974e-05	3.67945	0	3	2653.29	4.93096	33.3242	0
VTLEYRPVIDK	4	IPI00217143.3		5.33063e-05	3.67922	0	2	1332.76	6.60481	16.3681	0
VDNSSLTGESEPQTR	11	IPI00006482.1		2.73339e-07	3.67813	0	2	1619.75	0.212953	9.27768	0
APGSPLSSEGAAGEGVR	3	IPI00940120.1		1.13908e-11	3.67694	0	2	1541.76	0.646033	12.3933	0
QTQVSVLPEGGETPLFK	7	IPI00646773.2		9.69813e-10	3.6767	0	2	1829.96	-0.421131	25.556	0
IFPGDTILETGEVIPPMK	3	IPI00219385.3		2.71834e-10	3.6766	0	2	1957.05	8.17749	31.9538	0
EQQIVIQSSGGLSK	4	IPI00007765.5		1.07281e-07	3.67567	0	2	1473.79	-0.822994	13.7808	0
SPAGLQVLNDYLADK	1	IPI00178440.3		3.47989e-08	3.67524	0	2	1603.83	0.461595	29.9469	0
VLDNYLTSPLPEEVDETSAEDEGVSQR	6	IPI00010896.3		1.7091e-06	3.67509	0	3	2992.4	2.06972	27.0959	0
KTQEQLALEMAELTAR	14	IPI00872814.1		6.17258e-08	3.67472	0	2	1831.97	4.05277	26.1535	1
GVDDLDFFIGDEAIEKPTYATK	3	IPI00028091.3		1.28934e-10	3.67089	0	3	2444.19	0.941335	30.7098	0
GAPAAATAPAPTAHK	5	IPI00021924.1		1.73975e-05	3.66889	0	2	1331.72	7.43329	6.64118	0
EILVGDVGVTITDPFK	1	IPI00845388.1		7.08247e-09	3.66728	0	2	1702.92	-1.12001	32.789	0
IDVTAPDVSIEEPEGK	3	IPI00021812.2		3.07502e-07	3.66046	0	2	1698.85	2.1427	19.9263	0
AGQSAAGAAPGGGVDTR	11	IPI00302592.2		3.16487e-07	3.66035	0	2	1442.7	-0.712607	6.96879	0
REEAPSLRPAPPPISGGGYR	8	IPI00298497.3		4.05941e-05	3.6601	0	3	2107.12	7.92864	15.341	1
IVQAEGEAEAAK	6	IPI00027252.6		2.60152e-06	3.65951	0	2	1215.62	1.90656	7.46162	0
VAEQTPLTALYVANLIK	3	IPI00006663.1		2.32585e-09	3.65869	0	2	1844.07	9.22987	35.7389	0
DPPSEPSPLEAEFQR	8	IPI00647613.4		1.00214e-07	3.65791	0	2	1698.8	3.01996	21.803	0
APWIEQEGPEYWDGETR	1	IPI00472138.1;IPI00472434.1		1.67073e-08	3.65713	0	2	2062.93	8.35839	26.2731	0
VYALPEDLVEVNPK	4	IPI00010471.5		4.48502e-07	3.65693	0	2	1585.85	-0.266068	26.0452	0
LIDDMVAQVLK	9	IPI00011107.2		1.70406e-05	3.65589	0	2	1244.69	0.671107	29.2665	0
IIGLDQVAGmSETALPGAFK	3	IPI00019502.3	M10(Oxidation)	1.60568e-11	3.65549	0	2	2034.06	1.47009	29.0895	0
SSFYVNGLTLGGQK	3	IPI00216691.5		4.59193e-07	3.65469	0	2	1470.76	-2.19652	23.9276	0
FAIQDISVEETSAK	11	IPI00013508.5;IPI00013808.1		8.52355e-06	3.65391	0	2	1537.77	-2.24845	22.5467	0
ELAQQVQQVADDYGK	4	IPI00651653.1		8.60493e-07	3.65107	0	2	1691.83	2.71972	22.1437	0
cVEDPETGLcLLPLTDK	1	IPI00398776.3	C1(Carbamidomethyl); C10(Carbamidomethyl)	4.19412e-08	3.65097	0	2	1959.94	1.52841	29.3813	0
TDDYLDQPcLETVNR	2	IPI00010154.3	C9(Carbamidomethyl)	5.3768e-07	3.65073	0	2	1838.82	1.24612	20.3709	0
ADLNQGIGEPQSPSR	3	IPI00060181.1		9.79304e-06	3.65024	0	2	1568.77	2.0255	11.6585	0
TIAEcLADELINAAK	8	IPI00008433.4	C5(Carbamidomethyl)	5.25273e-07	3.64949	0	2	1631.83	-1.27481	37.1707	0
LISWYDNEFGYSNR	11	IPI00795257.3		1.27582e-07	3.64853	0	2	1763.81	4.08015	27.753	0
ETDIEDSDDIPEDTTYK	1	IPI00478809.3		8.59281e-08	3.64817	0	2	1985.84	0.973973	16.517	0
IQALQQQADEAEDR	20	IPI00010779.4		1.6973e-05	3.64762	0	2	1614.77	0.31284	12.1816	0
GAVDIDDNGYPDLIVGAYGANQVAVYR	1	IPI00295976.6		1.1015e-06	3.64637	0	3	2825.38	3.3478	30.8851	0
mSQVAPSLSALIGEAVGAR	2	IPI00411937.4	M1(Oxidation)	2.20848e-11	3.64459	0	2	1873	8.02949	36.1318	0
YVEPIEDVPcGNIVGLVGVDQFLVK	5	IPI00186290.6	C10(Carbamidomethyl)	2.23335e-09	3.64442	0	3	2759.43	0.451436	38.5515	0
TNEQMHQLVAAYK	21	IPI00002459.4;IPI00221226.7		1.08729e-06	3.64417	0	2	1532.76	2.52879	14.6264	0
TLLGDGPVVTDPK	14	IPI00792537.1		0.000517172	3.64401	0	2	1311.72	2.49009	18.102	0
EAGIPEFYDYDVALIK	2	IPI00947137.1		8.80255e-09	3.64284	0	2	1842.91	-1.26832	33.0133	0
TYTDELTPIESAVSVFK	4	IPI00025796.3		5.40718e-11	3.64138	0	2	1899.98	8.79911	34.8729	0
KATGPPVSELITK	12	IPI00217468.3		4.75848e-07	3.64102	0	2	1340.78	3.7542	15.0855	1
TGQEVVFVAEPDNK	12	IPI00552972.2		1.76678e-06	3.64087	0	2	1532.76	1.44108	16.934	0
DNPGVVTcLDEAR	8	IPI00645078.1	C8(Carbamidomethyl)	2.81323e-06	3.64084	0	2	1445.67	2.19375	17.0061	0
STVLSLDWHPNNVLLAAGScDFK	1	IPI00737530.1	C20(Carbamidomethyl)	4.45451e-09	3.6389	0	3	2544.26	-0.00910261	32.1169	0
VTGESHIGGVLLK	6	IPI00216699.1		4.29263e-06	3.63857	0	2	1309.75	5.67977	14.7796	0
SLGLSLSGGDQEDAGR	3	IPI00924569.1		2.90004e-07	3.63839	0	2	1561.73	-7.22589	18.0728	0
QVQSLTcEVDALK	23	IPI00418471.6	C7(Carbamidomethyl)	1.16248e-07	3.63828	0	2	1490.76	2.30312	20.9292	0
SWTAADTAAQISQR	3	IPI00473006.1		8.77004e-07	3.63812	0	2	1505.74	1.98639	18.0379	0
ALEESNYELEGK	22	IPI00009865.4		4.81588e-05	3.63346	0	2	1381.64	-2.37126	13.7132	0
LLcETLLEPGcQLESLWVK	3	IPI00550069.3	C3(Carbamidomethyl); C11(Carbamidomethyl)	2.80418e-08	3.63164	0	2	2288.17	1.2551	38.1002	0
TITDVINIGIGGSDLGPLmVTEALKPYSSGGPR	1	IPI00908881.2	M19(Oxidation)	0.00038943	3.63068	0	3	3344.74	1.06184	35.9205	0
MLGQMTDQVADLR	5	IPI00291175.7		7.4381e-08	3.62954	0	2	1477.71	0.208178	21.4333	0
IITITGTQDQIQNAQYLLQNSVK	8	IPI00910458.1		2.64759e-07	3.629	0	2	2589.39	1.56032	32.4797	0
TLPETLDPAEYNISPETR	2	IPI00790949.1		3.92313e-07	3.62755	0	2	2046	1.10416	24.7247	0
SLEDALSSDTSGHFR	24	IPI00002459.4;IPI00221226.7		1.57202e-07	3.62741	0	2	1621.76	7.43053	19.5594	0
DVVFNYLHATAFQGTPLAQAVEGPSENVR	8	IPI00013847.4		2.5018e-07	3.62673	0	3	3130.58	7.93153	34.7176	0
HDLLVGAPLYMESR	10	IPI00295976.6		5.59482e-05	3.62643	0	2	1600.83	9.81922	23.9825	0
TEESPASDEAGEK	7	IPI00554761.2		1.25781e-07	3.62512	0	2	1349.57	3.15007	5.92555	0
TLMNLGGLAVAR	7	IPI00550363.3		2.49921e-07	3.62511	0	2	1215.69	-0.977385	25.4573	0
EAAQDcEVLGQR	6	IPI00788599.5	C6(Carbamidomethyl)	2.06554e-06	3.62505	0	2	1375.63	-0.268036	10.2294	0
LAYINPDLALEEK	3	IPI00013894.1		2.61464e-07	3.62238	0	2	1488.79	-1.73536	24.8633	0
VLDSGAPIKIPVGPETLGR	19	IPI00303476.1		8.34003e-07	3.62137	0	2	1919.11	7.36059	24.2991	1
TSIDAYDNFDNISLAQR	1	IPI00455383.4		5.43898e-08	3.61906	0	2	1942.92	4.73829	25.5982	0
KLENcNYAVELGK	18	IPI00010471.5	C5(Carbamidomethyl)	4.37954e-06	3.61825	0	2	1537.77	-0.855877	14.1962	1
NLLVSGWWGFVR	2	IPI00292135.1		1.35138e-06	3.61362	0	2	1433.78	8.4756	37.7708	0
LGDVYVNDAFGTAHR	4	IPI00169383.3		1.37826e-07	3.61353	0	2	1634.79	-1.22497	19.4757	0
QDLEAEVSQLTGEVAK	2	IPI00884341.2		1.16551e-09	3.61334	0	2	1716.87	1.8	30.0226	0
VLGEAmTGISQNAK	4	IPI00298994.6	M6(Oxidation)	7.08106e-05	3.6132	0	2	1434.73	1.68026	10.7137	0
GDAEKPEEELEEDDDEELDETLSER	3	IPI00024976.5		2.48989e-07	3.61146	0	3	2921.23	3.56199	23.1171	0
LFQEDDEIPLYLK	6	IPI00872879.1		1.85412e-06	3.61116	0	2	1622.85	8.6152	29.1338	0
GISLNPEQWSQLK	6	IPI00221222.7		2.24375e-06	3.60814	0	2	1499.8	7.15884	27.8734	0
ILEPDDFLDDLDDEDYEEDTPK	1	IPI00023322.1		2.41918e-07	3.60704	0	2	2641.14	8.73209	34.4363	0
GSGGLGGAcGGAGFGSR	5	IPI00293665.9;IPI00909059.3	C9(Carbamidomethyl)	7.2963e-10	3.60571	0	2	1424.64	2.88327	11.9832	0
YNEQHVPGSPFTAR	21	IPI00302592.2		1.39988e-05	3.60448	0	3	1602.77	0.865276	14.0599	0
ESGcSFVLALMQK	4	IPI00011285.1	C4(Carbamidomethyl)	2.29377e-05	3.60378	0	2	1469.72	1.93811	32.0118	0
VMQEQGTHPK	14	IPI00019502.3		0.000395284	3.60289	0	2	1154.56	0.196004	5.33672	0
GPPDFSSDEEREPTPVLGSGAAAAGR	7	IPI00181409.6		1.92474e-10	3.60279	0	3	2570.21	-1.43032	18.265	1
LTDVAPVSFFLVLDVVYLVYESK	1	IPI00914948.1		1.26822e-06	3.60272	0	3	2616.42	1.28932	59.6211	0
VKAFGPGLQGGSAGSPAR	6	IPI00302592.2		2.91079e-06	3.6023	0	3	1656.88	-2.05281	11.8255	1
LAGEELAGEEAPQEK	8	IPI00885081.1		4.57602e-08	3.60125	0	2	1570.76	1.1452	12.5479	0
NIGGDEDDKNIGSDEDHLSLK	4	IPI00012923.1		1.06515e-10	3.60032	0	3	2271.04	1.80695	14.6772	1
KISELDAFLKEPALNEANLSNLK	5	IPI00479722.2		5.09214e-08	3.59982	0	3	2557.4	3.09514	47.2898	2
GEGGILINSQGER	9	IPI00217143.3;IPI00305166.2		3.98939e-06	3.59971	0	2	1329.68	0.395457	13.4519	0
DGDFENPVPYTGAVK	4	IPI00024911.1		1.83994e-06	3.59929	0	2	1608.76	0.970647	19.7473	0
VTEENKELANELR	22	IPI00296099.6		2.70799e-06	3.599	0	2	1544.8	5.13644	12.3864	1
SAPYEFPEESPIEQLEER	1	IPI00215826.1		2.56444e-10	3.59668	0	2	2150	2.93749	29.1229	0
YIcENQDSISSK	15	IPI00745872.2	C3(Carbamidomethyl)	3.18106e-06	3.59603	0	2	1443.64	-0.887084	9.53927	0
VVLAYEPVWAIGTGK	6	IPI00797270.4		4.97226e-08	3.59471	0	2	1602.89	0.688143	30.4695	0
SPDVGLYGVIPEcGETYHSDLAEAK	4	IPI00009342.1	C13(Carbamidomethyl)	4.4666e-06	3.59439	0	3	2707.27	6.36324	25.2562	0
GTDVNVFNTILTTR	7	IPI00218918.5		3.48985e-06	3.59425	0	2	1550.83	6.89259	30.3454	0
EcIESGPGcTWcQK	1	IPI00291792.2;IPI00746851.1	C2(Carbamidomethyl); C9(Carbamidomethyl); C12(Carbamidomethyl)	2.10563e-06	3.59407	0	2	1711.69	2.17582	14.0325	0
EAMVQAEEAAAEITR	1	IPI00411937.4		2.13791e-08	3.59261	0	2	1618.78	3.17102	23.1102	0
SKAEAESLYQSK	22	IPI00220327.4		0.000134633	3.59239	0	2	1340.67	2.33434	8.17693	1
TPALVNAAVTYSKPR	5	IPI00027448.3		4.84299e-08	3.59041	0	3	1587.9	7.78257	18.6591	0
SAVGHEYVAEVEK	4	IPI00026156.2		2.2046e-05	3.58981	0	2	1417.69	-1.97542	11.422	0
ISQSNYIPTQQDVLR	6	IPI00220578.3		7.64863e-07	3.58916	0	2	1761.92	1.29944	19.7375	0
AEGGGATTSTQVmVIK	1	IPI00872623.1	M13(Oxidation)	1.1321e-09	3.58775	0	2	1565.79	1.05751	11.0752	0
VVNAPIFHVNSDDPEAVMYVcK	2	IPI00910683.2	C21(Carbamidomethyl)	2.6881e-05	3.58759	0	3	2504.21	6.83448	26.5535	0
mGPTELLIEMEDWK	5	IPI00298497.3	M1(Oxidation)	6.85162e-08	3.5875	0	2	1707.8	2.21365	35.1399	0
SSLGQSASETEEDTVSVSK	1	IPI00477803.4		1.56295e-09	3.58518	0	2	1940.89	0.594266	14.377	0
LLGELLQDNAK	6	IPI00744692.1		1.21646e-05	3.58503	0	2	1213.68	-1.3939	22.0355	0
LLETEcPQYIR	23	IPI00007047.1	C6(Carbamidomethyl)	1.72736e-05	3.5846	0	2	1421.71	1.99091	16.8258	0
DFLAGGVAAAISK	4	IPI00007188.5		7.09588e-07	3.58317	0	2	1219.67	5.06095	25.4129	0
THEAQIQEMR	22	IPI00019502.3		0.000109861	3.5829	0	2	1242.59	-3.00846	8.73392	0
TFTDcFNcLPIAAIVDEK	1	IPI00930380.1	C5(Carbamidomethyl); C8(Carbamidomethyl)	4.95959e-06	3.58061	0	2	2114	3.03413	35.8883	0
LENcNYAVELGK	14	IPI00010471.5	C4(Carbamidomethyl)	1.25557e-06	3.58033	0	2	1409.68	1.75029	16.6869	0
MEDSVGcLETAEEVKR	15	IPI00019502.3	C7(Carbamidomethyl)	5.78135e-08	3.57951	0	2	1852.84	-1.53957	16.0342	1
GPVYIGELPQDFLR	1	IPI00167490.1		2.76954e-06	3.57943	0	2	1603.85	0.00417083	32.1524	0
YVmLPVADQDQcIR	1	IPI00431645.1	M3(Oxidation); C12(Carbamidomethyl)	8.99124e-08	3.5793	0	2	1723.81	-1.35923	19.7616	0
VLDFEHFLPmLQTVAK	12	IPI00930599.1	M10(Oxidation)	2.32442e-08	3.57886	0	2	1904	1.84798	35.7175	0
VSQTTWDSGFcAVNPK	14	IPI00010133.3	C11(Carbamidomethyl)	6.27015e-08	3.57755	0	2	1796.82	-1.88397	21.4527	0
LAELEEFINGPNNAHIQQVGDR	4	IPI00455383.4		3.22024e-07	3.57672	0	3	2464.23	2.53105	25.8018	0
DINAYNcEEPTEK	6	IPI00220301.5	C7(Carbamidomethyl)	1.81079e-06	3.57666	0	2	1582.67	1.43867	11.1935	0
ITPNLAEFAFSLYR	6	IPI00790784.2		1.79013e-06	3.5757	0	2	1641.86	-1.12029	38.1948	0
ALYETELADAR	22	IPI00217975.4		1.05091e-05	3.57447	0	2	1251.62	2.25782	17.2846	0
TVETRDGQVINETSQHHDDLE	3	IPI00418471.6		1.73967e-06	3.57421	0	3	2423.1	-1.61725	11.8618	1
NILLTNEQLESAR	5	IPI00009368.4		8.76954e-08	3.574	0	2	1500.81	5.26823	19.9065	0
SIQEIQELDKDDESLRK	5	IPI00793767.1		1.6969e-05	3.57295	0	3	2046.03	-0.409309	17.4546	2
VIGSGcNLDSAR	15	IPI00219217.3;IPI00939286.1	C6(Carbamidomethyl)	4.6787e-07	3.57091	0	2	1248.6	3.00667	10.1062	0
KVESLQEEIAFLKK	24	IPI00418471.6		6.49186e-05	3.5705	0	3	1661.96	4.68182	23.5045	2
ALVLIAFAQYLQQcPFEDHVKLVNEVTEFAK	4	IPI00745872.2	C14(Carbamidomethyl)	5.93909e-06	3.56995	0	4	3620.88	-0.966731	43.6425	1
LDGLVETPTGYIESLPR	4	IPI00789029.1		6.02412e-07	3.56928	0	2	1859.99	5.45903	29.2682	0
FSLVGIGGQDLNEGNR	7	IPI00010471.5		2.9108e-09	3.56922	0	2	1675.84	-0.376112	24.7986	0
TETQEKNPLPSK	18	IPI00180240.2		4.68546e-05	3.56715	0	2	1371.71	-3.21676	7.02535	1
DQGTYEDYVEGLR	10	IPI00930599.1		2.03807e-07	3.56665	0	2	1544.69	1.85493	22.8941	0
EAFSLFDKDGDGTITTK	20	IPI00075248.11		3.30043e-09	3.56664	0	2	1844.89	-0.494795	22.5485	1
ASSEGGTAAGAGLDSLHK	7	IPI00737530.1		3.51621e-09	3.56497	0	2	1628.78	-2.55928	11.033	0
HVVQSISTQQEK	6	IPI00456747.1		1.21736e-06	3.56473	0	2	1383.73	4.58197	6.6986	0
DIELVMSQANVSR	5	IPI00909970.1		4.46173e-07	3.56468	0	2	1461.74	1.46116	21.9888	0
FITHAPPGEFNEVFNDVR	6	IPI00873484.1		5.18086e-09	3.56433	0	3	2089.02	1.56183	25.627	0
MAPYQGPDAVPGALDYK	4	IPI00013808.1		3.91065e-11	3.56316	0	2	1792.86	-0.511094	22.0503	0
AADPPAENSSAPEAEQGGAE	3	IPI00450235.1		6.52026e-06	3.56267	0	2	1897.8	-0.962827	8.89029	0
TYNFLPEFLVSTQK	1	IPI00027444.1		8.1043e-08	3.56217	0	2	1686.87	-0.0571914	34.2531	0
LTLVcESAPGPITMDLTGDLEALK	2	IPI00792537.1	C5(Carbamidomethyl)	4.61694e-07	3.56207	0	3	2544.3	2.72648	37.1635	0
KLLETEcPQYIR	5	IPI00007047.1	C7(Carbamidomethyl)	2.60936e-05	3.56166	0	2	1549.81	4.81986	15.0603	1
FLRPDGTcTLcENALQEGTLQR	5	IPI00293423.3	C8(Carbamidomethyl); C11(Carbamidomethyl)	2.63713e-07	3.56003	0	3	2579.26	8.31639	21.6901	0
LmLLLEVISGER	5	IPI00013508.5;IPI00013808.1	M2(Oxidation)	6.63251e-07	3.55825	0	2	1388.78	-0.0435058	34.1729	0
KVVDYSQFQESDDADEDYGR	1	IPI00022145.6		9.2419e-05	3.55822	0	3	2366.02	4.46156	16.3675	1
VLVQNAAGSQEKLAQAAQSSVATITR	2	IPI00298994.6		2.09246e-09	3.5575	0	3	2641.43	-0.268676	24.8185	1
VALTGLTVAEYFR	8	IPI00303476.1		9.56251e-08	3.55722	0	2	1439.8	7.63249	31.6592	0
FLEQQNKVLETK	1	IPI00909059.3		0.0227169	3.55671	0	2	1476.79	-8.60984	15.045	1
ALTSELANAR	22	IPI00872814.1		3.96983e-05	3.55581	0	2	1045.56	0.297583	14.325	0
FPSGTFEQVSQLVK	1	IPI00555812.4		1.78724e-08	3.55575	0	2	1566.81	-1.69457	27.895	0
DSHSLTTNIMEILR	26	IPI00029717.1		9.05675e-06	3.55527	0	3	1629.83	-0.0246019	31.7652	0
GAAAHPDSEEQQQR	7	IPI00298994.6		4.18789e-06	3.55473	0	3	1523.68	-0.365466	5.40476	0
IFVGGLSPDTPEEK	10	IPI00915340.1		3.40423e-05	3.55447	0	2	1488.76	-0.838125	19.6189	0
TVGTPIASVPGSTNTGTVPGSEK	2	IPI00456695.1		1.2122e-05	3.55242	0	2	2157.11	1.40077	16.782	0
ADLINNLGTIAK	5	IPI00784295.2;IPI00414676.6		3.62382e-05	3.55179	0	2	1242.7	-1.80314	22.8129	0
LEDTENWLYEDGEDQPK	1	IPI00002966.2		6.04527e-06	3.5512	0	2	2080.9	1.74529	22.8498	0
YTPSGQAGAAASESLFVSNHAY	2	IPI00465439.5		6.42384e-12	3.55077	0	2	2228.04	6.5373	23.7453	0
LGAGEGGEASVSPEK	4	IPI00298696.2		6.96515e-09	3.54943	0	2	1387.67	-0.146934	8.61104	0
QAALQVAEGFISR	2	IPI00908511.1		1.95341e-07	3.54928	0	2	1389.75	-1.65345	27.5109	0
LALETALmYGAK	7	IPI00297550.8	M8(Oxidation)	5.1367e-06	3.54915	0	2	1296.69	-0.886688	23.2616	0
ALLANALTSALR	5	IPI00299084.1		4.64562e-08	3.54896	0	2	1213.73	4.02681	28.3167	0
TNEKVELQELNDR	19	IPI00418471.6		0.00010568	3.54854	0	2	1587.8	-1.12198	13.4775	1
FQDGDLTLYQSNTILR	2	IPI00219757.13		4.50534e-09	3.5485	0	2	1883.96	3.5878	26.3287	0
ALDVSASDDEIAR	4	IPI00926864.1		4.38231e-06	3.54755	0	2	1361.66	0.503502	15.2122	0
VPQVSTPTLVEVSR	12	IPI00745872.2		4.401e-08	3.54665	0	2	1511.84	-3.08825	20.4194	0
ATSFLLALEPELEAR	5	IPI00025874.2		2.02227e-06	3.54628	0	2	1659.91	7.36005	34.706	0
IKGEHPGLSIGDVAK	8	IPI00419258.4		3.61712e-08	3.54557	0	2	1520.85	5.44874	12.8931	1
VEQLGAEGNVEESQK	5	IPI00216804.1		3.66596e-08	3.54527	0	2	1616.77	-2.19488	10.9988	0
AYYHLLEQVAPK	8	IPI00010471.5		5.44325e-09	3.54482	0	3	1431.76	-0.927445	20.3946	0
MLSLDFLDDVR	5	IPI00790799.1		1.12732e-05	3.54346	0	2	1323.67	7.4028	34.8398	0
HGGTIPIVPTAEFQDR	7	IPI00016801.1		1.34394e-05	3.54298	0	2	1737.91	9.52499	20.9448	0
GVETIANDVVSLATK	2	IPI00788836.1		1.05725e-07	3.54276	0	2	1516.83	6.78226	32.0334	0
LAEAQIEELR	6	IPI00794003.1		6.52716e-06	3.542	0	2	1171.63	-1.06735	17.593	0
SNPEDQILYQTER	9	IPI00029046.1		3.01738e-05	3.54158	0	2	1592.75	-1.89515	18.481	0
TLILDVPPGVEK	21	IPI00647613.4		6.9877e-05	3.54128	0	2	1280.75	1.36563	22.5043	0
GSGDSSQVTQVSPQR	12	IPI00303283.2		3.69059e-07	3.54062	0	2	1532.73	-0.221463	7.64576	0
EVASNSELVQSSR	2	IPI00217963.3		2.9673e-06	3.5398	0	2	1405.7	2.34379	9.04747	0
SGGGFSSGSAGIINYQR	4	IPI00220327.4		5.75705e-07	3.53866	0	2	1657.8	2.40156	17.9514	0
NSQGEEVAQR	4	IPI00217975.4		1.25964e-05	3.53767	0	2	1117.52	1.26575	5.59802	0
EVEPEPTEDKDLEADEEDTR	4	IPI00176637.5		3.2943e-07	3.5372	0	3	2346.01	0.845259	14.3557	1
AVFVDLEPTVIDEIR	24	IPI00794663.1		2.67067e-08	3.53598	0	2	1715.92	0.0204484	32.6744	0
STSESTAALGcLVK	1	IPI00399007.7	C11(Carbamidomethyl)	1.5765e-07	3.53584	0	2	1423.71	-1.81525	18.9051	0
LAFLNVQAAEEALPR	3	IPI00719611.2		7.27087e-08	3.53554	0	2	1641.91	7.33006	31.5138	0
LQAAQLPHTGVFGQSFScPSDR	4	IPI00217167.2	C18(Carbamidomethyl)	5.85928e-08	3.53488	0	3	2403.17	6.59963	22.7541	0
AAQLcGAGMAAVVDK	2	IPI00220667.3	C5(Carbamidomethyl)	0.000142326	3.53383	0	2	1461.73	4.90962	17.4738	0
KQPPVSPGTALVGSQK	13	IPI00179700.3		1.7148e-07	3.53378	0	2	1593.9	5.41269	11.2066	1
EAPVDVLTQIGR	19	IPI00031697.1		0.000132294	3.53302	0	2	1297.71	-0.285381	25.4408	0
RSPEAPQPVIAMEEPAVPAPLPK	5	IPI00026156.2		1.2981e-05	3.53291	0	3	2424.29	-1.51177	23.6437	1
LEGDSTDLSDQIAELQAQIAELK	6	IPI00019502.3		1.75504e-09	3.53271	0	2	2487.27	7.83242	39.8986	0
ITDVIPSEAINELTVLVLVNTIYFK	2	IPI00032179.3		4.95135e-08	3.53193	0	3	2804.57	-0.593312	54.6887	0
NQVAMNPTNTVFDAK	3	IPI00003865.1		0.000108368	3.53167	0	2	1649.78	-6.2442	18.7413	0
AEGGQcPSLLFDLR	13	IPI00295976.6	C6(Carbamidomethyl)	6.36316e-05	3.53111	0	2	1562.76	0.778489	27.8286	0
THINIVVIGHVDSGK	101	IPI00396485.3		1.08383e-08	3.53075	0	2	1588.89	3.93805	33.8097	0
NKLEGLEDALQK	4	IPI00293665.9;IPI00909059.3		3.23597e-05	3.52949	0	2	1357.74	6.91107	18.1926	1
AAESLADPTEYENLFPGLK	3	IPI00220219.6		7.02932e-08	3.52929	0	2	2065.03	8.85605	32.9041	0
YEELQQTAGR	9	IPI00009867.3		1.585e-05	3.52892	0	2	1194.58	1.95618	8.75314	0
LLDAVDTYIPVPAR	2	IPI00027107.5		1.24381e-07	3.52836	0	2	1542.86	6.5782	27.3168	0
TAEAQLAYELQGAR	4	IPI00789008.1		3.12624e-07	3.52679	0	2	1520.77	2.90416	21.7559	0
SIQEAPVSEDLVIR	3	IPI00936738.1		3.04205e-05	3.52648	0	2	1555.83	1.17555	21.6028	0
AADIEQQAVFAVFDENK	1	IPI00478809.3		1.45837e-08	3.52606	0	2	1894.93	7.87456	31.8228	0
ALTQTGGPHVK	14	IPI00302592.2		5.8442e-05	3.52551	0	2	1108.61	-0.965552	6.59481	0
IKDPDASKPEDWDER	15	IPI00020599.1		4.35299e-07	3.52329	0	2	1800.85	8.01643	11.4338	1
AVmDDFAAFVEK	6	IPI00745872.2	M3(Oxidation)	0.000120337	3.52181	0	2	1358.63	-1.49648	24.8729	0
GSLGQGTAPVLPGK	4	IPI00298696.2		8.05512e-05	3.52121	0	2	1281.72	0.501806	14.254	0
TPGAVNAcHLScSALLQDNIADAVAcAK	1	IPI00019038.1	C8(Carbamidomethyl); C12(Carbamidomethyl); C26(Carbamidomethyl)	1.73772e-07	3.52065	0	3	2927.4	7.41947	27.7154	0
KAQQELEEQTR	13	IPI00872814.1		6.26891e-05	3.52007	0	2	1359.69	0.887188	6.45317	1
AAAPDVAPAPGPAPR	9	IPI00872288.2		2.41996e-06	3.51986	0	2	1357.72	1.32383	10.6782	0
DTMSDQALEALSASLGTR	3	IPI00220859.3		4.72712e-09	3.5189	0	2	1865.89	1.83584	33.8636	0
VVDALGNAIDGK	8	IPI00440493.2		1.71049e-06	3.51873	0	2	1171.63	1.42464	16.402	0
QYTSPEEIDAQLQAEK	3	IPI00926884.1		2.21848e-08	3.5187	0	2	1849.89	2.85696	20.6884	0
GDVTAQIALQPALK	4	IPI00911015.1		9.00472e-07	3.51859	0	2	1424.81	1.88997	20.3661	0
ILISLATGHREEGGENLDQAR	7	IPI00002459.4;IPI00221226.7		1.08743e-08	3.51787	0	3	2279.18	3.78601	17.3291	1
WANYHLENAGcNK	8	IPI00010471.5	C11(Carbamidomethyl)	2.14932e-06	3.51781	0	2	1576.7	1.10248	13.2827	0
GEVLGDVLQLETLK	2	IPI00006196.3		2.30848e-07	3.51605	0	2	1513.85	1.8112	31.6488	0
EQSELDQDLDDVEEVEEEETGEETK	3	IPI00789029.1		4.31671e-07	3.51526	0	2	2924.22	0.656148	31.9102	0
NLEPEWAAAASEVK	2	IPI00644989.2		2.78151e-08	3.51526	0	2	1514.75	-1.40204	24.2525	0
FYPEDVAEELIQDITQK	1	IPI00843975.1		2.28797e-10	3.51455	0	2	2038	0.490566	44.8283	0
VIQVAAGSSNLK	2	IPI00006663.1		3.18501e-05	3.51448	0	2	1186.68	0.250774	11.5295	0
EWNDSTSVQNPTR	4	IPI00943982.1		1.00339e-06	3.5144	0	2	1533.7	1.93459	11.6872	0
EIDDTYIEDAADVDAR	1	IPI00909093.1		1.1802e-07	3.51354	0	2	1810.8	1.99243	22.4773	0
VTYcPTEPGNYIINIK	3	IPI00302592.2	C4(Carbamidomethyl)	0.000125852	3.5114	0	2	1881.96	9.92974	25.4741	0
VLDFEHFLPMLQTVAK	10	IPI00930599.1		2.64476e-07	3.51026	0	2	1888.01	2.4031	41.4566	0
ELEAVcQDVLSLLDNYLIK	1	IPI00220642.7	C6(Carbamidomethyl)	4.40324e-12	3.50899	0	3	2235.16	-0.489407	47.4485	0
LVQAAQMLQSDPYSVPARDYLIDGSR	1	IPI00291175.7		0.000226634	3.50785	0	3	2893.46	1.41256	28.3542	1
ELASQPDVDGFLVGGASLKPEFVDIINAK	1	IPI00797270.4		2.54758e-09	3.50775	0	3	3029.58	-0.03939	35.7213	0
IEEGLDQINK	12	IPI00796942.1		0.000306455	3.50667	0	2	1158.6	0.732303	12.3017	0
ISTAIDDMEAYTK	3	IPI00943982.1		8.57855e-07	3.50627	0	2	1457.68	-1.16717	22.2236	0
VDQLTAQLADLAAR	5	IPI00291175.7		3.12973e-09	3.50607	0	2	1484.81	-0.822807	27.2949	0
mEEVEAmLLPETLK	1	IPI00847635.1	M1(Oxidation); M7(Oxidation)	6.93937e-09	3.50545	0	2	1664.81	-0.989197	23.9387	0
ITPSYVAFTPEGER	14	IPI00003362.2		3.27694e-07	3.50541	0	2	1566.78	-1.8421	21.2792	0
TQPAVATAATAAEK	11	IPI00872623.1		0.000230139	3.50216	0	2	1329.7	2.87147	9.74757	0
GIEQAVQSHAVAEEEAR	7	IPI00009960.6		1.10251e-09	3.50214	0	3	1823.89	3.08886	15.6708	0
SGSGPSLKGEEEPLVASEDGAVDAPAPDEPEGGDGAAP	1	IPI00027430.1		0.0193777	3.50208	0	3	3561.6	1.37962	21.474	1
VVIGMDVAASEFFR	5	IPI00465248.5		1.89169e-07	3.50102	0	2	1540.78	-0.34078	33.2824	0
IAQSDYIPTQQDVLR	22	IPI00748145.2		7.24389e-08	3.49993	0	2	1746.91	1.81449	20.2911	0
NVQALEIELQSQLALK	2	IPI00009865.4		4.17941e-05	3.49819	0	2	1797.01	0.228857	33.2089	0
QSTSFLVLQEILESEEK	1	IPI00010414.4		4.05599e-08	3.49782	0	2	1980.02	0.369004	37.2186	0
EALEPSGENVIQNK	5	IPI00936931.1		1.69855e-06	3.49673	0	2	1527.77	1.47811	13.2041	0
LQLPNcIEDPVSPIVLR	2	IPI00217987.8	C6(Carbamidomethyl)	5.93512e-09	3.49493	0	2	1963.08	7.12941	31.0832	0
GEFTYYEIQDNTGK	4	IPI00217475.2;IPI00909417.1		1.92252e-05	3.49414	0	2	1664.75	1.85887	19.7828	0
NQELLQSQLTEK	2	IPI00941161.1		1.95756e-05	3.49409	0	2	1430.75	1.94938	16.493	0
VDVIQEPGLSGR	1	IPI00100247.3		1.43755e-06	3.49381	0	2	1269.68	1.09369	16.1933	0
ALNSIIDVYHK	14	IPI00007047.1		4.1963e-05	3.49314	0	2	1272.7	5.69701	19.5792	0
IcPVETLVEEAIQcAEK	5	IPI00024993.4	C2(Carbamidomethyl); C14(Carbamidomethyl)	5.79919e-07	3.49106	0	2	1988.98	9.02446	42.7908	0
SSQVAIEALSAMPTVR	4	IPI00646625.1		2.35677e-08	3.49087	0	2	1659.89	9.37676	26.6596	0
SLNNQFASFIDK	9	IPI00220327.4		7.02223e-06	3.49013	0	2	1383.7	7.4061	25.7514	0
GQEGEYAVPFDAVAR	4	IPI00398771.2		6.05377e-06	3.48794	0	2	1608.76	-2.29805	22.45	0
VAAALDDGSALGR	6	IPI00853163.1		1.04628e-07	3.48618	0	2	1215.63	1.59746	14.492	0
LADDLSTLQEK	4	IPI00006196.3		0.00281758	3.48584	0	2	1232.64	1.84681	16.0922	0
IVFENPDPSDGFVLIPDLK	1	IPI00335385.4		3.27698e-08	3.4853	0	2	2115.1	0.653028	36.0347	0
DIELVmAQANVSR	3		M6(Oxidation)	0.000497284	3.48526	0	2	1461.74	1.45774	22.0554	0
SLGEISALTSK	4	IPI00291175.7		7.99312e-05	3.48465	0	2	1105.6	-5.69463	18.8162	0
VDVGKDQEFTVK	13	IPI00302592.2		2.03917e-05	3.48452	0	2	1364.7	-2.29285	12.2637	1
IDNSQVESGSLEDDWDFLPPK	5	IPI00020599.1		2.69319e-08	3.48406	0	2	2391.11	6.59034	30.3206	0
AEGPEVDVNLPK	19	IPI00021812.2		4.81323e-05	3.48283	0	2	1267.66	1.98146	17.4111	0
HELQANcYEEVK	7	IPI00012011.6	C7(Carbamidomethyl)	8.369e-07	3.48215	0	2	1519.68	-1.52448	10.2062	0
AGALNSNDAFVLK	5	IPI00646773.2		5.79318e-06	3.48186	0	2	1319.7	1.58829	20.5792	0
KITIADcGQLE	23	IPI00419585.9	C7(Carbamidomethyl)	0.000486023	3.48082	0	2	1247.63	1.05797	15.5547	1
FGQGGAGPVGGQGPR	16	IPI00010740.1		8.26317e-06	3.48009	0	2	1341.67	1.29603	9.86001	0
EVDATSPAPSTSSTVK	6	IPI00217475.2;IPI00909417.1		2.14318e-06	3.47917	0	2	1576.77	0.34005	8.27024	0
AGFWEEFESLQK	5	IPI00183046.2		1.72531e-05	3.47837	0	2	1470.7	4.44653	32.8864	0
AEcMLQQAER	9	IPI00010471.5	C3(Carbamidomethyl)	2.81811e-05	3.47707	0	2	1235.55	-1.15033	11.1985	0
ADVIQATGDAIcIFR	1	IPI00005154.1	C12(Carbamidomethyl)	1.78906e-07	3.47676	0	2	1649.85	8.54348	30.044	0
EASDPQPEEADGGLK	9	IPI00873484.1		7.4219e-07	3.47512	0	2	1542.7	2.31469	9.45724	0
AAAAAAALQAK	2	IPI00003918.6		2.18033e-05	3.47491	0	2	956.552	-0.0695961	8.59868	0
ASAELALGENSEVLK	2	IPI00018206.3		8.51291e-07	3.47377	0	2	1530.8	-1.74671	19.6975	0
IDATSASVLASR	6	IPI00009904.1		1.71411e-07	3.4735	0	2	1190.64	-0.086113	14.3514	0
LGALFQPDSFVHGNSGAGNNWAK	3	IPI00006510.1		3.14153e-09	3.47344	0	3	2387.16	2.41802	26.9299	0
VPEPcPSIVTPAPAQQK	1	IPI00873761.1	C5(Carbamidomethyl)	3.95355e-07	3.47256	0	2	1818.94	0.809082	15.7628	0
GGSYSQAAcSDSAQGSDVSLTA	3	IPI00472676.1;IPI00026602.2;IPI00472434.1;IPI00930140.1	C9(Carbamidomethyl)	1.38907e-07	3.47255	0	2	2118.89	2.24389	15.6661	0
DIVHSGLAYTMER	4	IPI00016801.1		2.87009e-06	3.47248	0	2	1491.74	6.80573	21.4805	0
TDYNASVSVPDSSGPER	11	IPI00910458.1		1.09373e-08	3.47096	0	2	1780.8	0.152939	13.5573	0
LGHPDTLNQGEFK	27	IPI00027462.1		7.35589e-07	3.47055	0	2	1455.73	6.43797	12.1816	0
TYDPSGDSTLPTcSK	5	IPI00006379.1	C13(Carbamidomethyl)	8.73854e-08	3.46996	0	2	1628.71	0.0551349	11.5186	0
DNcAPESIEFPVSEAR	7	IPI00303283.2	C3(Carbamidomethyl)	1.50821e-07	3.46971	0	2	1820.82	2.01895	21.537	0
TVTAmDVVYALK	12	IPI00453473.6	M5(Oxidation)	1.3276e-06	3.4694	0	2	1326.7	0.190801	23.3673	0
YcEcDDFScVR	3	IPI00303283.2	C2(Carbamidomethyl); C4(Carbamidomethyl); C9(Carbamidomethyl)	1.50982e-05	3.46939	0	2	1510.54	2.09124	14.4563	0
DLcSLDTQDLQDQLK	2	IPI00645440.2	C3(Carbamidomethyl)	9.19834e-08	3.46935	0	2	1791.85	1.129	23.8108	0
VAGYAALLEQYQK	1	IPI00009253.2		3.51911e-07	3.46923	0	2	1453.77	0.0846466	25.8055	0
LGIFGDTEDVAGK	15	IPI00478023.1		1.93219e-06	3.46912	0	2	1321.67	5.4481	22.3788	0
AKKPAAATVTK	8	IPI00217465.5		2.21871e-06	3.46781	0	3	1085.67	6.10707	5.08692	1
TLTDELAALQITGVK	3	IPI00329598.2		1.00209e-07	3.46677	0	2	1572.9	8.10671	31.0834	0
NVGSQTLQTFK	13	IPI00295976.6		5.18303e-05	3.46628	0	2	1222.64	0.0625645	14.9078	0
GLIDEVNQDFTNR	19	IPI00029717.1		1.75926e-06	3.46597	0	2	1520.74	2.02326	24.4873	0
TVLDPVTGDLSDTR	4	IPI00300371.5		4.30051e-07	3.46578	0	2	1488.75	-0.673008	19.9144	0
YEELQITAGR	21	IPI00220327.4;IPI00293665.9		1.80334e-05	3.46478	0	2	1179.6	0.0340505	15.6923	0
IVGDWTEGLFNAcGcDK	3	IPI00218646.3	C13(Carbamidomethyl); C15(Carbamidomethyl)	6.43614e-06	3.46391	0	2	1941.87	9.44697	28.9876	0
VLQDMGLPTGAEGR	2	IPI00219330.2		3.35883e-07	3.46382	0	2	1443.73	0.247089	18.8393	0
FLINLEGGDIR	3	IPI00017283.2		7.8291e-06	3.46226	0	2	1246.69	8.74933	27.5936	0
AGTQIENIEEDFR	2	IPI00013508.5		3.97564e-06	3.46201	0	2	1521.72	-1.43482	24.6198	0
YAESGDAFDIQR	6	IPI00788599.5		1.31545e-06	3.46164	0	2	1371.62	4.19015	16.1545	0
APWIEQEGPEYWDQETR	2	IPI00794678.2		2.60754e-08	3.46019	0	2	2133.97	9.56713	26.9254	0
LAGANPAVITcDELLLGHEK	3	IPI00786995.1	C11(Carbamidomethyl)	1.77089e-07	3.45985	0	3	2121.12	7.02629	25.7825	0
KLLGSALALAR	7	IPI00218646.3		7.1232e-06	3.45974	0	2	1112.72	6.31083	18.8886	1
KISSEAWPPVGTPPSSESEPVR	5	IPI00026156.2		2.19458e-05	3.45955	0	3	2337.18	1.5074	18.4754	1
LSGAADTQALLR	4	IPI00022934.1		3.73495e-07	3.45738	0	2	1215.67	-1.10805	16.4836	0
GVVQELQQAISK	3	IPI00023048.4		5.11071e-05	3.45728	0	2	1299.73	4.68126	27.7008	0
EVDLKDYEDQQK	24	IPI00029717.1		7.20831e-06	3.45662	0	2	1509.71	-0.463013	13.6253	1
NNLAGAEELFAR	3	IPI00455383.4		1.32591e-05	3.45599	0	2	1304.66	3.88223	23.6848	0
ILELSGSSSEDSEK	6	IPI00786995.1		2.52356e-08	3.45593	0	2	1480.7	-0.198485	12.7114	0
AGGGPTLQcPPPSSPEK	4	IPI00645667.1	C9(Carbamidomethyl)	0.00180601	3.45568	0	2	1679.81	-0.36428	10.6594	0
GVGIISEGNETVEDIAAR	2	IPI00006482.1		7.37614e-10	3.45413	0	2	1829.93	2.83919	24.2778	0
IPEAPAGPPSDFGLFLSDDDPKK	3	IPI00298994.6		4.4458e-05	3.45349	0	3	2413.21	8.74011	29.0625	1
VLDELTLAR	6	IPI00450768.7;IPI00217963.3;IPI00384444.6		0.000148738	3.45112	0	2	1029.6	1.40173	19.7497	0
AHEPTYFTVDcAEAGQGDVSIGIK	1	IPI00302592.2	C11(Carbamidomethyl)	1.15239e-09	3.45031	0	3	2565.19	0.886927	23.6083	0
QELAVFcSPEPPAK	7	IPI00298994.6	C7(Carbamidomethyl)	1.00013e-06	3.45003	0	2	1572.78	1.8738	20.5919	0
EVDEQMLNVQNK	10	IPI00007752.1;IPI00645452.1;IPI00909140.5		5.31522e-06	3.44688	0	2	1446.69	1.51008	15.19	0
AIQLTYNPDESSKPNMIDAATLK	16	IPI00219713.1		2.07841e-08	3.44625	0	2	2520.29	9.99468	23.2411	0
VGVEVPDVNIEGPEGK	6	IPI00021812.2		2.0705e-07	3.44601	0	2	1637.84	2.7522	21.8589	0
NTGIIcTIGPASR	10	IPI00479186.7	C6(Carbamidomethyl)	2.53665e-05	3.44424	0	2	1359.71	1.27773	17.1405	0
LGYAGNTEPQFIIPScIAIK	5	IPI00028091.3	C16(Carbamidomethyl)	4.47052e-08	3.44358	0	2	2192.15	2.69212	31.6574	0
SASSGAEGDVSSEREP	2	IPI00152692.2		2.30776e-08	3.44339	0	2	1564.68	2.53328	8.27866	1
ESSETPDQFMTADETR	3	IPI00918020.1		7.43645e-09	3.44317	0	2	1843.77	3.59308	17.1907	0
YIAIASTTVETTDPEKEVEPALELLEPIDQK	1	IPI00010154.3		0.00123525	3.44142	0	3	3442.77	0.620497	35.0817	1
VNPALAELNLR	3	IPI00550069.3		1.96453e-06	3.44022	0	2	1209.69	-2.27575	22.9931	0
IYGLGSLALYEK	3	IPI00478410.2		3.91836e-06	3.4395	0	2	1326.74	5.96014	28.187	0
NSSYFVEWIPNNVK	12	IPI00007752.1;IPI00645452.1;IPI00909140.5		1.94307e-06	3.43926	0	2	1696.83	0.53547	29.5889	0
LAVNMVPFPR	6	IPI00006510.1;IPI00007752.1;IPI00645452.1;IPI00909140.5		4.55649e-05	3.43889	0	2	1143.64	3.36636	25.3569	0
VVSEDFLQDVSASTK	2	IPI00449049.5		4.11031e-09	3.43811	0	2	1624.82	9.63789	24.5944	0
TGAIVDVPVGEELLGR	11	IPI00440493.2		1.48539e-07	3.43794	0	2	1624.89	-0.457381	28.6116	0
ALTVPELTQQMFDAK	6	IPI00007752.1		3.57842e-07	3.43655	0	2	1691.88	7.49532	31.5727	0
IGIFGQDEDVTSK	8	IPI00177817.4		9.99137e-07	3.43525	0	2	1408.7	1.79197	20.2837	0
NEEDAAELVALAQAVNAR	4	IPI00645078.1		2.63392e-10	3.43515	0	2	1883.95	1.61832	31.9919	0
NLLSVAYKNVVGAR	8	IPI00021263.3;IPI00759832.1;IPI00216319.3;IPI00220642.7		9.15363e-07	3.43285	0	2	1503.87	5.47442	26.3301	1
TNAENEFVTIK	21	IPI00220327.4		1.41752e-05	3.43255	0	2	1265.65	6.45682	17.2163	0
AAAVLPVLDLAQR	2	IPI00291328.3		5.82851e-06	3.43108	0	2	1336.81	8.07768	29.0766	0
GSIPVFWSQRPNLK	2	IPI00022275.6		4.50476e-06	3.43101	0	2	1628.91	9.65705	24.0412	0
LATQSNEITIPVTFESR	2	IPI00909453.2		8.93028e-06	3.43039	0	2	1905.99	0.979317	25.6029	0
GYLGPEQLPDcLK	5	IPI00924593.1	C11(Carbamidomethyl)	1.69711e-06	3.43032	0	2	1489.74	2.81149	22.9598	0
LPPNTNDEVDEDPTGNK	1	IPI00300371.5		8.18309e-09	3.43022	0	2	1854.84	2.15636	11.0371	0
LASDLLEWIR	12	IPI00013508.5;IPI00013808.1		5.58269e-05	3.42999	0	2	1215.68	7.3335	34.0379	0
mALDIEIATYR	6	IPI00013164.4;IPI00418471.6	M1(Oxidation)	3.25641e-05	3.42958	0	2	1311.66	0.595179	23.274	0
TTIPEEEEEEEEAAGVVVEEELFHQQGTPR	9	IPI00217975.4		7.4891e-08	3.42851	0	3	3411.58	1.30304	34.637	0
EESDDEAAVEEEEEEK	3	IPI00027230.3		4.15586e-09	3.42842	0	2	1866.73	0.184256	11.5685	0
cENTDPGYNcLPcPPR	3	IPI00296099.6	C1(Carbamidomethyl); C10(Carbamidomethyl); C13(Carbamidomethyl)	1.36355e-09	3.42825	0	2	1949.8	1.96112	16.5559	0
VKVEEEEEEKVAEEEETSVK	4	IPI00006379.1		7.23469e-08	3.42663	0	3	2349.14	7.21213	15.5283	2
ATAAPAGAPPQPQDLEFTK	3	IPI00305383.1		2.13978e-06	3.4259	0	2	1909.96	-1.99155	18.8343	0
SVLEDFFTATEGQYQPQP	2	IPI00940423.1		9.57793e-08	3.4252	0	2	2056.97	8.59304	36.6526	0
ASVDELFAEIVR	9	IPI00018364.2		5.61636e-06	3.42435	0	2	1348.71	0.875177	35.6536	0
LALDMEISAYR	4	IPI00217975.4		1.03109e-05	3.42415	0	2	1281.66	5.80453	25.4578	0
LLEGEDAHLSSSQFSSGSQSSR	2	IPI00384444.6		3.74166e-09	3.42408	0	3	2309.08	5.5551	15.2889	0
DDFDHDSVPDIDDIcPENVDISETDFR	4	IPI00296099.6	C15(Carbamidomethyl)	2.33312e-05	3.42406	0	3	3180.35	8.24772	30.5372	0
LREYEAALNSK	6	IPI00217975.4		0.000805465	3.42361	0	2	1293.69	7.88265	10.5778	1
STDYGIFQINSR	9	IPI00019038.1		2.17316e-05	3.42336	0	2	1400.69	4.76201	23.4189	0
SAYEFSETESMLK	3	IPI00514090.2		3.40228e-07	3.42247	0	2	1521.68	1.50492	22.5094	0
TPAQFDADELR	17	IPI00218918.5		0.00011024	3.42206	0	2	1262.6	-1.33565	16.4267	0
GTPGPDSSGSLGSGEFTGVK	2	IPI00647324.2		1.59564e-09	3.42182	0	2	1836.87	2.33699	17.4761	0
TSFTPVGDVFELNFmNVK	3	IPI00552972.2	M15(Oxidation)	1.8663e-08	3.42026	0	2	2061.02	7.43712	34.6986	0
GWAPTFLGYSmQGLcK	3	IPI00788624.1	M11(Oxidation); C15(Carbamidomethyl)	1.17893e-09	3.41982	0	2	1831.87	8.10966	28.6483	0
ITSAYLQDIENAYK	4	IPI00029561.1		2.15277e-07	3.41942	0	2	1628.83	7.9604	27.7834	0
YGGQPVPNFPSKLQVEPAVDTSGVQcYGPGIEGQGVFR	1	IPI00302592.2	C26(Carbamidomethyl)	0.000337058	3.41894	0	3	4034.97	0.809631	29.9101	1
EQLQDmGLVDLFSPEK	2	IPI00032179.3	M6(Oxidation)	0.000108138	3.41852	0	2	1864.9	-1.03574	30.837	0
AILQQLGLNSTcDDSILVK	3	IPI00220667.3	C12(Carbamidomethyl)	1.92876e-09	3.41801	0	2	2088.12	8.42211	29.5079	0
YPIEHGIITNWDDmEK	3	IPI00922693.1	M14(Oxidation)	0.000217957	3.41797	0	3	1976.9	-1.05901	20.3231	0
DGScSVEYIPYEAGTYSLNVTYGGHQVPGSPFK	1	IPI00302592.2	C4(Carbamidomethyl)	0.000164109	3.41773	0	3	3579.65	2.39518	30.7567	0
SAGQGEVLVYVEDPAGHQEEAK	12	IPI00302592.2		9.15711e-08	3.41704	0	3	2313.1	0.610838	19.6928	0
SLLDASEEAIKK	7	IPI00291175.7		3.42863e-05	3.41531	0	2	1303.71	-0.98738	17.3506	1
IGDTVSFSIEAK	14	IPI00303283.2		9.71648e-06	3.41513	0	2	1266.66	-0.506277	20.4811	0
VKDLQYSTDYTFK	4	IPI00647613.4		1.15298e-06	3.41469	0	2	1607.81	7.52408	17.158	1
AAGHPGDPESQQR	7	IPI00298994.6		1.29508e-06	3.41409	0	3	1349.62	-1.1109	5.44876	0
YFQINQDEEEEEDED	8	IPI00878392.1		3.21375e-08	3.41379	0	2	1931.73	0.357845	18.5588	0
LFQVEYAIEAIK	2	IPI00291922.2		4.44269e-07	3.41377	0	2	1423.78	-0.90839	31.6929	0
LLGSALALAR	3	IPI00218646.3		2.42832e-05	3.41324	0	2	984.625	5.27149	21.8118	0
TIPSWATLSASQLAR	5	IPI00646486.1		6.08489e-08	3.41268	0	2	1601.88	8.09037	28.1819	0
AEAGVPAEFSIWTR	13	IPI00302592.2		9.5722e-08	3.41186	0	2	1533.78	4.61586	28.9371	0
LLVPLVPDLQDVAQLR	5	IPI00022143.3		9.3546e-10	3.41183	0	2	1789.06	1.90145	37.5902	0
AVTDSINQLITMcTQQAPGQK	5	IPI00298994.6	C13(Carbamidomethyl)	3.00422e-06	3.4117	0	2	2304.13	0.541297	28.6708	0
DNcQYVYNVDQR	34	IPI00296099.6	C3(Carbamidomethyl)	9.16228e-06	3.41044	0	3	1573.67	-1.47272	13.794	0
ALSTDPAAPNLK	17	IPI00298994.6		5.48354e-05	3.41024	0	2	1197.65	1.17731	12.7289	0
IANVFTNAFR	3	IPI00236554.1		2.35423e-05	3.40982	0	2	1152.62	7.6818	24.9164	0
VEIIANDQGNR	30	IPI00003362.2;IPI00003865.1;IPI00304925.5		2.25582e-06	3.40929	0	2	1228.63	-0.00158179	10.0683	0
IIcDNTGITTVSK	3	IPI00236554.1	C3(Carbamidomethyl)	4.17245e-07	3.40908	0	2	1421.73	2.31896	12.7098	0
KEDESQMEDPSTSPSPGTR	4	IPI00922599.1		1.99947e-07	3.40871	0	3	2077.9	-1.28663	8.21101	1
TDADSESDNSDNNTIFVQGLGEGVSTDQVGEFFK	3	IPI00020194.1		0.000117969	3.40822	0	3	3622.59	-0.51704	33.748	0
APVPTGEVYFADSFDR	7	IPI00941747.1;IPI00383227.1		2.52132e-07	3.40781	0	2	1770.85	7.16925	26.5952	0
GScGIGGGIGGGSSR	2	IPI00217963.3;IPI00384444.6	C3(Carbamidomethyl)	6.47987e-06	3.40711	0	2	1278.58	-1.23052	9.0588	0
LSNTSPEFQEMSLLER	4	IPI00022275.6		1.16445e-08	3.40657	0	2	1880.92	7.00385	27.2945	0
QISNLQQSISDAEQR	16	IPI00220327.4		2.4719e-09	3.40656	0	2	1716.85	-1.24337	18.9486	0
GLLTYTSWEDALSR	2	IPI00925853.1		3.19281e-07	3.40496	0	2	1611.81	5.94945	32.171	0
DREVGIPPEQSLETAK	4	IPI00028091.3		6.10601e-08	3.40425	0	2	1768.91	-0.70192	14.8728	1
ALASQLQDSLK	16	IPI00291175.7		0.000227837	3.40256	0	2	1173.65	-0.454238	17.4378	0
FIITALPTIYHcK	5	IPI00395887.4	C12(Carbamidomethyl)	5.51211e-06	3.40228	0	2	1576.87	7.27248	26.7861	0
MSEQLNDLTYDmEILQPLLEQGASLR	1	IPI00012269.3	M12(Oxidation)	0.000657509	3.40152	0	3	3023.49	5.42059	39.4974	0
AGAHLQGGAK	12	IPI00795257.3		5.20366e-05	3.40115	0	2	909.49	-0.516419	5.2422	0
SSGPYGGGGQYFAKPR	11	IPI00797148.1		1.74383e-07	3.4003	0	2	1628.78	0.0887657	13.089	0
DIcNDVLSLLEK	25	IPI00021263.3	C3(Carbamidomethyl)	1.12493e-05	3.39984	0	2	1418.73	5.95579	37.1402	0
TLLGDGPVVTDPKAPNVVVTR	6	IPI00792537.1		0.000227597	3.39974	0	3	2148.2	-0.902008	22.4974	1
VAPAEPQEAPDSTAAGGSASK	2	IPI00551024.4		7.10458e-11	3.39971	0	2	1940.92	-0.742335	9.37311	0
VVVGAPQEIVAANQR	11	IPI00217987.8		1.42585e-05	3.39927	0	2	1550.87	1.7552	16.9473	0
WELLQQVDTSTR	3	IPI00220327.4		1.38361e-06	3.39893	0	2	1475.75	1.08052	24.7846	0
AEIScTDNQDGTcSVSYLPVLPGDYSILVK	7	IPI00302592.2	C5(Carbamidomethyl); C13(Carbamidomethyl)	6.74611e-07	3.39858	0	3	3301.56	-0.225287	34.1601	0
ALPFWNEEIVPQIK	4	IPI00453476.2		6.03175e-06	3.39853	0	2	1683.91	1.46098	34.0504	0
SLQEEHVAVAQLR	3	IPI00398776.3		3.26318e-09	3.39566	0	3	1479.79	-0.889675	14.3517	0
ITDSAGHILYSK	11	IPI00028055.4		2.6346e-06	3.39488	0	2	1304.69	2.40546	11.5934	0
AAAASAAEAGIATTGTEDSDDALLK	3	IPI00853609.2		1.37052e-10	3.39369	0	3	2320.12	1.6117	20.7557	0
TMTIINNAIDFIQDNYALK	3	IPI00012269.3		6.79734e-07	3.3934	0	2	2198.13	5.88077	42.626	0
QTNPSAMEVEEDDPVPEIR	1	IPI00022774.3		5.35423e-10	3.39287	0	2	2155.98	0.532552	22.25	0
GPGLFFILPcTDSFIK	4	IPI00219682.6	C10(Carbamidomethyl)	4.52044e-08	3.39231	0	2	1811.95	6.51595	39.112	0
IIGATDScGDLMFLMK	2	IPI00024662.1	C8(Carbamidomethyl)	3.91687e-09	3.39171	0	2	1771.86	7.36361	32.0241	0
FSGSGSGTDFTLTISR	1	IPI00385252.1;IPI00784985.1		8.41331e-10	3.3909	0	2	1632.78	-0.919651	22.6487	0
EDAQEIADTPSGDK	3	IPI00002459.4		8.07037e-06	3.39082	0	2	1475.65	2.31929	9.36187	0
TGENVEDAFLEAAK	6	IPI00291928.8		7.85891e-07	3.38997	0	2	1493.71	-1.27385	25.6619	0
SLDFTELDVAAEK	1	IPI00032220.3		2.11889e-06	3.3894	0	2	1437.71	-1.85282	25.9988	0
VSFLSALEEYTK	3	IPI00021841.1		2.57789e-06	3.38921	0	2	1386.71	-2.31457	35.2196	0
GGGGSFGYSYGGGSGGGFSASSLGGGFGGGSR	1	IPI00019359.4		2.93799e-08	3.38867	0	3	2705.17	2.744	25.5557	0
IQELEDLLAK	16	IPI00217975.4		0.000302944	3.38848	0	2	1171.66	-0.757767	24.982	0
TILSNQTVDIPENVDITLK	3	IPI00795717.1		3.64264e-10	3.38776	0	2	2113.15	4.70764	28.3372	0
LSELLPEEVEAEVK	9	IPI00006379.1		3.41479e-08	3.38741	0	2	1584.85	6.58377	26.5872	0
GFGQSVVQLQGSR	8	IPI00217987.8		4.78658e-05	3.38592	0	2	1362.71	1.66431	17.6416	0
ALGDLISATK	12	IPI00298994.6		8.51031e-05	3.38578	0	2	988.565	-2.55357	19.5207	0
LAQQQAAAAAAAAAAASQQGSAK	1	IPI00954226.1		3.51116e-09	3.38568	0	3	2055.05	-3.49284	18.6794	0
AGNEKEEGETADTVGccSLR	2	IPI00413611.1	C16(Carbamidomethyl); C17(Carbamidomethyl)	2.79461e-07	3.38515	0	3	2182.95	7.16043	10.4289	1
LITDLQDQNQK	2	IPI00909299.1		2.20825e-05	3.38497	0	2	1315.69	1.359	11.9663	0
VAQPTITDNK	9	IPI00302592.2		0.000174002	3.38188	0	2	1086.58	2.03672	7.87103	0
TGTAEmSSILEER	3	IPI00440493.2	M6(Oxidation)	3.47751e-07	3.38172	0	2	1439.67	1.39573	13.0222	0
NVQDAIADAEQR	15	IPI00021304.1		7.93568e-06	3.38079	0	2	1329.64	1.13974	16.622	0
LALFNPDVcWDR	3	IPI00011770.1	C9(Carbamidomethyl)	2.47486e-05	3.38013	0	2	1505.73	9.39974	30.0539	0
IDVSIEAASGGK	2	IPI00926319.1		2.64827e-06	3.37967	0	2	1146.6	-0.120456	14.7297	0
AIQLTYNPDESSKPNmIDAATLK	5	IPI00219713.1	M16(Oxidation)	7.327e-06	3.37955	0	3	2536.26	-0.0530121	20.4328	0
IVENLQSFNEITAMTGDGVNDAPALKK	2	IPI00478023.1		2.88519e-06	3.37814	0	3	2875.47	8.39387	28.4069	1
GLAITFVSDENDAK	10	IPI00893580.1		9.79828e-07	3.37782	0	2	1479.74	2.35872	22.3084	0
AVLVDLEPGTmDSIR	2	IPI00006510.1	M11(Oxidation)	5.07999e-08	3.37622	0	2	1631.83	-1.05714	22.835	0
ALINADELASDVAGAEALLDR	2	IPI00843765.1		1.51679e-11	3.37554	0	3	2127.09	-1.09115	41.582	0
ILLAELEQLK	17	IPI00418471.6		4.4963e-05	3.37546	0	2	1169.72	3.84038	29.1777	0
FASFEAQGALANIAVDK	3	IPI00645572.1		2.0583e-08	3.37487	0	2	1751.9	2.46079	26.7145	0
IFTSIGEDYDER	9	IPI00017334.1		6.94027e-07	3.37478	0	2	1444.66	2.2703	19.0278	0
AVPPNNSNAAEDDLPTVELQGVVPR	8	IPI00297550.8		1.2864e-05	3.37467	0	3	2602.31	1.45989	26.4333	0
SQPAILLLTAAR	3	IPI00936738.1		1.86068e-05	3.37429	0	2	1253.77	6.58451	27.3964	0
GITHIGYTDLPSR	7	IPI00337541.3		8.21393e-07	3.37342	0	2	1429.75	7.60184	16.3592	0
GAVAEDGDELRTEPEAK	6	IPI00215911.3		2.21005e-07	3.37342	0	2	1786.86	8.76413	10.2642	1
AFVDFLSDEIKEER	21	IPI00014230.1		2.11504e-05	3.37276	0	2	1697.85	7.90929	29.5005	1
NQVEDLLATLEK	5	IPI00513841.1		5.92614e-07	3.37244	0	2	1372.74	8.68386	34.0179	0
DSSQSPSQVDQFcK	2	IPI00014377.3	C13(Carbamidomethyl)	4.22617e-05	3.37239	0	2	1612.69	0.0807765	11.7955	0
IIHEDGYSEEEcR	16	IPI00748145.2	C12(Carbamidomethyl)	2.04341e-06	3.37116	0	2	1636.7	5.30042	9.05953	0
QLLDDEEQLTAK	9	IPI00022143.3		1.58656e-05	3.37061	0	2	1402.71	2.19058	17.0126	0
ILAGPAGDSNVVK	3	IPI00788786.1		0.000295648	3.37047	0	2	1240.69	1.15769	12.8341	0
ALIAGGGAPEIELALR	2	IPI00921414.1		5.49695e-08	3.37005	0	2	1550.89	1.81872	28.762	0
VSHLLGINVTDFTR	16	IPI00019502.3		1.46801e-07	3.3696	0	2	1571.86	6.03849	26.3346	0
LADALQELR	4	IPI00216953.1		0.000334203	3.36815	0	2	1028.57	-1.78736	18.8249	0
AIEINPDSAQPYK	3	IPI00892521.1		0.000136998	3.36801	0	2	1445.73	1.49014	16.4406	0
HEcMAPLTALVK	2	IPI00786995.1	C3(Carbamidomethyl)	0.000443969	3.36737	0	2	1369.7	4.35059	20.5095	0
NQVALNPQNTVFDAK	3	IPI00304925.5		1.18495e-06	3.36706	0	2	1658.84	-6.52053	19.8546	0
TVTAMDVVYALK	9	IPI00453473.6		1.06748e-06	3.36662	0	2	1310.71	6.09251	29.2156	0
AAGGQGLHVTAL	9	IPI00023786.1		5.22772e-05	3.36546	0	2	1094.59	-1.29877	16.7877	0
IIQEQDAGLDALSSIISR	3	IPI00792772.1		4.09177e-06	3.36511	0	2	1929.05	8.80366	33.3643	0
KGAVAEDGDELRTEPEAK	4	IPI00215911.3		4.70351e-06	3.36459	0	3	1914.95	5.23894	8.69364	2
DLEEDHAcIPIK	4	IPI00186290.6	C8(Carbamidomethyl)	1.10925e-05	3.36405	0	2	1439.68	0.385036	15.7805	0
GFAFVTFDDHDSVDK	3	IPI00797148.1		9.94285e-06	3.36397	0	2	1699.76	2.16271	24.8545	0
DAPDHQELNLDVSLQLPSR	1	IPI00783987.2		2.08619e-05	3.36347	0	3	2147.07	-2.60702	26.1729	0
LcYDAFTENMAGENQLLER	3	IPI00786995.1	C2(Carbamidomethyl)	4.00408e-10	3.3632	0	2	2274.03	7.08747	28.4543	0
FIDDVVSAVLR	1	IPI00830126.1		7.91355e-07	3.36196	0	2	1233.69	6.87128	30.8576	0
ALTSEIALLQSR	8	IPI00025874.2		3.30982e-05	3.36015	0	2	1301.75	8.40574	24.7691	0
GQFSTDELVAEVEK	4	IPI00455383.4		3.53189e-07	3.36009	0	2	1551.75	-1.21968	25.1763	0
ALGQNPTNAEVLK	24	IPI00930599.1		0.000643826	3.35989	0	2	1354.73	-0.525697	13.1035	0
LFVSGAcDASAK	10	IPI00026268.3	C7(Carbamidomethyl)	9.36431e-06	3.3577	0	2	1225.59	0.271931	11.8649	0
DYETATLSDIK	7	IPI00013808.1		0.000498562	3.3564	0	2	1255.61	1.35384	18.7096	0
SAELAAALLSIYMER	2	IPI00022143.3		3.96659e-07	3.3561	0	2	1637.87	7.93548	39.0573	0
EAmQQADDWLGIPQVITPEEIVDPNVDEHSVMTYLSQFPK	1	IPI00302592.2	M3(Oxidation)	0.000158373	3.35599	0	4	4586.16	-3.17816	43.969	0
AKWDTANNPLYK	6	IPI00303283.2		9.79075e-05	3.35373	0	2	1420.73	6.85967	15.4172	1
YLFNQLFGEEDADQEVSPDR	3	IPI00023234.3		3.63264e-10	3.35303	0	2	2372.07	-0.675189	32.5158	0
LEVAPISDIIAIK	4	IPI00792673.1		1.66998e-07	3.35249	0	2	1381.84	6.41577	31.4396	0
SGAQASSTPLSPTR	4	IPI00216953.1		3.21983e-05	3.3504	0	2	1359.69	2.41341	8.55001	0
ELEEIVQPIISK	13	IPI00003362.2		9.17728e-06	3.3502	0	2	1397.79	2.13356	23.515	0
FPTDQLTPDQER	7	IPI00236554.1		5.12002e-05	3.34922	0	2	1446.69	1.39946	15.1087	0
DSLLQDGEFSMDLR	8	IPI00216691.5		7.23948e-07	3.34857	0	2	1625.75	0.422768	29.3141	0
GINTLVTYDMVPEPK	2	IPI00025086.4		1.29138e-05	3.34857	0	2	1676.87	8.97282	25.9882	0
ERIPEAPAGPPSDFGLFLSDDDPK	2	IPI00298994.6		1.0036e-10	3.34819	0	3	2570.26	9.30506	29.7202	1
AASLEYDYETIR	4	IPI00645667.1		6.71628e-06	3.34764	0	2	1430.69	6.83691	20.0566	0
DSEGcWVAYTLEQQDGMDR	2	IPI00291792.2	C5(Carbamidomethyl)	1.36667e-07	3.34701	0	2	2259.94	7.04181	28.819	0
LEGDLTGPSVGVEVPDVELEcPDAK	3	IPI00021812.2	C21(Carbamidomethyl)	1.56616e-05	3.34686	0	3	2625.27	2.79397	27.2689	0
VMVTNVTSLLK	12	IPI00298994.6		4.90361e-05	3.34666	0	2	1204.7	-1.28591	25.5653	0
DAVEDLESVGK	10	IPI00027547.2		4.77086e-05	3.34662	0	2	1161.56	-0.454121	19.0998	0
AEEDEILNR	20	IPI00941747.1		0.000313135	3.34574	0	2	1088.52	1.34285	11.6677	0
ALVLDcHYPEDEVGQEDEAESDIFSIR	8	IPI00014230.1	C6(Carbamidomethyl)	1.50737e-05	3.3451	0	3	3136.43	6.83122	29.8709	0
VDcTANTNTcNK	2	IPI00025252.1;IPI00893541.1	C3(Carbamidomethyl); C10(Carbamidomethyl)	6.20954e-05	3.34434	0	2	1397.58	0.420578	5.37145	0
LASTLVHLGEYQAAVDGAR	6	IPI00455383.4		4.49835e-06	3.34297	0	3	1971.04	4.62044	22.8821	0
ILSISADIETIGEILK	3	IPI00910458.1		7.13329e-08	3.34291	0	2	1714.99	2.29576	42.6879	0
SLTNDWEDHLAVK	7	IPI00784295.2;IPI00414676.6		4.01895e-06	3.34277	0	2	1527.74	0.5336	21.38	0
ILYSQcGDVmR	9	IPI00930599.1	C6(Carbamidomethyl); M10(Oxidation)	3.02573e-05	3.34222	0	2	1357.62	-1.61208	11.4069	0
mSVQPTVSLGGFEITPPVVLR	9	IPI00658013.1	M1(Oxidation)	6.98708e-10	3.3421	0	2	2243.22	6.29481	34.7189	0
VLSRPNAQELPSMYQR	5	IPI00027252.6		2.60398e-06	3.34179	0	3	1888.98	3.65725	16.8959	0
LVAYYTLIGASGQR	1	IPI00783987.2		2.35423e-08	3.3404	0	2	1511.82	-1.5331	25.5989	0
AQFEGIVTDLIR	8	IPI00007765.5		1.55103e-05	3.33821	0	2	1361.75	5.51807	31.0583	0
KQLADETLLK	9	IPI00217975.4		0.00115869	3.33804	0	2	1158.68	5.88066	12.4502	1
SAYQTIDSAEAPADPFAVPEGR	4	IPI00513986.2		4.33051e-09	3.33775	0	2	2292.1	8.06766	24.9657	0
LIVDEAINEDNSVVSLSQPK	4	IPI00022774.3		6.75101e-08	3.33681	0	2	2170.13	0.992044	25.4927	0
KLEGDSTDLSDQIAELQAQIAELK	9	IPI00019502.3		1.22755e-07	3.33661	0	3	2615.34	0.349426	41.1735	1
IFNHcFTGNcVIDWLVSNQSVR	1	IPI00742980.1	C5(Carbamidomethyl); C10(Carbamidomethyl)	3.13975e-05	3.33579	0	3	2666.26	-0.0421101	35.0612	0
TNEAQAIETAR	8	IPI00874051.1		2.36382e-06	3.3349	0	2	1203.6	1.94515	10.1564	0
ITVPLVSEVQIAQLR	1	IPI00827794.1		6.50405e-07	3.33415	0	2	1666	6.40731	31.7294	0
TIAQGNLSNTDVQAAK	3	IPI00305383.1		3.34688e-06	3.33382	0	2	1630.84	0.651486	11.5533	0
SQFTITPGSEQIR	3	IPI00017855.1		6.2683e-06	3.33356	0	2	1463.75	-0.995512	18.1449	0
YDEAASYIQSK	5	IPI00748145.2		0.0036025	3.33346	0	2	1274.59	-0.334352	12.6414	0
QITVNDLPVGR	5	IPI00640741.1;IPI00909207.1		5.41515e-06	3.33253	0	2	1211.67	-2.88637	19.0615	0
IDGATQSSPAEPK	6	IPI00382733.2		8.85332e-07	3.33246	0	2	1300.64	-1.13721	6.97617	0
VSQEQSKPPGPSGASTSAAVDHPPLPQTSSSTPSNTSFTPNQETQAQR	6	IPI00013163.1		0.00129871	3.33218	0	4	4919.36	6.26629	16.8195	0
QIATLHAQVADMK	20	IPI00019502.3		6.64315e-08	3.33213	0	2	1425.76	5.18576	14.0348	0
TSTDVMDSQEALAFLK	2	IPI00433279.3		6.9799e-09	3.33208	0	2	1755.86	9.28179	29.7724	0
TTPSVVAFTADGER	6	IPI00007765.5		2.30988e-06	3.3317	0	2	1450.71	-1.84329	18.5062	0
IEADSESQEDIIR	3	IPI00943215.1		9.92481e-07	3.33132	0	2	1504.71	0.609601	13.9895	0
AGAGSATLSMAYAGAR	6	IPI00924593.1		1.83592e-09	3.33085	0	2	1454.72	7.47846	17.0134	0
AMGNLQIDFADPSR	6	IPI00748145.2		1.31938e-06	3.33025	0	2	1534.74	7.02533	24.695	0
SSLSSAQADFNQLAELDR	1	IPI00843765.1		5.35315e-10	3.32971	0	2	1951.95	7.53282	28.9579	0
LTQLYEQAR	16	IPI00216699.1		0.000115502	3.32817	0	2	1121.6	6.23662	11.9091	0
LEScGVTSDNcR	4	IPI00550069.3	C4(Carbamidomethyl); C11(Carbamidomethyl)	3.4363e-06	3.32812	0	2	1397.58	3.29577	7.28685	0
TGVELGKPTHFTVNAK	11	IPI00302592.2		4.05115e-07	3.32715	0	3	1698.92	1.02493	14.1009	0
GYFEYIEENK	12	IPI00644224.2		0.000593972	3.32628	0	2	1291.59	8.04333	22.0641	0
IVMFTIDIGEAPK	2	IPI00797864.2		1.68783e-08	3.32577	0	2	1433.78	6.62013	31.0788	0
ALELDSNLYR	7	IPI00019502.3		7.24501e-05	3.32379	0	2	1193.62	1.13767	20.5713	0
YSGAYGASVSDEELK	4	IPI00921826.1		1.75372e-09	3.32375	0	2	1575.72	0.446702	15.0514	0
RLGIFGDTEDVAGK	8	IPI00478023.1		1.41918e-06	3.32326	0	2	1477.77	4.09819	19.1911	1
LLLLGAGESGK	28	IPI00220578.3;IPI00644936.1;IPI00748145.2		5.65825e-05	3.32322	0	2	1057.62	-0.769699	20.0193	0
STSGGTAALGcLVK	2	IPI00827754.3;IPI00892671.1	C11(Carbamidomethyl)	2.21027e-06	3.32287	0	2	1321.68	-1.99191	17.916	0
LEIcNLTPDALK	2	IPI00011285.1	C4(Carbamidomethyl)	2.64342e-05	3.3227	0	2	1386.73	-0.272284	24.7854	0
AQALVQYLEEPLTQVAAS	1	IPI00032409.1		0.000565334	3.32114	0	2	1931.01	1.21211	35.4328	0
NSYVAGQYDDAASYQR	1	IPI00884082.3		2.06852e-08	3.31993	0	2	1807.8	4.61063	14.7035	0
KLQATVQELQK	15	IPI00010133.3		2.70261e-05	3.31952	0	3	1285.75	-1.59853	10.5915	1
VLLDWINDVLVEER	4	IPI00879834.1		9.67594e-08	3.31933	0	2	1712.93	6.0278	39.1482	0
NIEIDSPYEISR	10	IPI00025874.2		0.000133052	3.31826	0	2	1435.71	2.42749	20.5341	0
SDGDPVQPAVLQVHQTS	18	IPI00005809.7		3.83244e-08	3.31766	0	3	1777.87	1.79918	17.1135	0
TVDNFVALATGEK	3	IPI00646304.4		6.01367e-06	3.31729	0	2	1364.72	8.79864	24.8484	0
FNTANDDNVTQVR	3	IPI00465436.4		1.06311e-07	3.31727	0	2	1493.7	2.01113	11.5298	0
DQALQLQVLNSR	6	IPI00012269.3		2.37527e-05	3.31676	0	2	1384.76	3.14372	21.2867	0
mEDSVGcLETAEEVKR	3	IPI00019502.3	M1(Oxidation); C7(Carbamidomethyl)	1.65158e-08	3.31629	0	3	1868.84	0.338208	14.1256	1
AVLVDLEPGTMDSVR	4	IPI00007752.1		4.82403e-08	3.31596	0	2	1601.82	-1.11135	25.0541	0
ISQTYQQQYGR	4	IPI00872780.1		3.41122e-05	3.31427	0	2	1371.67	2.7861	9.20916	0
AFVHWYVGEGMEEGEFSEAR	4	IPI00794663.1;IPI00792677.1;IPI00646909.2		4.50747e-10	3.31421	0	3	2330.02	0.0671689	27.0547	0
LWGTQDVSQDIQEMKDESAR	9	IPI00003909.1		1.0262e-08	3.31321	0	2	2336.09	4.44748	27.452	1
SDIGEVILVGGMTR	4	IPI00007765.5		4.09676e-05	3.31321	0	2	1446.76	1.48506	27.4777	0
HILLAVANDEELNQLLK	2	IPI00059366.4		6.37806e-08	3.31307	0	3	1933.09	6.23107	29.9623	0
ELISNASDALDK	9	IPI00027230.3;IPI00414676.6		3.47478e-05	3.31279	0	2	1275.64	1.43265	16.3326	0
VVDLMAHMASK	7	IPI00795257.3		3.02407e-05	3.31239	0	2	1201.61	-0.704615	16.237	0
VAGQDGSVVQFK	16	IPI00745893.2		0.00010112	3.31182	0	2	1234.64	0.935595	14.475	0
YHVPVVVVPEGSASDTHEQAILR	4	IPI00552972.2		1.83907e-08	3.31108	0	3	2503.31	8.15957	21.6634	0
TEGSLEDWDIAVQK	1	IPI00792661.1		1.47635e-07	3.30893	0	2	1590.76	-0.751819	24.6325	0
ALQATVGNSYK	2	IPI00884105.2		0.000173173	3.30886	0	2	1151.6	-0.772351	9.94458	0
EKAEGDVAALNR	17	IPI00010779.4		4.7227e-06	3.30847	0	2	1272.66	3.84705	8.66303	1
TFVQEDIYDEFVER	4	IPI00006663.1		5.23946e-07	3.30694	0	2	1789.84	8.2173	30.5821	0
IPcFLAGDTR	14	IPI00236554.1	C3(Carbamidomethyl)	7.38548e-05	3.3068	0	2	1149.57	1.50911	20.6273	0
YGLFPANYVELRQ	3	IPI00792087.1		9.62445e-05	3.30658	0	2	1569.81	-0.605164	28.9224	1
VESLQEEIAFLK	9	IPI00418471.6		3.82877e-06	3.30622	0	2	1405.75	-2.61895	30.0514	0
MKDTDSEEEIR	6	IPI00075248.11		1.83096e-05	3.30562	0	3	1352.6	0.727079	7.21264	1
GSYGSGGSSYGSGGGSYGSGGGGGGHGSYGSGSSSGGYR	2	IPI00220327.4		3.21565e-08	3.30559	0	3	3312.33	6.55064	10.8901	0
IPWFQYPIIYDIR	5	IPI00027252.6		1.55068e-07	3.30497	0	2	1723.94	9.42375	38.4679	0
YDKDDEAPSDGAQFPPIAAQDLPFVLK	1	IPI00917559.1		0.00120083	3.3041	0	3	2947.43	-1.2669	38.5907	1
LcNNPTPQFGGK	13	IPI00296099.6	C2(Carbamidomethyl)	4.43145e-06	3.30303	0	2	1332.64	2.26518	11.2412	0
FLAVGLVDNTVR	5	IPI00300371.5		3.98833e-07	3.30229	0	2	1303.74	-0.519773	25.08	0
ANLPQSFQVDTSK	11	IPI00302592.2		4.13284e-06	3.30224	0	2	1434.72	0.473095	16.9689	0
IGPYQPNVPVGIDYVIPK	2	IPI00017297.1		1.17973e-08	3.30213	0	2	1969.08	2.41368	29.9887	0
HVIPmNPNTNDLFNAVGDGIVLcK	6	IPI00010471.5	M5(Oxidation); C23(Carbamidomethyl)	5.61553e-10	3.30079	0	3	2654.31	1.89479	28.7266	0
VVAEPVELAQEFR	3	IPI00025796.3		1.58689e-06	3.3006	0	2	1486.8	6.31207	26.4159	0
GFGFVTFDDHDPVDK	8	IPI00396378.3		7.62087e-08	3.29919	0	2	1695.78	9.10012	25.2541	0
VEPGLGADNSVVR	20	IPI00302592.2		3.24696e-06	3.29771	0	2	1312.69	0.994866	14.0492	0
VPFDAATLHTSTAMAAQHGMDDDGTGQK	3	IPI00646773.2		1.57798e-08	3.2968	0	4	2873.28	-0.315354	19.8893	0
MIDLSGNPVLR	5	IPI00910287.1		5.86756e-06	3.29554	0	2	1214.66	3.46326	22.7317	0
VVESGEDIVLQcAVNEGSGPITYK	3	IPI00470720.1	C12(Carbamidomethyl)	2.88479e-06	3.29482	0	3	2564.27	6.61805	27.052	0
EGGQTAPASTR	3	IPI00646773.2		1.89997e-05	3.29443	0	2	1074.52	-0.320011	5.49667	0
LALDIEIATYR	12	IPI00797452.2;IPI00220327.4		1.41642e-05	3.29438	0	2	1277.72	5.71445	28.1453	0
TVQIEASTVEIEER	3	IPI00893645.1		7.80634e-07	3.29428	0	2	1603.82	1.44558	18.4889	0
SALSGHLETVILGLLK	2	IPI00455315.4		1.82895e-08	3.29401	0	2	1650.98	-1.64594	39.2933	0
VLEDRPLSDK	17	IPI00303283.2		0.000354772	3.29379	0	2	1171.63	-2.00505	8.55258	0
TIDDLEETLASAK	4	IPI00646748.1		7.61872e-07	3.29362	0	2	1405.7	-1.22658	24.7152	0
DSNIPGSDYINANYIK	5	IPI00183046.2		2.62805e-08	3.29337	0	2	1783.85	1.37296	23.6	0
TMLESAGGLIQTAR	8	IPI00298994.6		7.97712e-09	3.29329	0	2	1447.75	-1.88915	22.6092	0
DLTYASLcFPEAIK	3	IPI00218916.3	C8(Carbamidomethyl)	1.30352e-06	3.29323	0	2	1627.82	7.54401	30.1225	0
YDQATDTILTVTENIFSSMGDAGEMVR	1	IPI00298994.6		1.1999e-06	3.29139	0	3	2964.36	-1.58799	48.8846	0
GQDLLSTVSIR	15	IPI00748955.3		3.97992e-06	3.29022	0	2	1188.67	7.63435	22.5168	0
LNEQQSVLQR	3	IPI00291939.1		0.000128818	3.28998	0	2	1214.65	-0.779282	10.357	0
TPSNTPSAEADWSPGLELHPDYK	5	IPI00943982.1		5.05527e-08	3.28963	0	3	2512.16	0.187432	22.5778	0
VTVLFAGQHIAK	1	IPI00302592.2		9.87935e-05	3.2891	0	2	1283.75	-1.5007	17.3174	0
TWNDPSVQQDIK	4	IPI00003362.2		5.65641e-06	3.28851	0	2	1430.7	2.8984	15.7107	0
LDELQASDVSVK	3	IPI00742682.2		4.55598e-06	3.28752	0	2	1303.67	-2.85012	15.5016	0
HPYFYAPELLFFAK	7	IPI00745872.2		2.45628e-07	3.2861	0	3	1742.89	-0.00180375	36.1758	0
QNLEPLFEQYINNLR	2	IPI00009867.3;IPI00293665.9;IPI00909059.3		9.55283e-09	3.28529	0	2	1890.98	4.3746	36.9938	0
LQATVQELQK	18	IPI00010133.3		0.000434666	3.28498	0	2	1157.65	1.79442	11.8591	0
DSTYSLSSTLTLSK	7	IPI00784985.1		0.000938341	3.28312	0	2	1502.76	1.61739	22.6989	0
EDTIVSQTQDFTK	9	IPI00470720.1		2.32937e-06	3.28264	0	2	1511.73	2.26653	16.9625	0
ADIDISGPNVDVDVPDVNIEGPDAK	1	IPI00021812.2		1.45122e-06	3.28154	0	2	2564.24	2.28286	27.705	0
YHTSQSGDEMTSLSEYVSR	5	IPI00414676.6		2.44278e-08	3.28137	0	3	2176.94	-1.7322	21.0071	0
TDFGSPGEPQIIFcR	10	IPI00647613.4	C14(Carbamidomethyl)	2.0928e-07	3.2809	0	2	1723.82	2.71726	25.1196	0
FDAGELITQR	4	IPI00017334.1		7.26761e-05	3.28042	0	2	1149.59	1.7791	20.5205	0
TALLDAAGVASLLTTAEVVVTEIPKEEK	1	IPI00784154.1		9.35022e-05	3.28038	0	3	2868.58	0.428654	48.0511	1
QGFGNVATNTDGK	18	IPI00298497.3		3.75349e-05	3.27951	0	2	1308.62	-0.438731	9.96946	0
EAEAMALLAEAER	4	IPI00009253.2		1.62121e-07	3.27856	0	2	1403.69	5.07243	27.6814	0
LVLLNAIYLSAK	4	IPI00556459.1		4.81716e-06	3.27828	0	2	1317.81	-3.03163	32.2519	0
EQLGPVTQEFWDNLEK	5	IPI00021841.1		1.1839e-05	3.27817	0	2	1932.93	-1.69779	32.7178	0
LSLTDPLVAER	15	IPI00889679.1		9.05267e-06	3.27786	0	2	1213.68	-2.80201	24.1538	0
IEEVPELPLVVEDK	11	IPI00003918.6		5.76748e-07	3.27745	0	2	1608.87	-1.26172	28.3947	0
FRcPEALFQPSFLGmEScGIHETTFNSImK	1	IPI00021439.1	C3(Carbamidomethyl); M15(Oxidation); C18(Carbamidomethyl); M29(Oxidation)	5.50367e-08	3.27739	0	4	3566.63	1.41988	29.1246	1
IDTIEIITDR	21	IPI00396378.3		3.08881e-05	3.27712	0	2	1188.65	-0.273576	23.1035	0
SLVSKGTLVQTK	4	IPI00217465.5;IPI00217466.3;IPI00217467.3;IPI00217468.3		9.96949e-05	3.2754	0	2	1260.76	6.1106	10.3331	1
KMQQNIQELEEQLEEEESAR	9	IPI00019502.3		4.12997e-07	3.2731	0	3	2461.15	0.784209	30.0561	1
mINLSVPDTIDER	13	IPI00010471.5	M1(Oxidation)	2.6002e-06	3.27309	0	2	1518.75	1.98139	22.3134	0
LVILEGELER	11	IPI00010779.4;IPI00646748.1;IPI00216975.1;IPI00910712.1		3.54173e-05	3.27226	0	2	1170.67	-1.69583	22.807	0
IIPGFMcQGGDFTR	6	IPI00419585.9	C7(Carbamidomethyl)	4.0031e-07	3.272	0	2	1598.75	0.104937	25.1084	0
ETNLDSLPLVDTHSK	6	IPI00418471.6		6.21584e-07	3.27119	0	2	1668.84	-0.981845	19.847	0
FLEQQNQVLQTKWELLQQVDTSTR	1	IPI00220327.4		4.77774e-07	3.2708	0	3	2932.54	6.50436	29.791	1
AAFTEccQAADK	1	IPI00745872.2	C6(Carbamidomethyl); C7(Carbamidomethyl)	0.00103877	3.27019	0	2	1371.57	-0.45174	9.2163	0
LQAEAQQLR	8	IPI00013122.1		0.000283382	3.26984	0	2	1056.58	0.0740245	8.96545	0
ITFELVYEELLK	1	IPI00896413.1		6.03444e-07	3.26966	0	2	1496.82	-0.392178	39.0634	0
VTDALNATR	14	IPI00784154.1		0.000241743	3.26938	0	2	960.512	1.12356	8.41593	0
GWLRDPSASPGDAGEQAIR	2	IPI00291175.7		1.60897e-06	3.26915	0	3	1982.97	-1.23149	17.8398	1
TASNVEEAFINTAK	6	IPI00031169.1		7.59987e-06	3.26908	0	2	1494.75	2.15448	21.1064	0
HVFGESDELIGQK	5	IPI00797270.4		1.2967e-07	3.26795	0	2	1458.72	0.709504	15.7465	0
QLEEAEEEAQR	18	IPI00019502.3		1.70201e-05	3.26748	0	2	1331.61	2.50379	8.33716	0
DLQQYQSQAK	3	IPI00006865.3		0.00194258	3.26719	0	2	1208.59	-0.805974	9.23761	0
LLAVAATAPPDAPNREEVFDER	11	IPI00291175.7		3.18699e-07	3.26605	0	2	2381.21	0.231553	21.2006	1
AFVDFLSDEIK	7	IPI00014230.1		2.01804e-05	3.26584	0	2	1283.65	0.127634	31.1989	0
EKDILVLPLDLTDTGSHEAATK	2	IPI00339238.1		1.00943e-08	3.2649	0	3	2366.26	4.47462	27.61	1
DFLLQQTMLR	3	IPI00220766.5		0.000355972	3.26283	0	2	1264.67	-1.60824	28.3005	0
SIQEELQQLR	2	IPI00398776.3		0.000283972	3.2623	0	2	1243.66	0.0730656	22.6187	0
LSEIDVSSEGVK	8	IPI00060181.1		3.67975e-06	3.26224	0	2	1262.65	1.93929	15.312	0
VLQDLVMDILR	4	IPI00295851.4		3.35119e-06	3.26138	0	2	1314.74	-1.40684	37.7567	0
TLTIVDTGIGMTK	6	IPI00784295.2;IPI00414676.6		5.85523e-08	3.26062	0	2	1349.73	-2.17548	23.3425	0
TNQELQEINR	24	IPI00455315.4		0.000131107	3.26003	0	2	1244.63	2.03642	10.5885	0
FVIHcNSPVWGADK	3	IPI00059366.4	C5(Carbamidomethyl)	5.046e-08	3.26001	0	2	1629.79	1.15666	19.0276	0
LAEQAERYDDMAAcMK	7	IPI00021263.3	C14(Carbamidomethyl)	5.38387e-05	3.25997	0	3	1901.82	-0.999802	16.121	1
TLEEDEEELFK	6	IPI00878075.1		1.31377e-05	3.25821	0	2	1381.64	1.86204	24.4885	0
TLVGSENPPLTVIR	2	IPI00299048.6		5.99899e-08	3.25504	0	2	1495.86	4.90081	21.7439	0
VFSYMDRQPNLPSPGTLAPTTLQGVVK	1	IPI00328112.4		0.0462325	3.25345	0	3	2916.55	6.73255	28.8099	1
AILVDLEPGTmDSVR	6	IPI00645452.1;IPI00909140.5	M11(Oxidation)	6.97334e-09	3.25298	0	2	1631.83	0.513783	22.9129	0
GSGTAEVELK	10	IPI00479186.7		0.000263577	3.25268	0	2	990.51	-0.708945	9.07873	0
LKYENEVALR	6	IPI00009865.4		0.000104077	3.25238	0	2	1234.69	5.4891	12.9736	1
LSEEAEcPNPSTPSK	2	IPI00304742.5	C7(Carbamidomethyl)	4.517e-06	3.25235	0	2	1645.74	0.228024	8.96287	0
LSLLEVGcGTGANFK	1	IPI00022300.5	C8(Carbamidomethyl)	5.49934e-08	3.25148	0	2	1565.81	4.96174	25.6334	0
AEGDVAALNR	16	IPI00010779.4		5.25184e-05	3.25123	0	2	1015.52	1.93306	9.45174	0
LTLDTIFVPNTGK	4	IPI00031804.1		6.60787e-07	3.25074	0	2	1418.8	4.79468	28.0162	0
DPVQLNLLYVQAR	3	IPI00298994.6		4.39824e-06	3.24987	0	2	1528.85	3.22838	28.0382	0
ALQALEELR	3	IPI00398776.3		0.00101725	3.24884	0	2	1042.59	-2.72399	21.2973	0
FFDEESYSLLR	5	IPI00019385.3		9.177e-06	3.2483	0	2	1405.67	7.40173	26.705	0
MATNAAAQNAIK	1	IPI00298994.6		2.23451e-05	3.24814	0	2	1203.61	-2.68965	8.89127	0
SNEFDYPSVGQLAHK	6	IPI00291792.2;IPI00746851.1		4.51829e-06	3.2474	0	2	1691.81	7.35047	19.5965	0
TVQLTSSELESTLETLK	3	IPI00783271.1		3.16496e-09	3.2473	0	2	1879.01	9.13184	31.6256	0
ADGAEAKPAE	7	IPI00019502.3		0.000120288	3.24687	0	2	958.447	-0.638759	5.58959	0
FVSISDLLVPK	2	IPI00640006.1		8.57886e-05	3.24651	0	2	1217.72	1.78434	32.3248	0
IDcFSEVPTSVFGEK	1	IPI00411937.4	C3(Carbamidomethyl)	1.40014e-07	3.2465	0	2	1714.81	6.34645	26.5322	0
TPVEPEVAIHR	5	IPI00795078.1		4.95455e-06	3.24643	0	3	1247.67	-3.44982	11.7581	0
AAPcIYWLPLTDSQIVQK	4	IPI00911038.2	C4(Carbamidomethyl)	8.85398e-08	3.24596	0	2	2103.11	9.11396	33.97	0
DLQYSTDYTFK	13	IPI00647613.4		5.01189e-05	3.24592	0	2	1380.63	0.405986	20.2795	0
cNEPAVWSQLAK	1	IPI00455383.4	C1(Carbamidomethyl)	3.27038e-06	3.24577	0	2	1402.68	-1.06783	22.0767	0
VSLAGAcGVGGYGSR	1	IPI00009867.3	C7(Carbamidomethyl)	6.41486e-09	3.2456	0	2	1410.69	5.10234	15.1928	0
NGNLPEFGDAISTASK	8	IPI00298994.6		2.29454e-09	3.24553	0	2	1620.79	1.10089	21.4254	0
TLEDILADAPESQNNcR	1	IPI00257059.2	C16(Carbamidomethyl)	0.000146206	3.24348	0	2	1945.89	0.842316	23.8232	0
SSTGPEPPAPTPLLAER	2	IPI00784560.3		2.84619e-08	3.2434	0	2	1719.89	-0.0700161	19.6734	0
VQSMNEIVQSNLFK	3	IPI00022449.6		6.80089e-07	3.24278	0	2	1636.85	7.13491	26.7291	0
LESLSYQLSGLQK	3	IPI00879819.1		1.86462e-06	3.24249	0	2	1465.8	3.82344	22.7454	0
LPQEQSQLPNPSEASTTFPESHLR	3	IPI00909417.1		3.14193e-08	3.24131	0	3	2693.33	6.31226	21.2578	0
AFMTADLPNELIELLEK	1	IPI00455383.4		3.88965e-10	3.24086	0	2	1947.01	-3.3226	44.5221	0
VAHALAEGLGVIAcIGEK	2	IPI00797270.4	C14(Carbamidomethyl)	0.000296989	3.2407	0	3	1807.97	0.247722	28.2273	0
NKLNDLEDALQQAK	4	IPI00220327.4		1.29031e-05	3.24043	0	2	1599.84	6.88996	23.0048	1
IEcDDKGDGScDVR	16	IPI00302592.2	C3(Carbamidomethyl); C11(Carbamidomethyl)	3.51662e-05	3.23766	0	3	1625.65	-1.75784	6.28457	1
EYQLNDSASYYLNDLDR	3	IPI00220578.3		4.75216e-10	3.2373	0	2	2078.95	7.17415	27.9345	0
EADGSETPEPFAAEAK	3	IPI00910438.1		4.42139e-07	3.23671	0	2	1648.73	-1.16585	14.6823	0
HSASPMGVQDFDIVR	2	IPI00788599.5		1.9924e-08	3.2366	0	2	1658.81	9.18569	22.0409	0
NFINNPLAQADWAAK	4	IPI00019502.3		2.08368e-06	3.23637	0	2	1672.85	5.12269	28.0853	0
YFPTQALNFAFK	6	IPI00007188.5;IPI00291467.7		2.89908e-06	3.2363	0	2	1446.75	6.80915	31.7708	0
ALEATTEHIR	9	IPI00298994.6		3.23563e-05	3.23496	0	2	1140.6	-2.29631	8.58909	0
TIEAEAAHGTVTR	8	IPI00011107.2		1.26501e-06	3.23278	0	2	1355.7	4.15859	8.5632	0
VVLcELGNPMK	6	IPI00295976.6	C4(Carbamidomethyl)	1.17782e-05	3.23218	0	2	1259.66	5.92243	20.254	0
DIISDTSGDFRK	5	IPI00455315.4		2.16505e-05	3.23172	0	2	1353.67	4.18293	16.4872	1
LSFYETGEIPR	3	IPI00411937.4		1.8425e-05	3.23167	0	2	1311.67	7.64298	22.1882	0
EVTEPLNLNPAK	2	IPI00303158.3		0.000380791	3.23097	0	2	1324.71	0.99073	16.9963	0
TVTAAGAENIQQK	3	IPI00303063.9		1.11634e-05	3.22934	0	2	1330.7	0.208486	8.40705	0
ELIEIISGAAALD	11	IPI00478410.2		3.29324e-06	3.22929	0	2	1314.72	3.94245	33.2498	0
ELESQLHVLQSK	1	IPI00645440.2		0.000424095	3.22896	0	2	1410.77	9.47781	15.6924	0
GGTQEPAPVPAEPFDNTTYK	4	IPI00291016.8		2.10961e-09	3.22719	0	2	2119	-0.26864	19.0663	0
TVPLAGHVGFDSLPDQLVNK	3	IPI00216139.3		7.31725e-09	3.22621	0	3	2107.13	5.23762	26.1964	0
TTDDLTEAWLQEK	2	IPI00028414.3		0.000499217	3.22539	0	2	1549.74	-1.82883	24.7055	0
TGEAIVDAALSALR	6	IPI00644989.2		2.54308e-06	3.22473	0	2	1386.76	-0.326603	34.5681	0
DIVPGDIVEIAVGDK	6	IPI00177817.4		7.38004e-07	3.22435	0	2	1539.84	7.54694	33.033	0
SVEMLILGR	3	IPI00003909.1		0.000256042	3.22432	0	2	1017.58	5.66586	25.5219	0
QAIPLDENEGIYVQDVK	2	IPI00910019.2		1.56758e-07	3.22249	0	2	1930.98	2.09874	22.9105	0
AGGSAALSPSK	2	IPI00021924.1		0.000374394	3.22207	0	2	945.499	-1.02619	6.23438	0
EVDDLEQWIAER	4	IPI00333015.7		3.12483e-05	3.22203	0	2	1502.71	-2.13569	30.2014	0
AGMSAEQAQGLLEK	5	IPI00917331.1		2.5238e-06	3.22196	0	2	1432.72	5.78626	18.0059	0
LFGGNFAHQASVAR	6	IPI00554617.2		7.32337e-06	3.22126	0	2	1474.76	4.14623	16.3814	0
VDIDVPDVNIEGPEGK	8	IPI00021812.2		0.000269952	3.21931	0	2	1695.85	2.52186	23.6226	0
KIMADSGPIYDK	3	IPI00296099.6		0.000110955	3.21803	0	2	1337.69	7.31403	11.4911	1
LLEGEDAHLTQYK	3	IPI00450768.7		7.50923e-08	3.21638	0	2	1516.77	2.78811	14.442	0
VDIDVPDVNIEGPDAK	4	IPI00021812.2		0.000286272	3.21621	0	2	1695.85	2.52186	23.6226	0
EIETYHNLLEGGQEDFESSGAGK	9	IPI00019359.4		8.64362e-09	3.21607	0	3	2510.13	-0.365215	22.9927	0
YLIPNATQPESK	18	IPI00759832.1		1.12927e-05	3.21567	0	2	1360.71	1.24835	15.1294	0
LLLNNDNLLR	10	IPI00873484.1;IPI00026182.5		5.46495e-06	3.21512	0	2	1197.7	4.74233	23.3837	0
SDGVYTGLSTR	11	IPI00025804.5		6.46498e-06	3.21339	0	2	1155.57	2.05315	12.2761	0
IFDIDEAEEGVK	5	IPI00176637.5		6.1068e-06	3.2125	0	2	1364.66	-1.03872	22.2896	0
LKDELASTK	8	IPI00218200.8		0.000761441	3.21205	0	2	1004.57	6.01715	6.89099	1
SVGELPSTVESLQK	3	IPI00604713.3		1.88139e-07	3.21184	0	2	1473.79	6.79682	19.5113	0
ISSVLAGGScR	4	IPI00217963.3;IPI00384444.6	C10(Carbamidomethyl)	4.80639e-06	3.21146	0	2	1106.56	0.531836	10.3242	0
VLDELTLTK	22	IPI00009865.4		0.000396176	3.21123	0	2	1031.6	-0.272626	18.7445	0
TPmGIVLDALEQQEEGINR	2	IPI00908696.2	M3(Oxidation)	2.46377e-05	3.211	0	3	2129.06	3.69351	30.1871	0
VDISLENPGTSPALEAYSETAK	1	IPI00013744.1		1.90076e-06	3.21013	0	2	2292.13	0.662582	25.53	0
EMSGDLEEGMLAVVK	2	IPI00909703.2		6.76356e-07	3.20927	0	2	1607.77	5.11267	28.7012	0
LSEQELQFR	8	IPI00009960.6		0.000232736	3.20924	0	2	1149.59	3.06203	17.2733	0
SSQSSSQQFSGIGR	5	IPI00651653.1		4.97671e-07	3.20893	0	2	1455.68	-1.43433	11.0823	0
LFIGGLSFETTDDSLR	1	IPI00927407.1		7.63165e-08	3.20794	0	2	1770.89	1.77835	31.7865	0
AYGPGIEPTGNmVK	7	IPI00302592.2	M12(Oxidation)	1.57396e-07	3.20754	0	2	1449.71	2.1582	13.2497	0
VLLLSSPGLEELYR	3	IPI00182757.10		1.75758e-07	3.20706	0	2	1588.9	0.555128	31.7839	0
DSIFSNLTGQLDYQGFEK	2	IPI00031522.2		1.01599e-07	3.20599	0	2	2061.99	7.53624	33.9828	0
TcVADESAENcDK	1	IPI00745872.2	C2(Carbamidomethyl); C11(Carbamidomethyl)	2.63066e-06	3.20582	0	2	1498.58	-0.883013	6.68027	0
GYAFIEFASFEDAK	1	IPI00604620.3		3.17651e-07	3.20546	0	2	1594.74	-0.607386	33.0128	0
TPSAAYLWVGTGASEAEK	5	IPI00646773.2		3.23979e-09	3.20516	0	2	1837.91	6.19038	24.4798	0
ISVYYNEAYGR	10	IPI00006510.1		3.98653e-05	3.20509	0	2	1334.63	-2.05905	16.8782	0
EAVLIDPVLETAPR	2	IPI00003766.4		4.41448e-06	3.20333	0	2	1522.86	6.78754	25.9005	0
GcDVVVIPAGVPR	9	IPI00924593.1	C2(Carbamidomethyl)	1.66215e-06	3.20252	0	2	1338.72	0.715231	20.7926	0
SEDcFILDHGK	5	IPI00646773.2	C4(Carbamidomethyl)	2.41082e-05	3.20184	0	2	1320.59	-0.0155338	14.9434	0
STPAITLESPDIK	9	IPI00446235.2		0.00106074	3.19949	0	2	1371.74	1.22294	19.6046	0
FGVEQDVDMVFASFIR	5	IPI00479186.7		2.3389e-06	3.199	0	3	1859.9	-0.162958	44.1623	0
VLFLLGADGGcITR	2	IPI00925853.1	C11(Carbamidomethyl)	3.32897e-07	3.19839	0	2	1491.81	9.31514	29.4713	0
TDQVIQSLIALVNDPQPEHPLR	1	IPI00909975.1		8.36436e-11	3.19696	0	3	2483.33	1.78623	37.1229	0
AIVDcIISIIEENSESK	2	IPI00783982.1	C5(Carbamidomethyl)	1.8687e-10	3.19535	0	2	1919.98	8.10425	43.429	0
QGAPGQGGGGGLSHEDTLALLEGLVSR	3	IPI00941110.1		2.86197e-07	3.1953	0	3	2576.32	6.64521	34.6654	0
DAGTIAGLNVLR	16	IPI00003865.1		2.51358e-06	3.19483	0	2	1199.67	0.536026	24.043	0
ELETVcNDVLSLLDK	3	IPI00216319.3	C6(Carbamidomethyl)	8.37098e-09	3.19399	0	2	1747.88	1.61671	36.1865	0
IGITNHDEYSLVR	19	IPI00298994.6		1.47812e-07	3.19377	0	3	1516.78	3.90625	16.9031	0
ISGLIYEETR	18	IPI00453473.6		2.26181e-05	3.19277	0	2	1180.63	5.50185	17.3267	0
VAEGTQVLELPFK	1	IPI00032179.3		1.94704e-06	3.19265	0	2	1430.79	-1.8219	27.4537	0
FGAVTVISPLELIR	2	IPI00290827.3		2.44983e-06	3.19092	0	2	1514.91	7.52118	36.5438	0
IVGPSGAAVPcK	19	IPI00302592.2	C11(Carbamidomethyl)	0.00104725	3.19052	0	2	1155.62	2.58961	10.6079	0
EVDDLGPEVGDIK	6	IPI00396435.3		3.86675e-06	3.18991	0	2	1385.68	1.36596	18.8028	0
GSDVIIMLVGNK	4	IPI00945534.1		0.000211806	3.18904	0	2	1245.69	4.77769	27.7231	0
DIISIAEDEDLR	6	IPI00893179.1		1.77733e-05	3.18747	0	2	1388.69	2.4872	25.9654	0
SSASAPDVDDPEAFPALA	9	IPI00412714.3		8.38866e-06	3.18705	0	2	1759.81	6.43413	26.7326	0
KPEDWDEEmDGEWEPPVIQNPEYK	5	IPI00020599.1	M9(Oxidation)	0.000520646	3.18669	0	3	2976.29	-0.0531805	25.6896	0
DNIQGITKPAIR	32	IPI00453473.6		1.42037e-05	3.18658	0	2	1325.76	5.76029	12.7161	0
RPLRPQVVTDDDGQAPEAK	6	IPI00929530.1		3.54934e-06	3.18613	0	3	2092.09	3.50566	9.6625	0
WALSQSNPSALR	6	IPI00022774.3		2.29351e-05	3.18509	0	2	1329.69	-3.9052	19.0022	0
TIAmDGTEGLVR	10	IPI00303476.1	M4(Oxidation)	1.37313e-05	3.18471	0	2	1278.64	0.195284	13.5129	0
VTATEcIQEQSFVIR	4	IPI00291792.2	C6(Carbamidomethyl)	3.31924e-08	3.18461	0	2	1780.89	2.36132	22.1756	0
NNALNQVVLWDK	2	IPI00300299.6		2.43097e-05	3.18439	0	2	1413.76	7.96594	25.0443	0
AVTELNEPLSNEDR	1	IPI00216319.3		7.99854e-07	3.18431	0	2	1586.76	-0.806298	15.2834	0
EIEIDYTGTEPSSPcNK	1	IPI00019381.4	C15(Carbamidomethyl)	1.37302e-05	3.18417	0	2	1939.87	3.28309	17.4182	0
ALVQNDTLLQVK	1	IPI00021924.1		9.66077e-05	3.18416	0	2	1341.78	1.93133	20.4063	0
EVDIGIPDATGR	1	IPI00022774.3		8.42069e-07	3.18412	0	2	1242.63	-1.30717	18.7134	0
ETVQTTEDQILK	11	IPI00291175.7		3.66886e-05	3.18323	0	2	1404.73	2.61125	16.0989	0
LLAVAATAPPDAPNR	5	IPI00291175.7		8.42606e-07	3.1818	0	2	1476.82	2.52909	16.214	0
IEEEEQEPEPPEPFEYIDD	3	IPI00456695.1		5.81558e-06	3.18161	0	2	2333.99	2.15376	29.2736	0
LMIEMDGTENK	5	IPI00465248.5		8.39842e-05	3.18125	0	2	1280.59	-0.725155	16.8072	0
TLNDELEIIEGMK	12	IPI00784154.1		1.83186e-07	3.18064	0	2	1504.77	9.06838	30.9084	0
ELDLSNNcLGDAGILQLVESVR	2	IPI00550069.3	C8(Carbamidomethyl)	2.77991e-06	3.18037	0	3	2415.23	3.05974	40.6693	0
DPcQcVcHGSAVTTQDccPR	2	IPI00293423.3	C3(Carbamidomethyl); C5(Carbamidomethyl); C7(Carbamidomethyl); C17(Carbamidomethyl); C18(Carbamidomethyl)	5.6813e-07	3.17943	0	3	2407.94	2.1607	9.92754	0
VVTDTDETELAR	8	IPI00219678.3		5.7909e-06	3.17905	0	2	1348.66	-0.74344	10.947	0
LQDEIQNMKEEMAR	16	IPI00418471.6		2.10237e-05	3.17794	0	2	1734.81	-2.06497	19.9402	1
DTDPDSKPFSLQETYEAK	4	IPI00216139.3		1.40325e-06	3.17786	0	3	2070.96	7.06803	18.1992	0
TPAQYDASELK	9	IPI00455315.4		9.16734e-05	3.17783	0	2	1222.59	-0.226681	11.0755	0
VVAGQIFLDSEESELESSIQEEEDSLK	1	IPI00555723.1		0.00010969	3.17664	0	3	3010.45	9.4088	39.787	0
EGILSDEIYcPPETAVLLGSYAVQAK	3	IPI00843975.1	C10(Carbamidomethyl)	0.000137964	3.17662	0	3	2823.43	5.296	36.8223	0
SLNILTAFQK	12	IPI00024911.1		0.000453966	3.17652	0	2	1134.65	-1.61403	28.9185	0
SPYLYPLYGLGELPQGFAR	1	IPI00010154.3;IPI00640006.1		8.16979e-07	3.17602	0	2	2141.11	0.828887	36.6068	0
EEAPSLRPAPPPISGGGYR	13	IPI00298497.3		5.91411e-05	3.17554	0	2	1951.02	8.21796	16.6825	0
TIVTTLQDSIR	21	IPI00296099.6		1.66796e-05	3.17534	0	2	1246.7	1.80386	23.6663	0
GAEEMETVIPVDVMR	4	IPI00298547.3		1.66835e-07	3.17521	0	2	1675.8	-1.19842	27.6947	0
ADVLTTGAGNPVGDK	3	IPI00465436.4		2.65802e-06	3.1751	0	2	1414.72	-0.602974	12.9673	0
QLLTLSSELSQAR	4	IPI00843975.1		7.49334e-08	3.1748	0	2	1445.81	7.8899	23.7395	0
KEGGLGPLNIPLLADVTR	3	IPI00909207.1		2.78684e-08	3.17431	0	3	1863.07	0.779868	33.868	1
KPAAGLSAAPVPTAPAAGAPLMDFGNDFVPPAPR	1	IPI00298289.1		0.000690839	3.17408	0	3	3271.72	8.80938	32.2581	0
NEGEDGLEVLSFEFQK	2	IPI00218353.3		8.46014e-10	3.17378	0	2	1840.87	7.35599	31.7398	0
ALAAAGYDVEK	16	IPI00217465.5;IPI00217466.3;IPI00217467.3		5.93294e-05	3.17353	0	2	1107.57	1.13965	11.9196	0
AEDNADTLALVFEAPNQEK	2	IPI00021700.3		8.99695e-09	3.17343	0	2	2074.99	-2.89028	29.0602	0
LSLNAELQLDR	5	IPI00295976.6		5.15405e-06	3.17267	0	2	1271.7	0.216254	22.9563	0
SIAVAEAAcPGITDK	2	IPI00760722.1	C9(Carbamidomethyl)	1.29045e-08	3.17207	0	2	1502.76	2.19019	16.134	0
GISQEQMNEFR	6	IPI00013508.5		0.000551363	3.17036	0	2	1338.61	0.017983	15.8367	0
INISEGNcPER	15	IPI00788837.2;IPI00016610.2	C8(Carbamidomethyl)	7.12e-05	3.17035	0	2	1288.6	2.69521	10.185	0
FQPGETLTEILETPATSEQEAEHQR	4	IPI00009342.1		8.16063e-08	3.16983	0	3	2841.36	3.69953	31.1898	0
VFNVFcLYGNVEK	1	IPI00027834.3	C6(Carbamidomethyl)	2.73e-07	3.16901	0	2	1588.78	0.844662	32.5975	0
NVIFEISPTEEVGDFEVK	1	IPI00009342.1		3.98998e-10	3.16605	0	2	2052.03	6.83045	32.54	0
INVNEIFYDLVR	4	IPI00015148.3		3.02971e-07	3.16603	0	2	1494.81	6.81303	38.6922	0
ALSQAAVEEEEEEEEEEEPAQGK	1	IPI00940901.1		0.000174463	3.16544	0	3	2560.11	1.47687	16.706	0
ASSTSPVEISEWLDQK	6	IPI00792673.1		6.16452e-08	3.16504	0	2	1776.87	1.40135	28.5513	0
IPGGIIEDScVLR	3	IPI00552715.1	C10(Carbamidomethyl)	6.55641e-07	3.16442	0	2	1428.75	-2.37184	23.0123	0
TDHPEIGEGKPTPALSEEASSSSIR	8	IPI00009960.6		4.32109e-08	3.1639	0	3	2595.27	6.48699	14.3858	0
IDLAVGDVVK	11	IPI00216699.1		0.000322165	3.16367	0	2	1028.6	1.40381	20.6498	0
MLVVLLQGTR	4	IPI00002459.4;IPI00221226.7		1.53982e-05	3.16247	0	2	1129.68	6.98277	25.0996	0
AGGPATPLSPTR	8	IPI00879819.1		0.000130073	3.16177	0	2	1124.6	-2.08791	10.0756	0
DAGTIAGLNVMR	2	IPI00003362.2		5.04459e-07	3.16128	0	2	1217.63	-1.08339	21.7473	0
AGDALWLR	5	IPI00216699.1		0.00122648	3.16115	0	2	901.495	6.34199	20.6169	0
ETFDVTLEPLSFK	1	IPI00297550.8		9.70824e-05	3.16088	0	2	1525.78	0.939536	30.7752	0
NGQHVASSPIPVVISQSEIGDASR	2	IPI00302592.2		1.19572e-06	3.16084	0	3	2448.25	-0.205328	22.9143	0
AGFAGDDAPRAVFPSIVGRPR	7	IPI00922693.1;IPI00021439.1		3.81174e-06	3.16067	0	3	2156.15	6.87881	22.434	1
SLYASSPGGVYATR	8	IPI00418471.6		8.99865e-07	3.1604	0	2	1428.71	1.8995	15.2699	0
AcEFAGFQcQIQFGPHNEQK	4	IPI00298994.6	C2(Carbamidomethyl); C9(Carbamidomethyl)	4.42153e-07	3.15981	0	3	2396.06	0.544698	23.5979	0
LEcSEELGDLVK	5	IPI00455383.4	C3(Carbamidomethyl)	3.31851e-05	3.1597	0	2	1391.67	1.80142	21.2118	0
GGPGSAVSPYPTFNPSSDVAALHK	9	IPI00218918.5		1.75403e-08	3.15909	0	3	2356.15	-1.66078	23.0359	0
VPEVPTAPATDAAPK	4	IPI00748715.2		2.52486e-07	3.15899	0	2	1463.78	1.9838	14.5303	0
VADPAYLPTQQDVLR	5	IPI00514067.1		5.6011e-08	3.15864	0	2	1685.89	1.81521	21.479	0
ADFcIIHYAGK	8	IPI00019502.3	C4(Carbamidomethyl)	9.41454e-05	3.15821	0	2	1294.63	6.51388	19.4624	0
GYEEWLLNEIR	6	IPI00013508.5;IPI00013808.1		0.000111313	3.15817	0	2	1421.71	1.69537	33.0842	0
SAAEmVLSDDNFASIVAAVEEGR	4	IPI00478023.1	M5(Oxidation)	2.47442e-08	3.15814	0	3	2397.13	4.48554	39.0847	0
LEEQDEFEK	6	IPI00022275.6		0.00123705	3.15689	0	2	1166.52	-0.0561817	10.4863	0
EIDcLSPEAQK	2	IPI00382733.2	C4(Carbamidomethyl)	0.000161394	3.15679	0	2	1289.61	0.693885	11.7634	0
TIGTGLVTNTLAMTEEEK	4	IPI00027107.5		4.83552e-07	3.15636	0	2	1907.97	3.22572	27.1835	0
SLLAYDLGLTTK	5	IPI00013163.1		3.86833e-05	3.15611	0	2	1294.73	7.01402	27.6685	0
VLATDFDDEFDDEEPLPAIGTcK	2	IPI00908984.1	C22(Carbamidomethyl)	0.00107826	3.15532	0	2	2597.16	-0.616226	30.3264	0
DVVIcPDASLEDAKK	2	IPI00298547.3	C5(Carbamidomethyl)	2.43127e-06	3.15516	0	2	1659.83	0.189281	16.3943	1
GSIHDFPGFDPNQDAEALYTAMK	6	IPI00002459.4;IPI00221226.7		7.96102e-10	3.15416	0	3	2524.14	-0.112035	32.0038	0
NLDSLEEDLDFLR	1	IPI00334159.6		3.13848e-07	3.15396	0	2	1578.77	0.788869	36.559	0
FGIDDQDFQNSLTR	2	IPI00009688.1		2.26221e-06	3.15377	0	2	1655.77	2.71421	24.2382	0
LTDVAIGAPGEEDNR	4	IPI00217987.8		0.000155753	3.15367	0	2	1556.76	0.779798	14.6503	0
FLPEGcQPLVSSAVDR	1	IPI00795384.1	C6(Carbamidomethyl)	8.19285e-09	3.15299	0	2	1774.89	6.93781	21.3594	0
GLSMAATFIGNNTAIQEIFNR	1	IPI00006510.1		3.9324e-09	3.15205	0	3	2268.14	-1.7677	38.2642	0
NYcGLPGEYWLGNDK	4	IPI00298497.3	C3(Carbamidomethyl)	6.77623e-08	3.1518	0	2	1785.8	7.00223	26.943	0
YDIEDGEAIDSR	4	IPI00299048.6		0.00114529	3.15153	0	2	1382.61	0.0969423	15.0615	0
QLSFEEFIMLMAR	3	IPI00027462.1		1.13106e-06	3.15008	0	2	1614.8	-3.41033	43.9014	0
DYETATLSEIK	4	IPI00013508.5		0.000284077	3.14913	0	2	1269.62	-0.026852	19.9457	0
VSELKEELK	6	IPI00644224.2		0.00696093	3.1477	0	2	1074.61	3.29638	9.24611	1
GEcQAEGVLFFQGDR	2	IPI00022488.1	C3(Carbamidomethyl)	4.73513e-08	3.14758	0	2	1712.77	-0.0492658	25.2091	0
VNTFSALANIDLALEQGDALALFR	1	IPI00009342.1		4.36266e-05	3.14743	0	3	2562.36	1.61823	46.7301	0
LLEQYKEESK	4	IPI00644224.2		0.000692565	3.14734	0	2	1266.66	-0.683232	9.02656	1
IMNTFSVVPSPK	10	IPI00007752.1;IPI00645452.1;IPI00909140.5		7.96466e-06	3.14661	0	2	1319.71	5.70083	21.2797	0
GAVAEDGDELR	9	IPI00215911.3		0.000120005	3.14645	0	2	1131.53	1.85718	9.03215	0
TIELSDDDFLGEcEcTLGQIVSSK	3	IPI00024403.1	C13(Carbamidomethyl); C15(Carbamidomethyl)	6.21301e-06	3.14381	0	3	2716.25	6.29723	34.7298	0
ELYLEDSPLELK	5	IPI00291755.6		5.48023e-06	3.14303	0	2	1448.76	5.25124	27.2409	0
KVIQYLAYVASSHK	6	IPI00019502.3		3.59487e-06	3.14113	0	3	1606.9	5.76375	20.4195	1
ELQVGIPVADEAGQR	4	IPI00793874.1		8.25512e-08	3.14012	0	2	1581.83	2.44822	20.1891	0
LNIPVSQVNPR	6	IPI00006482.1		0.000325045	3.1392	0	2	1236.71	6.83405	17.007	0
KPAAATVTKK	7	IPI00217465.5		3.67036e-05	3.13877	0	3	1014.64	5.61272	4.47887	1
AGTELVNFLSYFVELGTQPATQ	8	IPI00021854.1		4.46093e-06	3.13831	0	3	2385.19	-2.91738	51.3556	0
HSQFIGYPITLFVEKER	2	IPI00784295.2		5.58186e-08	3.13821	0	3	2064.1	4.33778	31.4582	1
ARGEELDEDLFLQLTGGHEAF	1	IPI00216699.1		2.97489e-07	3.13714	0	3	2347.12	1.40895	35.4104	1
AQQEAEAAQR	2	IPI00798211.1		0.000522737	3.13681	0	2	1101.53	-0.344612	5.50684	0
GSVSDEEMMELR	7	IPI00010471.5		0.0001351	3.13598	0	2	1382.59	-2.23066	18.971	0
SLQEQADAAEER	11	IPI00216134.3		3.69028e-05	3.13553	0	2	1346.62	1.54285	9.73155	0
LPVGTTATLYFR	5	IPI00100656.3		1.37737e-06	3.13471	0	2	1338.75	7.35845	24.6257	0
ASFSQPLFQAVAAIcR	1	IPI00216699.1	C15(Carbamidomethyl)	1.41992e-07	3.1347	0	2	1765.92	9.79193	34.0045	0
mDATANDVPSPYEVR	2	IPI00025252.1	M1(Oxidation)	3.17584e-05	3.13464	0	2	1680.76	1.82122	15.8165	0
NDQDTWDYTNPNLSGQGDPGSNPNKR	1	IPI00027834.3		0.000665555	3.13434	0	3	2890.26	-0.220879	17.2093	1
QLAEEDLAQQR	2	IPI00398776.3		0.000149167	3.13409	0	2	1300.65	1.58491	12.8202	0
YGEYFPGTGDLR	2	IPI00514649.1		3.81648e-05	3.13378	0	2	1374.64	7.63153	21.2228	0
TAAENDFVTLK	10	IPI00021304.1		0.000363333	3.13275	0	2	1208.62	-0.227687	17.2514	0
EPIPSLEAIYLLSPTEK	2	IPI00910670.1		0.00013268	3.13258	0	2	1900.05	8.39957	35.8714	0
GKLDVQFSGLTK	2	IPI00302592.2		0.000479199	3.132	0	2	1292.73	5.14057	18.4234	1
SVQTTLQTDEVK	2	IPI00936931.1;IPI00026942.5		8.54392e-05	3.13137	0	2	1348.7	2.33907	12.3017	0
AEAGDNLGALVR	7	IPI00027107.5		9.65899e-07	3.13047	0	2	1185.62	1.18379	17.6642	0
LSDETLIDIMTR	2	IPI00220667.3		2.67834e-06	3.12989	0	2	1406.73	8.17171	32.04	0
EVIQEWNLTNIK	3	IPI00298994.6		2.86246e-05	3.12886	0	2	1486.8	6.24341	25.8144	0
IGFPWSEIR	8	IPI00872814.1;IPI00843975.1		0.000196839	3.12826	0	2	1104.59	6.25795	29.9124	0
VGQALELPLR	6	IPI00291755.6		5.97644e-05	3.12825	0	2	1095.66	8.25904	21.8457	0
ALDDFVLGSAR	3	IPI00026994.3		1.08964e-06	3.12747	0	2	1163.61	3.72082	23.995	0
GTEAGQVGEPGIPTGEAGPScSSASDK	1	IPI00006167.1	C21(Carbamidomethyl)	3.57606e-05	3.12713	0	3	2546.14	3.26189	14.3035	0
IMGIPEEEQMGLLR	11	IPI00019502.3		1.81196e-08	3.12698	0	2	1615.82	1.25558	27.9856	0
RDQALTEEHAR	5	IPI00013508.5		0.000216341	3.12678	0	3	1325.65	-0.741931	6.54042	1
FVPAEMGTHTVSVK	3	IPI00302592.2		4.52223e-08	3.12627	0	2	1502.77	2.44237	14.7815	0
AQQELEEQTR	12	IPI00872814.1		2.85522e-05	3.12438	0	2	1231.59	1.87093	7.05107	0
LIAINANDPEASK	9	IPI00654717.1		7.02536e-05	3.12433	0	2	1355.72	0.276786	14.9263	0
RKPDTIEVQQMK	12	IPI00872814.1;IPI00843975.1		7.85069e-05	3.12302	0	3	1472.79	1.60558	8.76913	1
IRELESQISELQEDLESER	8	IPI00019502.3		3.11242e-06	3.12175	0	3	2303.14	3.11506	34.5254	1
ILLDEQAQWK	1	IPI00009477.4		0.000472363	3.12016	0	2	1243.67	4.88121	20.6186	0
TEEEPLEEPLDEALVR	1	IPI00013183.7		1.11124e-09	3.11937	0	2	1868.91	-0.30417	27.2024	0
LAcDVDQVTR	6	IPI00786995.1	C3(Carbamidomethyl)	0.000107209	3.1193	0	2	1176.57	-0.629883	10.0448	0
NAGVEGSLIVEK	10	IPI00784154.1		1.01672e-05	3.1188	0	2	1215.66	-0.20471	15.0279	0
VKEPSVQEATSTSDILK	4	IPI00647720.1		4.75314e-06	3.11831	0	3	1831.97	3.92349	16.4733	1
SSEMNVLIPTEGGDFNEFPVPEQFK	5	IPI00008274.7;IPI00939159.2		1.10946e-06	3.11795	0	2	2811.32	-0.580977	34.9052	0
IQNLLPDDSVDSTTR	2	IPI00010304.1		6.78149e-07	3.11647	0	2	1673.84	2.99768	18.8976	0
FADLSEAANR	24	IPI00418471.6		0.000107606	3.11577	0	2	1093.53	1.7385	12.8583	0
AVASAAAALVLK	3	IPI00298994.6		0.000351486	3.11572	0	2	1084.67	-0.682945	21.3018	0
DVFLGMFLYEYAR	23	IPI00745872.2		1.82325e-07	3.11521	0	3	1623.78	-2.22355	41.3456	0
MELERPGGNEITR	19	IPI00029717.1		0.000326307	3.11414	0	2	1501.74	-1.86681	12.4283	0
DDGEEEFAGAK	3	IPI00182757.10		0.000243633	3.11365	0	2	1167.48	-2.78983	10.3502	0
FTAVEDQYYcVDcYK	3	IPI00922769.1	C10(Carbamidomethyl); C13(Carbamidomethyl)	1.24189e-05	3.11229	0	2	1960.82	6.92679	21.3611	0
TIIPLISQcTPKVDFPQDQLTALTGR	2	IPI00924593.1	C9(Carbamidomethyl)	0.000115764	3.11221	0	3	2912.58	8.00975	33.5676	1
LDYDEDASAMLK	1	IPI00892521.1		7.88347e-06	3.11207	0	2	1370.61	-1.64969	20.6895	0
LEGDLTGPSVDVEVPDVELEcPDAK	2	IPI00021812.2	C21(Carbamidomethyl)	0.00345751	3.11201	0	3	2683.28	3.73932	27.8179	0
VHSPSGALEEcYVTEIDQDK	10	IPI00302592.2	C11(Carbamidomethyl)	1.14676e-08	3.11172	0	3	2277.04	3.76866	21.1577	0
LLGGVTIAQGGVLPNIQAVLLPK	1	IPI00219037.5;IPI00216730.3		6.69445e-09	3.11003	0	3	2271.38	0.209116	38.4502	0
ESVLPEDAILPLMK	1	IPI00940441.1		2.84803e-06	3.10965	0	2	1554.86	7.56577	32.8863	0
cPEALFQPSFLGMEScGIHETTFNSImK	7	IPI00021439.1	C1(Carbamidomethyl); C16(Carbamidomethyl); M27(Oxidation)	6.47774e-07	3.10922	0	3	3247.46	0.76349	32.0523	0
VITVDGNIcTGK	4	IPI00029561.1	C9(Carbamidomethyl)	1.57481e-05	3.10894	0	2	1276.66	-0.830391	13.7364	0
LLDEWFTLDEVPK	4	IPI00827794.1		0.000581414	3.10771	0	2	1604.83	7.90756	34.5161	0
ELAEQLGLSTGEK	3	IPI00921947.1		4.93063e-05	3.1075	0	2	1374.71	1.4629	18.52	0
TDLEKDIISDTSGDFRK	5	IPI00455315.4		1.72318e-06	3.10736	0	3	1939.97	6.90472	22.012	2
NLATTVTEEILEK	6	IPI00910614.1		6.00836e-08	3.10726	0	2	1460.79	0.597315	32.4652	0
LLVVDPETDEQLQK	4	IPI00003527.5		7.30706e-08	3.10673	0	2	1626.86	-0.302101	20.3058	0
QGIVPPGLTENELWR	3	IPI00009368.4		6.00122e-07	3.10632	0	2	1708.92	9.00018	29.3805	0
ILENEKDLEEAEEYKEAR	1	IPI00217236.4		1.09275e-05	3.10617	0	3	2208.07	-0.55543	16.7155	2
TETQEKNPLPSKETIEQEK	6	IPI00180240.2		3.46061e-05	3.106	0	3	2229.12	-2.34775	10.8188	2
AGVAPLQVK	5	IPI00302592.2		0.000566198	3.10539	0	2	882.538	-3.13849	11.9764	0
AEAGPEGVAPAPEGEK	5	IPI00922838.1		1.52374e-06	3.105	0	2	1508.73	2.66645	9.60558	0
ASLEGNLAETENR	2	IPI00450768.7		2.74043e-06	3.10474	0	2	1403.68	0.618555	13.1798	0
ILADAAAEGVPVR	1	IPI00395508.2		1.8164e-05	3.10449	0	2	1281.72	0.589244	16.2858	0
AFLTLAEDILR	4	IPI00016513.5		3.38682e-05	3.10259	0	2	1261.72	1.45456	37.0149	0
TAAENEFVTLKK	1	IPI00909059.3;IPI00293665.9		0.000150246	3.10194	0	2	1350.73	4.83919	13.4323	1
KTETQEKNPLPSK	6	IPI00180240.2		4.69589e-05	3.10152	0	3	1499.8	-1.18026	6.52781	2
VLVQNAAGSQEK	16	IPI00298994.6		0.00107958	3.10091	0	2	1243.67	1.63548	7.4805	0
KEPVGDDESVPENVLSFDDLTADALANLK	1	IPI00220637.5		0.00320635	3.1008	0	3	3101.52	0.33719	43.855	1
EIADGLcLEVEGK	3	IPI00384863.1	C7(Carbamidomethyl)	1.1832e-06	3.10022	0	2	1432.7	1.95606	21.896	0
TYmLAFDVNDEK	1	IPI00022429.3	M3(Oxidation)	1.2276e-05	3.09987	0	2	1461.65	-1.68569	21.6753	0
LAPITYPQGLALAK	11	IPI00010270.1		4.26991e-08	3.09823	0	2	1455.86	0.294104	24.8467	0
SFSTASAITPSVSR	2	IPI00009867.3		3.60806e-05	3.09813	0	2	1410.72	1.43298	15.8487	0
GEAQVWTQLLR	6	IPI00295976.6		2.63832e-05	3.09705	0	2	1300.7	2.98931	28.9841	0
GITINAAHVEYSTAAR	1	IPI00027107.5		5.09597e-08	3.09701	0	2	1673.87	7.74339	16.4395	0
EAFQPQEPDFPPPPPDLEQLR	5	IPI00291175.7		7.41616e-08	3.09673	0	2	2447.19	2.4534	28.5617	0
IMEGPAFNFLDAPAVR	3	IPI00798351.1		5.81791e-09	3.09602	0	2	1747.9	6.70637	32.3089	0
cNEIINWLDK	5	IPI00003865.1	C1(Carbamidomethyl)	0.000187054	3.09581	0	2	1304.63	-1.48681	28.2081	0
VGLSGAPADAcSTAQK	3	IPI00303158.3	C11(Carbamidomethyl)	1.34179e-05	3.09491	0	2	1532.74	-0.598606	10.3642	0
xIDDSDSNLSVVK	12	IPI00926449.1	X1(L)	5.90357e-07	3.09489	0	2	1404.72	-1.13256	15.5847	0
FLESLPEEEQQR	6	IPI00384556.1		0.000108208	3.09446	0	2	1504.74	5.72625	17.7643	0
HQGVMVGmGQK	22	IPI00003269.1;IPI00922693.1;IPI00021439.1	M8(Oxidation)	5.90123e-05	3.0941	0	3	1187.56	-3.4971	6.35327	0
LLADQAEAR	9	IPI00025329.1		0.000198134	3.09333	0	2	986.527	0.254157	8.55179	0
YIPPcLDSELTEFPLR	4	IPI00014572.1	C5(Carbamidomethyl)	3.93826e-08	3.09295	0	2	1949.97	0.258475	33.0069	0
DLATVYVDVLK	4	IPI00021841.1		3.47322e-05	3.09281	0	2	1235.69	-1.83753	29.9998	0
TQHIGNQEENK	5	IPI00647613.4		2.85783e-05	3.09209	0	3	1297.62	5.26923	5.3154	0
DTPENNPDTPFDFTPENYK	1	IPI00291328.3		3.08309e-05	3.09202	0	2	2240.97	2.62821	25.3186	0
ALDGAFTEENR	17	IPI00298994.6		3.94115e-06	3.09156	0	2	1222.57	2.15616	13.9776	0
AQPLSLEELLAK	4	IPI00903057.1		2.34188e-05	3.0905	0	2	1311.76	5.09333	30.3804	0
VITISDYSEcK	12	IPI00013163.1	C10(Carbamidomethyl)	1.95249e-05	3.09044	0	2	1314.63	6.62776	16.035	0
APSTYGGGLSVSSR	3	IPI00217963.3		1.98137e-07	3.0891	0	2	1338.67	0.890382	12.241	0
LNEQASEEILK	19	IPI00917753.1		0.000447677	3.08874	0	2	1273.66	-1.3273	15.0042	0
TPASPVVHIR	5	IPI00027834.3		5.92671e-05	3.08809	0	3	1076.62	-0.276844	10.3874	0
EKEPEEELYDLSK	6	IPI00216699.1		5.16141e-06	3.08777	0	2	1608.77	1.87975	19.0647	1
ADHQPLTEASYVNLPTIALcNTDSPLR	2	IPI00927101.1	C20(Carbamidomethyl)	2.99225e-09	3.0873	0	3	2996.48	0.72672	32.7382	0
ALANSLAcQGK	9	IPI00465439.5	C8(Carbamidomethyl)	0.00369933	3.08685	0	2	1132.58	0.820888	9.90047	0
QLSFEEFImLmAR	2	IPI00027462.1	M9(Oxidation); M11(Oxidation)	6.32814e-06	3.0868	0	2	1646.79	1.4973	33.6373	0
MAQALEELR	5	IPI00879819.1		0.000349286	3.08413	0	2	1060.55	5.37063	16.6905	0
RTPMGIVLDALEQQEEGINR	1	IPI00908696.2		0.000106571	3.08349	0	3	2269.17	6.3149	35.2126	1
VGKFPFAANSR	3	IPI00926319.1		2.97221e-05	3.08307	0	3	1193.64	0.930033	15.2463	1
HSLPDIQLLQK	6	IPI00012269.3		3.96706e-05	3.08289	0	2	1291.74	3.93241	20.3411	0
LVLPSGMEELQAQLEK	1	IPI00218915.5		1.90806e-09	3.08246	0	2	1784.96	6.68825	32.0618	0
GVLLEIEDLQVNQFK	2	IPI00009342.1		0.000177049	3.0822	0	2	1744.96	4.88795	33.2483	0
GLcGAIHSSIAK	2	IPI00478410.2	C3(Carbamidomethyl)	0.000315644	3.08187	0	2	1213.64	6.91087	11.7611	0
IEANEALVK	8	IPI00024920.1		0.000353737	3.08129	0	2	986.553	1.61166	11.0284	0
NYPNTFWMNPQYLIK	2	IPI00289758.6		4.26003e-05	3.08112	0	2	1928.94	2.35584	34.4005	0
MmITSQDVLHSWAVPTLGLK	10	IPI00017510.3	M2(Oxidation)	7.90416e-05	3.08107	0	3	2243.17	7.60027	32.0046	0
AEAESLYQSK	16	IPI00220327.4		0.000513776	3.08093	0	2	1125.54	0.86997	9.09937	0
ILELDQFK	10	IPI00893179.1		0.00160891	3.08068	0	2	1005.57	5.2197	22.8518	0
DLEQGAQEDQVAEEK	2	IPI00619938.2		1.24434e-07	3.07965	0	2	1688.76	-1.74511	10.9977	0
NYAEAKDVFLGMFLYEYAR	3	IPI00745872.2		1.75887e-06	3.07945	0	3	2300.1	-1.04155	38.523	1
VFLENVIR	9	IPI00453473.6		0.001559	3.07895	0	2	989.582	4.41667	22.9886	0
NVDGVNYASITR	4	IPI00002745.1		4.81904e-05	3.07808	0	2	1308.66	1.99185	15.9104	0
DVFLGmFLYEYAR	38	IPI00745872.2	M6(Oxidation)	1.41947e-05	3.07794	0	2	1639.78	-0.618717	37.4347	0
ESEITDEDIDGILER	1	IPI00297211.1		2.37973e-07	3.07732	0	2	1733.81	3.02369	25.6998	0
EIKDAISGIGTDEK	5	IPI00002459.4;IPI00221226.7		2.58859e-07	3.07672	0	2	1475.77	5.4426	13.9016	1
TTPSYVAFTDTER	17	IPI00003865.1;IPI00304925.5		1.09541e-06	3.07653	0	2	1487.7	-0.143777	18.7805	0
IcDDELILIK	4	IPI00550591.1	C2(Carbamidomethyl)	0.000534838	3.07651	0	2	1231.66	-0.784262	24.5677	0
DSYVGDEAQSKR	18	IPI00922693.1;IPI00021439.1		0.000148224	3.07494	0	2	1354.62	-0.0462753	7.02022	1
LPIDVTEGEVISLGLPFGK	1	IPI00179964.5		8.78485e-05	3.0745	0	2	1984.11	6.90883	37.5206	0
WLSTRPEVASIEPLGLDEQQcSQK	2	IPI00291755.6	C21(Carbamidomethyl)	5.20158e-07	3.07447	0	3	2771.38	5.67561	25.4197	0
APDFVFYAPR	4	IPI00872814.1;IPI00843975.1		3.87465e-05	3.07404	0	2	1182.6	7.44429	25.304	0
TIISYIDEQFER	4	IPI00893645.1		8.76121e-06	3.074	0	2	1513.77	9.18781	32.519	0
NLLIFENLIDLK	4	IPI00786995.1		3.25764e-06	3.07343	0	2	1444.85	8.56824	39.6243	0
ANLPQSFQVDTSKAGVAPLQVK	5	IPI00302592.2		1.87115e-06	3.07178	0	3	2298.25	0.479399	22.8481	1
ISVNNVLPVFDNLMQQK	5	IPI00011229.1		1.65272e-06	3.07147	0	2	1959.06	9.47713	36.6793	0
AEHDQLLLNYAK	7	IPI00217975.4		2.42652e-05	3.07108	0	2	1414.74	5.98208	17.1982	0
GGSISGGGYGSGGGK	9	IPI00021304.1		1.35761e-06	3.0708	0	2	1197.55	2.51892	6.69724	0
VAIVVGAPR	15	IPI00295976.6		0.000532208	3.07014	0	2	881.558	1.35971	13.4124	0
ETELVVVDTPGIFDTEVPNAETSK	1	IPI00939265.1		2.6871e-05	3.07005	0	2	2590.3	8.75998	30.345	0
DGPNALTPPPTTPEWIK	2	IPI00006482.1		0.000290528	3.06945	0	2	1833.94	0.359375	24.5229	0
GFFADYEIPNLQK	1	IPI00026240.2		7.58556e-06	3.06939	0	2	1541.77	6.29772	29.3224	0
EFDDLSPEQQR	15	IPI00478023.1		5.93316e-05	3.06907	0	2	1363.61	0.0624275	13.8858	0
IEDGNNFGVAVQEK	3	IPI00479722.2		1.50042e-08	3.06897	0	2	1519.74	0.498935	15.626	0
TFVSGAcDASIK	10	IPI00003348.3	C7(Carbamidomethyl)	9.38686e-05	3.06885	0	2	1255.6	4.591	13.0955	0
[truncated: 4,012 more rows]
