# Supplementary material for: Proteomics Analysis of Human Obesity Reveals the Epigenetic Factor HDAC4 as a Potential Target for Obesity
Source: PLoS One. 2013 Sep 24;8(9):e75342. doi: 10.1371/journal.pone.0075342 (PMC3782461; doi:10.1371/journal.pone.0075342)
Supplement: Table S2 — List of proteins identified in lean subjects. (XLSX) [file pone.0075342.s005.xlsx]

## Sheet: Sheet1
Accession	Description	Score	Coverage	# Proteins	# Unique Peptides	# Peptides	# PSMs
IPI00000206.1 -PROT:Q9BXC1|ENSEMBL:ENSP00000276077|REFSEQ:NP_115942|H-INV:HIT000078107|VEGA:OTTHUMP00000023600	GPR174 Probable G-protein coupled receptor 174	80.5562	26.43	1	5	5	36
IPI00000602.3 :Q9P0C7|ENSEMBL:ENSP00000269290|H-INV:HIT000072102	- HSPC254 (Fragment)	36.0912	3.06	2	4	4	14
IPI00001543.1 -PROT:P62072|ENSEMBL:ENSP00000257245|REFSEQ:NP_036588|H-INV:HIT000071573	TIMM10 Mitochondrial import inner membrane translocase subunit Tim10	80.1969	12.7	6	7	7	43
IPI00001617.1 -PROT:Q06945|ENSEMBL:ENSP00000244745|REFSEQ:NP_003098|H-INV:HIT000264907|VEGA:OTTHUMP00000017714	SOX4 Transcription factor SOX-4	68.4116	18.58	2	7	7	26
IPI00002580.2 -PROT:O00443 :B4DG55;B4DRX6;B4E2G4|ENSEMBL:ENSP00000265970|REFSEQ:NP_002636|H-INV:HIT000325770|VEGA:OTTHUMP00000196155	PIK3C2A Phosphatidylinositol-4-phosphate 3-kinase C2 domain-containing alpha polypeptide	3.03485	3.41	1	1	1	1
IPI00002902.5 -PROT:Q5SY16|ENSEMBL:ENSP00000366934|REFSEQ:NP_078930|H-INV:HIT000016151|VEGA:OTTHUMP00000001049	NOL9 Nucleolar protein 9	427.425	45.33	6	16	34	178
IPI00002938.1 -PROT:Q9ULW3|ENSEMBL:ENSP00000274849|REFSEQ:NP_037507|H-INV:HIT000296938|VEGA:OTTHUMP00000017935	ABT1 Activator of basal transcription 1	1.8583	1.39	1	1	1	1
IPI00003269.1 -PROT:Q562R1 :B2RPJ1|ENSEMBL:ENSP00000416706|REFSEQ:NP_001017992|H-INV:HIT000057151	ACTBL2 Beta-actin-like protein 2	0	3.57	1	1	1	1
IPI00003362.2 -PROT:P11021 :B4DEF7;Q2KHP4|ENSEMBL:ENSP00000324173|REFSEQ:NP_005338|H-INV:HIT000038771|VEGA:OTTHUMP00000022124	HSPA5 HSPA5 protein	24.1596	17.59	3	1	1	6
IPI00003411.3 -PROT:Q16647 :Q6LEN0;Q6LEN2|ENSEMBL:ENSP00000244043|REFSEQ:NP_000952|H-INV:HIT000101420|VEGA:OTTHUMP00000031777	PTGIS Prostacyclin synthase	30.1418	43.75	3	4	4	16
IPI00003515.1 -PROT:Q15643 :B2RUT2;Q6MZL5|ENSEMBL:ENSP00000267622|REFSEQ:NP_004230|H-INV:HIT000325708|VEGA:OTTHUMP00000028325	TRIP11 Thyroid receptor-interacting protein 11	141.986	73.83	10	10	10	60
IPI00003834.4 -PROT:Q86VR8|ENSEMBL:ENSP00000400223|REFSEQ:NP_055159|H-INV:HIT000053354	FJX1 Four-jointed box protein 1	12.2138	9.52	1	1	1	6
IPI00003865.1 -PROT:P11142-1 :A8K7Q2;B3KTV0;B4E1Q1;Q53GZ6;Q96BE0;Q96H53;Q96IS6;Q9NWW3;Q9NZ87|ENSEMBL:ENSP00000227378|REFSEQ:NP_006588|H-INV:HIT000037619	HSPA8 Isoform 1 of Heat shock cognate 71 kDa protein	4.95774	1.74	1	1	1	2
IPI00003909.1 -PROT:P11169 :B7Z5A7;B7Z966|ENSEMBL:ENSP00000075120|REFSEQ:NP_008862|H-INV:HIT000194741|VEGA:OTTHUMP00000165065;OTTHUMP00000166485	SLC2A3 Solute carrier family 2, facilitated glucose transporter member 3	17.3602	7.94	2	2	2	8
IPI00004407.1 -PROT:Q9Y3P8|ENSEMBL:ENSP00000259608|REFSEQ:NP_055265|H-INV:HIT000244378|VEGA:OTTHUMP00000021333	SIT1 Signaling threshold-regulating transmembrane adapter 1	2.49461	3.65	1	1	1	1
IPI00004413.1 -PROT:O75509 :B3KMB6|ENSEMBL:ENSP00000296861|REFSEQ:NP_055267|H-INV:HIT000252348|VEGA:OTTHUMP00000016561	TNFRSF21 Tumor necrosis factor receptor superfamily member 21	3.89703	5.43	1	1	1	2
IPI00004445.1 -PROT:Q9NY99|ENSEMBL:ENSP00000311837|REFSEQ:NP_061841|H-INV:HIT000243992|VEGA:OTTHUMP00000199935	SNTG2 Gamma-2-syntrophin	15.3176	3.37	2	3	3	7
IPI00005685.2 -PROT:Q8ND90 :A8K4L5;Q6IAP2|ENSEMBL:ENSP00000318914|REFSEQ:NP_006020|H-INV:HIT000077353|VEGA:OTTHUMP00000028114	PNMA1 Paraneoplastic antigen Ma1	140.454	41.01	5	13	13	66
IPI00005751.1 -PROT:O15270|ENSEMBL:ENSP00000216484|REFSEQ:NP_004854|H-INV:HIT000000243|VEGA:OTTHUMP00000028486	SPTLC2 Serine palmitoyltransferase 2	3.05158	2.06	1	1	1	1
IPI00005782.1 -PROT:O15297 :B2R7A1;Q6P991;Q8NEA7|ENSEMBL:ENSP00000306682|REFSEQ:NP_003611|H-INV:HIT000221419|VEGA:OTTHUMP00000181757	PPM1D Protein phosphatase 1D	4.02124	1.86	2	1	1	1
IPI00006128.1 -PROT:Q92563 :A6NIR4;A8K8G3;B4DFA9|ENSEMBL:ENSP00000321108;ENSP00000362201|REFSEQ:NP_055582|H-INV:HIT000042408|VEGA:OTTHUMP00000019778	SPOCK2 Testican-2	182.051	35.21	5	11	11	74
IPI00007047.1 -PROT:P05109|ENSEMBL:ENSP00000357721;ENSP00000357722|REFSEQ:NP_002955|H-INV:HIT000321168|VEGA:OTTHUMP00000015329;OTTHUMP00000015330	S100A8 Protein S100-A8	14.4176	20.89	1	2	2	6
IPI00007074.5 -PROT:P54577|ENSEMBL:ENSP00000362576|REFSEQ:NP_003671|H-INV:HIT000045086|VEGA:OTTHUMP00000004027	YARS Tyrosyl-tRNA synthetase, cytoplasmic	7.5874	3.14	1	1	1	3
IPI00007257.4 -PROT:O94985-2|ENSEMBL:ENSP00000354997|REFSEQ:NP_055759|VEGA:OTTHUMP00000001598	CLSTN1 Isoform 2 of Calsyntenin-1 (Fragment)	5.93935	2.37	2	1	1	3
IPI00007277.2 -PROT:Q9Y608-1|ENSEMBL:ENSP00000338727;ENSP00000392217|REFSEQ:NP_006300|H-INV:HIT000069903|VEGA:OTTHUMP00000161359;OTTHUMP00000170630	LRRFIP2 Isoform 1 of Leucine-rich repeat flightless-interacting protein 2	59.4276	32.46	12	4	5	29
IPI00007632.2 -PROT:P48058|ENSEMBL:ENSP00000282499|REFSEQ:NP_000820|H-INV:HIT000218333	GRIA4 Glutamate receptor 4	1.87676	2.31	1	1	1	1
IPI00007732.1 -PROT:Q9UL17 :Q53EK5|ENSEMBL:ENSP00000177694|REFSEQ:NP_037483|H-INV:HIT000068379|VEGA:OTTHUMP00000181583	TBX21 T-box transcription factor TBX21	37.3175	24.83	6	4	5	15
IPI00007800.1 -PROT:Q9UKU9 :B2R780;Q8N2J9|ENSEMBL:ENSP00000362524|REFSEQ:NP_036230|H-INV:HIT000252318|VEGA:OTTHUMP00000022159	ANGPTL2 Angiopoietin-related protein 2	11.148	7.14	2	4	4	5
IPI00007858.1 -PROT:Q9UKX3 :Q9P0U8|ENSEMBL:ENSP00000252172|REFSEQ:NP_003793|H-INV:HIT000069700|VEGA:OTTHUMP00000183340	MYH13 Myosin-13	31.2518	11.52	1	3	3	16
IPI00007928.4 -PROT:Q6P2Q9 :B4DK16;Q53GM6;Q6JH02;Q6JH03|ENSEMBL:ENSP00000304350|REFSEQ:NP_006436|H-INV:HIT000068368|VEGA:OTTHUMP00000115657;OTTHUMP00000182993	PRPF8 Pre-mRNA-processing-splicing factor 8	15.0213	10.59	2	2	2	5
IPI00008011.1 -PROT:Q9Y253-1 :B3KN75;B3KVC6;B4DG64;B7ZA36|ENSEMBL:ENSP00000361310|REFSEQ:NP_006493|H-INV:HIT000058777|VEGA:OTTHUMP00000016478	POLH Isoform 1 of DNA polymerase eta	1.79878	4.47	1	1	1	1
IPI00008091.2 -PROT:Q9ULG1 :A8K2V6;Q9NUK2|ENSEMBL:ENSP00000355205;ENSP00000384686|REFSEQ:NP_060023|H-INV:HIT000014196|VEGA:OTTHUMP00000160712;OTTHUMP00000176202	INO80 Putative DNA helicase INO80 complex homolog 1	34.2385	14.88	2	6	6	13
IPI00008164.2 -PROT:P48147 :B2RAH7;Q9UM02|ENSEMBL:ENSP00000358106|REFSEQ:NP_002717|H-INV:HIT000041078|VEGA:OTTHUMP00000016916	PREP Prolyl endopeptidase	2.19216	1.89	1	1	1	1
IPI00008224.1 -PROT:P48167|ENSEMBL:ENSP00000264428|REFSEQ:NP_000815;NP_001159532|H-INV:HIT000041644	GLRB Glycine receptor subunit beta	12.5479	7.02	1	1	1	4
IPI00008603.1 -PROT:P62736 :B3KPP5;B4DUI8;Q562S2|ENSEMBL:ENSP00000224784;ENSP00000402373|REFSEQ:NP_001135417;NP_001604|H-INV:HIT000269810|VEGA:OTTHUMP00000020042	ACTA2 Actin, aortic smooth muscle	46.838	18.87	7	5	5	20
IPI00008711.3 -PROT:O76024 :B4DJ99|ENSEMBL:ENSP00000226760|REFSEQ:NP_001139325;NP_005996|H-INV:HIT000326067|VEGA:OTTHUMP00000115499	WFS1 Wolframin	130.804	51.51	2	14	14	59
IPI00009448.1 -PROT:P21580 :Q5PY18|ENSEMBL:ENSP00000237289|REFSEQ:NP_006281|H-INV:HIT000195896|VEGA:OTTHUMP00000017289	TNFAIP3 Tumor necrosis factor, alpha-induced protein 3	2.49428	11.11	1	1	1	1
IPI00009550.1 -PROT:Q9Y235|ENSEMBL:ENSP00000244669|REFSEQ:NP_006780|H-INV:HIT000053245|VEGA:OTTHUMP00000016367	APOBEC2 Probable C->U-editing enzyme APOBEC-2	38.6171	11.44	6	3	3	18
IPI00009822.1 -PROT:P61011 :B4DDS7|ENSEMBL:ENSP00000216774|REFSEQ:NP_003127|H-INV:HIT000031539|VEGA:OTTHUMP00000028256;OTTHUMP00000178810	SRP54 Signal recognition particle 54 kDa protein	1.67363	7.95	1	1	1	1
IPI00010088.2 -PROT:P56524 :B7Z803;B7Z8G5;B7Z8I2;B7Z8L3;Q53SM2;Q86YH7|ENSEMBL:ENSP00000264606|REFSEQ:NP_006028|H-INV:HIT000000105|VEGA:OTTHUMP00000164483	HDAC4 Histone deacetylase 4	1.74975	6.55	6	1	1	1
IPI00010832.1 -PROT:Q9BXQ6|ENSEMBL:ENSP00000329318|REFSEQ:NP_114096|H-INV:HIT000076902|VEGA:OTTHUMP00000028726	CECR6 Cat eye syndrome critical region protein 6	5.50423	2.42	2	1	1	3
IPI00010951.2 -PROT:P58107 :C9JH97;Q9NSU9|ENSEMBL:ENSP00000416257|REFSEQ:NP_112598|H-INV:HIT000026013	EPPK1 epiplakin 1	2.12078	6.07	1	1	1	1
IPI00011229.1 -PROT:P07339|ENSEMBL:ENSP00000236671;ENSP00000384947|REFSEQ:NP_001900|H-INV:HIT000292605|VEGA:OTTHUMP00000042282	CTSD Cathepsin D	3.04226	6.25	1	1	1	1
IPI00011454.1 -PROT:Q14697-2 :B4DZ53|ENSEMBL:ENSP00000340466|REFSEQ:NP_938149|H-INV:HIT000071272	GANAB Isoform 2 of Neutral alpha-glucosidase AB	11.7392	4.88	1	1	1	4
IPI00012480.3 :Q9BZ74|H-INV:HIT000077785|VEGA:OTTHUMP00000167206	RACGAP1P FKSG42	4.32371	9.62	1	1	1	3
IPI00012491.1 -PROT:P25092 :B2RMY6|ENSEMBL:ENSP00000261170|REFSEQ:NP_004954|H-INV:HIT000196268|VEGA:OTTHUMP00000166800	GUCY2C Heat-stable enterotoxin receptor	15.2518	13.13	4	2	2	9
IPI00012918.5 -PROT:Q03989|ENSEMBL:ENSP00000350078|REFSEQ:NP_997646|H-INV:HIT000196008|VEGA:OTTHUMP00000207481	ARID5A AT-rich interactive domain-containing protein 5A	10.938	16.67	1	3	3	4
IPI00014338.2 -PROT:Q15080-1 :Q53FG4;Q6FGM9|ENSEMBL:ENSP00000248899|REFSEQ:NP_000622|H-INV:HIT000295854|VEGA:OTTHUMP00000028736;OTTHUMP00000197809	NCF4 Isoform 1 of Neutrophil cytosol factor 4	13.7904	25.51	1	1	3	4
IPI00014424.1 -PROT:Q05639|ENSEMBL:ENSP00000217182;ENSP00000298049|REFSEQ:NP_001949|H-INV:HIT000386552|VEGA:OTTHUMP00000031776	EEF1A2 Elongation factor 1-alpha 2	0	0.7	1	1	1	1
IPI00015171.4	AFG3L1 14 kDa protein	2.36257	1.54	1	1	1	1
IPI00015650.1 :Q9NXD8|ENSEMBL:ENSP00000394451|H-INV:HIT000002788|VEGA:OTTHUMP00000025543	- Putative uncharacterized protein FLJ20306	39.5906	15.62	8	8	8	11
IPI00016868.3 -PROT:Q9Y4R8 :B4DFV7;B4DXS2|ENSEMBL:ENSP00000262319|REFSEQ:NP_057195|H-INV:HIT000000408|VEGA:OTTHUMP00000041764;OTTHUMP00000080883	TELO2 Telomere length regulation protein TEL2 homolog	12.5029	7.88	5	4	4	6
IPI00017250.4 -PROT:Q9BWX5 :Q86VU4|ENSEMBL:ENSP00000252997;ENSP00000359576|REFSEQ:NP_536721|H-INV:HIT000387646|VEGA:OTTHUMP00000031490	GATA5 Transcription factor GATA-5	3.69049	6	2	2	2	2
IPI00017501.5 -PROT:P59901 :Q32MC4|ENSEMBL:ENSP00000291759|REFSEQ:NP_036408|H-INV:HIT000339309|VEGA:OTTHUMP00000067952;OTTHUMP00000076862	LILRA4 Leukocyte immunoglobulin-like receptor subfamily A member 4	0	3.53	1	1	1	1
IPI00017704.3 -PROT:Q14019|ENSEMBL:ENSP00000262428|REFSEQ:NP_066972|H-INV:HIT000297977|VEGA:OTTHUMP00000080376;OTTHUMP00000174986	COTL1 Coactosin-like protein	353.489	68.42	2	8	8	135
IPI00017972.3 -PROT:Q9H7S9-1|ENSEMBL:ENSP00000332325|REFSEQ:NP_079345|H-INV:HIT000007635	ZNF703 Isoform 1 of Zinc finger protein 703	20.9206	12.87	1	3	3	10
IPI00018278.3 -PROT:Q71UI9|ENSEMBL:ENSP00000308405|REFSEQ:NP_036544|VEGA:OTTHUMP00000024948;OTTHUMP00000159513	H2AFV Histone H2A.V	26.6509	9.31	8	2	3	9
IPI00018298.3 -PROT:P09913 :B4DTZ5;Q05DN2;Q8IZ03|ENSEMBL:ENSP00000360891|REFSEQ:NP_001538|H-INV:HIT000051072|VEGA:OTTHUMP00000020058	IFIT2 Interferon-induced protein with tetratricopeptide repeats 2	29.4031	37.04	2	3	3	13
IPI00018842.2 -PROT:Q15651-1 :Q5HYD3|ENSEMBL:ENSP00000341267|REFSEQ:NP_004233|H-INV:HIT000083743|VEGA:OTTHUMP00000016772	HMGN3 Isoform 1 of High mobility group nucleosome-binding domain-containing protein 3	73.4029	30.11	1	11	11	33
IPI00018882.1 -PROT:Q15669 :Q6ICP4|ENSEMBL:ENSP00000371219|REFSEQ:NP_004301|H-INV:HIT000286196|VEGA:OTTHUMP00000125213	RHOH Rho-related GTP-binding protein RhoH	0	7.07	1	1	1	1
IPI00019502.3 -PROT:P35579-1 :A8K6E4;B4E3S1;Q60FE2;Q86XU5;Q99529|ENSEMBL:ENSP00000216181;ENSP00000391782|REFSEQ:NP_002464|H-INV:HIT000242559|VEGA:OTTHUMP00000165902	MYH9 Isoform 1 of Myosin-9	1.80094	9.49	4	2	2	2
IPI00019924.1 -PROT:Q15814|ENSEMBL:ENSP00000244625;ENSP00000361967|REFSEQ:NP_003183|H-INV:HIT000038027|VEGA:OTTHUMP00000016406	TBCC Tubulin-specific chaperone C	2.54612	7.32	1	1	1	1
IPI00020230.1 -PROT:O00144 :Q8TAN2|ENSEMBL:ENSP00000345785|REFSEQ:NP_003499|H-INV:HIT000221742|VEGA:OTTHUMP00000160317	FZD9 Frizzled-9	13.5673	4.49	1	3	3	7
IPI00020329.6 -PROT:Q9ULS6|ENSEMBL:ENSP00000287042|REFSEQ:NP_065748|H-INV:HIT000000860|VEGA:OTTHUMP00000041400;OTTHUMP00000177935	KCNS2 Potassium voltage-gated channel subfamily S member 2	517.747	41.46	4	21	21	258
IPI00020428.1 -PROT:P35713|ENSEMBL:ENSP00000341815|REFSEQ:NP_060889|H-INV:HIT000386594|VEGA:OTTHUMP00000031624	SOX18 Transcription factor SOX-18	67.2351	27.12	1	4	4	29
IPI00020557.1 -PROT:Q07954 :Q59FG2;Q6LAF4;Q6LBN5|ENSEMBL:ENSP00000243077|REFSEQ:NP_002323|H-INV:HIT000321395|VEGA:OTTHUMP00000168137	LRP1 Prolow-density lipoprotein receptor-related protein 1	29.2491	6.71	12	6	6	8
IPI00020947.2 -PROT:Q9NYD6 :Q53XI4|ENSEMBL:ENSP00000307321|REFSEQ:NP_059105|H-INV:HIT000030298|VEGA:OTTHUMP00000167779	HOXC10 Homeobox protein Hox-C10	15.3143	11.36	1	2	2	7
IPI00020991.2 -PROT:Q9NXV6 :B3KTW3;Q7Z335|ENSEMBL:ENSP00000303788|REFSEQ:NP_060102|H-INV:HIT000074935	CDKN2AIP CDKN2A interacting protein	34.3585	8.54	1	2	2	11
IPI00021107.7 -PROT:O75191 :B3KM56;B4DDT2|ENSEMBL:ENSP00000207870|REFSEQ:NP_005099|H-INV:HIT000282615|VEGA:OTTHUMP00000161968;OTTHUMP00000170682	XYLB Xylulose kinase	24.5525	35.21	3	4	4	11
IPI00021739.2 -PROT:O75420 :A2VDH9|ENSEMBL:ENSP00000275732|REFSEQ:NP_072096|H-INV:HIT000250900|VEGA:OTTHUMP00000211357	GIGYF1 PERQ amino acid-rich with GYF domain-containing protein 1	46.3989	6.85	2	4	4	18
IPI00021812.2 -PROT:Q09666 :B4DTV0;Q13727;Q6ZQN2;Q8N274|ENSEMBL:ENSP00000367263|REFSEQ:NP_001611	AHNAK Neuroblast differentiation-associated protein AHNAK	2.34878	2.96	1	1	1	1
IPI00022022.1 -PROT:Q92562 :A8K6K6|ENSEMBL:ENSP00000230124|REFSEQ:NP_055660|H-INV:HIT000052543|VEGA:OTTHUMP00000016976	FIG4 Polyphosphoinositide phosphatase	4.92806	3.74	1	2	2	2
IPI00022048.8 -PROT:Q9P2B2 :A4QPA1;Q1WWL2;Q4QQP8;Q5VVU9;Q9H3U3|ENSEMBL:ENSP00000376899|REFSEQ:NP_065173|H-INV:HIT000001151|VEGA:OTTHUMP00000013816	PTGFRN Prostaglandin F2 receptor negative regulator	2.33575	1.66	1	1	1	1
IPI00022402.3 -PROT:Q9Y421 :B2R547|ENSEMBL:ENSP00000263384|REFSEQ:NP_054796|H-INV:HIT000029797|VEGA:OTTHUMP00000076368	FAM32A Protein FAM32A	3.32114	14.4	1	1	1	1
IPI00022445.1 -PROT:P02775|ENSEMBL:ENSP00000296028|REFSEQ:NP_002695|H-INV:HIT000040491|VEGA:OTTHUMP00000160477	PPBP Platelet basic protein	20.4556	5.33	2	2	2	10
IPI00022643.2 -PROT:Q9NQ86 :B7Z3V4;B7ZAV7;Q4R1Q4|ENSEMBL:ENSP00000282369|REFSEQ:NP_061170|H-INV:HIT000246254|VEGA:OTTHUMP00000159132	TRIM36 E3 ubiquitin-protein ligase TRIM36	105.639	18.53	10	5	6	45
IPI00022664.3 -PROT:Q92696 :B4E069;Q6FHF7|ENSEMBL:ENSP00000216840;ENSP00000382341|REFSEQ:NP_004572;NP_878256|H-INV:HIT000031422|VEGA:OTTHUMP00000028175	RABGGTA Geranylgeranyl transferase type-2 subunit alpha	1.71524	1.59	1	1	1	1
IPI00022744.5 -PROT:P55060-1 :B4DUC5|ENSEMBL:ENSP00000262982|REFSEQ:NP_001307|H-INV:HIT000339409|VEGA:OTTHUMP00000043373	CSE1L Isoform 1 of Exportin-2	20.7904	5.49	1	2	2	11
IPI00022774.3 -PROT:P55072 :Q0IIN5;Q96IF9;Q9HAP0;Q9HAP1;Q9NTC4|ENSEMBL:ENSP00000351777|REFSEQ:NP_009057|H-INV:HIT000339803|VEGA:OTTHUMP00000021326	VCP Transitional endoplasmic reticulum ATPase	27.5186	17.88	3	4	4	11
IPI00023051.2 -PROT:O75443|ENSEMBL:ENSP00000264037;ENSP00000376543|REFSEQ:NP_005413|VEGA:OTTHUMP00000195078	TECTA Alpha-tectorin	217.767	19.22	2	18	18	93
IPI00024163.1 -PROT:O14802 :B7Z6H4;Q7Z755;Q8TCW2;Q8TCW3;Q8TCW4|ENSEMBL:ENSP00000361446|REFSEQ:NP_008986|H-INV:HIT000062572|VEGA:OTTHUMP00000019920	POLR3A DNA-directed RNA polymerase III subunit RPC1	49.7647	32.4	2	8	8	25
IPI00024802.1 -PROT:O14981 :B4E0W6;Q05C17;Q2M1V9;Q59HB6;Q6PI32;Q8N6J1|ENSEMBL:ENSP00000265990|REFSEQ:NP_003963|H-INV:HIT000243826|VEGA:OTTHUMP00000020093	BTAF1 TATA-binding protein-associated factor 172	783.604	73.88	6	15	20	285
IPI00025039.1 -PROT:P22087 :B4DLD4;Q96BS4|ENSEMBL:ENSP00000221801|REFSEQ:NP_001427|H-INV:HIT000038585|VEGA:OTTHUMP00000076485	FBL rRNA 2_-O-methyltransferase fibrillarin	23.6143	19.26	8	5	6	12
IPI00025255.1 -PROT:O75324 :Q6FGI0|ENSEMBL:ENSP00000329287|REFSEQ:NP_003489|H-INV:HIT000051696|VEGA:OTTHUMP00000081514;OTTHUMP00000115637	SNN Stannin	18.3193	13.31	3	5	5	9
IPI00026102.1 -PROT:P22301 :B3VI66;Q5VUT4;Q6FGS9;Q6FGW4;Q6LBF4;Q71UZ1;Q9BXR7|ENSEMBL:ENSP00000412237|REFSEQ:NP_000563|H-INV:HIT000195829|VEGA:OTTHUMP00000034567	IL10 Interleukin-10	24.1072	17.08	4	3	3	12
IPI00026317.3 -PROT:O95365|ENSEMBL:ENSP00000323670|REFSEQ:NP_056982|H-INV:HIT000386964|VEGA:OTTHUMP00000076483;OTTHUMP00000076484	ZBTB7A Zinc finger and BTB domain-containing protein 7A	459.78	32.09	3	12	19	166
IPI00026977.1 -PROT:O60729-3|ENSEMBL:ENSP00000265659;ENSP00000417897	CDC14B Isoform 3 of Dual specificity protein phosphatase CDC14B	59.862	41	3	4	4	27
IPI00027212.1 -PROT:P14616|ENSEMBL:ENSP00000357178|REFSEQ:NP_055030|H-INV:HIT000191306|VEGA:OTTHUMP00000038715	INSRR Insulin receptor-related protein	8.36865	52.63	2	1	2	4
IPI00027462.1 -PROT:P06702 :B2R4M6|ENSEMBL:ENSP00000357727|REFSEQ:NP_002956|H-INV:HIT000321167|VEGA:OTTHUMP00000015331	S100A9 Protein S100-A9	35.8384	22.54	1	5	5	14
IPI00027463.1 -PROT:P06703 :B2R577|ENSEMBL:ENSP00000357708;ENSP00000357709|REFSEQ:NP_055439|H-INV:HIT000034143|VEGA:OTTHUMP00000015472;OTTHUMP00000015473	S100A6 Protein S100-A6	8.89083	26.32	1	2	2	4
IPI00027596.4 -PROT:Q96HF1 :B3KSM5|ENSEMBL:ENSP00000274063|REFSEQ:NP_003004|H-INV:HIT000077025	SFRP2 Secreted frizzled-related protein 2	28.1635	13.73	2	3	3	12
IPI00027666.1 -PROT:P32238|ENSEMBL:ENSP00000295589|REFSEQ:NP_000721|H-INV:HIT000192333|VEGA:OTTHUMP00000158717	CCKAR Cholecystokinin receptor type A	25.5171	14.4	1	4	4	12
IPI00027688.1 -PROT:P32249|ENSEMBL:ENSP00000365596|REFSEQ:NP_004942|H-INV:HIT000293260|VEGA:OTTHUMP00000018611	GPR183 G-protein coupled receptor 183	6.65907	4.89	1	1	1	3
IPI00027778.3 -PROT:Q9BQG2 :B4E1W3|ENSEMBL:ENSP00000230792|REFSEQ:NP_113626|H-INV:HIT000052507|VEGA:OTTHUMP00000158933	NUDT12 Peroxisomal NADH pyrophosphatase NUDT12	441.514	24.11	4	41	41	184
IPI00027883.2 -PROT:Q9Y2H9 :B4DMN4|ENSEMBL:ENSP00000251472|REFSEQ:NP_055790|H-INV:HIT000000690|VEGA:OTTHUMP00000076897	MAST1 Microtubule-associated serine/threonine-protein kinase 1	248.732	47.91	4	15	15	95
IPI00027971.2 -PROT:P49703|ENSEMBL:ENSP00000322628|REFSEQ:NP_001652|H-INV:HIT000276261|VEGA:OTTHUMP00000181474	ARL4D ADP-ribosylation factor-like protein 4D	33.7873	15.83	4	4	4	13
IPI00028089.2 -PROT:P57796-1|ENSEMBL:ENSP00000324960|REFSEQ:NP_660201	CABP4 Isoform 1 of Calcium-binding protein 4	55.3484	48.59	1	7	7	28
IPI00028091.3 -PROT:P61158 :B4DT29;B4DTI0;B4DXW1;Q53QM2;Q59FV6|ENSEMBL:ENSP00000263238|REFSEQ:NP_005712|H-INV:HIT000052876|VEGA:OTTHUMP00000203980	ACTR3 Actin-related protein 3	13.0447	8.06	2	2	2	4
IPI00028438.4 -PROT:Q8IY22-1|REFSEQ:NP_938204|H-INV:HIT000001410|VEGA:OTTHUMP00000080361	CMIP c-Maf-inducing protein isoform C-mip	418.654	37.4	4	20	22	161
IPI00028448.1 -PROT:O60242 :A8K0Y1;B7Z1K0;B7Z356;B7ZA59|ENSEMBL:ENSP00000238918;ENSP00000359630|REFSEQ:NP_001695|H-INV:HIT000000267|VEGA:OTTHUMP00000016691	BAI3 Brain-specific angiogenesis inhibitor 3	41.8454	28.8	3	4	4	19
IPI00028602.1 -PROT:P49863|ENSEMBL:ENSP00000231009|REFSEQ:NP_002095|H-INV:HIT000051515|VEGA:OTTHUMP00000122500	GZMK Granzyme K (Fragment)	16.25	11.34	2	2	2	5
IPI00029166.4 -PROT:Q04743|ENSEMBL:ENSP00000358202|REFSEQ:NP_004089|H-INV:HIT000076670|VEGA:OTTHUMP00000020578	EMX2 Homeobox protein EMX2	6.27405	2.22	5	2	2	3
IPI00029278.2 -PROT:P08588|ENSEMBL:ENSP00000358301|REFSEQ:NP_000675|H-INV:HIT000191120|VEGA:OTTHUMP00000020519	ADRB1 Beta-1 adrenergic receptor	10.3357	20.94	1	3	3	4
IPI00030111.1 -PROT:O95390|ENSEMBL:ENSP00000257868|REFSEQ:NP_005802|H-INV:HIT000068632|VEGA:OTTHUMP00000167883	GDF11 Growth/differentiation factor 11	618.459	49.66	25	25	28	251
IPI00030834.2 -PROT:Q14416 :A8K1R9;B0AZM5;B0M0K7|ENSEMBL:ENSP00000378492|REFSEQ:NP_000830|H-INV:HIT000333641|VEGA:OTTHUMP00000171386;OTTHUMP00000210984	GRM2 Metabotropic glutamate receptor 2	32.5836	15.26	4	8	8	19
IPI00031016.1 -PROT:O60674 :A8K910;B4DYV1;Q506Q0;Q8IXP2|ENSEMBL:ENSP00000371067|REFSEQ:NP_004963|H-INV:HIT000061792|VEGA:OTTHUMP00000021024	JAK2 Tyrosine-protein kinase JAK2	17.955	3.69	3	3	3	6
IPI00031680.3 -PROT:Q9BR61 :B2RAA8|ENSEMBL:ENSP00000356567|REFSEQ:NP_115736|H-INV:HIT000305778|VEGA:OTTHUMP00000033086	ACBD6 Acyl-CoA-binding domain-containing protein 6	6.91586	1.87	1	1	1	3
IPI00031697.1 -PROT:Q9BVC6 :B2R9T9|ENSEMBL:ENSP00000227525|REFSEQ:NP_076997|H-INV:HIT000030310	TMEM109 Transmembrane protein 109	28.5292	30.23	1	3	3	14
IPI00031758.3 -PROT:Q9Y259-1 :A0PJM6;B7Z756|ENSEMBL:ENSP00000384400|REFSEQ:NP_005189|VEGA:OTTHUMP00000028590;OTTHUMP00000196839	CHKB Isoform 1 of Choline/ethanolamine kinase	4283.09	57.19	13	121	128	1598
IPI00032226.1 -PROT:O60811|ENSEMBL:ENSP00000240189|REFSEQ:NP_075390|H-INV:HIT000250068|VEGA:OTTHUMP00000001965	PRAMEF2 PRAME family member 2	18.2133	7.99	1	3	3	8
IPI00032849.2 -PROT:Q9Y3C1|ENSEMBL:ENSP00000373810|REFSEQ:NP_057475|H-INV:HIT000071688	NOP16 Nucleolar protein 16	11.0724	11.11	4	2	2	4
IPI00040158.2 :Q13749;Q7KYY0|ENSEMBL:ENSP00000274392	PAM Peptidylglycine alpha-amidating monooxygenase	17.0634	10.09	2	2	2	8
IPI00043740.3 -PROT:Q96NL6-1|ENSEMBL:ENSP00000281142|REFSEQ:NP_653244|H-INV:HIT000011831|VEGA:OTTHUMP00000164485	SCLT1 Isoform 1 of Sodium channel and clathrin linker 1	61.6134	26.4	1	6	7	24
IPI00057620.3 -PROT:A6NC97|ENSEMBL:ENSP00000313280|H-INV:HIT000047457	FAM172B Putative UPF0528 protein FAM172B	82.536	17.28	3	3	3	31
IPI00059444.1 -PROT:Q96AH8|REFSEQ:NP_001157994;NP_796377|H-INV:HIT000084380	RAB7B;CEP63 Ras-related protein Rab-7b	2.11484	3.3	1	1	1	1
IPI00059930.1 -PROT:Q96BF6|ENSEMBL:ENSP00000277554;ENSP00000360818|REFSEQ:NP_653254|H-INV:HIT000037239|VEGA:OTTHUMP00000022564	NACC2 Nucleus accumbens-associated protein 2	0	2.49	4	1	1	1
IPI00061009.4 -PROT:Q96DN5-1|ENSEMBL:ENSP00000287380|REFSEQ:NP_663622|H-INV:HIT000340083|VEGA:OTTHUMP00000178001	WDR67 Isoform 1 of WD repeat-containing protein 67	4.32396	3.44	2	1	1	3
IPI00061267.2 -PROT:Q96DX4-1 :B3KNH9|ENSEMBL:ENSP00000377942|REFSEQ:NP_588609|H-INV:HIT000001687|VEGA:OTTHUMP00000080905;OTTHUMP00000164667	RSPRY1 Isoform 1 of RING finger and SPRY domain-containing protein 1	5.4078	14.1	1	3	3	4
IPI00064935.5 -PROT:Q96L96 :B4DU37|ENSEMBL:ENSP00000258888|REFSEQ:NP_065829|H-INV:HIT000083775|VEGA:OTTHUMP00000176620;OTTHUMP00000192892	ALPK3 Alpha-protein kinase 3	70.0073	40.25	2	6	6	25
IPI00065180.3 -PROT:Q96M11|ENSEMBL:ENSP00000348815;ENSP00000376462;ENSP00000414884|REFSEQ:NP_001128265;NP_659451|H-INV:HIT000014091	HYLS1 Hydrolethalus syndrome protein 1	5.6972	2.17	1	1	1	2
IPI00065223.6 -PROT:Q3SY00-1|REFSEQ:NP_689975	TSGA10IP Isoform 1 of Testis-specific protein 10-interacting protein	2.10355	5.43	1	1	1	1
IPI00065454.4 -PROT:Q6ZWH5-1|ENSEMBL:ENSP00000379876	NEK10 Isoform 1 of Serine/threonine-protein kinase Nek10	205.211	35.36	83	2	9	82
IPI00069208.1 -PROT:Q9Y6F8-1|ENSEMBL:ENSP00000354799;ENSP00000371844|REFSEQ:NP_001003894;NP_733841|VEGA:OTTHUMP00000042554;OTTHUMP00000042673	CDY1;CDY1B Isoform 1 of Testis-specific chromodomain protein Y 1	27.3391	16.94	1	5	5	16
IPI00072644.8 -PROT:A5D8V7 :B3KPH7;B4DG09;B4DXT0;B7ZMB9|ENSEMBL:ENSP00000348757|REFSEQ:NP_659482|H-INV:HIT000094227|VEGA:OTTHUMP00000077578	CCDC151 Coiled-coil domain-containing protein 151	25.369	25.35	1	2	2	9
IPI00094507.1 -PROT:P68543|ENSEMBL:ENSP00000312107;ENSP00000385525|REFSEQ:NP_859064|H-INV:HIT000334460|VEGA:OTTHUMP00000155152;OTTHUMP00000200716	UBXN2A UBX domain-containing protein 2A	49.9123	20	2	3	4	20
IPI00100630.6 -PROT:Q03111|ENSEMBL:ENSP00000252674|REFSEQ:NP_005925|H-INV:HIT000100547|VEGA:OTTHUMP00000077673	MLLT1 Protein ENL	36.3884	18.53	12	3	6	20
IPI00102581.3 -PROT:O43704|ENSEMBL:ENSP00000308770|REFSEQ:NP_055280|H-INV:HIT000222780|VEGA:OTTHUMP00000159773	SULT1B1 Sulfotransferase family cytosolic 1B member 1	99.9049	33.89	3	4	11	51
IPI00103090.2 -PROT:Q8WVC0-1 :B4DNM0|ENSEMBL:ENSP00000299601|REFSEQ:NP_620147|H-INV:HIT000251531|VEGA:OTTHUMP00000162667;OTTHUMP00000176285	LEO1 Isoform 1 of RNA polymerase-associated protein LEO1	5.90435	5.69	5	1	1	2
IPI00103326.1 -PROT:Q8WWF6|REFSEQ:NP_001001394|H-INV:HIT000250692	DNAJB3 DnaJ homolog subfamily B member 3	0	1.16	1	2	2	2
IPI00103430.2 -PROT:Q5JUK3-1|ENSEMBL:ENSP00000263604|VEGA:OTTHUMP00000022558	KCNT1 Isoform 1 of Potassium channel subfamily T member 1	6.34301	10.34	1	1	1	3
IPI00103812.8 -PROT:Q6NUJ5|ENSEMBL:ENSP00000306324;ENSP00000389188|REFSEQ:NP_612508|H-INV:HIT000263130|VEGA:OTTHUMP00000020770	PWWP2B PWWP domain-containing protein 2B	5.66835	2.18	1	1	1	2
IPI00104050.3 -PROT:Q9Y2W1 :Q05D20;Q6P0P7;Q6PJV4;Q7Z5U1|ENSEMBL:ENSP00000346634|REFSEQ:NP_005110|H-INV:HIT000340469|VEGA:OTTHUMP00000009597	THRAP3 Thyroid hormone receptor-associated protein 3	0	2.96	1	1	1	1
IPI00106495.1 -PROT:Q9BPX3 :Q6NUR1|ENSEMBL:ENSP00000251496|REFSEQ:NP_071741|H-INV:HIT000077677|VEGA:OTTHUMP00000158674	NCAPG Condensin complex subunit 3	144	32.62	3	16	16	67
IPI00152043.2	C12orf75 Conserved hypothetical protein	486.295	47.35	2	22	23	195
IPI00152196.3 -PROT:Q8TBE9|ENSEMBL:ENSP00000302441|REFSEQ:NP_689880|H-INV:HIT000028028|VEGA:OTTHUMP00000030503	NANP N-acylneuraminate-9-phosphatase	13.1228	8.59	1	4	4	9
IPI00152503.1 -PROT:Q8TDB6-1|ENSEMBL:ENSP00000296161|REFSEQ:NP_612144|H-INV:HIT000028510|VEGA:OTTHUMP00000172447	DTX3L Isoform 1 of E3 ubiquitin-protein ligase DTX3L	17.4822	37.5	2	3	3	10
IPI00152566.1 -PROT:Q8TDN2|ENSEMBL:ENSP00000371514|REFSEQ:NP_598004|H-INV:HIT000336734|VEGA:OTTHUMP00000020986	KCNV2 Potassium voltage-gated channel subfamily V member 2	0	1.45	1	1	1	1
IPI00152653.3 -PROT:Q8TE73 :B0I1R7;O95496;Q8NEX4|ENSEMBL:ENSP00000265104|REFSEQ:NP_001360|H-INV:HIT000083790|VEGA:OTTHUMP00000115635	DNAH5 Dynein heavy chain 5, axonemal	2.56306	2.57	2	1	1	1
IPI00152658.1 -PROT:Q8TDX7 :B2R8K8|ENSEMBL:ENSP00000356355|REFSEQ:NP_598001|H-INV:HIT000293358|VEGA:OTTHUMP00000033680	NEK7 Serine/threonine-protein kinase Nek7	13.1396	4.53	2	1	1	3
IPI00154776.1 -PROT:Q8TDY3 :B2RB53;Q96LK1|ENSEMBL:ENSP00000367658|REFSEQ:NP_536356|H-INV:HIT000079690|VEGA:OTTHUMP00000000569	ACTRT2 Actin-related protein T2	2.66144	3.03	1	1	1	1
IPI00154829.3 -PROT:Q6IMN6-9|ENSEMBL:ENSP00000415407	CAPRIN2 Isoform 9 of Caprin-2	2.04874	5.78	1	1	1	1
IPI00165361.3 -PROT:Q9BTE7 :B4DP84|ENSEMBL:ENSP00000260247|REFSEQ:NP_115675|H-INV:HIT000275778	DCUN1D5 DCN1-like protein 5	58.003	30.21	15	5	6	34
IPI00165459.7 -PROT:Q9UPS6|ENSEMBL:ENSP00000267197|REFSEQ:NP_055863|H-INV:HIT000000793|VEGA:OTTHUMP00000169600	SETD1B Histone-lysine N-methyltransferase SETD1B	10.0545	6.11	1	2	2	5
IPI00167818.3 -PROT:Q8N9U9|H-INV:HIT000018372	CXorf18 Putative uncharacterized protein CXorf18	35.0093	24.81	1	4	4	20
IPI00167911.2 -PROT:Q8NA58-1|ENSEMBL:ENSP00000275275|REFSEQ:NP_775787|H-INV:HIT000022413|VEGA:OTTHUMP00000017533	PNLDC1 Isoform 1 of Poly(A)-specific ribonuclease PARN-like domain-containing protein 1	12.9042	10.87	2	1	1	5
IPI00168282.2 -PROT:P59047|ENSEMBL:ENSP00000375063|REFSEQ:NP_703148|H-INV:HIT000083931|VEGA:OTTHUMP00000077512;OTTHUMP00000195023	NLRP5 NACHT, LRR and PYD domains-containing protein 5	1.80435	1.19	1	1	1	2
IPI00168780.2 -PROT:Q8NEW7|ENSEMBL:ENSP00000324775|REFSEQ:NP_671729|H-INV:HIT000084245|VEGA:OTTHUMP00000195079	TMIE Transmembrane inner ear expressed protein	137.95	18.95	1	19	19	52
IPI00169217.2 -PROT:Q8NH90|ENSEMBL:ENSP00000322784|REFSEQ:NP_001005323|H-INV:HIT000383195	OR5AK2 Similar to Olfactory receptor MOR203-2	14.392	2.27	1	2	2	5
IPI00175420.1 -PROT:Q13400	PMS2L1 Postmeiotic segregation increased 2-like protein 8	5.6828	4.21	2	1	1	2
IPI00176637.5	Eukaryotic translation initiation factor 2 subunit 2-like protein	28.2648	14.37	3	3	3	11
IPI00177817.4	Isoform SERCA2A of Sarcoplasmic/endoplasmic reticulum calcium ATPase 2	247.249	26.98	4	13	20	97
IPI00178150.5 -PROT:O95239-1 :B3KNC0;Q59HG1|ENSEMBL:ENSP00000363524|REFSEQ:NP_036442|VEGA:OTTHUMP00000023473	KIF4A Isoform 1 of Chromosome-associated kinesin KIF4A	0	1.96	1	1	1	1
IPI00178440.3	Elongation factor 1-beta	14.1369	20.44	4	3	3	7
IPI00178714.2 -PROT:O96013-2	PAK4 Isoform 2 of Serine/threonine-protein kinase PAK 4	31.6241	37.84	1	4	4	13
IPI00178899.1 -PROT:Q13309-1 :B4DHK6;B4DJT4|ENSEMBL:ENSP00000274255|REFSEQ:NP_005974|VEGA:OTTHUMP00000161734	SKP2 Isoform 1 of S-phase kinase-associated protein 2	6.31428	2.14	2	1	1	3
IPI00179330.6	ubiquitin and ribosomal protein S27a precursor	140.528	46.15	27	8	8	64
IPI00179408.1 :Q8WYY7|ENSEMBL:ENSP00000294161	TTC9C Tetratricopeptide repeat protein 9C	27.0032	13.59	6	4	4	12
IPI00179700.3	Isoform HMG-I of High mobility group protein HMG-I/HMG-Y	74.3901	48.6	5	2	5	29
IPI00179964.5	Isoform 1 of Polypyrimidine tract-binding protein 1	6.99744	9.79	12	3	3	4
IPI00180240.2	Thymosin beta-4-like protein 3	118.67	56.82	7	5	6	54
IPI00181409.6	Isoform Gamma of Lamina-associated polypeptide 2, isoforms beta/gamma	108.922	33.33	8	7	7	58
IPI00182728.2	Vacuolar protein sorting-associated protein 4B	2.01609	2.93	1	1	1	1
IPI00182757.10	Isoform 1 of Protein KIAA1967	28.4163	9.75	3	5	5	10
IPI00182914.2	Isoform 2 of Collagen type IV alpha-3-binding protein	1.91879	2.51	3	1	1	1
IPI00183046.2	Isoform 3 of Tyrosine-protein phosphatase non-receptor type 6	44.3014	10.25	7	4	4	20
IPI00183603.3	Oligosaccharyltransferase complex subunit OSTC	7.57482	8.05	2	1	1	3
IPI00183695.9	Protein S100-A10	4.70091	17.53	1	2	2	2
IPI00183968.4 -PROT:P06753-1|ENSEMBL:ENSP00000271850;ENSP00000357513|REFSEQ:NP_689476|H-INV:HIT000033784|VEGA:OTTHUMP00000034016	TPM3 tropomyosin 3 isoform 1	12.6231	15.87	1	2	2	8
IPI00186290.6	Elongation factor 2	130.49	25.29	3	16	17	53
IPI00186808.7 -PROT:Q13625-1 :Q05BL1|ENSEMBL:ENSP00000353560|H-INV:HIT000220536|VEGA:OTTHUMP00000035500	TP53BP2 Isoform 1 of Apoptosis-stimulating of p53 protein 2	2.22794	3.96	1	1	1	1
IPI00187145.1	Isoform 3 of CDK5 regulatory subunit-associated protein 3	7.58809	4.98	3	1	1	3
IPI00215719.6	60S ribosomal protein L18	22.054	13.83	2	2	2	8
IPI00215780.5	40S ribosomal protein S19	7.43879	6.9	1	1	1	3
IPI00215794.4 -PROT:Q9H324|ENSEMBL:ENSP00000270328|REFSEQ:NP_112219|H-INV:HIT000072226|VEGA:OTTHUMP00000076072	ADAMTS10 A disintegrin and metalloproteinase with thrombospondin motifs 10	11.9491	10.1	1	4	4	4
IPI00215826.1	Isoform Ex1A-3 of AMP deaminase 2	3.59668	2.37	5	1	1	1
IPI00215884.4	Isoform ASF-1 of Splicing factor, arginine/serine-rich 1	117.69	30.24	4	7	7	60
IPI00215894.1	Isoform LMW of Kininogen-1	2.96587	5.15	6	2	2	2
IPI00215911.3	DNA-(apurinic or apyrimidinic site) lyase	102.898	33.33	2	10	10	40
IPI00215914.5	ADP-ribosylation factor 1	10.5999	27.62	5	1	4	8
IPI00216085.3	Cytochrome c oxidase subunit 6B1	1.88406	9.3	3	1	1	2
IPI00216134.3	tropomyosin 1 alpha chain isoform 7	311.713	40.73	4	2	14	144
IPI00216139.3	Isoform I of Septin-6	115.865	29.98	22	9	10	42
IPI00216159.14	Glucosamine--fructose-6-phosphate aminotransferase [isomerizing] 2	1.69564	1.17	1	1	1	1
IPI00216196.1	Isoform Alpha-2 of Protein phosphatase 1A	2.03623	5.56	3	1	1	2
IPI00216308.5	Voltage-dependent anion-selective channel protein 1	112.004	45.94	4	9	11	46
IPI00216319.3	14-3-3 protein eta	242.306	52.03	6	6	11	103
IPI00216332.2 :B4DUQ0|ENSEMBL:ENSP00000404930	APCDD1 cDNA FLJ56398, highly similar to Protein APCDD1	181.613	32.35	3	18	18	82
IPI00216345.2 -PROT:Q8WUT4 :Q6ZMD1|ENSEMBL:ENSP00000368135|REFSEQ:NP_689824|H-INV:HIT000040305|VEGA:OTTHUMP00000030221	LRRN4 Leucine-rich repeat neuronal protein 4	123.632	31.25	10	2	4	60
IPI00216363.1 -PROT:Q99062-2|ENSEMBL:ENSP00000345013;ENSP00000402978|REFSEQ:NP_724780	CSF3R Isoform 2 of Granulocyte colony-stimulating factor receptor	6.41035	10.9	6	2	2	4
IPI00216393.1	Isoform Non-brain of Clathrin light chain A	9.83509	13.76	5	2	2	4
IPI00216425.1	Isoform 2 of Testin	16.1512	5.1	2	2	2	8
IPI00216454.2 -PROT:O75916-3|ENSEMBL:ENSP00000405814|REFSEQ:NP_001159405	RGS9 Isoform 3 of Regulator of G-protein signaling 9	22.0124	18.79	2	4	6	8
IPI00216461.5 -PROT:P14621 :Q4ZFV7|ENSEMBL:ENSP00000378161|REFSEQ:NP_612457|H-INV:HIT000035740|VEGA:OTTHUMP00000159620	ACYP2 Acylphosphatase-2	5.0691	7.24	1	1	1	2
IPI00216496.1	Isoform 6 of Heterogeneous nuclear ribonucleoprotein H3	11.1071	12.23	7	1	1	3
IPI00216514.6	Isoform OA3-293 of Leukocyte surface antigen CD47	31.6285	9.59	5	3	3	24
IPI00216532.1	Isoform 2 of Regulator of G-protein signaling 10	2.72431	9.58	3	1	1	1
IPI00216691.5	Profilin-1	106.37	55	1	7	7	37
IPI00216699.1	Isoform 2 of Fermitin family homolog 3	590.559	49.02	2	23	23	203
IPI00216760.1	Isoform C of Endothelin-converting enzyme 1	2.60746	1.86	4	1	1	1
IPI00216804.1	Isoform 2 of Putative RNA-binding protein Luc7-like 2	16.1506	7.67	3	2	2	6
IPI00216953.1	Isoform ADelta10 of Lamin-A/C	141.113	25.24	9	12	14	64
IPI00217031.4 -PROT:Q5T9Z0|ENSEMBL:ENSP00000356536|REFSEQ:NP_741997|H-INV:HIT000248389|VEGA:OTTHUMP00000035521	TEDDM1 Transmembrane epididymal protein 1	14.5033	2.6	2	2	2	6
IPI00217143.3	SDHA protein	102.323	21.15	4	3	8	37
IPI00217167.2	Isoform Short of Macrosialin	8.48822	7.41	4	1	1	4
IPI00217168.1	Isoform ZK of Plasma membrane calcium-transporting ATPase 4	9.51327	2.94	22	2	2	3
IPI00217236.4	Tubulin-specific chaperone A	10.6205	25.93	2	3	3	4
IPI00217240.1 -PROT:Q8IWA0 :A8K330;Q05D27|ENSEMBL:ENSP00000314193|REFSEQ:NP_115544|H-INV:HIT000052432|VEGA:OTTHUMP00000163494	WDR75 WD repeat-containing protein 75	12.1819	8.25	4	3	3	6
IPI00217244.1 -PROT:Q8IWA6|ENSEMBL:ENSP00000333374|REFSEQ:NP_848594|H-INV:HIT000052427|VEGA:OTTHUMP00000169433	CCDC60 Coiled-coil domain-containing protein 60	9.07284	7.07	5	3	3	7
IPI00217269.3 -PROT:P19087 :Q16162;Q5T697|ENSEMBL:ENSP00000251337|REFSEQ:NP_005263|H-INV:HIT000029447|VEGA:OTTHUMP00000013354	GNAT2 Guanine nucleotide-binding protein G(t) subunit alpha-2	5.31236	5.51	1	1	1	2
IPI00217287.3	Isoform 2 of Protein ALO17	6.53656	1.32	6	1	1	3
IPI00217313.5 -PROT:Q8IWL3|ENSEMBL:ENSP00000216027|REFSEQ:NP_741999|H-INV:HIT000029273|VEGA:OTTHUMP00000028547;OTTHUMP00000199107	HSCB Co-chaperone protein HscB, mitochondrial	11.2345	4.58	5	2	2	4
IPI00217384.3	Isoform 2 of Tapasin	18.4978	7.52	17	3	3	10
IPI00217465.5	Histone H1.2	308.479	50.23	3	5	17	122
IPI00217465.5 -PROT:P16403 :A8K4I2|ENSEMBL:ENSP00000339566|REFSEQ:NP_005310|H-INV:HIT000031065|VEGA:OTTHUMP00000017749	HIST1H1C Histone H1.2	8.58036	8.57	1	1	1	2
IPI00217466.3	Histone H1.3	310.212	42.53	3	5	16	126
IPI00217466.3 -PROT:P16402 :B2R751|ENSEMBL:ENSP00000244534|REFSEQ:NP_005311|H-INV:HIT000337962|VEGA:OTTHUMP00000016148	HIST1H1D Histone H1.3	0	3.3	1	1	1	1
IPI00217467.3	Histone H1.4	298.499	48.86	3	2	15	118
IPI00217468.3	Histone H1.5	126.723	41.59	1	6	11	78
IPI00217468.3 -PROT:P16401|ENSEMBL:ENSP00000330074|REFSEQ:NP_005313|H-INV:HIT000263273|VEGA:OTTHUMP00000017748	HIST1H1B Histone H1.5	0	2.84	1	1	1	1
IPI00217475.2	Isoform 3 of Gamma-interferon-inducible protein Ifi-16	97.467	19.17	7	2	11	41
IPI00217563.4	Isoform Beta-1A of Integrin beta-1	52.1426	11.65	9	7	7	24
IPI00217696.3 -PROT:Q8IXY8 :A9NIU0;B2RE39|ENSEMBL:ENSP00000389292|REFSEQ:NP_775943|H-INV:HIT000052066|VEGA:OTTHUMP00000034764	PPIL6 Peptidyl-prolyl cis-trans isomerase-like 6	133.668	30.08	11	15	15	66
IPI00217775.1	Isoform 2 of HLA class II histocompatibility antigen gamma chain	80.1286	18.97	3	3	3	22
IPI00217950.5	Non-histone chromosomal protein HMG-17	9.70103	25.56	9	3	3	12
IPI00217955.2 -PROT:Q8IZA3-1|ENSEMBL:ENSP00000319799|REFSEQ:NP_722575|H-INV:HIT000084849|VEGA:OTTHUMP00000172714	H1FOO Isoform 1 of Histone H1oo	28.3294	26.55	1	3	3	12
IPI00217963.3	Keratin, type I cytoskeletal 16	180.116	42.71	42	7	17	82
IPI00217975.4	Lamin-B1	776.081	53.41	2	27	31	310
IPI00217975.4 -PROT:P20700 :B4DZT3|ENSEMBL:ENSP00000261366|REFSEQ:NP_005564|H-INV:HIT000195594|VEGA:OTTHUMP00000159218	LMNB1 Lamin-B1	6.5876	4.87	1	2	2	2
IPI00217987.8	Integrin alpha-M	166.756	16.58	8	15	15	65
IPI00218054.2	Selenoprotein H	9.72989	9.84	1	1	1	3
IPI00218188.1	Isoform Beta of Signal transducer and activator of transcription 1-alpha/beta	10.329	5.2	5	3	3	5
IPI00218200.8	B-cell receptor-associated protein 31	88.3685	32.52	6	8	8	41
IPI00218353.3	Isoform B of Probable cation-transporting ATPase 13A1	10.126	3.87	6	3	3	5
IPI00218372.1	Isoform 2 of Proteasome subunit alpha type-7	5.98073	11.24	6	2	2	7
IPI00218433.5	Cytochrome b-245 light chain	45.0602	21.03	1	2	2	16
IPI00218628.4 -PROT:P08514-2|ENSEMBL:ENSP00000340536	ITGA2B Isoform 2 of Integrin alpha-IIb	91.4689	18.61	2	10	10	29
IPI00218646.3	Cytochrome b-245 heavy chain	93.3422	15.44	4	9	9	41
IPI00218693.8	Adenine phosphoribosyltransferase	11.0383	20	1	2	2	7
IPI00218732.3	Serum paraoxonase/arylesterase 1	28.5581	10.7	1	2	2	7
IPI00218775.2	FK506-binding protein 5	9.90446	7.88	2	2	2	4
IPI00218848.5	ATP synthase, H+ transporting, mitochondrial F0 complex, subunit E	24.8085	13.89	1	1	1	12
IPI00218850.5	Secretory carrier-associated membrane protein 2	27.8148	13.68	2	3	3	12
IPI00218915.5	Arachidonate 12-lipoxygenase, 12S-type	3.08246	4.37	1	2	2	2
IPI00218916.3	Arachidonate 5-lipoxygenase	31.3332	7.27	2	4	4	11
IPI00218918.5	Annexin A1	408.561	48.27	4	13	13	152
IPI00219012.4 -PROT:P06241-1 :B5BU57|ENSEMBL:ENSP00000357656;ENSP00000357667|REFSEQ:NP_002028|H-INV:HIT000194330|VEGA:OTTHUMP00000017914;OTTHUMP00000017917	FYN Isoform 1 of Proto-oncogene tyrosine-protein kinase Fyn	0	17.24	2	1	1	1
IPI00219037.5	Histone H2A.x	122.282	46.15	3	3	8	62
IPI00219097.4	High mobility group protein B2	92.9696	33.49	1	6	9	46
IPI00219103.6	Neuron-specific calcium-binding protein hippocalcin	13.6858	10.36	3	2	2	6
IPI00219160.3	60S ribosomal protein L34	6.60894	6.84	1	1	1	3
IPI00219168.7	Spectrin beta chain, brain 4	0	0.16	1	1	1	2
IPI00219217.3	L-lactate dehydrogenase B chain	195.952	34.43	5	8	9	70
IPI00219219.3	Galectin-1	21.6186	70.37	1	7	7	14
IPI00219301.7	Myristoylated alanine-rich C-kinase substrate	12.3722	5.42	1	1	1	3
IPI00219317.3	Crooked neck pre-mRNA splicing factor-like 1	2.77729	1.44	3	1	1	1
IPI00219330.2	Isoform 5 of Interleukin enhancer-binding factor 3	16.1175	6.23	7	3	3	8
IPI00219385.3	NADH dehydrogenase [ubiquinone] 1 beta subcomplex subunit 6	10.6018	14.06	1	1	1	3
IPI00219420.3	Structural maintenance of chromosomes protein 3	15.5711	1.81	1	2	2	6
IPI00219446.5	Phosphatidylethanolamine-binding protein 1	15.7369	13.9	2	2	2	10
IPI00219525.10	6-phosphogluconate dehydrogenase, decarboxylating	62.0279	16.15	2	5	5	21
IPI00219622.3	Proteasome subunit alpha type-2	4.17521	14.96	2	2	2	4
IPI00219678.3	Eukaryotic translation initiation factor 2 subunit 1	25.1652	9.21	1	1	2	9
IPI00219682.6	Erythrocyte band 7 integral membrane protein	222.95	46.88	6	11	11	74
IPI00219713.1	Isoform Gamma-A of Fibrinogen gamma chain	381.341	52.4	6	20	20	170
IPI00219757.13	Glutathione S-transferase P	27.1783	34.29	2	5	5	12
IPI00219757.13 -PROT:P09211 :C7DJS1;C7DJS2|ENSEMBL:ENSP00000381607|REFSEQ:NP_000843|H-INV:HIT000321506|VEGA:OTTHUMP00000174659	GSTP1 Glutathione S-transferase P	4.96329	1.15	2	1	1	3
IPI00219772.3	NADH dehydrogenase [ubiquinone] 1 beta subcomplex subunit 7	3.68429	7.3	1	1	1	3
IPI00219806.7 -PROT:P31151|ENSEMBL:ENSP00000357711;ENSP00000357712|REFSEQ:NP_002954|H-INV:HIT000196645|VEGA:OTTHUMP00000015327;OTTHUMP00000015328	S100A7 Protein S100-A7	7.83784	9.12	1	2	2	4
IPI00220030.1	Isoform Alpha of Paxillin	4.97474	5.39	5	2	2	3
IPI00220219.6	Coatomer subunit beta'	25.306	6.4	2	5	5	11
IPI00220278.5	Myosin regulatory light polypeptide 9	43.9918	34.3	4	2	5	21
IPI00220301.5	Peroxiredoxin-6	33.8091	30.36	1	5	5	14
IPI00220327.4	Keratin, type II cytoskeletal 1	855.674	50.62	11	26	31	316
IPI00220350.2 -PROT:P05106-2 :A7U833;B4DTY9;Q1PBM2;Q2YFE1|ENSEMBL:ENSP00000407801	ITGB3 Isoform Beta-3B of Integrin beta-3	16.8108	12.16	2	4	4	5
IPI00220362.5	10 kDa heat shock protein, mitochondrial	16.2801	20.59	5	2	2	8
IPI00220484.3 -PROT:O00479 :B2R4I6|ENSEMBL:ENSP00000327691;ENSP00000366798|REFSEQ:NP_006344|H-INV:HIT000292199|VEGA:OTTHUMP00000016171	HMGN4 High mobility group nucleosome-binding domain-containing protein 4	4144.16	71.47	41	10	30	1484
IPI00220573.4	Myosin regulatory light chain 12A	105.33	46.2	9	3	6	41
IPI00220578.3	Guanine nucleotide-binding protein G(k) subunit alpha	92.0131	22.88	17	3	6	33
IPI00220637.5	Seryl-tRNA synthetase, cytoplasmic	6.80961	8.75	2	3	3	4
IPI00220642.7	14-3-3 protein gamma	328.41	64.37	6	8	14	140
IPI00220667.3	Isoform 4 of Hexokinase-1	205.797	33.48	9	25	27	109
IPI00220766.5	Lactoylglutathione lyase	7.2616	5.43	1	1	1	3
IPI00220827.5	Thymosin beta-10	24.0626	18.18	1	1	2	17
IPI00220827.5 -PROT:P63313 :Q596K9|ENSEMBL:ENSP00000233143|REFSEQ:NP_066926|H-INV:HIT000050220|VEGA:OTTHUMP00000160498	TMSB10 Thymosin beta-10	266.125	72.89	3	14	15	91
IPI00220834.8	ATP-dependent DNA helicase 2 subunit 2	57.016	14.34	3	9	9	32
IPI00220859.3	calpastatin isoform l	39.0555	9.63	12	2	4	16
IPI00221001.1	Isoform BIN1-10-13 of Myc box-dependent-interacting protein 1	4.37628	4.65	12	1	1	2
IPI00221038.1	Isoform Short of Probable phospholipid-transporting ATPase IA	2.18912	1.31	4	1	1	1
IPI00221092.8	40S ribosomal protein S16	3.8237	6.85	2	1	1	2
IPI00221111.1	Isoform 2 of Protein kinase C and casein kinase substrate in neurons protein 2	0	2.47	2	1	1	1
IPI00221178.1	Isoform 2 of Tumor protein D54	0	11.29	7	1	1	2
IPI00221222.7	Activated RNA polymerase II transcriptional coactivator p15	47.9432	34.65	3	5	5	20
IPI00221224.6	Aminopeptidase N	0	1.03	1	1	1	1
IPI00221226.7	Annexin A6	977.516	69.24	2	2	43	430
IPI00221269.1 -PROT:O14717-6 :B0YJ06;Q5JVT2|ENSEMBL:ENSP00000366996;ENSP00000390611|VEGA:OTTHUMP00000019231	TRDMT1 tRNA aspartic acid methyltransferase 1 variant 5	10.7751	8.97	1	1	1	4
IPI00221286.1	Isoform SRP40-2 of Splicing factor, arginine/serine-rich 5	13.5982	11.21	5	1	1	5
IPI00221298.1	Isoform 2 of NADH dehydrogenase [ubiquinone] flavoprotein 1, mitochondrial	12.8462	5.49	2	2	2	4
IPI00221364.1	Isoform 2 of Oral-facial-digital syndrome 1 protein	12.8406	1.91	3	1	1	9
IPI00236554.1	Isoform H14 of Myeloperoxidase	208.7	30	5	19	19	88
IPI00240345.3 -PROT:Q86T13|ENSEMBL:ENSP00000353013|REFSEQ:NP_778230|H-INV:HIT000266974|VEGA:OTTHUMP00000027984;OTTHUMP00000178873	CLEC14A C-type lectin domain family 14 member A	18.7003	12.64	3	5	5	10
IPI00240812.6	PDS5B 165 kDa protein	18.3807	8.55	1	1	1	10
IPI00241860.4	Mitochondrial intermediate peptidase	2.21941	2.95	1	1	1	1
IPI00244512.2 -PROT:Q6UWI4|ENSEMBL:ENSP00000313079|REFSEQ:NP_001007539|H-INV:HIT000390950|VEGA:OTTHUMP00000018153	SHISA2 Protein shisa-2 homolog	2.233	10.08	1	1	1	2
IPI00246058.10	Programmed cell death 6-interacting protein	9.67509	3.34	2	2	2	3
IPI00247439.3	Isoform 2 of STE20-like serine/threonine-protein kinase	2.26684	1.25	2	1	1	1
IPI00247583.5	60S ribosomal protein L21	2.71753	11.25	2	1	1	1
IPI00257059.2	Transmembrane protein 173	26.9939	20.84	1	4	4	13
IPI00288892.2	Isoform 2 of Voltage-dependent T-type calcium channel subunit alpha-1H	0	1.49	3	1	1	1
IPI00289758.6	Calpain-2 catalytic subunit	16.6239	8.14	2	3	3	6
IPI00289966.4	Isoform 3 of Pro-interleukin-16	7.59289	2.38	4	1	1	2
IPI00289986.4	Isoform 2 of Serine-protein kinase ATM	23.6381	6.67	3	7	7	11
IPI00290106.4 -PROT:P56373|ENSEMBL:ENSP00000263314|REFSEQ:NP_002550|H-INV:HIT000325353	P2RX3 P2X purinoceptor 3	5.6607	2.49	2	2	2	3
IPI00290328.3	Receptor-type tyrosine-protein phosphatase eta precursor	15.3469	3.52	3	4	4	9
IPI00290462.5 -PROT:O75828 :Q53F60|ENSEMBL:ENSP00000290354|REFSEQ:NP_001227|H-INV:HIT000241959|VEGA:OTTHUMP00000109012	CBR3 Carbonyl reductase [NADPH] 3	4.20127	6.25	1	1	1	2
IPI00290827.3	Solute carrier family 25 member 40	6.247	4.14	1	1	1	2
IPI00290949.3 -PROT:Q8TC92 :B7Z5K1|ENSEMBL:ENSP00000261488;ENSP00000415054|REFSEQ:NP_001121087;NP_060463|H-INV:HIT000263078|VEGA:OTTHUMP00000018332	ENOX1 Ecto-NOX disulfide-thiol exchanger 1	39.0976	20.69	8	5	5	20
IPI00291016.8	NADH-ubiquinone oxidoreductase flavoprotein 3 isoform a precursor	11.5207	4.23	1	1	1	4
IPI00291175.7	Isoform 1 of Vinculin	773.342	53.94	5	50	50	308
IPI00291328.3	NADH dehydrogenase [ubiquinone] flavoprotein 2, mitochondrial	19.7666	16.87	3	3	3	7
IPI00291755.6	Isoform 1 of Nuclear pore membrane glycoprotein 210	106.207	11.02	2	15	15	40
IPI00291755.6 -PROT:Q8TEM1-1|ENSEMBL:ENSP00000254508|REFSEQ:NP_079199|VEGA:OTTHUMP00000170309;OTTHUMP00000208000	NUP210 Isoform 1 of Nuclear pore membrane glycoprotein 210	3.60704	5.63	1	1	1	1
IPI00291792.2	Integrin beta-2	160.557	27.31	3	9	17	74
IPI00291922.2	Proteasome subunit alpha type-5	8.7615	12.86	1	2	2	4
IPI00291928.8	Ras-related protein Rab-14	59.035	32.56	30	3	4	24
IPI00291939.1	Structural maintenance of chromosomes protein 1A	22.8837	2.35	1	3	3	11
IPI00292135.1	Lamin-B receptor	118.631	18.7	5	12	12	56
IPI00292387.6	Isoform Alpha of Nucleolar phosphoprotein p130	2.22315	1.57	3	1	1	1
IPI00292530.1	Inter-alpha-trypsin inhibitor heavy chain H1	4.95111	3.73	5	2	2	2
IPI00293073.4	Mitochondrial transmembrane GTPase FZO-2	3.63214	1.82	1	1	1	2
IPI00293423.3	Perforin-1	188.932	33.33	1	15	15	73
IPI00293423.3 -PROT:P14222|ENSEMBL:ENSP00000316746;ENSP00000362305;ENSP00000398568|REFSEQ:NP_001076585;NP_005032|H-INV:HIT000260750|VEGA:OTTHUMP00000019759	PRF1 Perforin-1	1.77228	1.53	1	1	1	1
IPI00293665.9	Keratin, type II cytoskeletal 6B	319.74	51.42	20	3	27	119
IPI00294159.3	Tricarboxylate transport protein, mitochondrial	12.6519	6.11	2	2	2	9
IPI00294386.3 -PROT:Q9UBC5 :B2R643;B4DTV4;Q13871|ENSEMBL:ENSP00000300119|REFSEQ:NP_005370|H-INV:HIT000069489|VEGA:OTTHUMP00000168295;OTTHUMP00000195072	MYO1A Myosin-Ia	47.6889	37.2	11	6	6	17
IPI00294495.5	Ufm1-conjugating enzyme 1	1.65598	3.59	1	1	1	1
IPI00294911.1	Succinate dehydrogenase [ubiquinone] iron-sulfur subunit, mitochondrial	5.70348	5.71	1	2	2	4
IPI00295386.7	Carbonyl reductase [NADPH] 1	9.7459	10.83	1	1	1	3
IPI00295387.5	Cytokine receptor-like factor 3	2.40993	2.04	1	1	1	1
IPI00295387.5 -PROT:Q8IUI8 :B4DJU5|ENSEMBL:ENSP00000318804|REFSEQ:NP_057070|H-INV:HIT000050831|VEGA:OTTHUMP00000181056	CRLF3 Cytokine receptor-like factor 3	1.97028	2.44	1	1	1	1
IPI00295851.4	Coatomer subunit beta	22.3065	4.93	1	3	3	9
IPI00295857.7	Isoform 1 of Coatomer subunit alpha	11.0492	4.08	2	4	4	5
IPI00295976.6	Isoform 1 of Integrin alpha-IIb	892.699	39.27	4	34	34	322
IPI00295976.6 -PROT:P08514-1 :Q6LDK5|ENSEMBL:ENSP00000262407|REFSEQ:NP_000410|H-INV:HIT000387731|VEGA:OTTHUMP00000181875	ITGA2B Isoform 1 of Integrin alpha-IIb	0	0.59	4	1	1	1
IPI00296099.6	Thrombospondin-1	1209.24	45.38	7	47	47	483
IPI00296099.6 -PROT:P07996 :A0PJG0;B4E3J7;Q59E99;Q7KYY3|ENSEMBL:ENSP00000260356|REFSEQ:NP_003237|H-INV:HIT000321462|VEGA:OTTHUMP00000165029;OTTHUMP00000175561	THBS1 Thrombospondin-1	270.76	52.55	9	9	12	112
IPI00296311.1 -PROT:P53794|ENSEMBL:ENSP00000370543|REFSEQ:NP_008864|VEGA:OTTHUMP00000068543	SLC5A3 Sodium/myo-inositol cotransporter	12.9926	5.15	1	2	2	6
IPI00296942.2 -PROT:P55289 :B3KRT0;B7Z2U6|ENSEMBL:ENSP00000284308;ENSP00000371689|REFSEQ:NP_004052|H-INV:HIT000053182|VEGA:OTTHUMP00000115709	CDH12 Cadherin-12	7.18741	9.69	3	4	4	4
IPI00297084.7	Dolichyl-diphosphooligosaccharide--protein glycosyltransferase 48 kDa subunit	80.67	16.23	2	7	7	33
IPI00297191.2 -PROT:O60244 :A8KAK5|ENSEMBL:ENSP00000323720|REFSEQ:NP_004220|H-INV:HIT000390729|VEGA:OTTHUMP00000025778	MED14 Mediator of RNA polymerase II transcription subunit 14	42.7102	9.74	1	4	4	22
IPI00297211.1	SWI/SNF-related matrix-associated actin-dependent regulator of chromatin subfamily A member 5	3.07732	1.43	1	1	1	1
IPI00297396.5 -PROT:Q8N1G1 :B4DYC5;Q05DB0|ENSEMBL:ENSP00000170168|REFSEQ:NP_065746|H-INV:HIT000000854|VEGA:OTTHUMP00000076478	REXO1 RNA exonuclease 1 homolog	12.7295	2.89	1	1	1	3
IPI00297420.5 -PROT:Q9ULV1 :Q8TDT8|ENSEMBL:ENSP00000311581|REFSEQ:NP_036325|H-INV:HIT000387277	FZD4 Frizzled-4 precursor	69.7154	24.66	2	5	5	22
IPI00297492.2	Dolichyl-diphosphooligosaccharide--protein glycosyltransferase subunit STT3A	20.1582	8.94	1	5	5	12
IPI00297550.8	Coagulation factor XIII A chain	197.864	27.05	4	15	15	83
IPI00297550.8 -PROT:P00488 :B2R6V9|ENSEMBL:ENSP00000264870|REFSEQ:NP_000120|H-INV:HIT000328787|VEGA:OTTHUMP00000015990	F13A1 Coagulation factor XIII A chain	223.709	39.06	13	3	7	90
IPI00297579.4	Chromobox protein homolog 3	118.977	28.96	4	4	5	45
IPI00297617.5 -PROT:O60346|ENSEMBL:ENSP00000262719|VEGA:OTTHUMP00000073657;OTTHUMP00000198060	PHLPP1 PH domain leucine-rich repeat-containing protein phosphatase 1	5.33914	2.65	6	1	1	2
IPI00297779.7	T-complex protein 1 subunit beta	4.40554	6.36	1	2	2	3
IPI00297982.7	Eukaryotic translation initiation factor 2 subunit 3	7.45084	6.78	2	2	2	3
IPI00298057.2 -PROT:O60437|ENSEMBL:ENSP00000340510|REFSEQ:NP_002696|H-INV:HIT000061654|VEGA:OTTHUMP00000081390;OTTHUMP00000159922	PPL Periplakin	241.328	45.74	4	16	20	121
IPI00298268.1	Isoform Short of Prostaglandin G/H synthase 1	27.4289	11.21	2	4	4	12
IPI00298281.4 -PROT:P11047 :Q6NVY8|ENSEMBL:ENSP00000258341|REFSEQ:NP_002284|H-INV:HIT000191137|VEGA:OTTHUMP00000033450	LAMC1 Laminin subunit gamma-1	0	5.24	2	1	1	1
IPI00298289.1	Isoform 2 of Reticulon-4	283.944	39.95	8	9	9	126
IPI00298497.3	Fibrinogen beta chain	491.219	47.45	2	19	19	197
IPI00298497.3 -PROT:P02675 :B4E1D3;Q32Q65|ENSEMBL:ENSP00000306099|REFSEQ:NP_005132|H-INV:HIT000295767|VEGA:OTTHUMP00000197066	FGB Fibrinogen beta chain	15.9896	9.67	1	2	2	6
IPI00298547.3	Protein DJ-1	29.4605	33.33	1	5	5	17
IPI00298696.2	Isoform 2 of Treacle protein	54.4532	5.45	9	6	6	22
IPI00298971.1	Vitronectin	5.61308	5.65	1	2	2	2
IPI00298994.6	Talin-1	2453.73	60.53	5	114	114	853
IPI00298994.6 -PROT:Q9Y490 :Q5TCU6|ENSEMBL:ENSP00000316029|REFSEQ:NP_006280|H-INV:HIT000000744|VEGA:OTTHUMP00000021350	TLN1 Talin-1	18.8743	4.11	2	3	3	10
IPI00299024.9	Isoform 1 of Brain acid soluble protein 1	25.2844	31.28	2	3	3	9
IPI00299048.6	Isoform 1 of Ras GTPase-activating-like protein IQGAP2	35.5136	8.63	3	8	8	15
IPI00299063.2	Stromal interaction molecule 1	31.4992	11.09	1	6	6	15
IPI00299066.5	Leupaxin	5.36811	5.7	3	1	1	2
IPI00299084.1	Transmembrane protein 33	17.8907	12.15	1	3	3	8
IPI00299254.4	Eukaryotic translation initiation factor 5B	6.69253	1.15	1	1	1	3
IPI00299254.4 -PROT:O60841 :A0JLR8;B3KM86;Q05CQ1;Q8N5A0|ENSEMBL:ENSP00000289371|REFSEQ:NP_056988|H-INV:HIT000000466|VEGA:OTTHUMP00000203504	EIF5B Eukaryotic translation initiation factor 5B	49.6581	8.38	4	13	13	26
IPI00299608.3 -PROT:Q99460-1 :B2R6D0;Q05BX4;Q05CW6|ENSEMBL:ENSP00000309474|REFSEQ:NP_002798|H-INV:HIT000335021|VEGA:OTTHUMP00000164295	PSMD1 Isoform 1 of 26S proteasome non-ATPase regulatory subunit 1	2.13468	1.82	1	1	1	1
IPI00299719.2	Isoform Long of V-type proton ATPase 116 kDa subunit a isoform 3	3.95015	5.9	2	3	3	4
IPI00300299.6	Signal peptidase complex subunit 3	19.1759	11.67	1	2	2	8
IPI00300371.5	Isoform 1 of Splicing factor 3B subunit 3	36.03	5.51	2	5	5	12
IPI00301058.5	Vasodilator-stimulated phosphoprotein	38.9727	22.89	1	7	7	21
IPI00301058.5 -PROT:P50552|ENSEMBL:ENSP00000245932|REFSEQ:NP_003361|H-INV:HIT000052001|VEGA:OTTHUMP00000078235	VASP Vasodilator-stimulated phosphoprotein	2.29815	5.95	1	1	1	1
IPI00301255.2 -PROT:Q96ID5|ENSEMBL:ENSP00000251296|REFSEQ:NP_116269|H-INV:HIT000033336|VEGA:OTTHUMP00000002532	IGSF21 Immunoglobulin superfamily member 21	608.846	66.03	13	36	36	256
IPI00301280.2	Transmembrane protein 43	11.8723	8.5	2	3	3	10
IPI00301364.3	Isoform 1 of S-phase kinase-associated protein 1	6.3875	11.04	2	1	2	3
IPI00301961.4 -PROT:P29120 :A1L3V6;B7Z8T7;Q59H85|ENSEMBL:ENSP00000308024|REFSEQ:NP_000430|H-INV:HIT000196794|VEGA:OTTHUMP00000151175	PCSK1 Neuroendocrine convertase 1	6.33034	10.45	2	1	1	2
IPI00302151.2	Coiled-coil domain-containing protein 87	0	0.82	1	1	1	1
IPI00302592.2	Isoform 2 of Filamin-A	2949.16	61.01	26	120	120	1120
IPI00302592.2 -PROT:P21333-2 :Q5HY53;Q60FE6;Q6NXF2;Q8TES4|ENSEMBL:ENSP00000353467;ENSP00000416926|REFSEQ:NP_001447|VEGA:OTTHUMP00000024320	FLNA Isoform 2 of Filamin-A	197.547	36.44	20	10	21	81
IPI00302925.4	59 kDa protein	41.2456	12.07	3	6	6	20
IPI00303063.9	PDS5, regulator of cohesion maintenance, homolog A isoform 2	9.44653	1.93	6	1	2	4
IPI00303158.3	Isoform 1 of N-acylneuraminate cytidylyltransferase	15.0028	6.45	2	2	2	5
IPI00303207.3	ATP-binding cassette sub-family E member 1	2.12088	2	1	1	1	1
IPI00303283.2	Isoform Beta-3A of Integrin beta-3	437.582	33.63	3	23	23	192
IPI00303333.6	Platelet receptor Gi24	7.71353	5.47	2	2	2	4
IPI00303402.7 -PROT:Q9H814|ENSEMBL:ENSP00000297540|REFSEQ:NP_115553|H-INV:HIT000007339|VEGA:OTTHUMP00000159192	PHAX Phosphorylated adapter RNA export protein	29.2069	32.52	1	5	5	11
IPI00303476.1	ATP synthase subunit beta, mitochondrial	655.271	59.92	6	22	22	231
IPI00303476.1 -PROT:P06576 :Q0QEN7|ENSEMBL:ENSP00000262030|REFSEQ:NP_001677|H-INV:HIT000279396|VEGA:OTTHUMP00000168049	ATP5B ATP synthase subunit beta, mitochondrial	1.8025	4.83	1	1	1	1
IPI00304435.3	Protein NipSnap homolog 1	5.83357	3.87	1	1	1	3
IPI00304706.7 -PROT:Q96QP1 :B3KUH8;B4E3G1|ENSEMBL:ENSP00000177648;ENSP00000398048|REFSEQ:NP_001095876;NP_079420|H-INV:HIT000057445|VEGA:OTTHUMP00000163832	ALPK1 Alpha-protein kinase 1	14.4223	8.37	6	3	3	6
IPI00304742.5	Serine/threonine-protein kinase 10	8.213	2.69	1	2	2	3
IPI00304925.5	Heat shock 70 kDa protein 1	208.344	29.64	10	11	15	93
IPI00305166.2	cDNA FLJ61478, highly similar to Succinate dehydrogenase (ubiquinone) flavoprotein subunit, mitochondrial	93.9472	18.41	3	4	9	36
IPI00305383.1	Cytochrome b-c1 complex subunit 2, mitochondrial	50.6859	33.11	1	12	12	25
IPI00305692.5	Thioredoxin-like protein 1	7.26732	5.19	2	1	1	2
IPI00305992.4 -PROT:Q96I51 :B2RXG5;Q8IW88;Q8N572|ENSEMBL:ENSP00000333799|REFSEQ:NP_110425|H-INV:HIT000025400|VEGA:OTTHUMP00000160908	WBSCR16 Williams-Beuren syndrome chromosomal region 16 protein	61.8611	19.11	2	6	6	27
IPI00306301.2 :A5YVE9;Q5JPU1|ENSEMBL:ENSP00000369134;ENSP00000406473|VEGA:OTTHUMP00000023017	PDHA1 Mitochondrial PDHA1	20.2981	16.98	8	3	3	10
IPI00306505.2 -PROT:O43609|ENSEMBL:ENSP00000343785;ENSP00000377871|REFSEQ:NP_005832;NP_955359|H-INV:HIT000250954|VEGA:OTTHUMP00000164086	SPRY1 Protein sprouty homolog 1	33.4589	17.49	4	3	3	12
IPI00306708.4 -PROT:Q96KB5 :B4DX68|ENSEMBL:ENSP00000301905|REFSEQ:NP_060962|H-INV:HIT000037045|VEGA:OTTHUMP00000128310;OTTHUMP00000177306	PBK cDNA FLJ58333, highly similar to T-lymphokine-activated killer cell-originated protein kinase	37.3673	16.81	4	2	2	17
IPI00307235.21 -PROT:B0YJ81-1|ENSEMBL:ENSP00000355308|REFSEQ:NP_055056|H-INV:HIT000034891|VEGA:OTTHUMP00000019240	PTPLA Isoform 1 of Protein-tyrosine phosphatase-like member A	12.6415	10.36	12	2	2	9
IPI00328112.4	Antigen peptide transporter 2	25.2178	13.12	7	6	6	14
IPI00328126.6	Isoform 1 of Psoriasis susceptibility 1 candidate gene 1 protein	0	14.47	3	1	1	2
IPI00328215.2 -PROT:Q8WWZ8-1|ENSEMBL:ENSP00000333900|REFSEQ:NP_689848|H-INV:HIT000021290|VEGA:OTTHUMP00000019791	OIT3 Isoform 1 of Oncoprotein-induced transcript 3 protein	3.96612	34.83	2	2	2	7
IPI00328609.3	Kallistatin	2.29435	3.28	1	1	1	1
IPI00328715.4	Protein LYRIC	20.6846	6.7	1	3	3	7
IPI00328745.1 -PROT:Q86UN2|ENSEMBL:ENSP00000330631|REFSEQ:NP_848663|H-INV:HIT000389962|VEGA:OTTHUMP00000067544	RTN4RL1 Reticulon-4 receptor-like 1	3.68467	2.85	3	1	1	2
IPI00328824.3 -PROT:Q86UW2|ENSEMBL:ENSP00000335292;ENSP00000379062|REFSEQ:NP_849190|H-INV:HIT000048872|VEGA:OTTHUMP00000164149;OTTHUMP00000175889	OSTBETA Organic solute transporter subunit beta	207.59	43.46	2	12	14	69
IPI00329025.1	Protein jagunal homolog 1	2.79354	6.56	2	1	1	1
IPI00329245.8 -PROT:Q86XL3-2|ENSEMBL:ENSP00000337651|VEGA:OTTHUMP00000169943	ANKLE2 Isoform 2 of Ankyrin repeat and LEM domain-containing protein 2	1.97301	3.07	1	1	1	1
IPI00329389.8	60S ribosomal protein L6	6.67	8.33	3	2	2	4
IPI00329598.2	Estradiol 17-beta-dehydrogenase 11	19.3504	14	1	3	3	6
IPI00329633.5	Threonyl-tRNA synthetase, cytoplasmic	0	3.04	1	1	1	1
IPI00329789.8	Isoform 1 of Tyrosine-protein kinase ZAP-70	12.2717	5.49	2	2	2	4
IPI00332371.9	Isoform 1 of 6-phosphofructokinase, liver type	0	2.18	2	1	1	2
IPI00332510.4 :B1AHD6|ENSEMBL:ENSP00000383913|REFSEQ:NP_619538|VEGA:OTTHUMP00000198152	TRIOBP TRIO and F-actin binding protein isoform 2	5.47457	9.09	2	2	2	2
IPI00333015.7	Isoform 2 of Spectrin beta chain, brain 1	59.1949	7.33	3	12	12	28
IPI00334159.6	Von Hippel-Lindau binding protein 1	3.15396	5.58	1	1	1	1
IPI00335385.4	Scavenger mRNA-decapping enzyme DcpS	7.77153	11.28	1	2	2	2
IPI00337494.7	Isoform 1 of Calcium-binding mitochondrial carrier protein SCaMC-1	10.928	4.82	1	2	2	8
IPI00337541.3	NAD(P) transhydrogenase, mitochondrial	95.1768	15.56	1	14	14	49
IPI00337641.6	Isoform 1 of Tetratricopeptide repeat protein 7B	1.71559	1.66	2	1	1	1
IPI00337736.1	Isoform 2 of Kinectin	6.33587	3.38	4	4	4	4
IPI00339226.1	Isoform 6 of Fibronectin	0	1.05	9	1	1	1
IPI00339238.1	Isoform 2 of Dehydrogenase/reductase SDR family member 7	41.8891	14.19	3	4	4	17
IPI00339379.3	Isoform 2 of Rho guanine nucleotide exchange factor 1	13.2118	6.6	6	4	4	5
IPI00339384.5	Isoform 1 of Retinol dehydrogenase 11	53.4691	18.55	3	4	4	17
IPI00374151.1	peroxiredoxin 3 isoform b	50.785	34.87	2	6	6	27
IPI00374189.1 -PROT:Q6BEB4|ENSEMBL:ENSP00000364430|REFSEQ:NP_001003845|H-INV:HIT000242120|VEGA:OTTHUMP00000204954	SP5 Transcription factor Sp5	2.95055	1.42	1	1	1	1
IPI00375113.4	Isoform 2 of Dedicator of cytokinesis protein 10	9.76622	5.06	3	2	2	4
IPI00375145.1	Isoform Short of Ubiquitin carboxyl-terminal hydrolase 5	14.2494	4.31	2	3	3	6
IPI00375149.4	optic atrophy 1 isoform 2	4.87142	2.49	11	2	2	3
IPI00375294.3 -PROT:P25391 :B3KRN6;Q6P6D3;Q7Z5W6|ENSEMBL:ENSP00000374309|REFSEQ:NP_005550|H-INV:HIT000322237|VEGA:OTTHUMP00000072012;OTTHUMP00000164711	LAMA1 Laminin subunit alpha-1	3.4197	5.26	2	1	1	3
IPI00375307.1	peroxiredoxin 5 isoform c precursor	3.7343	13.6	4	1	1	1
IPI00375375.1	Isoform 4 of CKLF-like MARVEL transmembrane domain-containing protein 5	5.98247	35.14	8	2	2	10
IPI00375391.1	eukaryotic translation initiation factor 6 isoform c	0	10.62	2	1	1	2
IPI00375441.2	Isoform 1 of Far upstream element-binding protein 1	7.87805	3.11	5	1	1	2
IPI00375504.1	Isoform 3 of T-cell surface glycoprotein CD3 zeta chain	3.04898	13.5	3	1	1	1
IPI00375513.3	Isoform Soluble of Catechol O-methyltransferase	15.8674	31.67	5	4	4	6
IPI00375570.1 -PROT:Q8WTV0-3|ENSEMBL:ENSP00000365984	SCARB1 Isoform 2 of Scavenger receptor class B member 1	14.3445	6.84	2	2	2	7
IPI00375676.8	Ferritin light chain	5.33193	8.57	1	1	1	2
IPI00375705.4	Signal-regulatory protein beta-1 isoform 3	2.60023	3.27	5	1	1	1
IPI00375882.1 -PROT:Q7Z444|ENSEMBL:ENSP00000339136|REFSEQ:NP_853510|H-INV:HIT000061488|VEGA:OTTHUMP00000065857	ERAS GTPase ERas	1.76402	2.86	1	1	1	1
IPI00376394.4 -PROT:Q6ZRP7 :B3KY64|ENSEMBL:ENSP00000351536|REFSEQ:NP_859052|H-INV:HIT000098690|VEGA:OTTHUMP00000022565	QSOX2 Sulfhydryl oxidase 2	32.3357	17.21	2	3	3	14
IPI00376609.1	Isoform 2 of Nuclear pore complex protein Nup155	6.91218	3.23	2	3	3	4
IPI00376904.2	p47 protein isoform c	6.6104	8.88	4	1	1	2
IPI00377096.2	Doublecortin domain-containing protein 1	1.91019	1.98	1	1	1	1
IPI00377105.2	adducin 2 isoform d	2.61319	7.91	3	1	1	2
IPI00377167.6	Smoothelin-like protein 1	0	6.13	2	1	1	1
IPI00382475.1	PNAS-20	11.7114	15.19	3	1	1	5
IPI00382622.1	CAGH4 alternate open reading frame	0	13.74	1	1	1	1
IPI00382733.2	Isoform 3 of Leucine-rich repeat flightless-interacting protein 1	71.1695	11.04	5	6	6	22
IPI00383229.5 :Q9P0H6	UBAP2 AD-012 protein	334.724	44.43	9	19	24	154
IPI00383296.5	Isoform 2 of Heterogeneous nuclear ribonucleoprotein M	20.264	7.67	2	5	5	14
IPI00383539.4	Citrate synthase	13.7242	13.54	9	5	5	12
IPI00383581.4	cDNA FLJ61290, highly similar to Neutral alpha-glucosidase AB	53.7113	11.16	4	8	8	23
IPI00383754.1	Tryptophanyl-tRNA synthetase (Fragment)	2.81492	14.68	3	1	1	3
IPI00383810.2 :Q9UFA8	PIAS3 Putative uncharacterized protein DKFZp434O0617	12.9682	7.26	1	2	2	5
IPI00384219.1 :Q86UH9	- Gag protein	5.46302	7.55	2	2	2	2
IPI00384256.2 -PROT:Q86UU9-4|ENSEMBL:ENSP00000340461|REFSEQ:NP_001070973	TAC4 Isoform 4 of Tachykinin-4	6.02044	4.1	1	1	1	2
IPI00384331.1	Isoform 2 of Receptor expression-enhancing protein 4	0	4.62	1	1	1	1
IPI00384444.6	Keratin, type I cytoskeletal 14	184.884	38.56	42	4	16	80
IPI00384489.2	adaptor-related protein complex 1 beta 1 subunit isoform c	13.227	8.05	10	6	6	12
IPI00384556.1	Ribosomal RNA upstream binding transcription factor (Fragment)	16.9799	1.83	3	1	1	6
IPI00384633.1	Isoform 2 of TYRO protein tyrosine kinase-binding protein	7.86651	13.39	2	1	1	3
IPI00384863.1	HDCMB21P	9.05671	11.4	5	1	1	3
IPI00385011.1	Isoform 3 of GPI transamidase component PIG-T	6.06546	3.54	7	1	1	3
IPI00385252.1	Ig kappa chain V-III region GOL	7.95138	31.19	14	1	2	2
IPI00385291.2	CD82 antigen isoform 2	2.44494	4.13	2	1	1	1
IPI00385294.4	Putative uncharacterized protein C1S (Fragment)	4.60755	4.72	4	1	1	2
IPI00385943.2 :B5MEB1|ENSEMBL:ENSP00000347215	PHIP Putative uncharacterized protein PHIP	3.18417	4.71	1	1	1	1
IPI00386271.4	Calcium-binding mitochondrial carrier protein Aralar1	19.0365	4.87	4	2	2	6
IPI00386284.5 -PROT:Q8NG84|ENSEMBL:ENSP00000334794;ENSP00000355436|REFSEQ:NP_001004491|H-INV:HIT000391511|VEGA:OTTHUMP00000038053	OR2AK2 Olfactory receptor 2AK2	29.1195	11.93	3	3	3	10
IPI00386314.1	FLJ00064 protein (Fragment)	28.6548	23.91	7	4	4	16
IPI00386324.2 :Q8NGB0|ENSEMBL:ENSP00000414666	GPR142 Seven transmembrane helix receptor	2.03126	2.11	2	1	1	1
IPI00386533.3	eukaryotic translation initiation factor 4 gamma, 1 isoform 4	4.35623	1.85	19	2	2	2
IPI00386718.4	Isoform Short of Probable global transcription activator SNF2L2	12.6987	1.53	2	2	2	5
IPI00386751.2 -PROT:Q7Z4H3-2|ENSEMBL:ENSP00000316242;ENSP00000357361|VEGA:OTTHUMP00000017137	HDDC2 Isoform 2 of HD domain-containing protein 2	9.15126	4.39	1	1	2	3
IPI00386755.2	ERO1-like protein alpha	23.4599	2.99	2	1	1	7
IPI00386885.1	cDNA FLJ14414 fis, clone HEMBA1004847, highly similar to SIGNAL RECOGNITION PARTICLE 68 KD PROTEIN	0	6.73	3	1	1	1
IPI00387102.1 :Q9HBR3	GDPD5 Putative uncharacterized protein	8.08763	7.12	6	2	2	4
IPI00387120.1	Ig kappa chain V-IV region Len	4.86406	15.79	1	1	1	1
IPI00394808.1 -PROT:Q6PCB8 :B7Z902|ENSEMBL:ENSP00000302289|REFSEQ:NP_940851|H-INV:HIT000259997|VEGA:OTTHUMP00000161812	EMB Embigin	6.30134	3.15	1	1	1	3
IPI00394809.1	Apolipoprotein O-like	14.3953	4.48	3	1	1	6
IPI00394877.1	basigin isoform 4	8.3206	20	3	3	3	5
IPI00395401.3 -PROT:Q15642-3|ENSEMBL:ENSP00000415493|VEGA:OTTHUMP00000078195;OTTHUMP00000196791	TRIP10 Isoform 3 of Cdc42-interacting protein 4	37.7989	11.79	3	6	6	18
IPI00395508.2	Isoform 2 of Protein YIF1B	3.10449	4.59	5	1	1	1
IPI00395707.2	promyelocytic leukemia protein isoform 7	19.9609	5.67	15	2	2	7
IPI00395887.4	Thioredoxin-related transmembrane protein 1	66.2568	19.64	2	5	5	26
IPI00396329.1 -PROT:Q9H7B2 :A8K800;B4DWS5|ENSEMBL:ENSP00000402338|REFSEQ:NP_115570|H-INV:HIT000051368|VEGA:OTTHUMP00000017009	RPF2 Brix domain-containing protein 1	26.3676	16.83	1	4	4	12
IPI00396378.3	Isoform B1 of Heterogeneous nuclear ribonucleoproteins A2/B1	217.709	45.61	6	14	16	95
IPI00396435.3	Putative pre-mRNA-splicing factor ATP-dependent RNA helicase DHX15	37.9043	3.02	1	2	2	14
IPI00396485.3	Elongation factor 1-alpha 1	392.607	34.42	15	14	14	163
IPI00397015.2 -PROT:Q5TGY3|ENSEMBL:ENSP00000247087;ENSP00000363123|REFSEQ:NP_001025053|H-INV:HIT000261643|VEGA:OTTHUMP00000003476	AHDC1 A.T hook DNA-binding motif-containing protein 1	40.1345	22.94	1	7	7	14
IPI00397024.1	Isoform 2 of YTH domain family protein 2	0	1.13	5	1	1	1
IPI00397509.3	Isoform 4 of Pre-mRNA-processing factor 40 homolog A	6.05262	1.21	5	1	1	5
IPI00397526.3 -PROT:P35580-1 :Q6PK16;Q9BWG0;Q9UMG3|ENSEMBL:ENSP00000269243|REFSEQ:NP_005955|H-INV:HIT000196222|VEGA:OTTHUMP00000135337;OTTHUMP00000183184	MYH10 Isoform 1 of Myosin-10	4.06299	0.95	1	1	1	1
IPI00397611.2	24 kDa protein	5.54152	4.27	2	1	1	3
IPI00397904.6	Nuclear pore complex protein Nup93	21.3366	6.35	2	4	4	8
IPI00398758.1	Isoform 2 of 3,2-trans-enoyl-CoA isomerase, mitochondrial	2.16716	4.56	2	1	1	1
IPI00398771.2	28 kDa protein	10.2174	5.81	2	1	1	4
IPI00398776.3	Isoform 7 of Plectin-1	260.693	13.11	10	47	47	114
IPI00398877.5	Putative uncharacterized protein C10orf115	3.89259	9.57	1	1	1	3
IPI00398900.2 -PROT:A2RU54|ENSEMBL:ENSP00000341108|REFSEQ:NP_005510|H-INV:HIT000390811|VEGA:OTTHUMP00000020683	HMX2 Homeobox protein HMX2	12.3382	18.63	1	3	3	8
IPI00399007.7	Putative uncharacterized protein DKFZp686I04196 (Fragment)	22.6502	16.79	4	2	5	7
IPI00400838.3 -PROT:Q9N2J9	- HERV-H_3q26 provirus ancestral Env polyprotein	5.67084	7.66	2	1	1	2
IPI00400922.5	Protein RRP5 homolog	9.39519	1.12	1	1	1	2
IPI00400922.5 -PROT:Q14690 :B4DES7;B4DH82|ENSEMBL:ENSP00000358812|REFSEQ:NP_055791|H-INV:HIT000042322|VEGA:OTTHUMP00000020409	PDCD11 Protein RRP5 homolog	4.44215	4.01	3	2	2	2
IPI00401264.5	Endoplasmic reticulum resident protein ERp44	2.09396	2.46	1	1	1	1
IPI00401804.3	Isoform 3 of Vesicle-associated membrane protein 7	1.70838	4.47	2	1	1	1
IPI00401819.2	Ribosomal protein 26 (RPS26) pseudogene	2.28108	19.13	11	2	2	2
IPI00402185.5	synaptotagmin binding, cytoplasmic RNA interacting protein isoform 2	11.5301	7.54	6	2	3	7
IPI00402391.3	Isoform 3 of Heterogeneous nuclear ribonucleoprotein U-like protein 1	0	1.86	4	1	1	1
IPI00410013.3 -PROT:Q8IXZ2-1|ENSEMBL:ENSP00000262577|REFSEQ:NP_055932|H-INV:HIT000052060|VEGA:OTTHUMP00000178389	ZC3H3 Isoform 1 of Zinc finger CCCH domain-containing protein 3	40.1155	6.28	2	4	4	16
IPI00410112.2	vitamin K epoxide reductase complex, subunit 1 isoform 2	4.53152	14.13	4	1	1	3
IPI00410180.1	Isoform 5 of Alpha-endosulfine	6.17	11.97	5	1	1	3
IPI00410380.2 -PROT:Q96M98-2|ENSEMBL:ENSP00000355854;ENSP00000355855|REFSEQ:NP_001073847;NP_001073848|H-INV:HIT000052852|VEGA:OTTHUMP00000017729;OTTHUMP00000017730	PACRG Isoform 2 of Parkin coregulated gene protein	2.65605	2.25	1	1	1	1
IPI00410572.4 -PROT:Q6ZN54-1|ENSEMBL:ENSP00000268676;ENSP00000387715|REFSEQ:NP_997397|H-INV:HIT000019906|VEGA:OTTHUMP00000080564;OTTHUMP00000176849	DEF8 Isoform 1 of Differentially expressed in FDCP 8 homolog	2.89855	6.28	3	1	1	1
IPI00410714.5	Hemoglobin subunit alpha	13.9787	10.56	1	1	1	7
IPI00410716.1	Isoform 2 of Bromodomain-containing protein 3	0	1.62	6	1	1	1
IPI00411356.5 -PROT:Q9UN37 :Q49AN7;Q9NXK5;Q9UF30|ENSEMBL:ENSP00000254950|REFSEQ:NP_037377|H-INV:HIT000075148|VEGA:OTTHUMP00000081662	VPS4A Vacuolar protein sorting-associated protein 4A	23.3324	20.19	2	5	5	13
IPI00411387.1	cDNA FLJ52792, highly similar to Long-chain-fatty-acid--CoA ligase 5	10.2388	6.16	7	3	3	5
IPI00411677.3	Isoform 4 of AP-3 complex subunit delta-1	2.57831	2.06	3	1	1	1
IPI00411704.9	Isoform 1 of Eukaryotic translation initiation factor 5A-1	7.71923	23.38	3	3	3	4
IPI00411937.4	Nucleolar protein 56	66.7728	29.63	3	15	15	33
IPI00412579.6	60S ribosomal protein L10a	2.18535	7.37	2	1	1	2
IPI00412713.4	Sorting and assembly machinery component 50 homolog	8.26849	10.66	2	3	3	4
IPI00412714.3	Isoform 4 of Plasminogen activator inhibitor 1 RNA-binding protein	46.4223	14.21	4	4	4	16
IPI00412771.1	CD2-associated protein	0	2.97	1	1	1	1
IPI00412771.1 -PROT:Q9Y5K6|ENSEMBL:ENSP00000352264|REFSEQ:NP_036252|H-INV:HIT000071328|VEGA:OTTHUMP00000016562	CD2AP CD2-associated protein	53.4565	53.91	2	2	3	18
IPI00412982.4 -PROT:P46531|ENSEMBL:ENSP00000277541|REFSEQ:NP_060087|H-INV:HIT000076953|VEGA:OTTHUMP00000022594	NOTCH1 Neurogenic locus notch homolog protein 1 precursor	3.75493	1.51	2	1	1	2
IPI00413265.4 -PROT:Q8IY18 :B4E265|ENSEMBL:ENSP00000354957|REFSEQ:NP_055925|H-INV:HIT000000311|VEGA:OTTHUMP00000021442	SMC5 Structural maintenance of chromosomes protein 5	151.938	48.39	1	6	6	60
IPI00413324.6	60S ribosomal protein L17	17.6935	13.04	4	2	2	9
IPI00413436.2 -PROT:Q49B96|ENSEMBL:ENSP00000342015|REFSEQ:NP_001026788|VEGA:OTTHUMP00000200080	COX19 Cytochrome c oxidase assembly protein COX19	25.6927	8.4	1	3	3	11
IPI00413611.1	DNA topoisomerase 1	10.6317	5.62	1	3	3	5
IPI00414656.3 -PROT:O00221 :Q7LC14;Q96F31|ENSEMBL:ENSP00000275015|REFSEQ:NP_004547|H-INV:HIT000222581|VEGA:OTTHUMP00000016522	NFKBIE NF-kappa-B inhibitor epsilon	9.13265	19.38	1	3	3	4
IPI00414661.7 -PROT:Q9BRS8|ENSEMBL:ENSP00000299213|REFSEQ:NP_060827|H-INV:HIT000079762|VEGA:OTTHUMP00000176440	LARP6 La-related protein 6	0	0.13	1	1	1	4
IPI00414676.6	Heat shock protein HSP 90-beta	370.513	41.57	12	12	26	170
IPI00414836.6	Osteoclast-stimulating factor 1	0	3.74	1	1	1	1
IPI00414963.2	Isoform 2 of Polyadenylate-binding protein 2	3.48331	2.7	2	1	1	2
IPI00418194.3 -PROT:Q9HCH5-10|ENSEMBL:ENSP00000352065	SYTL2 Isoform 10 of Synaptotagmin-like protein 2	204.397	54.69	1	9	9	100
IPI00418202.2	Isoform 3 of Pyridoxal kinase	0	12.87	4	2	2	2
IPI00418262.5	Fructose-bisphosphate aldolase	78.1718	9.09	8	2	4	21
IPI00418471.6	Vimentin	1323.77	79.18	21	42	47	580
IPI00418471.6 -PROT:P08670 :B0YJC4;B0YJC5;B3KRK8;Q53HU8|ENSEMBL:ENSP00000224237|REFSEQ:NP_003371|H-INV:HIT000262376|VEGA:OTTHUMP00000019224	VIM Vimentin	7.7122	15.33	1	2	2	5
IPI00418495.5	Platelet glycoprotein 4	92.5571	21.4	7	9	9	48
IPI00418574.4	Putative uncharacterized protein ENSP00000387367	0	5.54	1	1	1	1
IPI00418774.3 -PROT:Q6ZRK6-1|ENSEMBL:ENSP00000335325|REFSEQ:NP_001008392	CCDC73 Isoform 1 of Coiled-coil domain-containing protein 73	2.73366	10.13	2	1	1	1
IPI00419258.4	High mobility group protein B1	64.6146	36.28	16	4	8	35
IPI00419562.2 -PROT:Q6NT89|REFSEQ:NP_001013664|H-INV:HIT000263375	TRNP1 TMF-regulated nuclear protein 1	19.4276	21.33	1	3	3	11
IPI00419585.9	Peptidyl-prolyl cis-trans isomerase A	219.944	63.64	26	11	12	86
IPI00419979.3	Serine/threonine-protein kinase PAK 2	0	3.81	1	1	1	2
IPI00423384.1	Isoform 3 of GRIP1-associated protein 1	4.64447	2.69	5	1	1	2
IPI00424869.2	RAP1, GTP-GDP dissociation stimulator 1 isoform 6	0	3.29	6	1	1	2
IPI00427739.1 -PROT:Q9BTT6-1 :A8K883;Q5TGN3|ENSEMBL:ENSP00000359925|REFSEQ:NP_060684|H-INV:HIT000077700|VEGA:OTTHUMP00000016634	LRRC1 Isoform 1 of Leucine-rich repeat-containing protein 1	0	9.47	1	1	1	1
IPI00430814.1	Isoform 3 of Cellular nucleic acid-binding protein	16.505	15.57	3	2	2	5
IPI00431645.1	HP protein	11.534	12.81	6	3	3	4
IPI00432363.1 -PROT:Q96PK2 :B1ALC5|ENSEMBL:ENSP00000289893|REFSEQ:NP_149033|H-INV:HIT000077229|VEGA:OTTHUMP00000009303	MACF1 Microtubule-actin cross-linking factor 1, isoform 4	9.04652	4.47	1	1	1	3
IPI00432416.4	Isoform LYN B of Tyrosine-protein kinase Lyn	20.9658	3.67	103	1	2	9
IPI00432713.1	RRLF9220	3.39826	4	1	1	1	3
IPI00433279.3	Isoform 1 of Schlafen family member 5	6.40597	2.69	2	2	2	3
IPI00434629.2 -PROT:Q9C0D6|ENSEMBL:ENSP00000260008|REFSEQ:NP_203751|H-INV:HIT000001443	FHDC1 FH2 domain-containing protein 1	8.02652	24.24	2	3	3	11
IPI00436172.1 :Q71SA9	GPR107 GCDRP	54.2207	17.26	3	3	3	19
IPI00438230.3	Isoform 2 of Transcription intermediary factor 1-beta	21.5593	7.44	2	3	3	9
IPI00440493.2	ATP synthase subunit alpha, mitochondrial	305.792	36.17	5	18	18	132
IPI00440719.2	Putative uncharacterized protein ARD1A	4.30728	12.27	2	2	2	2
IPI00442154.2 -PROT:Q6ZMV7|ENSEMBL:ENSP00000348936;ENSP00000418214|REFSEQ:NP_001004316|H-INV:HIT000249761	LEKR1 leucine, glutamate and lysine rich 1	40.7991	27.34	2	6	6	15
IPI00442367.3	Isoform 2 of Uncharacterized protein C19orf41	0	15.63	4	1	1	1
IPI00442500.1 :Q6ZNU3	- CDNA FLJ27146 fis, clone SPL09537	21.2095	2.06	1	1	1	6
IPI00445111.3	LOC100130930 Conserved hypothetical protein	20.1369	26.21	1	3	3	7
IPI00445332.1 -PROT:Q2TAZ0-5	ATG2A Isoform 4 of Autophagy-related protein 2 homolog A	62.3791	22.73	2	3	3	24
IPI00446235.2	Isoform 2 of NADH-cytochrome b5 reductase 3	58.361	22.66	5	5	5	22
IPI00446280.2 :B4E244;Q6ZVL3|ENSEMBL:ENSP00000396246	SHROOM3 cDNA FLJ55531, highly similar to Homo sapiens shroom (SHRM), mRNA	6.3933	2.04	1	1	1	3
IPI00449049.5	Poly [ADP-ribose] polymerase 1	64.8872	8.88	2	8	8	30
IPI00449112.3	OGFR protein	14.5539	8.97	5	3	3	5
IPI00449201.2	Isoform 2 of Autophagy-related protein 3	2.60808	4.18	2	1	1	1
IPI00450235.1	Nuclease sensitive element binding protein-1	51.7969	17.39	9	4	4	15
IPI00450768.7	Keratin, type I cytoskeletal 17	151.161	42.13	41	10	17	69
IPI00450866.1	Actin-related protein 2/3 complex subunit 5	9.88161	39.77	4	2	2	5
IPI00452747.6	Similar to Signal peptidase complex subunit 2	54.1001	24.78	2	5	5	24
IPI00453473.6	Histone H4	320.425	66.99	1	11	11	142
IPI00453476.2	29 kDa protein	28.0559	11.81	7	2	2	9
IPI00454910.1 -PROT:Q6DT37|ENSEMBL:ENSP00000345133|REFSEQ:NP_059995|H-INV:HIT000255935|VEGA:OTTHUMP00000042866	CDC42BPG Serine/threonine-protein kinase MRCK gamma	4.28011	4.76	2	1	1	2
IPI00455204.2	Isoform 2 of Selenoprotein N	2.16964	1.44	1	1	1	1
IPI00455315.4	Isoform 1 of Annexin A2	671.929	62.83	8	23	23	256
IPI00455328.2 -PROT:Q6IEE8|ENSEMBL:ENSP00000389348	SLFN12L Schlafen family member 12-like	44.0684	9.58	1	2	2	16
IPI00455383.4	Isoform 2 of Clathrin heavy chain 1	259.507	23.06	4	28	28	115
IPI00455457.4 :Q5TEC6|ENSEMBL:ENSP00000358175;ENSP00000376675|VEGA:OTTHUMP00000038569	- Histone H3	5.31922	12.44	1	2	2	2
IPI00455618.1 -PROT:Q6EIG7|ENSEMBL:ENSP00000371505|REFSEQ:NP_001007034|H-INV:HIT000251730	CLEC6A C-type lectin domain family 6 member A	146.489	38.24	7	9	9	54
IPI00456049.3	Isoform 2 of ATP synthase subunit d, mitochondrial	41.4727	41.61	6	4	4	17
IPI00456695.1	Isoform 2 of 26S proteasome non-ATPase regulatory subunit 1	14.9513	6.62	3	3	3	6
IPI00456708.5 -PROT:Q8TEP8-1 :B3KSV4;B7ZME9;B7ZMF0;Q9HCK3|ENSEMBL:ENSP00000317156|REFSEQ:NP_115518|H-INV:HIT000056879|VEGA:OTTHUMP00000071751	CEP192 centrosomal protein 192kDa	641.827	59.42	7	27	45	272
IPI00456745.4	cDNA FLJ61632, highly similar to SH3 domain-binding protein 1	7.52838	2.64	4	1	1	3
IPI00456747.1	ATP synthase, H+ transporting, mitochondrial F0 complex, subunit B1	96.6326	31.79	3	6	6	40
IPI00456750.2 -PROT:Q96TA1 :Q5VVW6;Q9H6L6;Q9H8K1|ENSEMBL:ENSP00000362411|REFSEQ:NP_001030611|H-INV:HIT000071610|VEGA:OTTHUMP00000022187	FAM129B Niban-like protein 1	4.81615	6.86	1	1	1	3
IPI00456925.3	Isoform 1 of Drebrin-like protein	49.1383	15.58	15	5	5	19
IPI00456969.1	Cytoplasmic dynein 1 heavy chain 1	0	0.22	1	1	1	1
IPI00456969.1 -PROT:Q14204 :B4DSR6;Q92862;Q9NRC3|ENSEMBL:ENSP00000348965|REFSEQ:NP_001367|H-INV:HIT000000031|VEGA:OTTHUMP00000028119;OTTHUMP00000065399	DYNC1H1 Cytoplasmic dynein 1 heavy chain 1	59.2675	16.05	2	5	5	18
IPI00457261.2	similar to hCG1645503	0	2.36	1	1	1	1
IPI00464968.4	Cytochrome c oxidase subunit 1	2.02546	3.29	1	1	1	1
IPI00464990.1 -PROT:P13224-2	GP1BB Isoform 2 of Platelet glycoprotein Ib beta chain	17.1035	7.14	2	2	2	6
IPI00465044.2	Protein RCC2	42.2978	11.88	1	5	5	19
IPI00465139.2 -PROT:Q86SK9-1 :B2RPG0;Q86UC8|ENSEMBL:ENSP00000316329|REFSEQ:NP_001032671|H-INV:HIT000078811|VEGA:OTTHUMP00000160803	SCD5 Isoform 1 of Stearoyl-CoA desaturase 5	0	1.65	1	1	1	1
IPI00465248.5	Isoform alpha-enolase of Alpha-enolase	431.406	60.37	7	17	21	139
IPI00465248.5 -PROT:P06733-1 :A4QMW8;A4UCS8;Q96GV1;Q9BT62|ENSEMBL:ENSP00000234590|REFSEQ:NP_001419|H-INV:HIT000270987|VEGA:OTTHUMP00000001706	ENO1 Isoform alpha-enolase of Alpha-enolase	293.514	56.85	23	4	18	106
IPI00465436.4	Catalase	25.3983	10.63	1	4	4	9
IPI00465439.5	Fructose-bisphosphate aldolase A	146.432	47.25	7	12	14	66
IPI00470468.3	Isoform 3 of Protein EFR3 homolog A	1.63775	1.03	5	1	1	1
IPI00470491.3 -PROT:Q15788-2 :A8K1V4|ENSEMBL:ENSP00000288599;ENSP00000385097|REFSEQ:NP_671756|H-INV:HIT000243822|VEGA:OTTHUMP00000155182	NCOA1 Nuclear receptor coactivator 1 isoform 2	6.49641	11.75	1	2	2	2
IPI00470720.1	Isoform Delta13 of Platelet endothelial cell adhesion molecule	170.687	18.55	7	10	10	65
IPI00470813.1	Putative uncharacterized protein DKFZp781M17165	2.24539	20.19	9	1	1	2
IPI00470847.3	Putative uncharacterized protein DKFZp762A1314 (Fragment)	0	2.03	1	1	1	1
IPI00472058.1	Neuronal protein	6.58275	21.52	3	2	2	4
IPI00472354.1 -PROT:Q8N8H1-1	ZNF321 Isoform 1 of KRAB domain-containing protein ZNF321	560.657	58.47	2	4	21	253
IPI00477803.4	Putative uncharacterized protein DKFZp781L0540 (Fragment)	3.58518	2.38	2	1	1	1
IPI00477831.2	Isoform 1 of Endoplasmic reticulum aminopeptidase 1	23.4467	1.38	2	1	1	8
IPI00478003.2	Alpha-2-macroglobulin	24.9198	5.9	7	6	6	9
IPI00478023.1	Isoform SERCA3D of Sarcoplasmic/endoplasmic reticulum calcium ATPase 3	393.934	30.96	6	20	27	147
IPI00478231.2	Transforming protein RhoA	61.0785	45.6	11	4	6	25
IPI00478236.3	Adenylate kinase 3, isoform CRA_b	1.67168	9.55	3	1	1	1
IPI00478410.2	Isoform Liver of ATP synthase subunit gamma, mitochondrial	59.2616	21.81	2	6	6	24
IPI00478728.1	P2X purinoceptor	0	4.16	2	1	1	2
IPI00478736.2	Isoform 2 of Centrosomal protein of 110 kDa	0	0.71	4	1	1	1
IPI00478809.3	Coagulation factor V	27.5066	1.98	2	3	3	11
IPI00478896.3	Ribosomal protein L7a	39.2826	12.57	4	2	2	14
IPI00479108.1	Isoform 2 of Carnitine O-palmitoyltransferase 1, liver isoform	43.8237	8.6	2	5	5	19
IPI00479143.2 -PROT:O95613 :B4DKV6|ENSEMBL:ENSP00000352572|REFSEQ:NP_006022|H-INV:HIT000220288|VEGA:OTTHUMP00000115827	PCNT Pericentrin	249.987	46.09	7	15	15	92
IPI00479163.4 -PROT:Q05D60-1 :Q6ZRU6|ENSEMBL:ENSP00000298050|REFSEQ:NP_857596|H-INV:HIT000047846	CCDC67 Isoform 1 of Coiled-coil domain-containing protein 67	13.0714	9.82	3	3	3	9
IPI00479186.7	Isoform M2 of Pyruvate kinase isozymes M1/M2	503.138	58	14	27	27	191
IPI00479523.6 -PROT:O75962-2 :B4E3M5|H-INV:HIT000219811	TRIO Isoform 2 of Triple functional domain protein	135.261	32.37	2	10	10	94
IPI00479616.5 -PROT:Q17RD7-2	SYT16 Isoform 2 of Synaptotagmin-16	3.64127	2.17	2	1	1	3
IPI00479722.2	Proteasome activator complex subunit 1	63.4973	27.71	2	7	7	27
IPI00479877.4	aldehyde dehydrogenase 9A1	0	1.93	1	1	1	1
IPI00479905.5	NADH dehydrogenase [ubiquinone] 1 beta subcomplex subunit 10	16.9386	12.21	2	2	2	7
IPI00479997.4	Stathmin	35.0585	29.53	8	4	4	16
IPI00480192.1	Retinol binding protein 4, plasma	5.0486	9.05	3	1	1	1
IPI00513685.1	OTTHUMP00000017297	4.21967	12.93	2	1	1	2
IPI00513841.1	Nicastrin	14.9324	5.48	6	1	1	5
IPI00513986.2	Isoform 2 of Type-1 angiotensin II receptor-associated protein	9.16181	14.47	2	1	1	4
IPI00514067.1	Guanine nucleotide binding protein (G protein), q polypeptide	19.882	16.47	2	2	2	8
IPI00514090.2	Isoform 2 of Leukotriene A-4 hydrolase	16.5506	9.5	8	4	4	8
IPI00514111.3 -PROT:Q5VX52-1 :A6NG49|ENSEMBL:ENSP00000263717;ENSP00000393880|REFSEQ:NP_001074941|VEGA:OTTHUMP00000011572	SPATA1 spermatogenesis associated 1	1.70574	5.71	2	1	1	1
IPI00514143.2	KIAA1984 Protein	16.3842	18.41	1	2	3	6
IPI00514286.1	ATPase family, AAA domain containing 3A	5.89298	7.64	10	1	1	3
IPI00514330.5	hepatoma-derived growth factor isoform c	70.1058	41.2	4	7	8	26
IPI00514438.1 :Q5SPY9|ENSEMBL:ENSP00000360659|VEGA:OTTHUMP00000022637	NPDC1 Neural proliferation, differentiation and control, 1	2.90344	1.96	1	1	1	1
IPI00514622.2 -PROT:O60518 :B4DTX6;B4E340|ENSEMBL:ENSP00000259569|REFSEQ:NP_036548|H-INV:HIT000054220|VEGA:OTTHUMP00000021039	RANBP6 Ran-binding protein 6	12.149	25.93	1	2	2	5
IPI00514755.4	Stromal cell derived factor 4	0	2.88	5	1	1	1
IPI00514884.7	peptidylprolyl isomerase-like 6 isoform 2	0	6.81	3	1	1	1
IPI00514893.3 -PROT:Q86T65|ENSEMBL:ENSP00000274867;ENSP00000381876|REFSEQ:NP_056160|H-INV:HIT000000087|VEGA:OTTHUMP00000016351;OTTHUMP00000180661	DAAM2 Disheveled-associated activator of morphogenesis 2	13.7652	14.66	8	1	2	6
IPI00549189.4 -PROT:P52888 :B4DU96;Q96CV8;Q9BW75|ENSEMBL:ENSP00000304467|REFSEQ:NP_003240|H-INV:HIT000030855|VEGA:OTTHUMP00000078155	THOP1 Thimet oligopeptidase	7.16211	24.39	1	1	1	2
IPI00549869.4 -PROT:Q96NG3-1|ENSEMBL:ENSP00000366766|REFSEQ:NP_113609|H-INV:HIT000025356|VEGA:OTTHUMP00000181197	TTC25 Isoform 1 of Tetratricopeptide repeat protein 25	9.28978	4.75	2	3	3	7
IPI00549955.3	Meiosis-specific nuclear structural protein 1	0	1.82	1	1	1	1
IPI00550069.3	Ribonuclease inhibitor	123.241	32.97	1	11	11	46
IPI00550363.3	Transgelin-2	146.918	51.26	5	8	8	54
IPI00550364.8	Phosphoglucomutase-2	24.1163	8.82	1	5	5	12
IPI00550477.2 -PROT:Q9BRR8 :A8K8Y8;B2RDX4|ENSEMBL:ENSP00000170564|REFSEQ:NP_060495|H-INV:HIT000032610|VEGA:OTTHUMP00000076417	GPATCH1 G patch domain-containing protein 1	31.9255	17.07	1	4	4	9
IPI00550523.5	Isoform 1 of Atlastin-3	17.1329	13.86	2	4	4	8
IPI00550591.1	T-complex protein 1 isoform b	22.7975	10.72	2	3	3	9
IPI00550917.3	Twinfilin-2	4.62644	7.74	4	2	2	3
IPI00551024.4	Bifunctional ATP-dependent dihydroxyacetone kinase/FAD-AMP lyase (cyclizing)	6.21566	3.65	1	1	1	2
IPI00552208.1	TP53 regulating kinase	6.96659	17.36	2	1	1	2
IPI00552590.1	chaperonin containing TCP1, subunit 6A isoform b	8.45914	8.64	2	3	3	5
IPI00552715.1	chaperonin containing TCP1, subunit 3 isoform c	15.652	9.86	4	3	3	6
IPI00552768.1	Thioredoxin, isoform CRA_b	1.78856	10.59	2	1	1	2
IPI00552772.2	Isoform 5 of Minor histocompatibility antigen H13	6.26453	2.99	4	1	1	3
IPI00552787.4 -PROT:Q5T481 :B4DZ92;B5A868|ENSEMBL:ENSP00000358532;ENSP00000358534|REFSEQ:NP_001127835|H-INV:HIT000057210|VEGA:OTTHUMP00000020478	RBM20 RNA binding motif protein 20	9.56283	5.03	2	1	1	2
IPI00552913.4	Isoform 2 of Syntaxin-7	4.49853	16.32	3	2	2	2
IPI00552972.2	Putative uncharacterized protein RPN2	183.708	30.63	7	10	10	71
IPI00552978.1	Cohesin subunit SA-2	2.17885	2.03	2	1	1	1
IPI00552984.1	Proteasome (Prosome, macropain) subunit, beta type, 8	4.33678	5.56	5	1	1	3
IPI00553153.1	Putative uncharacterized protein DKFZp564G0422	6.6503	7.48	1	1	1	3
IPI00553155.1	Pyruvate dehydrogenase (Lipoamide) alpha 1	2.39346	10.74	5	1	1	1
IPI00554443.2 -PROT:Q9H668|ENSEMBL:ENSP00000224950;ENSP00000358779|REFSEQ:NP_079204|H-INV:HIT000296380|VEGA:OTTHUMP00000020417;OTTHUMP00000020418	OBFC1 Oligonucleotide/oligosaccharide-binding fold-containing protein 1	18.9322	29.5	2	6	6	19
IPI00554521.2	Ferritin heavy chain	2.96465	8.2	1	1	1	1
IPI00554617.2	cDNA FLJ57277, highly similar to Tripeptidyl-peptidase 1	10.8651	7.27	6	2	2	9
IPI00554656.1 :Q5CZ70|ENSEMBL:ENSP00000410150	DGCR2 Putative uncharacterized protein DKFZp686I1730	109.824	27.67	3	16	16	42
IPI00554701.2	Cytochrome b-c1 complex subunit 9	2.11374	26.98	1	1	1	3
IPI00554761.2	Non-histone chromosomal protein HMG-14	54.4809	44	10	4	4	34
IPI00554761.2 -PROT:P05114 :Q3B790;Q6NSG7|ENSEMBL:ENSP00000370125|REFSEQ:NP_004956|H-INV:HIT000276716|VEGA:OTTHUMP00000068966	HMGN1;LOC643790 Non-histone chromosomal protein HMG-14	5.52252	4.93	1	1	1	3
IPI00554798.2	Histone H2B type 1-M	258.947	70.63	15	3	11	113
IPI00555697.2	cDNA FLJ56922, highly similar to Dipeptidyl-peptidase 2	1.84705	5.63	2	1	1	1
IPI00555723.1	Isoform 2 of Protein sel-1 homolog 1	3.17664	8.97	2	1	1	1
IPI00555749.1	Proteasome 26S ATPase subunit 5 variant (Fragment)	2.95349	4.64	3	1	1	1
IPI00555812.4	Isoform 1 of Vitamin D-binding protein	15.4824	11.18	2	3	3	4
IPI00555876.1 -PROT:Q58FG0|H-INV:HIT000333301	HSP90AA5P Putative heat shock protein HSP 90-alpha A5	20.8128	19.18	2	5	5	8
IPI00556253.4	Isoform 1 of Adenylate kinase domain-containing protein 2	5.58395	2.53	3	1	1	2
IPI00556256.1	DDX19-like protein variant (Fragment)	0	3.51	7	1	1	1
IPI00556297.1	Arginine/serine-rich splicing factor 6 variant (Fragment)	1.87358	3.23	3	1	1	1
IPI00556459.1	Serine/cysteine proteinase inhibitor clade G member 1 splice variant 2 (Fragment)	17.5336	11.11	3	3	3	6
IPI00556469.1	Isoform 2 of Charged multivesicular body protein 1a	1.74776	11.76	2	1	1	1
IPI00556589.3	4 kDa protein	7.16757	34.29	2	1	1	3
IPI00604431.1	Isoform 2 of Cullin-associated NEDD8-dissociated protein 1	1.79427	2.54	2	2	2	2
IPI00604620.3	Nucleolin	164.21	19.86	7	14	14	71
IPI00604713.3	Isoform 2 of Cytoskeleton-associated protein 4	33.3168	9.2	4	3	3	9
IPI00604778.1	vacuolar protein sorting 13C protein isoform 1B	2.61232	0.42	5	1	1	1
IPI00607675.1	Isoform 2 of Krueppel-like factor 3	0	10.78	1	1	1	1
IPI00607732.1	Isoform 2 of Nicalin	1.82893	2.31	2	1	1	1
IPI00607750.1	Isoform 2 of Tomoregulin-2	1.7192	2.31	2	1	1	1
IPI00607850.1	Isoform 3 of Citron Rho-interacting kinase	1.94276	0.91	3	1	1	1
IPI00619938.2	Isoform 3 of Rho GTPase-activating protein 30	6.06311	1.57	2	1	1	2
IPI00639797.1	Hydroxysteroid (17-beta) dehydrogenase 10	21.5307	40.24	3	4	4	7
IPI00640006.1	GDP dissociation inhibitor 2 isoform 2	47.7763	27.25	6	7	9	19
IPI00640037.1	Ribosomal protein L5	10.6016	22.22	2	2	2	4
IPI00640051.2	Selenophosphate synthetase 1, isoform CRA_a	11.6728	6.54	2	1	1	4
IPI00640090.1	Putative uncharacterized protein MGEA5	2.195	3.52	5	1	1	1
IPI00640276.1	EF-hand domain-containing family member A1	1.99705	3.92	1	1	1	1
IPI00640416.3	19 kDa protein	9.98995	13.45	3	2	2	5
IPI00640721.1 :Q4VY19;Q59EQ2|ENSEMBL:ENSP00000394729|VEGA:OTTHUMP00000043877	YWHAB Tyrosine 3-monooxygenase/tryptophan 5-monooxygenase activation protein, beta polypeptide	15.0291	3.87	3	3	3	7
IPI00640739.1	Isoform 2 of Transmembrane protein 41B	0	9.9	2	1	1	1
IPI00640741.1	19 kDa protein	48.7743	36.84	7	6	7	33
IPI00640833.1	acidic (leucine-rich) nuclear phosphoprotein 32 family, member E isoform 3	16.5924	7.27	3	1	1	5
IPI00640965.1	SUMO1 activating enzyme subunit 1 isoform b	5.35438	4.01	3	1	1	2
IPI00640991.2	Isoform 2 of Uncharacterized protein C1orf71	7.50312	2.27	2	1	1	2
IPI00641153.3	Isoform 1 of Golgi apparatus protein 1	7.33826	1.7	4	2	2	4
IPI00641329.1	Isoform 2 of Zinc finger protein 611	1.70288	0.94	2	1	1	1
IPI00641334.3	Putative uncharacterized protein DKFZp686M0619	21.5698	51.18	2	3	3	14
IPI00641426.1	Transmembrane emp24 protein transport domain containing 5	3.71272	4.32	3	1	1	2
IPI00641437.1	HEAT repeat containing 1	2.18055	0.63	2	1	1	1
IPI00641552.2	WD repeat domain 46	2.53669	4.35	7	1	1	1
IPI00641719.1	Surfeit 4	14.982	12.37	5	2	2	6
IPI00641861.1	SH3-domain kinase binding protein 1	2.9155	12.75	7	1	1	2
IPI00641875.3	cDNA FLJ52318, highly similar to Neutrophil cytosol factor 2	7.41397	2.92	4	1	1	3
IPI00642042.3	Putative uncharacterized protein DKFZp686J1372	594.451	59.91	10	13	22	263
IPI00642046.1	RSL1D1 protein	15.9823	9.2	2	3	3	8
IPI00642218.1	Putative uncharacterized protein EBP	1.89615	6.85	3	1	1	1
IPI00642256.2	Isoform 2 of F-actin-capping protein subunit beta	27.4918	26.47	6	5	5	12
IPI00642549.2	cDNA FLJ56531, highly similar to UV excision repair protein RAD23 homolog B	3.30723	4.47	3	2	2	3
IPI00642638.4	Similar to EMI domain-containing protein 1 precursor	2.70277	13.82	1	1	1	1
IPI00642657.1	Isoform 3 of Choline transporter-like protein 1	2.96207	2.15	3	1	1	1
IPI00642807.1	NADH dehydrogenase (Ubiquinone) 1 beta subcomplex, 8, 19kDa, isoform CRA_a	1.7161	12.9	2	2	2	4
IPI00642816.2	Signal recognition particle 9 kDa protein	5.4848	12.79	1	1	1	2
IPI00643041.3	GTP-binding nuclear protein Ran	23.7497	9.72	6	2	2	12
IPI00643781.1	PSIP1 protein	20.8221	21.88	3	6	6	14
IPI00643876.2 :B7Z1Y7|VEGA:OTTHUMP00000019234	TRDMT1 cDNA FLJ50466, highly similar to DNA (cytosine-5)-methyltransferase-like protein 2	35.8933	10.3	5	3	3	14
IPI00644210.3	Isoform 4 of Putative oxidoreductase GLYR1	7.04768	4.96	5	2	2	8
IPI00644224.2	cDNA FLJ54020, highly similar to Heterogeneous nuclear ribonucleoprotein U	166.115	21.05	5	12	12	70
IPI00644231.3	Isoform 1 of Cytoplasmic FMR1-interacting protein 1	29.8503	6.46	11	8	8	18
IPI00644515.1	Putative uncharacterized protein TFAM	9.2262	8.88	2	2	2	4
IPI00644989.2	Isoform 1 of Protein disulfide-isomerase A6	139.277	30	2	8	8	50
IPI00645078.1	Ubiquitin-like modifier-activating enzyme 1	107.268	16.35	9	11	11	39
IPI00645201.1	Ribosomal protein S8	24.1772	5.85	2	1	1	11
IPI00645206.2 -PROT:O14917-1|ENSEMBL:ENSP00000367151|REFSEQ:NP_001035519|H-INV:HIT000091518|VEGA:OTTHUMP00000018476	PCDH17 Isoform 1 of Protocadherin-17	29.3671	42	1	2	2	11
IPI00645234.1	Selectin P	6.87393	4.5	8	2	2	4
IPI00645440.2	Isoform 2 of TRAF3-interacting JNK-activating modulator	35.8175	17.7	8	7	7	14
IPI00645572.1	Major histocompatibility complex, class II, DR alpha	11.9587	16.16	7	3	3	6
IPI00645645.1 :Q5TB94|ENSEMBL:ENSP00000391270;ENSP00000404479|VEGA:OTTHUMP00000016246	TCP11 T-complex 11 homolog	7.11263	0.41	1	1	1	3
IPI00645667.1	Isoform 3 of Lysophospholipid acyltransferase 7	19.7109	13.08	8	3	3	9
IPI00646304.4	Peptidyl-prolyl cis-trans isomerase B	93.7179	25	9	6	7	39
IPI00646424.3 -PROT:Q8IZ83-2|ENSEMBL:ENSP00000398675|VEGA:OTTHUMP00000077539	ALDH16A1 Isoform 2 of Aldehyde dehydrogenase family 16 member A1	4.46422	19.23	1	1	1	3
IPI00646486.1	Isoform 2 of Heterochromatin protein 1-binding protein 3	53.4874	19.22	9	7	7	26
IPI00646625.1	Antigen peptide transporter 1	77.2792	14.73	2	7	7	26
IPI00646719.1	Novel protein	6.63793	4	3	1	1	3
IPI00646721.1	Ubiquitin carboxyl-terminal hydrolase	1.61325	0.92	2	1	1	1
IPI00646767.1	24 kDa protein	4.78852	3.83	4	1	1	3
IPI00646773.2	Isoform 2 of Gelsolin	275.11	41.31	7	20	20	115
IPI00646871.3 :B1AK51;B3KRD4|ENSEMBL:ENSP00000367240;ENSP00000367245|VEGA:OTTHUMP00000001140	CHD5 Chromodomain helicase DNA binding protein 5	27.5122	10.45	3	4	4	11
IPI00646909.2	Tubulin alpha-8 chain	179.89	36.08	8	2	12	79
IPI00647106.1	Isoform 2 of Disks large-associated protein 5	0	2.88	3	1	1	1
IPI00647163.1 -PROT:Q96EI5-2|ENSEMBL:ENSP00000361712|H-INV:HIT000077103|VEGA:OTTHUMP00000160533	TCEAL4 Isoform 2 of Transcription elongation factor A protein-like 4	67.2124	4.95	2	2	3	27
IPI00647194.1	RER1 retention in endoplasmic reticulum 1 homolog	8.29359	11.39	3	1	1	2
IPI00647324.2	50 kDa protein	5.92746	6.94	5	2	2	3
IPI00647613.4	Isoform 2 of Leukocyte common antigen	480.25	30.36	6	32	32	231
IPI00647720.1	Isoform 1 of Serine/arginine repetitive matrix protein 1	15.4621	5.64	3	2	2	6
IPI00647942.1	Putative uncharacterized protein SNRPE	10.346	23.08	3	1	1	4
IPI00651653.1	Isoform 3 of Probable ATP-dependent RNA helicase DDX17	39.0901	8.13	11	4	4	14
IPI00654711.2	sulfotransferase family, cytosolic, 1A, phenol-preferring, member 1 isoform b	0	4.15	8	1	1	1
IPI00654717.1	inorganic pyrophosphatase 2 isoform 5 precursor	45.6671	13.92	8	3	3	16
IPI00654754.1 :Q49A90	UBB;UBC;RPS27A RPS27A protein	39.3641	11.31	2	3	3	18
IPI00654820.2	ATP synthase subunit a	11.2497	5.93	1	2	2	5
IPI00657664.2	31 kDa protein	90.0966	40.36	13	7	7	35
IPI00657946.2	Putative uncharacterized protein CD163L1	0	0.91	4	1	1	1
IPI00658013.1	nucleophosmin 1 isoform 3	93.2511	43.63	11	7	7	47
IPI00719366.1	vacuolar H+ ATPase E1 isoform c	10.8034	4.59	3	1	1	8
IPI00719611.2	Isoform 2 of Glycerol-3-phosphate dehydrogenase, mitochondrial	13.6801	5.66	2	3	3	7
IPI00719757.1 -PROT:Q9Y6M7-5 :C9J9I5;C9JAI2|ENSEMBL:ENSP00000373429;ENSP00000411031|VEGA:OTTHUMP00000208476	SLC4A7 Isoform 5 of Sodium bicarbonate cotransporter 3	253.636	42.11	12	4	16	100
IPI00719814.1	ATP synthase, H+ transporting, mitochondrial F0 complex, subunit F2 isoform 2d	16.6469	48.98	5	2	2	7
IPI00737530.1	similar to actin related protein 2/3 complex subunit 1B	84.8463	23.51	9	6	6	32
IPI00738381.2	Elongation factor 1-gamma	23.1849	9.61	5	3	3	11
IPI00739998.1	Similar to Actin, cytoplasmic 1	0	15.74	1	1	1	1
IPI00740142.2	similar to U5 snRNP-specific 200kD protein, partial	35.7882	5.29	3	6	6	12
IPI00742682.2	Nucleoprotein TPR	10.2567	1.06	1	2	2	4
IPI00742823.1	LOC283547 Similar to DNA-binding protein	4.5582	5.34	1	4	4	10
IPI00742831.3 -PROT:Q05BV3-3 :A6NIN2;B9EK59|ENSEMBL:ENSP00000370039|REFSEQ:NP_899243|H-INV:HIT000047959|VEGA:OTTHUMP00000028243	EML5 Isoform 3 of Echinoderm microtubule-associated protein-like 5	2.9527	2.33	1	1	1	1
IPI00742980.1	PLEK protein variant (Fragment)	12.7827	12.99	2	3	3	4
IPI00743987.1	CDNA FLJ20802 fis, clone ADSU01223	1.79643	7.63	1	1	1	2
IPI00744135.2	Isoform 2 of Ribosome-binding protein 1	1.94225	1.33	4	1	1	1
IPI00744692.1	Transaldolase	55.4039	21.07	1	7	7	24
IPI00745038.3 -PROT:Q5VUJ6 :Q08AD5|ENSEMBL:ENSP00000325091;ENSP00000360996|REFSEQ:NP_065922|H-INV:HIT000055840|VEGA:OTTHUMP00000023873	LRCH2 Leucine-rich repeat and calponin homology domain-containing protein 2	476.344	53.8	11	21	21	177
IPI00745431.1	Similar to Gonadotropin inducible transcription repressor 1	0	3.33	1	1	1	1
IPI00745455.2	Isoform 2 of Engulfment and cell motility protein 1	15.7505	11.34	8	2	2	6
IPI00745814.2	LOC100287770;LOC100291562 hypothetical protein XP_002343109	3.57943	6.57	3	1	1	1
IPI00745836.2	LOC728153 Conserved hypothetical protein	135.67	16.52	8	13	13	51
IPI00745872.2	Isoform 1 of Serum albumin	1053.13	67.65	8	41	41	389
IPI00746205.1	proteasome activator subunit 2	2.57084	3.77	3	1	1	1
IPI00746352.1	SH3 domain-binding glutamic acid-rich-like protein 3	95.0003	78.49	3	6	6	37
IPI00748145.2	Isoform 1 of Guanine nucleotide-binding protein G(i), alpha-2 subunit	255.287	45.63	24	8	11	96
IPI00748216.1	cDNA FLJ20187 fis, clone COLF0433	3.72542	3.29	1	1	1	4
IPI00748682.2	- Pheromone shutdown-related, TraB family protein	118.694	44.28	47	4	7	52
IPI00748715.2	SEPT9 protein (Fragment)	11.6681	4.4	6	1	1	4
IPI00748835.1	cDNA FLJ45715 fis, clone FELNG2000720, highly similar to CD166 antigen	2.43802	7.87	7	1	1	1
IPI00748856.3	967 kDa protein	0	0.1	1	1	1	1
IPI00748916.2	Dedicator of cytokinesis protein 11	2.31263	0.53	2	1	1	1
IPI00748955.3	Platelet glycoprotein Ib alpha chain	93.5268	13.58	2	7	7	43
IPI00749059.4	37 kDa protein	1.64242	3.01	3	1	1	1
IPI00749237.1	6.8 kDa mitochondrial proteolipid	1.76943	12.07	2	1	1	1
IPI00749279.2 :A6NMX9|ENSEMBL:ENSP00000368252|H-INV:HIT000278994|VEGA:OTTHUMP00000165090	hCG_17955 Putative uncharacterized protein ENSP00000368252	232.065	34.17	2	17	17	83
IPI00759507.1	Isoform 1 of Transcription elongation factor A protein-like 1	0	8.92	1	1	1	1
IPI00759832.1	Isoform Short of 14-3-3 protein beta/alpha	451.567	63.11	8	6	13	182
IPI00760676.1	Isoform 3 of Ras association domain-containing protein 4	0	4.78	4	1	1	1
IPI00760722.1	serine/threonine protein kinase MST4 isoform 2	5.83224	4.42	7	1	1	2
IPI00760924.1	Isoform 2 of Rho GTPase-activating protein 18	4.99126	1.94	2	1	1	2
IPI00760928.1	Isoform 3 of KN motif and ankyrin repeat domain-containing protein 2	0	0.71	3	1	1	1
IPI00761107.1	Isoform 2 of Transmembrane and coiled-coil domain-containing protein 1	7.19736	8.88	3	1	1	3
IPI00783271.1	Leucine-rich PPR motif-containing protein, mitochondrial	12.9631	4.02	1	3	4	6
IPI00783396.1 :Q13038|H-INV:HIT000218438	ABCA2 ATP-binding cassette protein (Fragment)	4.56578	2.02	1	1	1	2
IPI00783665.4	Laminin subunit alpha-5	0	0.54	1	1	1	1
IPI00783781.1 -PROT:Q92621 :A6H8X3;B4DE72;Q4VBX7;Q6DKH1;Q6P486|ENSEMBL:ENSP00000285968|REFSEQ:NP_055950|H-INV:HIT000042360|VEGA:OTTHUMP00000208108	NUP205 Nuclear pore complex protein Nup205	0	3.82	1	1	1	1
IPI00783982.1	Coatomer subunit gamma	27.6409	10.3	4	6	6	13
IPI00783987.2	Complement C3 (Fragment)	57.2623	12.33	4	13	13	18
IPI00784154.1	60 kDa heat shock protein, mitochondrial	437.403	47.82	11	21	21	158
IPI00784295.2	Isoform 1 of Heat shock protein HSP 90-alpha	371.529	28.69	15	9	22	162
IPI00784320.2 -PROT:Q6ZRV2|ENSEMBL:ENSP00000373565;ENSP00000378535|REFSEQ:NP_940890|VEGA:OTTHUMP00000164909;OTTHUMP00000178414	FAM83H Protein FAM83H	23.0203	25.71	1	3	3	11
IPI00784560.3	Isoform 3 of Serine/arginine repetitive matrix protein 2	6.25135	5.47	3	1	1	2
IPI00784985.1	IGK@ protein	81.3822	42.98	25	5	6	25
IPI00786896.1	Isoform 4 of Nebulin-related-anchoring protein	0	1.12	4	1	1	1
IPI00786995.1	similar to protein kinase, DNA-activated, catalytic polypeptide	267.246	15.21	3	47	47	128
IPI00787587.2	LOC729549 similar to UNCoordinated family member	74.6689	25.58	1	5	5	24
IPI00787853.2 -PROT:Q9NX62|ENSEMBL:ENSP00000262644|REFSEQ:NP_060283|H-INV:HIT000262782|VEGA:OTTHUMP00000177698	IMPAD1 Inositol monophosphatase 3	143.704	26.59	1	9	9	56
IPI00788599.5	thromboxane A synthase 1, platelet isoform 1	67.123	17.04	6	7	7	23
IPI00788624.1	31 kDa protein	123.674	34.19	6	10	10	59
IPI00788670.1	Putative uncharacterized protein ZNF207	2.8211	2.91	5	1	1	1
IPI00788680.1	24 kDa protein	2.9169	7.49	3	1	1	1
IPI00788736.1	9 kDa protein	9.14095	32.95	2	1	1	3
IPI00788786.1	cDNA FLJ59036, highly similar to von Willebrand factor	21.8896	1.92	3	5	5	10
IPI00788826.1	Isoform 4 of Poly(U)-binding-splicing factor PUF60	12.8027	3.21	6	1	1	3
IPI00788836.1	cDNA FLJ57320, highly similar to Dihydrolipoyllysine-residue acetyltransferase component of pyruvate dehydrogenase complex, mitochondrial	6.28361	2.77	2	1	1	2
IPI00788837.2	cDNA FLJ54752, highly similar to Poly(rC)-binding protein 2	49.9665	19.86	18	2	4	19
IPI00788996.1	20 kDa protein	3.66539	4.37	3	1	1	3
IPI00789008.1	Flotillin-2	17.7958	11.21	3	4	4	7
IPI00789029.1	cDNA FLJ30458 fis, clone BRACE2009421, highly similar to NUCLEOSOME ASSEMBLY PROTEIN 1-LIKE 1	33.698	19.29	5	4	4	18
IPI00789041.2	Isoform 1 of Pinin	2.08526	3.49	2	1	2	2
IPI00789069.2	cDNA FLJ61158, highly similar to ADP-ribosylation factor-like protein 8B	1.65978	10.73	3	2	2	3
IPI00789078.1	Superoxide dismutase	2.12143	7.41	2	1	1	1
IPI00789253.1	33 kDa protein	38.6744	15.73	4	3	3	13
IPI00789287.1	12 kDa protein	12.1031	9.71	10	1	1	5
IPI00789477.1	cDNA FLJ58679, highly similar to Lactotransferrin	2.76515	1.8	3	1	1	1
IPI00789618.2 -PROT:Q8N4P3-1|ENSEMBL:ENSP00000377814|VEGA:OTTHUMP00000176772;OTTHUMP00000180561	HDDC3 Isoform 1 of HD domain-containing protein 3	93.448	26.95	4	11	11	44
IPI00789763.1	24 kDa protein	19.9517	13.02	5	3	3	14
IPI00789807.1	11 kDa protein	9.27542	21.98	4	1	1	5
IPI00789880.1	82 kDa protein	2.99296	2.05	6	1	1	1
IPI00790124.1	18 kDa protein	10.9996	6.41	3	1	1	6
IPI00790132.2	Putative uncharacterized protein ITPR2	4.16559	1.11	13	2	2	3
IPI00790135.1	79 kDa protein	6.85331	3.17	5	2	2	4
IPI00790217.1	12 kDa protein	1.6426	11.93	4	1	1	1
IPI00790267.1	26 kDa protein	13.7759	8.76	3	2	2	6
IPI00790317.1	Dolichyl-phosphate mannosyltransferase polypeptide 1, catalytic subunit	5.26945	9.41	4	2	2	6
IPI00790455.1	14 kDa protein	1.77424	7.09	4	1	1	1
IPI00790462.1	Prostaglandin E synthase 3 (Cytosolic), isoform CRA_d	6.22465	24.62	7	3	3	5
IPI00790695.1	Putative uncharacterized protein RPL30	18.4042	31.37	4	1	1	6
IPI00790784.2	Isoform 2 of Alpha-1-antitrypsin	64.057	30.36	4	7	7	19
IPI00790799.1	16 kDa protein	28.5747	20.14	4	3	3	11
IPI00790856.1	9 kDa protein	1.98521	21.18	5	1	2	3
IPI00790949.1	Putative uncharacterized protein NDUFB4	6.89892	26.09	3	1	1	2
IPI00791083.1	20 kDa protein	0	5.75	5	1	1	1
IPI00791144.2	EPB41 protein	2.31872	3.41	10	2	2	3
IPI00791291.1	cDNA FLJ40730 fis, clone TKIDN2000464, highly similar to N-acetylgalactosamine kinase	0	3.67	3	1	1	1
IPI00791325.1 -PROT:Q15397 :B2RDG4|ENSEMBL:ENSP00000380982|REFSEQ:NP_055693|H-INV:HIT000385083|VEGA:OTTHUMP00000020987	KIAA0020 Pumilio domain-containing protein KIAA0020	35.7929	24.07	2	4	4	13
IPI00791448.1	cDNA FLJ51469, highly similar to 60S acidic ribosomal protein P0	86.0811	38.13	12	6	6	31
IPI00791507.1 :B9A015|ENSEMBL:ENSP00000387036|VEGA:OTTHUMP00000177140;OTTHUMP00000205255	DOCK5 Putative uncharacterized protein DOCK5	2.64752	8.62	1	2	2	4
IPI00791523.1	7 kDa protein	2.59756	21.88	2	1	1	2
IPI00791846.1	26 kDa protein	1.60725	3.81	2	1	1	1
IPI00791887.1	25 kDa protein	1.77891	4.68	2	1	1	1
IPI00791971.1	9 kDa protein	4.94031	27.06	3	1	2	3
IPI00792032.3	Multidrug resistance protein 1	0	1.4	3	1	1	1
IPI00792087.1	Putative uncharacterized protein CTTN	19.8132	18.38	4	3	3	7
IPI00792186.4	cDNA FLJ56536, highly similar to ATP-binding cassette sub-family F member 1	0	2.06	3	1	1	2
IPI00792330.2	Putative uncharacterized protein ARF4	9.42686	33.07	4	1	3	5
IPI00792537.1	21 kDa protein	341.553	61.54	5	9	9	106
IPI00792632.1	DCTN2 5 kDa protein	3.51662	7.24	1	1	1	2
IPI00792661.1	7 kDa protein	3.30893	23.73	4	1	1	1
IPI00792673.1	24 kDa protein	36.4994	25.76	3	4	4	15
IPI00792677.1	cDNA FLJ60097, highly similar to Tubulin alpha-ubiquitous chain	511.595	68.51	21	5	22	191
IPI00792772.1	Putative uncharacterized protein STX8	5.70978	14.4	3	1	1	3
IPI00792916.2	protein kinase C substrate 80K-H isoform 2	149.931	17.33	4	8	8	54
IPI00793438.1	AT rich interactive domain 3B	1.64508	1.61	2	1	1	1
IPI00793599.1	cDNA FLJ58866, highly similar to Very-long-chain specific acyl-CoAdehydrogenase, mitochondrial	6.85441	11.21	5	2	2	3
IPI00793696.1	19 kDa protein	9.22122	11.9	6	2	2	5
IPI00793699.1	Putative uncharacterized protein SMARCE1	7.41109	8.28	5	1	1	3
IPI00793710.1	cDNA FLJ51273, highly similar to Transmembrane protein 11	1.83853	4.65	2	1	1	1
IPI00793767.1	22 kDa protein	51.508	16.33	7	3	3	19
IPI00793787.1	SH3D20;ARHGAP27 4 kDa protein	7.49969	6.29	1	1	1	3
IPI00793874.1	sideroflexin 3	11.4124	7.38	3	1	2	5
IPI00794003.1	18 kDa protein	19.1487	13.38	5	2	2	7
IPI00794229.1	9 kDa protein	0	43.84	2	2	2	2
IPI00794246.1	36 kDa protein	4.3424	3.15	5	1	1	4
IPI00794265.1	10 kDa protein	2.49335	22.68	1	1	1	1
IPI00794448.1	Putative uncharacterized protein ADAM10	20.0705	3	2	2	2	9
IPI00794663.1	Tubulin, alpha 1 (Testis specific), isoform CRA_a	401.969	65.13	15	5	22	172
IPI00794746.1	Putative uncharacterized protein RPL7	9.26932	5.29	6	1	1	4
IPI00794829.1	ACADS 16 kDa protein	79.3754	16.26	6	3	5	31
IPI00794875.1	41 kDa protein	23.017	7.8	4	2	2	8
IPI00794900.3 :B2R5Y2;B7Z809|VEGA:OTTHUMP00000028302	MTHFD1 cDNA FLJ56016, highly similar to C-1-tetrahydrofolate synthase, cytoplasmic	2.25627	9.31	1	1	1	1
IPI00795078.1	5 kDa protein	10.8053	25.58	6	1	1	5
IPI00795180.3	cDNA FLJ59673, highly similar to Homo sapiens growth and transformation-dependent protein (E2IG5), mRNA	2.10165	12.06	4	1	1	1
IPI00795199.2 :Q9Y438|ENSEMBL:ENSP00000380001	FAM171A1 Astroprincin	152.307	26.24	3	5	5	69
IPI00795257.3	32 kDa protein	304.953	55.29	9	11	11	100
IPI00795384.1	Isoform 2 of Trem-like transcript 1 protein	7.87706	19.6	2	3	3	5
IPI00795394.2	Isoform 2 of Dynein heavy chain 9, axonemal	2.14104	0.23	2	1	1	1
IPI00795406.1	Isoform 8 of Sarcolemmal membrane-associated protein	0	4.06	12	1	1	1
IPI00795581.1	17 kDa protein	1.62949	13.46	10	1	2	2
IPI00795592.1	hypothetical protein LOC79415 isoform b	1.81439	4.62	2	1	1	1
IPI00795633.1	CLU	120.742	19.87	4	6	6	52
IPI00795717.1	19 kDa protein	22.1736	17.58	8	2	2	8
IPI00795853.1	16 kDa protein	4.03401	5.44	5	2	2	3
IPI00795937.1	15 kDa protein	22.1521	16.54	5	3	3	10
IPI00796051.1	12 kDa protein	5.27644	12.26	2	1	1	2
IPI00796102.1	Putative uncharacterized protein ARPC3	2.46659	13.13	4	1	1	1
IPI00796554.1	18 kDa protein	4.8932	9.43	5	1	1	2
IPI00796610.1	63 kDa protein	0	1.12	5	1	1	1
IPI00796636.14	Hemoglobin (Fragment)	38.331	30.48	19	3	3	17
IPI00796887.1 -PROT:Q14929|ENSEMBL:ENSP00000378792|REFSEQ:NP_919301|VEGA:OTTHUMP00000161692	ZNF169 Zinc finger protein 169	4.81383	0.48	1	1	1	2
IPI00796942.1	12 kDa protein	46.516	35.58	6	3	3	18
IPI00796966.1	12 kDa protein	9.3836	15.93	15	1	1	2
IPI00797148.1	Isoform 2 of Heterogeneous nuclear ribonucleoprotein A1	52.4381	43.07	19	8	10	36
IPI00797163.1	P4HTM 20 kDa protein	6.1458	5.43	3	3	3	5
IPI00797261.1	16 kDa protein	10.1755	19.12	2	2	2	5
IPI00797270.4	Isoform 1 of Triosephosphate isomerase	96.3043	60.24	5	10	10	37
IPI00797365.1	38 kDa protein	35.5714	22.97	4	4	4	17
IPI00797490.1	33 kDa protein	2.18399	3.82	3	1	1	1
IPI00797536.1	Regulation of nuclear pre-mRNA domain containing 1B	3.70047	8.12	2	1	1	1
IPI00797574.3 -PROT:Q8NFC6 :B4DNZ8|ENSEMBL:ENSP00000040738|REFSEQ:NP_683692|H-INV:HIT000001042|VEGA:OTTHUMP00000115820	BOD1L Biorientation of chromosomes in cell division protein 1-like	1.63602	2.72	1	1	1	1
IPI00797747.1	Putative uncharacterized protein SRPRB	7.56447	18.1	2	1	1	2
IPI00797749.1 :A8MXY0|ENSEMBL:ENSP00000378447;ENSP00000415958|VEGA:OTTHUMP00000196803	STX4 Syntaxin 4A (Placental), isoform CRA_c	78.7396	31.95	2	6	6	46
IPI00797864.2	cDNA FLJ52153, highly similar to Transmembrane emp24 domain-containing protein 2	22.1867	22.49	3	3	3	8
IPI00798025.1	Putative uncharacterized protein C21orf33	2.39905	18.32	7	2	2	3
IPI00798040.1	cDNA FLJ33169 fis, clone ADRGL2000384, highly similar to Serine/threonine-protein phosphatase 2A 65 kDa regulatory subunit A alpha isoform	3.88586	9.27	6	3	3	5
IPI00798211.1	Putative uncharacterized protein TBCB	16.1292	19.16	2	4	4	10
IPI00798219.1	12 kDa protein	2.0618	12.61	4	1	1	1
IPI00798339.3	Isoform 4 of E1A-binding protein p400	0	0.26	7	1	1	1
IPI00798351.1	35 kDa protein	25.7845	13.56	6	3	3	12
IPI00798353.1	15 kDa protein	2.08408	7.69	6	1	1	1
IPI00798360.1	SARNP 18 kDa protein	6.92985	6.53	1	2	2	4
IPI00798401.2	cDNA FLJ50992, highly similar to Coronin-1C	18.3897	10.53	4	3	3	9
IPI00798412.1	118 kDa protein	1.82662	1.07	2	1	1	1
IPI00807437.2	Isoform 4 of Probable lysosomal cobalamin transporter	0	9.57	4	1	1	1
IPI00807440.1 -PROT:Q9NP74-2	PALMD Isoform 2 of Palmdelphin	3.11937	1.58	1	1	1	1
IPI00807575.2 :A0A575|ENSEMBL:ENSP00000388523|VEGA:OTTHUMP00000025369	TRBV2 V_segment translation product	93.9283	18.15	2	8	8	40
IPI00816063.1	Isoform 2 of 60S ribosomal protein L12	28.6593	26.52	2	2	2	9
IPI00816128.2	Gastric mucin (Fragment)	0	0.73	1	1	1	6
IPI00816309.1	AZGP1 protein (Fragment)	2.94508	13.21	4	2	2	3
IPI00816779.1	Leukocyte antigen	217.748	29.86	36	2	7	75
IPI00816796.1	cDNA FLJ38696 fis, clone KIDNE2001931, highly similar to HETEROGENEOUS NUCLEAR RIBONUCLEOPROTEIN G	2.24413	1.85	4	1	1	1
IPI00827491.1	Isoform 2 of Ubiquitin-like modifier-activating enzyme 6	1.66832	1.38	2	1	1	2
IPI00827579.1	Isoform 2 of Response gene to complement 32 protein	2.20255	9.4	2	1	1	1
IPI00827754.3	Ig gamma-3 chain C region	21.3767	13.79	8	1	4	7
IPI00827794.1	Isoform 4 of Extended synaptotagmin-2	18.5339	7.02	6	3	3	7
IPI00827840.2	cDNA FLJ60372, highly similar to Myosin-18A	4.81336	1.64	5	2	2	2
IPI00829591.1	Isoform 3 of Transmembrane protein 63B	1.95193	1.14	3	1	1	1
IPI00829877.1	IGL@ protein	16.4396	16.81	24	2	2	5
IPI00830126.1	Isoform 4 of Prenylcysteine oxidase-like	3.36196	3.56	3	1	1	1
IPI00843765.1	Isoform 3 of Spectrin alpha chain, brain	62.3717	8.12	5	16	16	30
IPI00843975.1	Ezrin	166.543	29.86	6	10	16	79
IPI00843996.1	Splicing factor, arginine/serine-rich 3, isoform CRA_a	17.3329	17.74	2	1	2	8
IPI00844000.1	UPF0555 protein KIAA0776	1.89072	2.02	1	1	1	1
IPI00844170.4 :A6NGL9;Q0IJ46|ENSEMBL:ENSP00000340637	MTMR10 Putative uncharacterized protein MTMR10	10.0751	5.5	1	2	2	7
IPI00844578.1	ATP-dependent RNA helicase A	114.134	8.03	1	7	7	39
IPI00845388.1	destrin isoform b	5.40226	15.54	2	1	2	2
IPI00845446.2	Isoform 2 of Sister chromatid cohesion protein PDS5 homolog B	17.9599	3.95	6	3	4	6
IPI00847192.1	RPS9 protein (Fragment)	1.61562	6.19	2	1	1	1
IPI00847360.1 :A5HBD2	- Menin 308del1 variant	1.74018	5.78	1	1	1	2
IPI00847635.1	Isoform 1 of Alpha-1-antichymotrypsin	33.3309	24.11	2	7	7	11
IPI00847774.2	cDNA FLJ51501, highly similar to 60S ribosomal protein L18a	12.6715	8.44	3	1	1	9
IPI00848226.1	Guanine nucleotide-binding protein subunit beta-2-like 1	10.7034	11.67	4	3	3	5
IPI00852627.2	Centrosomal protein 250kDa	1.99561	2.61	3	1	1	1
IPI00853042.1	Major histocompatibility complex, class II, DP beta 1	14.2317	11.4	40	2	2	9
IPI00853100.1	Putative uncharacterized protein EHD1	1.60775	4.32	5	1	1	1
IPI00853163.1	Putative uncharacterized protein TYMP	19.7705	5.17	3	2	2	8
IPI00853337.1	Putative uncharacterized protein ARF5	19.2631	34.67	5	1	4	11
IPI00853609.2	Proteasome (Prosome, macropain) 26S subunit, non-ATPase, 4	8.85142	12.56	2	1	1	3
IPI00853612.3	cDNA FLJ31686 fis, clone NT2RI2005382, highly similar to Bcl-2-like 13 protein	2.64228	8.05	3	1	1	1
IPI00854845.2 -PROT:Q7Z2Y8|H-INV:HIT000055100	GVIN1 Interferon-induced very large GTPase 1	2.72637	5.56	3	2	2	2
IPI00855708.1	BORIS transcription factor transcript variant C5	0	2.11	9	1	1	1
IPI00855957.2	Isoform 2 of Far upstream element-binding protein 2	12.8395	4.93	3	3	3	6
IPI00855962.1	Isoform 2 of FK506-binding protein 15	4.96802	0.99	2	1	1	2
IPI00855998.1 -PROT:P49454|ENSEMBL:ENSP00000355922|REFSEQ:NP_057427|H-INV:HIT000218527|VEGA:OTTHUMP00000035028	CENPF Centromere protein F	14.338	2.1	1	4	4	6
IPI00856092.1	NUP188 4 kDa protein	84.5908	23.17	7	13	13	36
IPI00869011.2 -PROT:Q9BXL7 :Q8TES3|ENSEMBL:ENSP00000380150|REFSEQ:NP_115791|H-INV:HIT000014829|VEGA:OTTHUMP00000024641	CARD11 Caspase recruitment domain-containing protein 11	16.5421	7.57	1	1	1	6
IPI00871189.2	Forkhead box protein F1	0	7.39	1	1	1	1
IPI00871437.1	Isoform 2 of CTD small phosphatase-like protein 2	0	3.3	2	1	1	1
IPI00871537.1	interferon, gamma-inducible protein 30 preproprotein	4.08807	4.4	2	1	1	3
IPI00872174.3	Putative uncharacterized protein FGFR1OP2 (Fragment)	2.60153	11.81	4	1	1	1
IPI00872288.2	Isoform 3 of Voltage-gated hydrogen channel 1	27.3855	15.69	3	2	2	10
IPI00872379.1	Putative uncharacterized protein ANXA5 (Fragment)	115.256	38.24	3	8	9	51
IPI00872438.1	Putative uncharacterized protein RECQL (Fragment)	8.87056	9.88	5	5	5	8
IPI00872510.1	Putative uncharacterized protein C4BPA	2.60949	2.94	2	1	1	1
IPI00872623.1	Putative uncharacterized protein MECP2 (Fragment)	91.7071	18.35	7	6	6	31
IPI00872650.1	102 kDa protein	3.58284	1.74	2	1	1	2
IPI00872777.1	Putative uncharacterized protein SAFB2	37.3385	10	7	3	3	17
IPI00872780.1	Annexin A4	70.1986	36.36	3	9	10	28
IPI00872814.1	Putative uncharacterized protein MSN (Fragment)	595.178	57.47	4	28	33	267
IPI00872870.3 -PROT:A8MVX0|ENSEMBL:ENSP00000381780;ENSP00000387020|REFSEQ:NP_001138923|VEGA:OTTHUMP00000204068	LOC100271715 DH and coiled-coil domain-containing protein ENSP00000381780	8.35767	8.15	9	2	2	4
IPI00872879.1	Putative uncharacterized protein COX7A2	29.3291	27.71	2	2	2	9
IPI00873158.2	Cytochrome c oxidase subunit 3	2.28715	5.36	2	1	1	4
IPI00873484.1	Putative uncharacterized protein CAPZA1 (Fragment)	112.278	36.59	2	6	7	40
IPI00873586.3	Serine/threonine-protein phosphatase 6 regulatory subunit 1	2.76215	1.25	3	1	1	2
IPI00873656.3	cDNA FLJ52574, highly similar to Septin-7	28.5647	11.72	18	3	4	12
IPI00873761.1	Small proline rich protein	3.47256	23.29	2	1	1	1
IPI00874051.1	Ubiquitin carrier protein (Fragment)	21.8953	7.64	3	1	1	8
IPI00874100.1	Putative uncharacterized protein ENSP00000383732	0	12.99	1	1	1	1
IPI00874125.2	Putative uncharacterized protein RUFY1	3.50221	3.97	4	2	2	3
IPI00876962.2	Isoform 2 of Inverted formin-2	4.25738	1.85	4	2	2	2
IPI00877802.2	retinoblastoma binding protein 4 isoform c	4.33464	14.62	12	4	4	6
IPI00878019.1 :B5MCQ4|ENSEMBL:ENSP00000386052|VEGA:OTTHUMP00000197880	DGCR6L Putative uncharacterized protein DGCR6L	25.2852	27.72	1	3	3	14
IPI00878075.1	23 kDa protein	17.7969	9	11	2	2	8
IPI00878140.3	cDNA FLJ57870, highly similar to Thiosulfate sulfurtransferase	2.34026	7.79	2	1	1	2
IPI00878314.1	110 kDa protein	7.89935	4.61	4	3	3	5
IPI00878325.2 :B0QZ08|ENSEMBL:ENSP00000397501;ENSP00000397523|VEGA:OTTHUMP00000197290	GRAMD4 Death-inducing-protein	5.89154	4.91	1	1	1	3
IPI00878366.1	Rho GTPase activating protein 4, isoform CRA_c	3.82306	5.76	7	2	2	2
IPI00878392.1	11 kDa protein	28.8209	29.47	3	2	2	11
IPI00878431.1	15 kDa protein	11.7494	16.41	6	2	2	6
IPI00878484.1	Putative uncharacterized protein EWSR1	14.6166	4.55	8	1	1	6
IPI00878524.1	Putative uncharacterized protein RPL3	0	9.2	5	1	1	1
IPI00878612.1	Putative uncharacterized protein MYADM	10.6576	22.45	6	2	2	4
IPI00879531.1	9 kDa protein	13.1301	22.62	6	2	2	8
IPI00879816.1	15 kDa protein	1.72519	10.53	7	1	1	1
IPI00879819.1	Lamin-B2	333.532	30.67	2	18	22	148
IPI00879834.1	Parvin, beta	75.6271	16.82	9	4	4	23
IPI00879984.6	cDNA FLJ51250, highly similar to Plasma kallikrein	0	3.7	1	1	1	1
IPI00883950.1 :Q8TB01|ENSEMBL:ENSP00000258512	CKAP4 Similar to cytoskeleton-associated protein 4 (Fragment)	49.3635	28.62	1	5	5	18
IPI00884082.3	Glucose-6-phosphate 1-dehydrogenase	15.0504	6.88	6	3	3	7
IPI00884105.2	Lysosome-associated membrane glycoprotein 1	21.9759	9.83	3	3	3	10
IPI00884241.1	Putative uncharacterized protein TRIM22	4.86446	10.13	5	1	1	2
IPI00884341.2	Isoform 2 of Protein diaphanous homolog 1	6.80997	1.28	6	1	1	2
IPI00885081.1	Isoform 2 of Hepatoma-derived growth factor-related protein 2	23.292	2.24	2	1	1	8
IPI00885123.2	Isoform 2 of SH3 domain-containing guanine exchange factor	1.61296	1.79	2	1	1	1
IPI00887636.1 -PROT:A4D1F6-1|ENSEMBL:ENSP00000405987;ENSP00000411568|REFSEQ:NP_001155000|VEGA:OTTHUMP00000208799	LOC401387 Isoform 1 of Leucine-rich repeat and death domain-containing protein LOC401387	2.31348	5.5	1	1	1	1
IPI00887704.3 -PROT:B2RXF5|ENSEMBL:ENSP00000409107|REFSEQ:NP_001131073|H-INV:HIT000044876	ZBTB42 Zinc finger and BTB domain-containing protein 42	0	3.13	1	1	1	2
IPI00888165.2 -PROT:P0C857	PMS2L12 Putative postmeiotic segregation increased 2-like protein 12	25.7283	20.45	1	4	4	9
IPI00888173.1	similar to hCG1644578	2.96481	11.96	2	1	1	1
IPI00889679.1	Isoform 1 of Platelet glycoprotein Ib beta chain	78.8041	15.53	2	3	3	32
IPI00889754.1	Isoform 3 of Apolipoprotein B-100 receptor	40.5897	4.77	4	4	4	12
IPI00890725.2	52 kDa protein	6.92342	1.5	3	1	1	8
IPI00892521.1	Putative uncharacterized protein ST13	27.4791	31.51	9	4	4	8
IPI00892592.1	Putative uncharacterized protein COX7A2L	2.31231	17.33	3	1	1	1
IPI00892671.1	Putative uncharacterized protein IGHG1	51.8483	34.24	17	3	7	22
IPI00893078.1 :B5MCY1|ENSEMBL:ENSP00000384376;ENSP00000416084|REFSEQ:XP_001717396|VEGA:OTTHUMP00000200558	LOC100129278 similar to tudor domain containing 1	18.834	14	2	3	3	10
IPI00893179.1	X-ray repair complementing defective repair in Chinese hamster cells 6	210.442	29.62	4	13	13	74
IPI00893190.2	cDNA FLJ52898, highly similar to Nucleobindin-1	14.9409	5.22	4	2	2	7
IPI00893273.3	latent transforming growth factor beta binding protein 1 isoform 5 precursor	17.249	6.31	8	6	6	13
IPI00893301.1	Putative uncharacterized protein EIF3B	7.612	4.64	3	1	1	2
IPI00893442.1	Putative uncharacterized protein ACP1	1.87793	30.43	1	1	1	1
IPI00893479.1	Putative uncharacterized protein ATP5O	15.025	18.92	2	1	1	9
IPI00893522.1 :B4DJV1|VEGA:OTTHUMP00000024774	NXPH1 HCG2009575, isoform CRA_b	1.84017	2.12	1	1	1	1
IPI00893580.1	HLA-B associated transcript 1	32.2694	9.45	23	3	3	13
IPI00893587.1	Putative uncharacterized protein HADHB	3.41541	7.33	5	1	1	2
IPI00893645.1	Putative uncharacterized protein SEPT2	33.5877	28.8	14	4	4	15
IPI00894067.1 :C9JDV7|ENSEMBL:ENSP00000415425|VEGA:OTTHUMP00000199699	THOC5 Putative uncharacterized protein THOC5	2.72226	7.42	1	1	1	1
IPI00895957.1	Isoform 4 of Myosin-Ig	26.3529	9.14	3	4	4	13
IPI00896413.1	inter-alpha (globulin) inhibitor H4 isoform 2 precursor	18.0414	7.78	7	5	5	6
IPI00902474.1	cDNA FLJ33617 fis, clone BRAMY2019055, highly similar to Epidermal growth factor receptor substrate 15	2.61629	2.56	4	1	1	1
IPI00902516.1 :B3KW43|REFSEQ:XP_002342386;XP_002345674;XP_002346548|H-INV:HIT000333852	LOC100293699;LOC100288428;LOC100290823 cDNA FLJ42094 fis, clone TESOP2002489	50.8819	25.08	5	6	6	22
IPI00902529.1 :B3KRN4|ENSEMBL:ENSP00000405132	HTRA1 cDNA FLJ34625 fis, clone KIDNE2015244, highly similar to Serine protease HTRA1	60.2333	22.5	39	2	4	32
IPI00902570.1	cDNA FLJ43081 fis, clone BRTHA3017589, highly similar to Junctional adhesion molecule C	0	3.86	2	1	1	1
IPI00902656.1	Peripheral benzodiazepine receptor	16.1598	7.48	2	1	1	8
IPI00903057.1	cDNA FLJ46571 fis, clone THYMU3041428, highly similar to Probable ATP-dependent RNA helicase DDX23	10.9376	1.5	2	1	1	4
IPI00908446.1	protein tyrosine phosphatase, non-receptor type 12 isoform 3	2.93529	2.31	3	1	1	1
IPI00908449.1	cDNA FLJ58737, highly similar to Splicing factor 3A subunit 3	1.91747	2.68	2	1	1	2
IPI00908511.1	cDNA FLJ51488, highly similar to Macrophage capping protein	62.763	21.41	5	6	6	26
IPI00908582.1	cDNA FLJ50164, highly similar to Protein flightless-1 homolog	23.905	3.38	2	3	3	8
IPI00908696.2	cDNA FLJ52128, highly similar to PRA1 family protein 3	129.602	31.33	6	6	6	59
IPI00908707.1	3-hydroxy-3-methylglutaryl CoA lyase isoform 2 precursor	2.35363	5.51	2	1	1	1
IPI00908723.1	cDNA FLJ61039, highly similar to Stomatin-like protein 2	50.0834	16.72	3	4	4	19
IPI00908817.2	Isoform 3 of Transportin-1	2.11863	3.54	4	2	2	3
IPI00908881.2	Glucose-6-phosphate isomerase	23.3065	9.4	3	2	2	6
IPI00908984.1	cDNA FLJ59670, highly similar to Homo sapiens formin binding protein 1 (FNBP1), mRNA	3.15532	9.39	10	1	1	2
IPI00909059.3	cDNA FLJ53910, highly similar to Keratin, type II cytoskeletal 6A	288.712	56.82	30	5	29	111
IPI00909093.1	cDNA FLJ51295, highly similar to Cell division cycle 5-like protein	3.51354	2.06	2	1	1	1
IPI00909164.1	cDNA FLJ58540, highly similar to Caspase-1	6.00881	11.11	9	2	2	4
IPI00909207.1	cDNA FLJ60461, highly similar to Peroxiredoxin-2	36.4575	30.05	4	4	5	17
IPI00909299.1	cDNA FLJ51288, highly similar to Kinesin heavy chain	6.13452	2.51	2	1	1	2
IPI00909321.1 :B4DSM7|ENSEMBL:ENSP00000391002	ZBTB17 cDNA FLJ50647, highly similar to Zinc finger and BTB domain-containing protein 17	61.8182	17.2	1	5	5	24
IPI00909336.1	cDNA FLJ59092	8.48856	4.74	5	1	1	3
IPI00909338.1	cDNA FLJ51982, highly similar to Lysosome membrane protein 2	5.84828	6.87	2	2	2	3
IPI00909354.2	Putative uncharacterized protein	6.70677	3.98	5	1	1	3
IPI00909383.1	cDNA FLJ56021, highly similar to Bifunctional aminoacyl-tRNA synthetase[Includes: Glutamyl-tRNA synthetase (Fragment)	1.81674	0.91	2	1	1	1
IPI00909399.2	prolidase isoform 3	0	3.73	2	1	1	1
IPI00909453.2	cDNA FLJ52243, highly similar to Heat-shock protein beta-1	6.47032	9.94	2	1	1	2
IPI00909478.1	cDNA FLJ58278, highly similar to Homo sapiens WD repeat domain 44 (WDR44), mRNA	7.41406	3.76	4	2	2	3
IPI00909530.1 :B4E380	H3F3B;LOC440926;LOC644914;H3F3A Histone H3	2.02881	16.81	1	2	2	4
IPI00909555.1	cDNA FLJ51602, highly similar to Interferon-induced guanylate-binding protein 1	5.00727	7	3	1	2	2
IPI00909703.2	cDNA FLJ51518, highly similar to Annexin A11	81.7291	28.16	4	10	10	35
IPI00909969.1 :B4E1C6|ENSEMBL:ENSP00000346821	GPT cDNA FLJ59145, highly similar to Alanine aminotransferase 1	3.34394	7.35	2	2	2	3
IPI00909970.1	cDNA FLJ53704, moderately similar to Nascent polypeptide-associated complex subunit alpha	25.3981	16.57	4	2	2	8
IPI00909975.1	Ubiquitin carrier protein	6.87646	25.41	3	2	2	3
IPI00910019.2	cDNA FLJ53437, highly similar to Major vault protein	28.2955	9.1	2	6	6	13
IPI00910169.1	cDNA FLJ54122, highly similar to Cytosol aminopeptidase	4.08411	3.35	3	1	1	2
IPI00910210.1	cDNA FLJ54240, highly similar to ATPase family AAA domain-containing protein 1	0	6.59	3	1	1	1
IPI00910287.1	cDNA FLJ54162, moderately similar to CDP-diacylglycerol--inositol3-phosphatidyltransferase	16.4991	13.1	6	2	2	6
IPI00910350.1	cDNA FLJ52068, highly similar to Microtubule-associated protein RP/EB family member 1	27.0059	18.91	2	3	3	10
IPI00910365.1 :B4DXP7;Q7Z777|ENSEMBL:ENSP00000407296	CLPB cDNA FLJ53237, highly similar to Caseinolytic peptidase B protein	40.2227	22.35	10	3	6	23
IPI00910382.1	cDNA FLJ50498, highly similar to ATP-dependent RNA helicase DDX24	1.61681	2.46	4	1	1	1
IPI00910395.1	cDNA FLJ56819, highly similar to Protocadherin-8	2.06539	3.86	4	1	1	1
IPI00910438.1	cDNA FLJ54574, highly similar to Staphylococcal nuclease domain-containing protein 1	25.8772	5.17	3	3	3	10
IPI00910458.1	cDNA FLJ54552, highly similar to Heterogeneous nuclear ribonucleoprotein K	152.573	30.52	7	11	11	65
IPI00910512.1 :B4E3F4|ENSEMBL:ENSP00000405865	ITGA5 cDNA FLJ50382, moderately similar to Integrin alpha-5	7.63484	19.67	7	1	1	3
IPI00910614.1	heterogeneous nuclear ribonucleoprotein R isoform 4	22.6898	4.7	6	1	2	10
IPI00910621.2	cDNA FLJ57481, highly similar to Phosphatidylserine synthase 1	20.4285	8.91	3	2	2	6
IPI00910670.1	cDNA FLJ53447, highly similar to Syntaxin-binding protein 2	18.3753	6.62	4	2	2	5
IPI00910683.2	cDNA FLJ59557, highly similar to 2-oxoglutarate dehydrogenase E1 component, mitochondrial	7.38324	4.24	6	3	3	4
IPI00910737.1	cDNA FLJ54022, highly similar to Exportin-2	4.2751	3.41	3	2	2	3
IPI00910763.2 :B4DSF8|ENSEMBL:ENSP00000410230	CAPRIN1 cDNA FLJ57278	157.595	76.63	9	10	10	67
IPI00910936.1	cDNA FLJ61101, highly similar to Eukaryotic translation initiation factor 5	1.89105	6.74	2	1	1	1
IPI00910983.1	cDNA FLJ59402, highly similar to Eukaryotic translation initiation factor 4B	6.0205	3.53	5	1	1	3
IPI00911004.1 :B4DNP9|ENSEMBL:ENSP00000391471	P4HB cDNA FLJ59939, highly similar to Protein disulfide-isomerase	60.3674	16.25	3	8	8	25
IPI00911015.1	Superoxide dismutase	32.885	21.6	4	3	3	12
IPI00911038.2	apoptotic chromatin condensation inducer 1 isoform 3	37.1158	7.76	5	6	6	13
IPI00911096.1	cDNA FLJ54127, highly similar to Heterogeneous nuclear ribonucleoproteins C	104.868	23.47	10	7	7	53
IPI00913926.1	Putative uncharacterized protein EML4	0	2.39	5	1	1	1
IPI00914026.1	dynactin 1 isoform 4	17.2513	5.27	10	5	5	8
IPI00914908.1	Isoform 3 of Transmembrane emp24 domain-containing protein 4	16.481	15.05	5	1	2	6
IPI00914948.1	apolipoprotein L1 isoform c precursor	3.60272	6.05	3	1	1	1
IPI00915274.1	dyskerin isoform 2	17.8183	5.89	4	2	2	7
IPI00915340.1	Putative uncharacterized protein HNRNPD	36.5445	11.39	14	3	3	18
IPI00915422.1	archain isoform 2	2.46034	2.6	3	1	1	1
IPI00915818.1 :C9JYF1|ENSEMBL:ENSP00000413393|VEGA:OTTHUMP00000203641	SLC20A1 Putative uncharacterized protein SLC20A1	2.13266	1.41	1	1	1	1
IPI00915861.1 :C9JU23|ENSEMBL:ENSP00000407544|VEGA:OTTHUMP00000203454	NGEF Putative uncharacterized protein NGEF	0	5.61	4	1	1	1
IPI00915884.1	21 kDa protein	1.97453	19.46	18	2	2	2
IPI00916111.2	Malate dehydrogenase	48.0237	17.05	6	5	5	19
IPI00916229.1	S-adenosylmethionine synthetase	2.67029	5.02	2	1	1	1
IPI00916368.2	SPATA13 spermatogenesis associated 13 isoform 1	5.58168	3.78	1	1	1	2
IPI00916474.2	mannosyl-oligosaccharide glucosidase isoform 2	0	1.92	2	1	1	1
IPI00916480.1	Putative uncharacterized protein PTMA	94.5839	23.36	17	4	4	31
IPI00916802.1	SS-B/La protein	23.8267	14.96	2	5	5	10
IPI00917193.1	Putative uncharacterized protein HK2	9.37092	3.6	7	1	3	5
IPI00917331.1	cDNA FLJ37944 fis, clone CTONG2008720, highly similar to Glutathione S-transferase kappa 1	44.7888	22.11	6	3	3	14
IPI00917399.1	Putative uncharacterized protein DARS	6.5837	21.59	4	3	3	5
IPI00917420.1	30 kDa protein	90.0254	41.49	10	8	9	38
IPI00917516.1	Isoform 2 of Magnesium transporter NIPA4	0	1.57	2	1	1	1
IPI00917559.1	Putative uncharacterized protein SKAP2	3.3041	21.43	2	1	1	1
IPI00917579.1	38 kDa protein	17.1212	21.28	12	5	5	9
IPI00917753.1	SET nuclear oncogene	94.1188	24.91	10	5	5	39
IPI00917777.1	elongation factor Tu GTP binding domain containing 2 isoform b	15.4564	8.75	3	5	6	11
IPI00917805.1 :C9J515|ENSEMBL:ENSP00000398307|VEGA:OTTHUMP00000203162	TMEM67 Putative uncharacterized protein TMEM67	257.879	32.88	5	23	24	114
IPI00917941.1	Putative uncharacterized protein PSTPIP2	3.74644	8.96	2	1	1	1
IPI00918020.1	cDNA FLJ52702, highly similar to Homo sapiens CD44 antigen (homing function and Indian blood group system) (CD44), transcript variant 4, mRNA	29.4006	16.72	20	5	5	20
IPI00921080.1	Isoform 7 of Integrin alpha-6	11.3433	4.09	10	3	3	5
IPI00921414.1	Chaperonin Cpn60/TCP-1 family protein	10.7094	5.88	3	2	2	4
IPI00921800.1 :B7Z981	- cDNA FLJ55425, highly similar to Homo sapiens AT rich interactive domain 5A (MRF1-like) (ARID5A), transcript variant 1, mRNA	14.6715	12.69	1	2	2	7
IPI00921805.1	cDNA FLJ55224, highly similar to EVI2B protein	23.5514	3.24	1	1	1	6
IPI00921820.1	cDNA, FLJ78950, highly similar to Isocitrate dehydrogenase	2.22246	3.89	4	1	1	1
IPI00921826.1	cDNA FLJ53726, highly similar to Coiled-coil-helix-coiled-coil-helixdomain-containing protein 3	49.7823	25.36	5	3	3	16
IPI00921860.1	cDNA FLJ61649, highly similar to Homo sapiens estrogen receptor binding protein (ERBP), mRNA	4.91653	2.33	2	1	1	2
IPI00921875.1	cDNA FLJ51894, highly similar to Glutamate receptor 3	0	3.02	11	1	1	1
IPI00921931.2	cDNA FLJ50080, highly similar to Succinyl-CoA ligase (GDP-forming) beta-chain, mitochondrial	9.03242	5.8	5	2	2	4
IPI00921947.1	cDNA, FLJ79234, moderately similar to Eukaryotic translation initiation factor 3 subunit 4	8.72195	9.03	2	1	1	3
IPI00921960.1	Isoform 6 of Adenylate kinase 2, mitochondrial	4.29932	20.31	6	3	3	5
IPI00922006.2	AP-1 complex subunit sigma-2	15.5963	15.92	6	2	2	5
IPI00922184.1 :B7Z5W7	- Stathmin	2.12272	4.55	1	1	1	1
IPI00922290.1	cDNA FLJ53094, highly similar to Receptor expression-enhancing protein 5	8.11325	12.82	4	2	2	4
IPI00922359.1	Protein-L-isoaspartate O-methyltransferase	2.20757	4.69	4	1	1	2
IPI00922367.1	non-POU domain containing, octamer-binding isoform 2	38.973	15.18	7	4	5	22
IPI00922599.1	cDNA FLJ58489, highly similar to Ena/VASP-like protein	8.71004	8.21	3	2	2	6
IPI00922693.1	cDNA FLJ53662, highly similar to Actin, alpha skeletal muscle	1149.44	44.9	36	2	21	562
IPI00922693.1 :B7Z6P1	- cDNA FLJ53662, highly similar to Actin, alpha skeletal muscle	90.4368	34.7	2	6	6	40
IPI00922759.1	cDNA FLJ50979, moderately similar to Integrin-linked protein kinase	15.5573	11	3	4	4	9
IPI00922769.1	cDNA FLJ52561, highly similar to Four and a half LIM domains protein 1	16.1244	16.94	15	3	3	9
IPI00922800.1	cDNA FLJ50154, moderately similar to Ras-related protein Rab-18	7.25533	10.56	6	1	1	2
IPI00922838.1	cDNA FLJ56074, highly similar to 150 kDa oxygen-regulated protein	34.4445	7.24	3	4	4	13
IPI00922840.1	cDNA FLJ51080, moderately similar to T-cell surface glycoprotein CD3 gamma chain	13.4047	16.52	2	1	1	4
IPI00923551.1	cDNA FLJ54318, highly similar to Complement C1r subcomponent	2.54314	3.01	2	1	1	1
IPI00924536.1	41 kDa protein	81.894	16.85	19	3	5	34
IPI00924569.1	Putative uncharacterized protein NAGK	12.4969	16.98	6	2	2	4
IPI00924593.1	cDNA FLJ52880, highly similar to Malate dehydrogenase, mitochondrial	126.716	45.27	3	11	11	53
IPI00925058.1	16 kDa protein	13.785	6.77	6	1	1	9
IPI00925071.1	Putative uncharacterized protein NUP205	1.90058	7.21	4	1	1	1
IPI00925168.1 :C9J7X8|ENSEMBL:ENSP00000406259|VEGA:OTTHUMP00000207120	SRGAP3 Putative uncharacterized protein SRGAP3	2.75495	3.42	1	1	1	1
IPI00925214.1	31 kDa protein	9.02216	7.58	1	1	1	6
IPI00925249.1 :C9JZ73|ENSEMBL:ENSP00000399782|VEGA:OTTHUMP00000207505	TTLL3 Putative uncharacterized protein TTLL3	4.55121	1.72	3	2	2	2
IPI00925477.1	Topoisomerase II beta	21.9826	3.91	12	4	4	9
IPI00925579.1	Putative uncharacterized protein SRI	0	15.94	4	1	1	1
IPI00925588.1	Putative uncharacterized protein ZNF277	0	7.14	8	1	1	1
IPI00925601.1	5-aminoimidazole-4-carboxamide ribonucleotide formyltransferase/IMP cyclohydrolase, isoform CRA_g	13.6998	6.09	5	2	2	6
IPI00925670.1	Isoform 4 of RNA-binding protein 25	4.04438	2.35	2	1	1	3
IPI00925729.1	Putative uncharacterized protein ANO10	2.56358	6.38	6	1	1	3
IPI00925753.1	Putative uncharacterized protein NDUFB3	5.90756	16.92	2	1	1	3
IPI00925827.1	Putative uncharacterized protein ATP6V1B1	0	4.03	6	1	1	1
IPI00925853.1	cDNA FLJ60586, highly similar to NADH-ubiquinone oxidoreductase 75 kDa subunit, mitochondrial	73.7817	20.13	6	9	9	25
IPI00926054.1	Putative uncharacterized protein ARPC4	56.1105	17.96	8	3	3	23
IPI00926274.2	Putative uncharacterized protein CALD1	17.2386	10.24	10	3	3	5
IPI00926319.1	cDNA FLJ56112, highly similar to Dihydrolipoyl dehydrogenase, mitochondrial	69.2567	18.52	3	7	7	29
IPI00926386.1 :C9JCT4|ENSEMBL:ENSP00000403582|VEGA:OTTHUMP00000206471	RNF25 Putative uncharacterized protein RNF25	27.6886	16.92	2	2	3	8
IPI00926449.1	Putative uncharacterized protein RGPD1	12.1072	11.71	12	1	1	4
IPI00926510.1	Putative uncharacterized protein ARMC10	11.1247	8.29	12	1	1	3
IPI00926625.1	Zyxin	86.9668	24.48	8	9	9	47
IPI00926675.1	Putative uncharacterized protein GBAS	1.65415	13.85	5	1	1	1
IPI00926711.1	Putative uncharacterized protein ZNFN1A2	1.71162	3.35	21	1	1	1
IPI00926851.1	TRAM adaptor with GOLD domain isoform 2	6.47414	11.7	3	2	2	3
IPI00926864.1	Putative uncharacterized protein APEH	13.2569	5.6	6	1	1	4
IPI00926884.1	Putative uncharacterized protein PDAP1	9.91306	41.03	2	1	1	3
IPI00927101.1	Putative uncharacterized protein RPSA	14.7921	25.38	16	4	4	8
IPI00927271.1	Putative uncharacterized protein TRA2B	9.31854	11.02	5	1	1	4
IPI00927365.1	Putative uncharacterized protein TMPRSS2	0	1.64	3	1	1	1
IPI00927407.1	cDNA FLJ59080, highly similar to Heterogeneous nuclear ribonucleoprotein A3	49.4872	27.37	13	6	8	27
IPI00927582.2	Isoform 5 of Serrate RNA effector molecule homolog	17.2142	4.41	6	4	4	8
IPI00929107.1	Seipin	24.5912	5.5	2	4	4	12
IPI00929175.1	DNM1 Similar to Colon cancer-associated antigen AgSK1-2HT-ECS	44.4012	15.53	1	3	3	22
IPI00929468.1	Conserved hypothetical protein	0	8.33	1	1	1	1
IPI00929530.1	Isoform 2 of Adipocyte plasma membrane-associated protein	104.77	36.33	3	8	8	48
IPI00929683.1	Cell surface glycoprotein (Fragment)	22.9451	29.21	11	1	2	14
IPI00930112.1	GLI family zinc finger 1 isoform 2	0	1.64	3	1	1	1
IPI00930144.1 :B4E0B3	H2AFJ Histone H2A	61.8974	12.76	2	3	3	24
IPI00930215.2	KIAA1949	0	11.69	5	1	1	2
IPI00930226.1 :B4E3A4	ACTG1 cDNA FLJ57283, highly similar to Actin, cytoplasmic 2	3.75444	5.52	2	1	1	5
IPI00930239.1	LOC100129162 similar to hCG1644578	2.22652	9.09	5	1	1	1
IPI00930343.1 :A8K3K1	ACTC1 cDNA FLJ78096, highly similar to Homo sapiens actin, alpha, cardiac muscle (ACTC), mRNA	103.311	41.87	11	13	13	51
IPI00930380.1	20 kDa protein	3.58061	10.65	9	1	1	1
IPI00930570.1 :A8K9J7	HIST1H2BD Histone H2B	0	2.68	1	1	1	1
IPI00930599.1	16 kDa protein	330.409	53.79	14	8	8	128
IPI00930629.1	Putative uncharacterized protein NUP160	1.85466	0.91	2	1	1	2
IPI00930720.1	cDNA FLJ61134, highly similar to Ras-related protein Rab-11B	41.2315	22.35	6	4	4	27
IPI00935267.1	LOC100287486 hypothetical protein XP_002343202	4.00309	4.04	2	3	3	4
IPI00935289.1	LOC100287774 hypothetical protein XP_002342517	171.869	17.57	3	13	13	62
IPI00935456.1	cDNA FLJ55447, highly similar to ATP-citrate synthase	1.64773	1.81	4	1	1	1
IPI00935732.1	hypothetical protein XP_002347041	0	4.18	3	1	1	1
IPI00935752.1	LOC100288033 hypothetical protein XP_002343859	192.085	28.54	4	13	13	83
IPI00935826.1	LOC100289983;LOC100288706;LOC100293384 hypothetical protein XP_002343233	13.5991	16.29	3	2	2	7
IPI00935889.1	LOC100286940;LOC100290879 hypothetical protein XP_002343317	2.22284	5.38	1	1	1	1
IPI00935890.1	LOC100287115 hypothetical protein XP_002343389	84.1721	30.34	1	5	7	34
IPI00935962.1	Cytochrome b	2.02684	2.37	2	1	1	1
IPI00936051.2 -PROT:Q96M86-1 :B0I1S4;Q9NSW8|ENSEMBL:ENSP00000254579|REFSEQ:NP_653267|H-INV:HIT000409116	DNHD1 dynein heavy chain domain 1 isoform 1	14.7833	17.39	1	2	2	8
IPI00936052.1	hypothetical protein XP_002343245	2.03574	25.81	1	1	1	1
IPI00936366.1	LOC100287025;LOC100292328 hypothetical protein XP_002344222	228.123	55.92	7	6	11	103
IPI00936601.1	LOC100287267;LOC100290436 hypothetical protein XP_002343446	43.1569	16.67	1	2	2	19
IPI00936710.1	LOC100290086;LOC100292155 similar to hCG1790963	7.40118	7.93	5	1	1	3
IPI00936738.1	Isoform 1 of Torsin-1A-interacting protein 1	29.8019	8.58	5	4	4	11
IPI00936987.1	cDNA FLJ58682, highly similar to Vesicle-fusing ATPase	6.20119	3.38	3	2	2	3
IPI00937398.1	LOC100288993 hypothetical protein XP_002342967	13.6412	8.07	1	1	1	4
IPI00937471.1	Isoform 2 of Importin-5	1.77092	1.45	3	1	1	1
IPI00937635.1	hypothetical protein XP_002342225	6.27414	12.24	1	1	1	3
IPI00937692.1	LOC100288439 hypothetical protein XP_002343141	15.8742	29.93	4	2	2	4
IPI00937967.1	similar to hCG2039165	5.66704	10.68	5	1	1	3
IPI00938044.1	hypothetical protein XP_002347581	2.92737	7.37	3	1	1	1
IPI00938089.1	LOC143666;LOC100291538;LOC100288751 hypothetical protein XP_002343086	6.49994	3.49	1	1	1	2
IPI00938272.1	similar to bactericidal/permeability-increasing protein	1.79941	4.4	1	1	1	1
IPI00939140.1	Putative uncharacterized protein NHP2L1 (Fragment)	7.51856	9.45	3	1	1	3
IPI00939159.2	Adenylyl cyclase-associated protein	262.496	45.03	3	2	14	102
IPI00939174.1	Isoform 1 of Ubiquitin thioesterase OTUB1	22.5699	19.56	2	3	3	10
IPI00939265.1	GTPase IMAP family member 4	40.5973	23.1	4	6	6	19
IPI00939286.1	Putative uncharacterized protein LDHA	121.553	29	10	7	8	47
IPI00939365.1	Isoform 1 of Inactive carboxylesterase 4	2.87079	4.18	4	1	1	1
IPI00939521.1	Putative uncharacterized protein ENSP00000346720 (Fragment)	3.82354	19.79	5	1	1	1
IPI00939530.1	cDNA FLJ34106 fis, clone FCBBF3008073, highly similar to SPLICING FACTOR, ARGININE/SERINE-RICH 7	17.1155	16.06	6	1	2	8
IPI00939566.1	Isoform 1 of Coiled-coil domain-containing protein 123, mitochondrial	0	1.02	2	1	1	1
IPI00939854.1	cDNA FLJ45763 fis, clone N1ESE2000698, highly similar to WD repeat protein 1	90.415	29.02	7	12	12	46
IPI00940046.1	cDNA FLJ40980 fis, clone UTERU2014464, highly similar to ACID CERAMIDASE	19.5868	3.61	4	1	1	10
IPI00940072.1	Isoform 1 of GTPase IMAP family member 5	4.92784	8.14	3	2	2	4
IPI00940084.1	37 kDa protein	306.374	37.85	12	3	16	138
IPI00940120.1	Putative uncharacterized protein	17.3518	11.4	2	4	4	10
IPI00940326.1	Isoform 2 of Coronin-7	9.59365	5.48	2	3	3	4
IPI00940349.1	cDNA FLJ42092 fis, clone TESOP2002273, highly similar to Derlin-1	8.21877	8.4	4	1	1	4
IPI00940414.1 :B3KW58|VEGA:OTTHUMP00000175703	CCNDBP1 cDNA FLJ42199 fis, clone THYMU2034374, highly similar to Homo sapiens cyclin D-type binding-protein 1 (CCNDBP1), transcript variant 2, mRNA	14.6617	7.35	1	2	2	5
IPI00940423.1	Isoform Long of Proto-oncogene tyrosine-protein kinase LCK	33.5618	9.63	109	3	4	16
IPI00940441.1	Isoform 1 of Protein unc-13 homolog D	39.9266	6.88	3	5	5	12
IPI00940656.1	28 kDa protein	19.6513	21.86	8	5	5	9
IPI00940872.1	Cellular titin isoform PEVK variant 3 (Fragment)	2.48532	6.14	8	1	1	1
IPI00940901.1	Isoform 2 of RRP12-like protein	3.16544	1.92	3	1	1	1
IPI00941110.1	Protein unc-84 homolog B	144.302	30.82	7	14	14	56
IPI00941161.1	General vesicular transport factor p115	6.18919	1.25	2	1	1	2
IPI00941172.1	Isoform 1 of Protein transport protein Sec61 subunit alpha isoform 1	43.5992	10.5	15	5	5	22
IPI00941267.1 :B4DN49	MSH2 cDNA FLJ50998, highly similar to DNA mismatch repair protein Msh2	24.1349	14.59	2	1	2	8
IPI00941747.1	Calnexin	212.26	28.04	4	8	16	99
IPI00941774.1	SPTBN2 protein	1.73182	0.96	3	1	1	1
IPI00942030.1	Putative uncharacterized protein MGC45428	0	3.17	5	1	1	1
IPI00942312.1	Putative uncharacterized protein ENSP00000404946	19.2668	14.45	3	3	3	11
IPI00942406.1	hypothetical protein LOC389203	4.85552	20.9	2	1	1	2
IPI00942498.1 :Q6TXQ4	H3F3B;LOC440926;LOC644914;H3F3A Histone H3 (Fragment)	4.4154	0.71	1	1	1	2
IPI00942935.1	cDNA FLJ59191, highly similar to NADH dehydrogenase (ubiquinone) 1 alpha subcomplex subunit 13	8.30064	14.41	5	3	3	4
IPI00942979.1	Transketolase	164.052	30.02	8	14	14	60
IPI00943215.1	Putative uncharacterized protein BID	9.49936	21.35	5	2	2	4
IPI00943220.1	Putative uncharacterized protein ITGAL	26.6822	4.46	4	3	3	10
IPI00943264.1	32 kDa protein	0	9.09	1	1	1	1
IPI00943982.1	Isoform 2 of SAM domain and HD domain-containing protein 1	109.305	29.57	3	13	13	49
IPI00944521.1 :B2R6Y1	H3F3B;LOC440926;LOC644914;H3F3A Histone H3	19.2024	8.32	4	3	3	7
IPI00944603.1 :A8K4Y7	H3F3B;LOC440926;LOC644914;H3F3A Histone H3	64.0452	28.62	2	6	8	30
IPI00945148.1	Putative uncharacterized protein ENSP00000418220	2.62304	6.21	6	1	1	2
IPI00945195.1	Putative uncharacterized protein SYPL1	13.5543	4.91	3	1	1	6
IPI00945296.1	cDNA FLJ58214, highly similar to Mitogen-activated protein kinase 14	0	2.83	3	1	1	1
IPI00945375.1	Putative uncharacterized protein CUTA	3.81068	10.37	4	1	1	4
IPI00945893.1	Putative uncharacterized protein ARHGAP25	5.18686	3.54	7	1	1	2
IPI00945909.1	227 kDa protein	1.62459	0.45	4	1	1	1
IPI00946214.1	Putative uncharacterized protein MFSD1	4.63046	18.75	8	1	1	2
IPI00946270.1	Putative uncharacterized protein TRBC2 (Fragment)	2.11687	8.67	11	1	1	1
IPI00946334.1	NADH dehydrogenase (ubiquinone) Fe-S protein 2 isoform 2 precursor	29.5767	9.41	2	4	4	12
IPI00946658.1	cDNA FLJ53140, highly similar to HLA-B-associated transcript 5	12.7969	4.76	4	2	2	5
IPI00946676.1	Putative uncharacterized protein SSR1	16.3771	7.17	6	2	2	9
IPI00946733.1	Putative uncharacterized protein KIAA1751	2.0041	0.81	1	1	1	1
IPI00946754.1	Protease serine 1	0	14.08	9	1	1	1
IPI00947137.1	Putative uncharacterized protein ENSP00000419887	6.86922	5.25	5	1	1	2
IPI00947307.1	cDNA FLJ58075, highly similar to Ceruloplasmin	11.6849	4.12	8	3	3	4
IPI00947310.1	Putative uncharacterized protein SSBP1	16.6252	12.4	4	1	1	4
IPI00947462.1 :C9IYY8|ENSEMBL:ENSP00000418771	AKD1 Putative uncharacterized protein AKD1	3.75763	8.79	2	1	1	1
IPI00952618.1	FRMPD4 192 kDa protein	10.7712	9.9	4	3	3	3
IPI00952839.1 :C9IZ75|ENSEMBL:ENSP00000399070|VEGA:OTTHUMP00000204281	NCKAP5 Putative uncharacterized protein ENSP00000399070	21.0586	12.93	3	3	3	11
IPI00953297.1	cDNA FLJ55060, highly similar to Annexin A7	24.9609	11.29	3	4	4	9
IPI00953689.1	Alpha-2-HS-glycoprotein	5.79305	6.81	4	3	3	4
IPI00953696.1	Glutathion reductase delta8+9 alternative splicing variant	4.99993	8.18	6	3	3	3
IPI00954003.1	cDNA FLJ55035, highly similar to Dihydrolipoyllysine-residue succinyltransferase component of 2- oxoglutarate dehydrogenase complex, mitochondrial	83.9394	19.28	5	3	3	29
IPI00954226.1	Putative uncharacterized protein TBL1XR1	3.38568	41.82	6	1	1	1
IPI00954527.1 :Q13707	ACTA2 ACTA2 protein (Fragment)	4.01017	7.06	1	2	2	3
IPI00954540.1 :Q8NBE1	KIAA1984 cDNA FLJ33364 fis, clone BRACE2005448	4.00122	5.87	4	2	2	2
