# Supplementary material for: Proteomics Analysis of Human Obesity Reveals the Epigenetic Factor HDAC4 as a Potential Target for Obesity
Source: PLoS One. 2013 Sep 24;8(9):e75342. doi: 10.1371/journal.pone.0075342 (PMC3782461; doi:10.1371/journal.pone.0075342)
Supplement: Table S3 — List of peptides identified in obese subjects at baseline. (XLSX) [file pone.0075342.s006.xlsx]

## Sheet: Sheet1
Sequence	# PSMs	Protein Group Accessions	Modifications	PEP	XCorr	Probability	Charge	MH+ [Da]	ΔM [ppm]	RT [min]	# Missed Cleavages
LQVELDNVTGLLSQSDSK	24	IPI00019502.3		1	6.30131	0	2	1946.01	1.05443	29.4977	0
IAQLEEELEEEQGNTELINDR	25	IPI00019502.3		1	6.15053	0	2	2472.18	1.33415	26.2604	0
DNLTLWTSDQQDEEAGEGN	3	IPI00216319.3		1	5.99609	0	2	2121.89	2.48587	23.8017	0
LAPITSDPTEATAVGAVEASFK	13	IPI00479186.7		1	5.97777	0	2	2175.13	4.32973	30.568	0
ELSGLPSGPSAGSGPPPPPPGPPPPPVSTSSGSDESASR	2	IPI00939159.2		1	5.89404	0	3	3590.72	-0.854562	21.3526	0
SDNcEDTPEAGYFAVAVVK	3	IPI00022463.1	C4(Carbamidomethyl)	1	5.84992	0	2	2071.93	-0.246923	25.1727	0
NIELIcQENEGENDPVLQR	10	IPI00910350.1	C6(Carbamidomethyl)	1	5.84008	0	2	2270.07	0.0941746	22.3073	0
EVVTSEDGSDcPEAMDLGTLSGIGTLDGFR	10	IPI00029717.1	C11(Carbamidomethyl)	1	5.7678	0	3	3128.4	-2.52533	34.5147	0
AAELIANSLATAGDGLIELR	12	IPI00017334.1		1	5.74362	0	2	1998.1	8.80051	33.6414	0
GPPQEEEEEEDEEEEATKEDAEAPGIR	9	IPI00514330.5		1	5.59895	0	3	3042.28	0.957809	16.7087	1
MTVDESGQLIScSMDDTVR	4	IPI00939854.1	C12(Carbamidomethyl)	1	5.59607	0	2	2143.93	1.33022	24.1164	0
KDPEGLFLQDNIVAEFSVDETGQmSATAK	1	IPI00480192.1	M24(Oxidation)	1	5.57442	0	3	3156.5	-0.834531	32.9532	1
VPVAVQGEDTVQSLTQGDGVAK	2	IPI00783987.2		1	5.57296	0	2	2198.13	-0.601235	23.0901	0
DNLTLWTSDTQGDEAEAGEGGEN	15	IPI00021263.3		1	5.56363	0	3	2409	1.49801	24.3832	0
DYEEVGVDSVEGEGEEEGEEY	6	IPI00792677.1		1	5.54449	0	2	2348.91	0.261346	22.6961	0
FQSAAIGALQEASEAYLVGLFEDTNLcAIHAK	2	IPI00219038.9	C27(Carbamidomethyl)	1	5.53561	0	3	3437.71	1.29922	45.7264	0
VQNATLAVANITNADSATR	21	IPI00219682.6		1	5.52654	0	2	1930	-1.95157	19.7708	0
GVAALTSDPAVQAIVLDTASDVLDK	8	IPI00298994.6		1	5.52255	0	2	2469.32	3.5536	41.0672	0
LcYVALDFEQEMATAASSSSLEK	397	IPI00021439.1	C2(Carbamidomethyl)	1	5.51181	0	2	2550.18	2.55755	41.6492	0
TQLEELEDELQATEDAK	23	IPI00019502.3		1	5.50777	0	2	1961.93	7.74959	29.632	0
VLLLGSQQAGTTLNLDLGGK	5	IPI00295976.6		1	5.50733	0	2	1998.14	6.42126	29.311	0
EDEEESLNEVGYDDIGGcR	3	IPI00022774.3	C18(Carbamidomethyl)	1	5.47894	0	2	2185.88	-0.380516	20.4792	0
QAQLAQTLQQQEQASQGLR	1	IPI00006196.3		1	5.45294	0	2	2126.09	-1.80578	19.6882	0
AQPVQVAEGSEPDGFWEALGGK	7	IPI00796316.4		1	5.45133	0	2	2272.1	5.26559	30.728	0
DATNVGDEGGFAPNILENK	8	IPI00465248.5		1	5.42044	0	2	1960.93	0.907719	23.7356	0
LAATNALLNSLEFTK	4	IPI00001639.2		1	5.40385	0	2	1605.89	4.31403	31.3244	0
GGSGGSYGGGGSGGGYGGGSGSR	10	IPI00019359.4		1	5.37985	0	2	1791.73	1.58345	6.76978	0
DIVMTQSPDSLAVSLGER	2	IPI00387120.1		1	5.37052	0	2	1917.96	-1.04729	26.6151	0
ILLMDLNEEDPTVLELGITGSK	2	IPI00218732.3		1	5.32878	0	2	2400.25	-1.462	36.5077	0
GLVEPVDVVDNADGTQTVNYVPSR	18	IPI00302592.2		1	5.30725	0	2	2544.26	1.09829	24.8641	0
AASADSTTEGTPADGFTVLSTK	14	IPI00059366.4		1	5.28259	0	2	2127.01	1.69133	20.2337	0
VDATEESDLAQQYGVR	13	IPI00010796.1		1	5.28177	0	2	1780.83	-2.39062	19.6073	0
DQTDDQVTIDSALATQK	3	IPI00953980.1		1	5.26882	0	2	1848.88	-0.578829	18.9126	0
VENQENVSNLVIEDTELK	16	IPI00639931.2;IPI00939159.2		1	5.26018	0	2	2073.03	0.00205858	25.2498	0
GPDGLTAFEATDNQAIK	6	IPI00926178.1		1	5.23927	0	2	1747.85	0.749788	21.4363	0
FVALIcEASGGGAFLVLPLGK	11	IPI00010133.3	C6(Carbamidomethyl)	1	5.23647	0	2	2119.16	-0.220185	38.4048	0
NFPPSQDASGDLYTTSSQLTLPATQcLAGK	3	IPI00449920.1	C26(Carbamidomethyl)	1	5.22952	0	3	3168.51	-0.548597	27.6271	0
AVEGcVSASQAATEDGQLLR	2	IPI00298994.6	C5(Carbamidomethyl)	1	5.20148	0	2	2061.99	0.612782	18.5825	0
AFLEVNEEGSEAAASTAVVIAGR	4	IPI00032179.3		1	5.18798	0	3	2291.15	-0.900459	27.6151	0
LGPGGLDPVEVYESLPEELQK	7	IPI00013122.1		1	5.18496	0	2	2269.17	5.17685	35.5238	0
LAADEDDDDDDEEDDDEDDDDDDFDDEEAEEKAPVK	1	IPI00658013.1		1	5.18306	0	3	4118.45	-1.79239	16.3317	1
SASPDDDLGSSNWEAADLGNEER	1	IPI00003419.1		1	5.17659	0	2	2435.02	0.270198	22.1694	0
DQMQQQLNDYEQLLDVK	12	IPI00217975.4		1	5.17528	0	2	2108.01	4.44291	32.8635	0
GQTGGDVNVEmDAAPGVDLSR	2	IPI00217963.3	M11(Oxidation)	1	5.17178	0	2	2103.96	0.0984239	17.3008	0
TPMGIVLDALEQQEEGINR	23	IPI00908696.2		1	5.16767	0	2	2113.08	7.67596	37.341	0
KANLQIDQINTDLNLER	17	IPI00019502.3		1	5.16049	0	2	1998.06	1.05849	23.0378	1
IIGLDQVAGMSETALPGAFK	20	IPI00019502.3		1	5.15815	0	2	2018.07	4.34549	33.2808	0
LcYVALDFEQEmATAASSSSLEK	122	IPI00021439.1	C2(Carbamidomethyl); M12(Oxidation)	1	5.15271	0	3	2566.17	-1.19036	27.8273	0
EFNAETFTFHADIcTLSEK	9	IPI00745872.2	C14(Carbamidomethyl)	1	5.14122	0	2	2260.02	0.210466	28.0543	0
AQQVSQGLDVLTAK	23	IPI00291175.7		1	5.11486	0	2	1457.79	-4.7423	19.1334	0
NPSSAGSWNSGSSGPGSTGNR	4	IPI00029717.1		1	5.0868	0	2	1963.85	0.0383544	9.57155	0
TDDYLDQPcYETINR	3	IPI00640006.1	C9(Carbamidomethyl)	1	5.08551	0	2	1902.81	-2.97987	19.3318	0
EYGVVLAPDGSTVAVEPLLAGLEAGLQGR	2	IPI00163207.1		1	5.08154	0	3	2881.54	2.61002	42.9721	0
FVPGAWLAGEGVDVTSLR	8	IPI00293423.3		1	5.04718	0	2	1873.99	5.46059	32.4624	0
EDAQVAAEILEIADTPSGDK	30	IPI00221226.7		1	5.04418	0	2	2072	-0.295509	31.3393	0
SHcIAEVENDEMPADLPSLAADFVESK	28	IPI00745872.2	C3(Carbamidomethyl)	1	5.0396	0	3	2974.34	-0.409286	34.0223	0
VIEHIMEDLDTNADK	13	IPI00027462.1		1	5.02683	0	2	1742.84	5.99737	19.5331	0
APEPHVEEDDDDELDSK	29	IPI00792537.1		1	5.02483	0	3	1939.8	-0.157856	10.8427	0
GGSYSQAASSDSAQGSDVSLTA	3	IPI00472073.1		1	5.02168	0	2	2045.89	-0.0192603	15.1897	0
DPDAGIDEAQVEQDAQALFQAGELK	8	IPI00872379.1		1	5.01542	0	2	2658.27	4.91658	37.4255	0
DAGEGLLAVQITDPEGKPK	17	IPI00302592.2		1	5.01129	0	2	1938.02	1.33854	22.7724	0
ALEILQEEDLIDEDDIPVR	2	IPI00889723.2		1	5.00511	0	2	2225.12	-1.32361	32.2401	0
ILLmDLNEEDPTVLELGITGSK	5	IPI00218732.3	M4(Oxidation)	1	4.99977	0	2	2416.25	-2.27802	33.3317	0
DIENQYETQITQIEHEVSSSGQEVQSSAK	12	IPI00019359.4		1	4.9953	0	3	3264.51	-0.959998	31.8931	0
VVAPTISSPVcQEQLVEAGR	15	IPI00298994.6	C11(Carbamidomethyl)	1	4.99145	0	2	2140.11	0.43377	22.1769	0
AAFDDAIAELDTLSEESYK	13	IPI00000816.1		1	4.99065	0	2	2087.98	6.07659	36.9156	0
LEEEQIILEDQNcK	22	IPI00019502.3	C13(Carbamidomethyl)	1	4.98646	0	2	1760.84	0.635569	18.6927	0
KLEEEQIILEDQNcK	23	IPI00019502.3	C14(Carbamidomethyl)	1	4.96945	0	2	1888.94	3.24241	16.3987	1
AETSEGSGSAPAVPEASASPK	5	IPI00872623.1		1	4.96527	0	2	1929.9	-0.494191	9.95646	0
ILLQGTPVAQMTEDAVDAER	9	IPI00783987.2		1	4.96501	0	2	2157.09	-0.108703	30.9265	0
GQELcADYSENTFTEYK	1	IPI00555812.4	C5(Carbamidomethyl)	1	4.95608	0	2	2054.87	0.930239	20.927	0
GESDPAYQQYQDAANNLR	1	IPI00009904.1		1	4.95048	0	2	2039.91	0.0803355	19.9051	0
AVELLGDIVQNcSLEDSQIEK	8	IPI00013847.4	C12(Carbamidomethyl)	1	4.9336	0	2	2360.18	8.16821	29.7756	0
WGTDEAQFIYILGNR	7	IPI00002459.4;IPI00221226.7		1	4.92354	0	2	1782.89	6.09235	33.4237	0
VAAIEALNDGELQK	5	IPI00892883.1		1	4.91545	0	2	1470.78	2.4229	19.4359	0
ANLQIDQINTDLNLER	24	IPI00019502.3		1	4.91041	0	2	1869.97	2.82788	25.8821	0
KIQVLQQQADDAEER	16	IPI00642042.3		1	4.90993	0	2	1770.9	0.11956	11.5269	1
DIGEGNLSTAAAAALAAAAVK	6	IPI00150057.6		1	4.90957	0	2	1885.02	8.65625	33.0656	0
SQIFSTASDNQPTVTIK	10	IPI00003362.2		1	4.90461	0	2	1836.93	-3.1047	19.1682	0
SHcIAEVENDEmPADLPSLAADFVESK	17	IPI00745872.2	C3(Carbamidomethyl); M12(Oxidation)	1	4.90282	0	3	2990.34	-0.992629	31.2185	0
GIVDQSQQAYQEAFEISK	21	IPI00021263.3		1	4.89475	0	2	2041	4.36655	26.1468	0
QLETVLDDLDPENALLPAGFR	2	IPI00005087.1		1	4.89438	0	2	2326.2	3.47773	38.897	0
DNLTLWTSENQGDEGDAGEGEN	9	IPI00759832.1		1	4.88344	0	2	2350.96	0.346422	23.4299	0
TYADYESVNEcMEGVcK	1	IPI00029631.1	C11(Carbamidomethyl); C16(Carbamidomethyl)	1	4.87468	0	2	2054.81	-1.81475	19.5267	0
LAALNPESNTAGLDIFAK	3	IPI00010896.3		1	4.87132	0	2	1844.98	0.616121	28.9725	0
VTAQGPGLEPSGNIANK	19	IPI00302592.2		1	4.87054	0	2	1652.86	0.348573	12.5738	0
GSSGGGcFGGSSGGYGGLGGFGGGSFR	1	IPI00009865.4	C7(Carbamidomethyl)	1	4.85651	0	2	2343.01	9.35975	25.0969	0
EVVTSEDGSDcPEAmDLGTLSGIGTLDGFR	1	IPI00029717.1	C11(Carbamidomethyl); M15(Oxidation)	1	4.8471	0	3	3144.39	-1.67175	31.8615	0
SLHQAIEGDTSGDFLK	14	IPI00002459.4;IPI00221226.7		1	4.84179	0	2	1717.85	5.42949	18.3494	0
DAPDHQELNLDVSLQLPSR	4	IPI00783987.2		1	4.83409	0	2	2147.07	-1.83322	26.1522	0
IQQEIAVQNPLVSER	7	IPI00939174.1		1	4.83234	0	2	1723.93	0.402881	21.2891	0
LVPLLDTGDIIIDGGNSEYR	5	IPI00219525.10		1	4.82823	0	2	2160.13	7.03717	33.5536	0
VLAVNQENEQLMEDYEK	8	IPI00013508.5		1	4.81483	0	2	2051.96	0.561111	22.2221	0
IQEIIEQLDVTTSEYEK	3	IPI00784154.1		1	4.80567	0	2	2038.03	5.76051	28.1393	0
VAGESAEPEPEPEADYYAK	5	IPI00000075.3		1	4.80562	0	2	2051.91	-0.0510339	14.9554	0
VIVVGNPANTNcLTASK	6	IPI00916253.1	C12(Carbamidomethyl)	1	4.804	0	2	1757.92	-0.190636	17.2896	0
LVQDVANNTNEEAGDGTTTATVLAR	12	IPI00784154.1		1	4.80172	0	2	2560.26	3.02468	17.3377	0
GGGGSFGYSYGGGSGGGFSASSLGGGFGGGSR	3	IPI00019359.4		1	4.79881	0	3	2705.16	-0.843426	25.6906	0
SEDFGVNEDLADSDAR	21	IPI00218918.5		1	4.79679	0	2	1739.74	-0.239277	18.4443	0
SDLEMQYETLQEELMALK	4	IPI00019359.4		1	4.79276	0	2	2171.04	7.28851	38.3018	0
DSPVLIDFFEDTER	1	IPI00022371.1		1	4.78725	0	2	1682.79	-1.49373	36.4093	0
NMGGPYGGGNYGPGGSGGSGGYGGR	9	IPI00396378.3		1	4.78467	0	2	2189.91	-0.0640501	14.6112	0
VFLLGEEVAQYDGAYK	2	IPI00798351.1		1	4.78021	0	2	1801.92	9.10173	30.633	0
VSVQLEASPAFLAVPVEK	3	IPI00478003.2		1	4.77613	0	2	1884.04	-1.56254	29.272	0
TTTTNTQVEGDDEAAFLER	3	IPI00926274.2		1	4.76791	0	2	2097.95	-1.33368	19.8889	0
LQVEPAVDTSGVQcYGPGIEGQGVFR	8	IPI00302592.2	C14(Carbamidomethyl)	1	4.76539	0	2	2763.36	8.15801	26.6335	0
LLQDSVDFSLADAINTEFK	5	IPI00418471.6		1	4.76291	0	2	2126.08	6.63287	35.5928	0
AYSDPSTGEPATYGELQQR	4	IPI00398776.3		1	4.76156	0	2	2069.94	-1.13675	15.7241	0
RAEDGSVIDYELIDQDAR	21	IPI00455315.4		1	4.7564	0	2	2065	8.32183	22.2655	1
AAEDDEDDDVDTKK	16	IPI00916480.1		1	4.75587	0	2	1565.64	-0.828377	5.59736	1
ELGGLEGDPSPEEDEGIQK	6	IPI00551062.2		1	4.75305	0	2	1998.92	1.48401	16.9351	0
DVQDSLTVSNEAQTAK	10	IPI00873484.1		1	4.75141	0	2	1705.83	0.745452	13.4005	0
SDLEMQYETLQEELmALK	5	IPI00019359.4	M15(Oxidation)	1	4.74862	0	2	2187.03	3.53221	36.7617	0
EYVLPSFEVIVEPTEK	3	IPI00783987.2		1	4.74418	0	2	1878.97	-1.45213	32.06	0
NVQALEIELQSQLALK	5	IPI00009865.4		1	4.72791	0	2	1797.02	6.81798	32.8915	0
EITENLMATGDLDQDGR	8	IPI00010471.5		1	4.72192	0	2	1877.86	1.76076	21.3057	0
ALNALcDGLIDELNQALK	4	IPI00024993.4	C6(Carbamidomethyl)	1	4.72094	0	2	1971.04	9.66074	39.2327	0
EILVGDVGQTVDDPYATFVK	13	IPI00012011.6		1	4.71942	0	2	2166.12	9.41762	29.8651	0
AAVPSGASTGIYEALELR	6	IPI00791564.2;IPI00465248.5		1	4.71337	0	2	1804.96	7.15556	28.5501	0
TAFDEAIAELDTLSEESYK	28	IPI00021263.3		1	4.70856	0	2	2132.01	8.08604	39.9816	0
EVVSLTEAccAEGADPDcYDTR	1	IPI00555812.4	C9(Carbamidomethyl); C10(Carbamidomethyl); C18(Carbamidomethyl)	1	4.70775	0	2	2518.01	-2.86902	19.9662	0
SGETEDTFIADLVVGLcTGQIK	2	IPI00791564.2;IPI00465248.5	C17(Carbamidomethyl)	1	4.69943	0	3	2353.16	-1.27537	42.4247	0
FQDVGPQAPVGSVYQK	3	IPI00456925.3		1	4.69579	0	2	1719.87	-0.122483	17.4301	0
GVNLPGAAVDLPAVSEK	9	IPI00479186.7		1	4.69232	0	2	1636.89	0.66459	24.2734	0
MQEAMTQEVSDVFSDTTTPIK	4	IPI00291175.7		1	4.68903	0	2	2358.09	4.43524	29.5975	0
VSQMAQYFEPLTLAAVGAASK	14	IPI00298994.6		1	4.6769	0	2	2182.13	3.81048	36.1272	0
TELEDTLDSTAAQQELR	15	IPI00019502.3		1	4.67563	0	2	1919.93	6.87598	21.6014	0
ILLQGTPVAQmTEDAVDAER	2	IPI00783987.2	M11(Oxidation)	1	4.67032	0	2	2173.08	-1.02599	23.709	0
SNALDIIFQTDLTGQK	1	IPI00385294.4		1	4.67004	0	2	1763.92	-0.873141	33.5527	0
EKEQQQQQQQQQQK	1	IPI00013495.1		1	4.66929	0	3	1813.88	-0.989054	4.85556	1
AIGGGLSSVGGGSSTIK	3	IPI00909059.3		1	4.66713	0	2	1447.78	1.27356	15.1473	0
GILAVLDEAcSSAGTITDR	3	IPI00420004.3	C10(Carbamidomethyl)	1	4.66111	0	2	1948.98	9.01392	32.2901	0
FGIVTSSAGTGTTEDTEAK	5	IPI00796857.1		1	4.65711	0	2	1871.88	-1.81036	15.2791	0
SYELPDGQVITIGNER	151	IPI00003269.1;IPI00922693.1;IPI00021439.1		1	4.65594	0	2	1790.89	-0.872662	23.5601	0
AQGPAASAEEPKPVEAPAANSDQTVTVKE	2	IPI00299024.9		1	4.65133	0	3	2892.43	4.02491	13.7136	1
VPTADLEDVLPLAEDITNILSK	6	IPI00555812.4		1	4.64968	0	2	2366.27	-1.50961	48.3128	0
NDLSPASSGNAVYDFFIGR	12	IPI00292135.1		1	4.64902	0	2	2029.98	6.73109	34.3393	0
AVFVDLEPTVIDEVR	19	IPI00792677.1		1	4.64841	0	2	1701.92	6.77747	30.4506	0
NIYVLQELDNPGAK	6	IPI00644712.4		1	4.64826	0	2	1573.83	3.61862	26.138	0
GcITIIGGGDTATccAK	9	IPI00169383.3	C2(Carbamidomethyl); C14(Carbamidomethyl); C15(Carbamidomethyl)	1	4.64747	0	2	1754.79	0.731927	16.4044	0
LQQELDDLLVDLDHQR	30	IPI00019502.3		1	4.64332	0	2	1950.01	9.17247	33.1887	0
DTDmDGVGDQcDNcPLEHNPDQLDSDSDR	6	IPI00296099.6	M4(Oxidation); C11(Carbamidomethyl); C14(Carbamidomethyl)	1	4.64331	0	3	3336.26	-0.417375	16.2115	0
FYPEDVSEELIQDITQR	21	IPI00872814.1		1	4.64184	0	2	2082.02	6.71362	37.8933	0
DLEADIIGDTSGHFQK	13	IPI00002459.4;IPI00221226.7		1	4.6275	0	2	1745.84	4.75617	25.8937	0
IMDPNIVGSEHYDVAR	8	IPI00303476.1		1	4.62031	0	2	1815.88	6.89159	18.1812	0
LFDSDPITVTVPVEVSR	10	IPI00795633.1		1	4.61927	0	2	1873.99	-1.8309	28.5377	0
IPESGGDNSVFDIFELTGAAR	9	IPI00296099.6		1	4.61545	0	2	2195.07	3.42499	37.3744	0
EADESLNFEEQILEAAK	9	IPI00298994.6		1	4.61497	0	2	1935.93	5.46988	31.5913	0
IEDLSQQAQLAAAEK	4	IPI00909970.1		1	4.60973	0	2	1614.83	-0.302173	17.0792	0
LSLEGDHSTPPSAYGSVK	23	IPI00455315.4		1	4.60894	0	2	1844.92	9.63965	14.8639	0
FFLQDPQSQELDVQVK	3	IPI00022143.3		1	4.60729	0	2	1920.99	9.66473	26.3479	0
MQQNIQELEEQLEEEESAR	22	IPI00019502.3		1	4.6056	0	2	2333.07	4.99231	28.4827	0
KEEEEEEEEYDEGSNLKK	3	IPI00029046.1		1	4.60447	0	3	2213.98	8.19769	9.17184	2
mENAELDVPIQSVFTR	4	IPI00296099.6	M1(Oxidation)	1	4.60402	0	2	1864.92	7.27742	28.2673	0
NPDDITQEEYGEFYK	11	IPI00414676.6		1	4.60198	0	2	1847.8	0.910464	21.3793	0
TTQVPQFILDDFIQNDR	10	IPI00844578.1		1	4.60074	0	2	2050.03	5.06827	35.9809	0
LPEGSVSLIILLTDGDPTVGETNPR	4	IPI00791097.2		1	4.59718	0	3	2593.37	0.248139	38.7223	0
TIGGGDDSFNTFFSETGAGK	12	IPI00792677.1		1	4.59013	0	2	2007.91	6.49145	27.7356	0
IISNAScTTNcLAPLAK	15	IPI00795257.3	C7(Carbamidomethyl); C11(Carbamidomethyl)	1	4.585	0	2	1833.92	0.553277	17.8018	0
EAAPDAGAEPITADSDPAYSSK	3	IPI00182757.10		1	4.58266	0	2	2162.97	-0.367094	14.7253	0
MPcAEDYLSVVLNQLcVLHEK	2	IPI00745872.2	C3(Carbamidomethyl); C16(Carbamidomethyl)	1	4.57783	0	3	2518.21	-0.439025	41.2532	0
DAGEGGLSLAIEGPSK	15	IPI00302592.2		1	4.57515	0	2	1500.75	0.457797	20.9061	0
EPcVESLVSQYFQTVTDYGK	2	IPI00021854.1	C3(Carbamidomethyl)	1	4.56905	0	2	2350.09	-1.2285	40.7822	0
KVPQVSTPTLVEVSR	40	IPI00745872.2		1	4.56223	0	3	1639.94	-1.14277	17.6367	1
NPDDITNEEYGEFYK	9	IPI00784295.2		1	4.56072	0	2	1833.78	0.531651	20.9125	0
SDLEmQYETLQEELmALK	9	IPI00019359.4	M5(Oxidation); M15(Oxidation)	1	4.55632	0	2	2203.04	9.47179	36.0725	0
EDSDEVHLEELSLSK	3	IPI00013260.3		1	4.54779	0	2	1729.82	1.58166	20.1171	0
TAFDEAIAELDTLNEESYK	18	IPI00759832.1		1	4.5432	0	2	2159.02	7.68562	36.7661	0
DcDLQEDAcYNcGR	3	IPI00430814.1	C2(Carbamidomethyl); C9(Carbamidomethyl); C12(Carbamidomethyl)	1	4.53916	0	2	1775.64	0.291885	12.371	0
LSEGSQPAEEEEDQETPSR	1	IPI00911038.2		1	4.5372	0	2	2117.91	0.485097	9.40627	0
EKEQQQQQQQQQQQK	2	IPI00792186.4		1	4.53696	0	3	1941.94	-0.791031	4.92277	1
FTASAGIQVVGDDLTVTNPK	2	IPI00465248.5		1	4.53483	0	2	2033.05	-1.96174	25.5994	0
NQLTSNPENTVFDAK	11	IPI00003362.2		1	4.53403	0	2	1677.81	0.647427	18.0463	0
HFSVTAEGGLSPAQVTGAR	7	IPI00478023.1		1	4.53369	0	2	1884.97	7.1263	18.3335	0
ETADTDTADQVMASFK	4	IPI00013508.5		1	4.53229	0	2	1729.76	0.765421	23.6816	0
SLADELALVDVLEDK	11	IPI00219217.3		1	4.53116	0	2	1629.87	5.88646	36.9936	0
YFQINQDEEEEEDED	5	IPI00878392.1		1	4.53095	0	2	1931.74	2.56957	18.6832	0
NLDLAVLELMQSSVDNTK	4	IPI00786995.1		1	4.52856	0	2	1990.03	6.8348	38.3615	0
ELTTEIDNNIEQISSYK	9	IPI00009865.4		1	4.52602	0	2	1996.98	6.89415	27.4673	0
EGEEAGPGDPLLEAVPK	6	IPI00013122.1		1	4.52261	0	2	1707.85	0.997287	23.9231	0
ILAIGLINEALDEGDAQK	17	IPI00009342.1		1	4.52034	0	2	1883.02	3.36636	35.6252	0
EGPGPEDTVQDNLGAAGAEEEQEEHQK	13	IPI00013260.3		1	4.51789	0	3	2864.25	1.83791	16.9875	0
FLEQQNQVLQTK	22	IPI00021304.1;IPI00220327.4		1	4.51459	0	2	1475.79	0.251276	15.1476	0
IIYGGSVTGATcK	12	IPI00797270.4	C12(Carbamidomethyl)	1	4.51356	0	2	1326.67	0.0177208	12.7634	0
EAAGEGPALYEDPPDQK	3	IPI00215911.3		1	4.51122	0	2	1786.81	0.31057	13.9733	0
VGAIPANALDDGQWSQGLISAAR	13	IPI00298994.6		1	4.50731	0	2	2310.19	1.82867	30.337	0
IQQQAETTSEELGAVTVK	3	IPI00940441.1		1	4.50671	0	2	1931.99	0.632731	17.286	0
SMEAEMIQLQEELAAAER	27	IPI00019502.3		1	4.5063	0	2	2048.97	5.76663	35.9361	0
QTTVSNSQQAYQEAFEISK	7	IPI00759832.1		1	4.50318	0	2	2159.03	1.92826	21.3942	0
GAGTGGLGLAVEGPSEAK	18	IPI00302592.2		1	4.50271	0	2	1570.81	0.198252	17.1576	0
AANDAGYFNDEMAPIEVK	4	IPI00001539.8		1	4.50158	0	2	1954.89	3.41298	24.3359	0
AVLDVFEEGTEASAATAVK	2	IPI00847635.1		1	4.5001	0	3	1907.96	-1.77011	26.8203	0
TTPPVLDSDGSFFLYSK	5	IPI00892671.1		1	4.49509	0	3	1873.92	-1.9773	29.6744	0
VTASDPLDTLGSEGALSPGGVASLLR	3	IPI00889723.2		1	4.4941	0	2	2483.3	-1.19408	35.95	0
EIVLTQSPGTLSLSPGER	1	IPI00385252.1		1	4.49399	0	2	1884.01	-0.388483	23.2664	0
LGQSLDcNAEVYVVPWEK	1	IPI00789376.1	C7(Carbamidomethyl)	1	4.49276	0	2	2107.01	-1.92525	28.4368	0
DQNFVILEFPVEEQDR	10	IPI00470722.1		1	4.49225	0	2	1977.96	4.02593	33.0641	0
TLNQPDSQLQLTTGNGLFLSEGLK	5	IPI00790784.2		1	4.49158	0	3	2574.34	-0.277786	30.7207	0
AAAPAPEEEMDEcEQALAAEPK	1	IPI00738381.2	C13(Carbamidomethyl)	1	4.48891	0	2	2357.03	-0.278475	22.4463	0
LTEMETLQSQLmAEK	12	IPI00019502.3	M12(Oxidation)	1	4.48383	0	2	1767.85	1.16429	23.7305	0
TTGIVMDSGDGVTHTVPIYEGYALPHAILR	128	IPI00021439.1		1	4.47834	0	3	3183.63	5.8771	28.638	0
DIDDDLEGEVTEEcGK	3	IPI00788826.1	C14(Carbamidomethyl)	1	4.47739	0	2	1823.75	-0.0770252	20.9993	0
LAENNIQPIFAVTSR	7	IPI00103356.2;IPI00746851.1		1	4.47103	0	2	1672.92	9.2728	24.6874	0
LYGSEAFATDFQDSAAAK	1	IPI00847635.1		1	4.47002	0	2	1891.87	-0.72778	24.006	0
KVEEAEPEEFVVEK	19	IPI00297579.4		1	4.46954	0	2	1661.83	4.70149	15.5429	1
SNLDEDIIAEENIVSR	1	IPI00783987.2		1	4.46908	0	2	1816.89	-1.08583	27.3103	0
SSGSPYGGGYGSGGGSGGYGSR	6	IPI00927407.1		1	4.45882	0	2	1910.79	1.17366	11.0805	0
DLYANTVLSGGTTMYPGIADR	22	IPI00021439.1		1	4.45837	0	2	2215.08	3.33572	28.3516	0
VDVAVNcAGIAVASK	3	IPI00639797.1	C7(Carbamidomethyl)	1	4.45296	0	2	1473.77	0.278061	17.5026	0
LNEAAAGLNQAATELVQASR	16	IPI00298994.6		1	4.45165	0	2	2027.06	6.12867	28.809	0
LFESSENIEDSNNPK	4	IPI00921805.1		1	4.44927	0	2	1722.78	0.575315	14.186	0
AEDGSVIDYELIDQDAR	14	IPI00455315.4		1	4.44447	0	2	1908.88	-0.246131	24.7117	0
AFGPGLQGGSAGSPAR	19	IPI00302592.2		1	4.44331	0	2	1429.73	5.86886	13.1569	0
QAQQERDELADEIANSSGK	16	IPI00019502.3		1	4.4432	0	2	2088.99	6.52765	15.7508	1
DKDDDGGEDDDANcNLIcGDEYGPETR	4	IPI00844578.1	C14(Carbamidomethyl); C18(Carbamidomethyl)	1	4.44307	0	3	3045.16	0.917936	18.2138	1
LDFGDVLLATGGPLR	17	IPI00293423.3		1	4.44168	0	2	1543.86	6.23778	34.7834	0
TEGDEEAEEEQEENLEASGDYK	12	IPI00644712.4		1	4.43979	0	3	2501	0.188222	15.3816	0
GGETSEMYLIQPDSSVKPYR	16	IPI00298497.3		1	4.43732	0	3	2257.1	7.32347	21.1446	0
DPAEGDGAQPEETPR	4	IPI00441414.1		1	4.43703	0	2	1568.68	-0.694397	7.50119	0
VYAcEVTHQGLSSPVTK	3	IPI00784985.1	C4(Carbamidomethyl)	1	4.4358	0	2	1875.93	0.164395	13.7424	0
NDGAAILAAVSSIAQK	3	IPI00925853.1		1	4.43356	0	2	1528.84	6.32352	32.3817	0
VIEHImEDLDTNADK	6	IPI00027462.1	M6(Oxidation)	1	4.43009	0	2	1758.84	8.4175	13.5928	0
ALPAVQQNNLDEDLIR	4	IPI00645078.1		1	4.42999	0	2	1808.95	0.703344	23.6259	0
TPEVTcVVVDVSHEDPEVQFK	4	IPI00827754.3	C6(Carbamidomethyl)	1	4.42926	0	3	2414.15	-1.42043	26.4003	0
VALVYGQMNEPPGAR	9	IPI00303476.1		1	4.42799	0	2	1601.82	5.53261	18.2911	0
VPADTEVVcAPPTAYIDFAR	5	IPI00797270.4	C9(Carbamidomethyl)	1	4.42754	0	2	2192.08	3.14048	28.5756	0
ETTFNSLLcPSGGEVSEELSLK	3	IPI00478003.2	C9(Carbamidomethyl)	1	4.42722	0	2	2397.15	-0.767956	30.7481	0
AIAVTVQEMVTK	14	IPI00298994.6		1	4.42627	0	2	1289.72	5.9669	21.4176	0
GAEAANVTGPGGVPVQGSK	11	IPI00450235.1		1	4.42195	0	2	1695.87	-0.0748316	11.393	0
GLGTDEDTLIEILASR	15	IPI00218918.5		1	4.42166	0	2	1702.9	6.33787	36.2377	0
MENAELDVPIQSVFTR	8	IPI00296099.6		1	4.4171	0	2	1848.93	8.81554	29.4675	0
VQALEEANNDLENK	21	IPI00019359.4		1	4.41698	0	2	1586.77	0.193796	14.5662	0
GVVPLAGTDGETTTQGLDGLSER	11	IPI00418262.5		1	4.41495	0	2	2273.14	5.41355	23.3811	0
ScSGVEFSTSGSSNTDTGK	3	IPI00917420.1	C2(Carbamidomethyl)	1	4.41307	0	2	1907.8	1.7867	10.5449	0
IAEFTTNLTEEEEK	23	IPI00019502.3		1	4.41145	0	2	1653.78	-1.26287	18.9547	0
EVQLVESGGGLVQPGGSLR	3	IPI00939521.1		1	4.4035	0	2	1882	0.132905	22.0478	0
KGVNLPGAAVDLPAVSEK	4	IPI00479186.7		1	4.4024	0	2	1764.99	2.20748	21.441	1
INNVPAEGENEVNNELANR	3	IPI00789253.1		1	4.40189	0	2	2096	-0.0522713	18.3824	0
INQEEVGLAAPAPTAR	8	IPI00013163.1		1	4.40162	0	2	1636.87	0.0762521	15.3544	0
IGVFLcGPEALAETLSK	7	IPI00218646.3	C6(Carbamidomethyl)	1	4.39857	0	2	1804.96	3.59457	35.8684	0
ILAQATSDLVNAIK	9	IPI00298994.6		1	4.39616	0	2	1456.84	3.46456	26.123	0
FIAVGYVDDTQFVR	19	IPI00794678.2;IPI00743716.1;IPI00472073.1;IPI00930070.1;IPI00930140.1		1	4.39428	0	2	1629.84	5.83876	26.751	0
GVVTIEQIVDTLPDR	3	IPI00218916.3		1	4.39329	0	2	1654.92	9.47742	34.4115	0
FADDTYTESYISTIGVDFK	1	IPI00008964.3		1	4.38838	0	2	2172.01	5.51208	31.5687	0
TLAQLNPESSLFIIASK	5	IPI00908881.2		1	4.38826	0	2	1832.03	8.09282	33.1821	0
EENVGLHQTLDQTLNELNcI	10	IPI00010779.4	C19(Carbamidomethyl)	1	4.38604	0	2	2340.14	9.22861	33.9366	0
QLLQANPILEAFGNAK	13	IPI00019502.3;IPI00337335.7		1	4.38354	0	2	1726.96	6.81285	33.4623	0
AVVYSNTIQSIMAIVK	9	IPI00748145.2		1	4.38262	0	2	1736.97	5.69488	36.5175	0
DLYANTVLSGGTTmYPGIADR	31	IPI00021439.1	M14(Oxidation)	1	4.38143	0	3	2231.07	0.35979	25.5801	0
YLQEIYNSNNQK	21	IPI00219713.1		1	4.37823	0	2	1513.73	0.662123	13.5834	0
TAAELLQSQGSQAGGSQTLK	7	IPI00216139.3		1	4.37652	0	2	1975.01	2.55515	15.543	0
VAPEEHPVLLTEAPLNPK	35	IPI00021439.1		1	4.37392	0	2	1954.06	-0.000294898	20.9968	0
VESVFETLVEDSAEEESTLTK	5	IPI00922838.1		1	4.36615	0	2	2342.12	1.72832	39.0442	0
DAGYGGLSLSIEGPSK	5	IPI00302592.2		1	4.36234	0	2	1550.77	-0.898364	23.7238	0
ETVSEESNVLcLSK	14	IPI00186290.6	C11(Carbamidomethyl)	1	4.3611	0	2	1594.76	0.332358	18.5457	0
HSQAVEELAEQLEQTK	17	IPI00019502.3		1	4.35855	0	2	1839.92	6.7017	23.7073	0
VHTEccHGDLLEcADDR	3	IPI00745872.2	C5(Carbamidomethyl); C6(Carbamidomethyl); C13(Carbamidomethyl)	1	4.35721	0	3	2086.84	-0.440488	11.6351	0
AETEcQNTEYQQLLDIK	10	IPI00009865.4	C5(Carbamidomethyl)	1	4.35654	0	2	2082.97	2.81109	24.773	0
SLPSVETLGcTSVIcSDK	5	IPI00478023.1;IPI00177817.4	C10(Carbamidomethyl); C15(Carbamidomethyl)	1	4.35597	0	2	1952.94	2.38968	23.6449	0
MVAAATNNLcEAANAAVQGHASQEK	3	IPI00298994.6	C10(Carbamidomethyl)	1	4.35432	0	3	2556.2	1.46162	19.6613	0
VIQYLAYVASSHK	23	IPI00019502.3		1	4.35425	0	2	1478.81	5.28108	21.5549	0
IcDQWDNLGALTQK	7	IPI00013508.5	C2(Carbamidomethyl)	1	4.35382	0	2	1661.8	2.98664	24.9471	0
IIAATIENAQPILQIDNAR	4	IPI00217963.3		1	4.35357	0	2	2064.15	3.04694	27.2661	0
DGScGVAYVVQEPGDYEVSVK	13	IPI00302592.2	C4(Carbamidomethyl)	1	4.34962	0	2	2258.02	-1.56752	22.891	0
LLQYSDALEHLLTTGQGVVLER	7	IPI00029561.1		1	4.34789	0	3	2455.33	5.4589	35.8492	0
EEDDVVSEDLVQQDVQDLYEAGELK	19	IPI00002459.4;IPI00221226.7		1	4.34651	0	2	2865.33	4.28762	36.2812	0
AFPALTSLDLSDNPGLGER	3	IPI00029260.2		1	4.34571	0	2	1973.02	9.43205	30.7418	0
LASVPAGGAVAVSAAPGSAAPAAGSAPAAAEEK	10	IPI00008529.1		1	4.34424	0	3	2774.44	2.46416	17.7187	0
MEDSVGcLETAEEVK	6	IPI00019502.3	C7(Carbamidomethyl)	1	4.34229	0	2	1696.74	1.0077	18.162	0
GGGGGGYGSGGSSYGSGGGSYGSGGGGGGGR	9	IPI00220327.4		1	4.33998	0	3	2383.95	0.267848	8.96692	0
ELTVSNNDINEAGVR	6	IPI00550069.3		1	4.33851	0	2	1630.8	-3.23899	15.4362	0
IAAESSENVDcPENPK	6	IPI00382733.2	C11(Carbamidomethyl)	1	4.33421	0	2	1759.78	-0.602818	9.1017	0
VNQIGSVTESIQAcK	18	IPI00465248.5	C14(Carbamidomethyl)	1	4.33049	0	2	1633.82	0.593696	18.1322	0
GVVDSEDIPLNLSR	6	IPI00414676.6;IPI00784295.2		1	4.3295	0	2	1513.79	-0.355038	23.1373	0
EQIVGPLESPVEDSLWPYK	3	IPI00943982.1		1	4.32908	0	2	2186.11	4.77416	33.243	0
VVNNSPQPQNVVFDVQIPK	1	IPI00645038.1		1	4.32391	0	2	2122.13	-1.50657	26.5463	0
LQVTNVLSQPLTQATVK	8	IPI00383680.3		1	4.32298	0	2	1840.06	5.68858	25.0723	0
VFDEFKPLVEEPQNLIK	23	IPI00745872.2		1	4.31777	0	2	2045.1	-0.161815	29.1484	0
SVTEQGAELSNEER	21	IPI00021263.3		1	4.31776	0	2	1548.71	-0.0921569	10.1852	0
WGDAGAEYVVESTGVFTTMEK	8	IPI00795257.3		1	4.31582	0	2	2277.06	8.37713	32.611	0
ELEQVcNPIISGLYQGAGGPGPGGFGAQGPK	4	IPI00304925.5	C6(Carbamidomethyl)	1	4.31497	0	3	3055.5	2.73749	31.2745	0
SPEEGAETPVYLALLPPDAEGPHGQFVSEK	4	IPI00295386.7		1	4.31299	0	3	3164.56	4.22111	30.7294	0
DAPEGGFDAIMQATVcDEK	6	IPI00303283.2	C16(Carbamidomethyl)	1	4.31267	0	2	2053.9	5.97726	29.5492	0
IEGTQVLSGIQWFGR	1	IPI00943220.1		1	4.3124	0	2	1690.9	7.04503	32.5737	0
VPDASQDDGPAVERPSTEL	3	IPI00298268.1		1	4.31107	0	2	1982.93	0.28868	16.4814	0
EIVHLQAGQcGNQIGAK	26	IPI00007752.1	C10(Carbamidomethyl)	1	4.31086	0	2	1822.93	6.48113	12.9201	0
GEELDEDLFLQLTGGHEAF	3	IPI00216699.1		1	4.30933	0	2	2120	6.80387	37.9342	0
LGGSAVISLEGKPL	22	IPI00012011.6		1	4.30858	0	2	1340.78	0.560199	24.2923	0
VFVGEEDPEAESVTLR	17	IPI00216699.1		1	4.30753	0	2	1776.87	0.290897	20.9651	0
SGDSEVYQLGDVSQK	1	IPI00947310.1		1	4.30669	0	2	1611.75	-1.54573	16.4041	0
AQQVAVQEQEIAR	6	IPI00893832.1		1	4.30468	0	2	1469.77	1.19558	11.2703	0
NLPGLVQEGEPFSEEATLFTK	7	IPI00910438.1		1	4.30373	0	2	2306.17	6.09485	33.6149	0
SVGMIAGGTGITPMLQVIR	3	IPI00446235.2		1	4.30228	0	2	1901.05	9.64039	32.1248	0
FDQLFDDESDPFEVLK	5	IPI00412714.3		1	4.30058	0	2	1943.91	7.61252	34.3113	0
GWAPTFLGYSMQGLcK	4	IPI00215777.1	C15(Carbamidomethyl)	1	4.30023	0	2	1815.87	5.6497	33.0812	0
NAVTQEFGPVPDTAR	4	IPI00017855.1		1	4.29528	0	2	1601.79	0.549951	18.7684	0
VDQSILTGESVSVTK	8	IPI00478023.1		1	4.29437	0	2	1562.83	0.192566	18.1547	0
LAQAAQSSVATITR	11	IPI00298994.6		1	4.29383	0	2	1416.78	0.247101	12.9645	0
GVVDSDDLPLNVSR	3	IPI00027230.3		1	4.29357	0	2	1485.75	0.3292	20.955	0
TLAESALQLLYTAK	13	IPI00298994.6		1	4.28834	0	2	1521.86	3.20926	35.3117	0
QAWFIENEEQEYVQTVK	5	IPI00218918.5		1	4.28436	0	2	2141.03	6.47678	28.4765	0
TGVAVNKPAEFTVDAK	22	IPI00302592.2		1	4.27598	0	2	1646.88	0.681813	14.705	0
FTQAGSEVSALLGR	8	IPI00303476.1		1	4.27532	0	2	1435.77	8.61123	24.5501	0
GFEVVYMTEPIDEYcVQQLK	3	IPI00414676.6	C15(Carbamidomethyl)	1	4.27417	0	2	2448.16	6.09646	32.5084	0
LAAVDATVNQVLASR	7	IPI00644989.2		1	4.27415	0	2	1527.85	3.05919	25.6728	0
DYPVVSIEDPFDQDDWGAWQK	2	IPI00465248.5		1	4.27403	0	2	2510.13	4.9693	36.791	0
VQELGHGcAALVTK	13	IPI00298994.6	C8(Carbamidomethyl)	1	4.27292	0	2	1482.78	1.4601	11.4214	0
YDGQVAVFGSDLQEK	5	IPI00645078.1		1	4.27133	0	2	1655.79	0.647803	21.4226	0
TASGDYIDSSWELR	6	IPI00216699.1		1	4.27036	0	2	1599.73	-0.252722	23.7764	0
DTDMDGVGDQcDNcPLEHNPDQLDSDSDR	7	IPI00296099.6	C11(Carbamidomethyl); C14(Carbamidomethyl)	1	4.27027	0	3	3320.26	-0.33322	17.7743	0
ADALQAGASQFETSAAK	7	IPI00791199.1		1	4.26913	0	2	1665.81	-0.165994	18.1456	0
GIYAYGFEKPSAIQQR	9	IPI00025491.1		1	4.26454	0	2	1827.94	1.67994	19.2489	0
HGVQELEIELQSQLSK	16	IPI00019359.4		1	4.2641	0	2	1837.98	9.2374	47.5535	0
IGLADYALESGGASVISTR	8	IPI00941110.1		1	4.26268	0	2	1879.99	8.79259	27.6663	0
TGIEQGSDAGYLcESQK	2	IPI00031522.2	C13(Carbamidomethyl)	1	4.26178	0	2	1842.82	0.820496	14.6745	0
ETTDTDTADQVIASFK	2	IPI00013808.1		1	4.25989	0	2	1741.81	0.869945	25.2642	0
VLIFQEENEIPASVFVK	8	IPI00005809.7		1	4.25963	0	2	1962.07	5.18725	32.988	0
DVMQQQLAEYQELLDVK	8	IPI00879819.1		1	4.25924	0	2	2050.03	6.40146	34.9678	0
VVVGAPQEIVAANQR	7	IPI00217987.8		1	4.25923	0	2	1550.87	1.36164	17.0146	0
ILATPPQEDAPSVDIANIR	16	IPI00942979.1		1	4.25889	0	2	2020.08	5.03596	24.0003	0
AESAPLPVSADDTPEVLNR	3	IPI00032150.3		1	4.25847	0	2	1980.99	1.83398	21.5311	0
VGWEQLLTTIAR	10	IPI00013508.5;IPI00013808.1		1	4.2572	0	2	1386.78	3.91212	37.4808	0
SGGGGGGGLGSGGSIR	21	IPI00019359.4		1	4.25168	0	2	1232.6	-0.548218	7.99163	0
VKDTDDVPMILVGNK	14	IPI00015148.3		1	4.2511	0	2	1643.88	7.1883	20.8033	1
LVLEVAQHLGESTVR	13	IPI00303476.1		1	4.25059	0	2	1650.93	8.49386	22.1108	0
VAGTGEGGLEEMVEELNSGK	3	IPI00456925.3		1	4.24736	0	2	2005.95	5.173	31.8893	0
QVELALWDTAGQEDYDR	5	IPI00478231.2		1	4.24703	0	2	2008.93	1.68592	27.805	0
LNVAEVTQSEIGQK	6	IPI00877647.1		1	4.24584	0	2	1515.81	6.88336	19.4909	0
KDLYANTVLSGGTTMYPGIADR	12	IPI00021439.1		1	4.24532	0	3	2343.18	7.55002	24.0484	1
NNEESPTATVAEQGEDITSK	3	IPI00218775.2		1	4.23953	0	2	2119.96	-0.910555	15.6269	0
GSLGGGFSSGGFSGGSFSR	16	IPI00009865.4		1	4.23905	0	2	1707.78	6.09508	21.7778	0
FQSSAVMALQEAcEAYLVGLFEDTNLcAIHAK	1	IPI00465070.7	C13(Carbamidomethyl); C27(Carbamidomethyl)	1	4.23794	0	3	3586.69	-2.93141	44.3101	0
KVEAQLQELQVK	17	IPI00019502.3		1	4.23662	0	2	1412.81	1.22189	14.5633	1
DLDQASLAAVSQQLAPR	8	IPI00298994.6		1	4.23313	0	2	1782.94	0.796094	27.4499	0
KMEDSVGcLETAEEVKR	10	IPI00019502.3	C8(Carbamidomethyl)	1	4.23275	0	3	1980.95	4.40767	14.377	2
LAADEDDDDDDEEDDDEDDDDDDFDDEEAEEKAPVKK	2	IPI00658013.1		1	4.23161	0	4	4246.55	-0.433387	14.4461	2
DGELPVEDDIDLSDVELDDLGKDEL	9	IPI00644989.2		1	4.23013	0	2	2758.27	2.23403	36.9748	1
GLGTDEESILTLLTSR	5	IPI00872379.1		1	4.22916	0	2	1704.91	7.03757	38.2862	0
HSQAVEELAEQLEQTKR	17	IPI00019502.3		1	4.22854	0	3	1996.02	4.1909	25.5167	1
YTPVQQGPVGVNVTYGGDPIPK	14	IPI00302592.2		1	4.22733	0	2	2286.19	7.04807	22.6332	0
VLQLTSWDEDAWASK	7	IPI00291175.7		1	4.22247	0	2	1748.86	7.45447	28.9958	0
IAQLEEQLDNETK	24	IPI00019502.3		1	4.22089	0	2	1530.76	-0.136797	16.8448	0
GVDEVTIVNILTNR	18	IPI00455315.4		1	4.21949	0	2	1542.86	7.12666	32.9868	0
EAGAGGLAIAVEGPSK	17	IPI00302592.2		1	4.21858	0	2	1426.75	-0.614041	17.6454	0
VAGSVTELIQAAEAMK	13	IPI00298994.6		1	4.21691	0	2	1617.87	9.80921	34.3469	0
EmEENFAVEAANYQDTIGR	1	IPI00418471.6	M2(Oxidation)	1	4.21631	0	2	2202.96	-0.0750544	23.9502	0
AAEAAPPTQEAQGETEPTEQAPDALEQAADTSR	2	IPI00182757.10		1	4.21558	0	3	3380.53	-0.831501	19.0207	0
ASGPGLNTTGVPASLPVEFTIDAK	9	IPI00302592.2		1	4.21121	0	2	2342.24	6.24688	30.4477	0
AGALQcSPSDAYTK	14	IPI00298994.6	C6(Carbamidomethyl)	1	4.21031	0	2	1468.67	0.0193055	10.9061	0
EIQTTTGNQQVLVR	3	IPI00339384.5		1	4.2062	0	2	1586.85	1.72876	12.7696	0
NALVSHLDGTTPVcEDIGR	8	IPI00013847.4	C14(Carbamidomethyl)	1	4.20519	0	2	2054.02	8.98109	19.6962	0
AGAIAPcEVTVPAQNTGLGPEK	8	IPI00791448.1	C7(Carbamidomethyl)	1	4.19803	0	2	2180.09	-4.75169	19.3116	0
LNDLEDALQQAK	18	IPI00220327.4		1	4.19702	0	2	1357.7	-0.36179	21.4065	0
SPYTVTVGQAcNPSAcR	14	IPI00302592.2	C11(Carbamidomethyl); C16(Carbamidomethyl)	1	4.19513	0	2	1867.84	-0.0827022	14.7823	0
LQLQEQLQAETELcAEAEELR	8	IPI00019502.3	C14(Carbamidomethyl)	1	4.19459	0	2	2501.24	7.85518	31.1741	0
SLDLFNcEITNLEDYR	5	IPI00640833.1	C7(Carbamidomethyl)	1	4.1924	0	2	2001.93	4.19913	34.7169	0
SQDEAPGDPIQQLNLK	7	IPI00216699.1		1	4.19127	0	2	1752.88	0.78833	21.5948	0
ALLVTASQcQQPAENK	5	IPI00639931.2	C9(Carbamidomethyl)	1	4.18796	0	2	1757.89	0.511197	12.9969	0
TATVSSPLTSPTSPSTLSLK	3	IPI00797365.1		1	4.18791	0	2	1975.06	1.01144	21.9863	0
SSLGQSASETEEDTVSVSK	1	IPI00477803.4		1	4.18584	0	2	1940.89	-0.0975661	14.0174	0
FDEFFSEGcAPGSK	2	IPI00022463.1	C9(Carbamidomethyl)	1	4.18462	0	2	1577.66	-0.466058	21.5568	0
AQLVPLPPSTYVEFTVSGTDcVAK	8	IPI00953689.1	C21(Carbamidomethyl)	1	4.1839	0	2	2579.3	-1.63833	32.0733	0
DFSALESQLQDTQELLQEENR	30	IPI00019502.3		1	4.18137	0	3	2493.17	0.0875284	35.3886	0
GLTEFVEPIIQIK	12	IPI00012269.3		1	4.18066	0	2	1486.86	6.38949	32.0819	0
TINEVENQILTR	12	IPI00013508.5;IPI00013808.1		1	4.17794	0	2	1429.77	0.414766	20.8787	0
TLGPSQEETGGVFLcPWR	11	IPI00295976.6	C15(Carbamidomethyl)	1	4.17289	0	2	2033.99	5.45544	28.892	0
TFTDcFNcLPIAAIVDEK	3	IPI00410128.2	C5(Carbamidomethyl); C8(Carbamidomethyl)	1	4.17022	0	2	2114.01	6.03679	36.348	0
STGEAFVQFASQEIAEK	4	IPI00013881.6		1	4.16861	0	2	1841.91	8.00712	29.3975	0
DFAIFGFDEDLQQEGTLLGK	4	IPI00941110.1		1	4.16849	0	2	2243.1	5.41806	38.3723	0
IPEISIQDMTAQVTSPSGK	8	IPI00302592.2		1	4.16638	0	2	2002.03	8.92788	28.2447	0
NEDSLVFVQTDK	1	IPI00478003.2		1	4.16543	0	2	1394.68	-1.1408	18.9802	0
SQEQLAAELAEYTAK	12	IPI00843975.1		1	4.16493	0	2	1651.82	3.03543	25.8602	0
TTGIVmDSGDGVTHTVPIYEGYALPHAILR	37	IPI00021439.1	M6(Oxidation)	1	4.16432	0	3	3199.63	6.21612	27.3069	0
ALVLIAFAQYLQQcPFEDHVK	28	IPI00745872.2	C14(Carbamidomethyl)	1	4.16228	0	3	2490.28	-1.39983	40.4307	0
IVADKDYSVTANSK	3	IPI00219217.3		1	4.16073	0	2	1510.78	2.83234	8.9666	1
FVDEEDGGDGQAGPDEGEVDScLR	1	IPI00450866.1	C22(Carbamidomethyl)	1	4.1596	0	2	2553.03	0.893833	17.5823	0
TAFDDAIAELDTLNEDSYK	11	IPI00220642.7		1	4.15775	0	2	2130.98	4.25863	36.1191	0
ELSLAGNELGDEGAR	7	IPI00550069.3		1	4.15569	0	2	1530.74	0.410653	18.5661	0
VLGEAMTGISQNAK	10	IPI00298994.6		1	4.15481	0	2	1418.73	0.00793645	15.8042	0
LGAASLGAEDPETQVVLINAVK	9	IPI00298994.6		1	4.15446	0	2	2195.2	3.12808	28.2879	0
TVAAPSVFIFPPSDEQLK	7	IPI00784985.1		1	4.15228	0	2	1946.03	-0.703452	29.859	0
LTDWILQDGSADTFTR	3	IPI00646625.1		1	4.15208	0	2	1838.9	6.64586	28.6433	0
LcYVALDFENEmATAASSSSLEK	5	IPI00922693.1	C2(Carbamidomethyl); M12(Oxidation)	1	4.15203	0	2	2552.16	2.64459	65.9086	0
VEEAEPEEFVVEK	6	IPI00297579.4		1	4.15196	0	2	1533.73	0.397882	18.4356	0
RAAEDDEDDDVDTKK	7	IPI00916480.1		1	4.15169	0	3	1721.75	2.26099	5.68807	2
SLDLDSIIAEVK	18	IPI00220327.4		1	4.15068	0	2	1302.72	5.86051	33.2393	0
KTVTAMDVVYALKR	6	IPI00453473.6		1	4.15034	0	3	1594.91	4.12828	23.2228	2
AEDNADTLALVFEAPNQEK	3	IPI00021700.3		1	4.14293	0	2	2074.99	-0.301785	28.7346	0
ETELVVVDTPGIFDTEVPNAETSK	2	IPI00939265.1		1	4.14123	0	2	2590.3	9.23124	30.2287	0
AQAAAPASVPAQAPK	12	IPI00173589.2		1	4.14043	0	2	1377.75	0.362719	9.0314	0
mQQNIQELEEQLEEEESAR	10	IPI00019502.3	M1(Oxidation)	1	4.13738	0	2	2349.06	2.13432	27.2736	0
SALTVQFVQGIFVEK	5	IPI00015148.3		1	4.13627	0	2	1665.92	-1.5647	33.528	0
AVAEQIPLLVQGVR	13	IPI00298994.6		1	4.12971	0	2	1492.89	4.83759	27.0319	0
IEVEKPFAIAKE	8	IPI00646304.4		1	4.12345	0	2	1373.78	7.50364	17.4549	1
FSScGGGGGSFGAGGGFGSR	5	IPI00220327.4	C4(Carbamidomethyl)	1	4.12271	0	2	1765.75	8.90306	16.2908	0
NGPLEVAGAAVSAGHGLPAK	4	IPI00059366.4		1	4.11982	0	2	1815.99	9.32026	20.8457	0
GQVGGDVNVEmDAAPGVDLSR	2	IPI00384444.6	M11(Oxidation)	1	4.11836	0	2	2101.98	0.568794	18.5749	0
NLDLDSIIAEVK	15	IPI00909059.3;IPI00009867.3;IPI00021304.1;IPI00293665.9		1	4.11481	0	2	1329.73	4.42938	33.6625	0
VFDKDGNGYISAAELR	6	IPI00075248.11		1	4.11401	0	2	1754.87	0.640811	19.0281	1
RPcFSALEVDETYVPK	6	IPI00745872.2	C3(Carbamidomethyl)	1	4.11378	0	3	1910.93	-0.617058	22.8757	0
AcANPAAGSVILLENLR	12	IPI00169383.3	C2(Carbamidomethyl)	1	4.11352	0	2	1768.95	4.84312	30.8959	0
MGPTELLIEMEDWK	4	IPI00298497.3		1	4.11303	0	2	1691.81	2.98092	37.4491	0
IKGEHPGLSIGDVAK	10	IPI00644653.1		1	4.11293	0	2	1520.85	3.60267	12.7679	1
IGGDAGTSLNSNDYGYGGQK	3	IPI00375441.2		1	4.11037	0	2	1973.88	0.176014	14.8247	0
GILFVGSGVSGGEEGAR	7	IPI00219525.10		1	4.10961	0	2	1591.81	2.05886	22.1763	0
IINEPTAAAIAYGLDKK	8	IPI00003865.1		1	4.10585	0	2	1787.99	2.60591	23.2636	1
YNILPEKEEFPFALGVQTLPQTcDEPK	1	IPI00478003.2	C23(Carbamidomethyl)	1	4.09967	0	3	3163.56	-1.00207	32.5103	1
IIGLDQVAGmSETALPGAFK	2	IPI00019502.3	M10(Oxidation)	1	4.09784	0	2	2034.07	6.81122	29.0705	0
SEAAHQGVITWNPPQR	14	IPI00647613.4		1	4.09677	0	2	1790.9	4.85445	15.9456	0
ATENDIYNFFSPLNPVR	14	IPI00003881.5;IPI00013881.6		1	4.09574	0	2	1996.98	3.22706	35.0205	0
NAPAIIFIDELDAIAPK	3	IPI00022774.3		1	4.09497	0	2	1811	2.02845	42.6769	0
EIVLTQSPATLSLSPGER	2	IPI00890703.1		1	4.09335	0	2	1898.02	-1.74939	24.3277	0
VDcTANTNTcNK	3	IPI00025252.1;IPI00893541.1	C3(Carbamidomethyl); C10(Carbamidomethyl)	1	4.09068	0	2	1397.58	-0.889585	5.30511	0
EQLGEFYEALDcLcIPR	3	IPI00020091.1	C12(Carbamidomethyl); C14(Carbamidomethyl)	1	4.08724	0	2	2112.97	-0.130362	36.0308	0
IEELLPGSSIDAETR	5	IPI00032139.1		1	4.08591	0	2	1629.83	0.352467	21.4155	0
GAGTDEGcLIEILASR	4	IPI00872780.1	C8(Carbamidomethyl)	1	4.08576	0	2	1661.83	6.71366	31.2909	0
APWIEQEGPEYWDQETR	9	IPI00794678.2		1	4.08475	0	2	2133.97	6.47817	26.5109	0
IMNVIGEPIDER	6	IPI00303476.1		1	4.08413	0	2	1385.72	7.91878	20.63	0
TLTGTVIDSGDGVTHVIPVAEGYVIGScIK	5	IPI00028091.3	C28(Carbamidomethyl)	1	4.08399	0	3	3058.59	3.78104	33.2912	0
KVESLQEEIAFLK	22	IPI00418471.6		1	4.08364	0	2	1533.86	4.44445	26.3941	1
GSQAQPDSPSAQLALIAASQSFLQPGGK	10	IPI00298994.6		1	4.0836	0	3	2754.42	4.75132	35.0061	0
mEDSVGcLETAEEVK	2	IPI00019502.3	M1(Oxidation); C7(Carbamidomethyl)	1	4.08245	0	2	1712.74	0.332341	16.4565	0
AQQEQELAADAFK	17	IPI00792916.2		1	4.0824	0	2	1448.7	0.193688	17.5534	0
TVNLNLWDTAGQEEYDR	2	IPI00017342.1		1	4.08182	0	2	2023.95	6.12385	26.9556	0
EQLEEEEEAKHNLEK	8	IPI00019502.3		1	4.08067	0	2	1854.88	3.6025	10.4129	1
TALGVAELTVTDLFR	1	IPI00171626.3		1	4.08059	0	2	1605.89	5.90409	39.216	0
TPAFAESVTEGDVR	15	IPI00420108.5		1	4.07338	0	2	1478.71	0.388753	17.8433	0
EIEQEAAVELSQLR	7	IPI00026964.2		1	4.06875	0	2	1614.85	8.23978	25.8213	0
LLDLENIQIPDAPPPIPK	2	IPI00745455.2		1	4.06681	0	2	1983.13	9.07229	33.2065	0
SAVGELSEDSSNVVHLIK	13	IPI00746851.1		1	4.06182	0	2	1883.98	6.2274	25.5561	0
QVAASTAQLLVAcK	10	IPI00298994.6	C13(Carbamidomethyl)	1	4.06156	0	2	1459.79	0.804342	18.7325	0
VGSAADIPINISETDLSLLTATVVPPSGR	8	IPI00302592.2		1	4.057	0	3	2893.56	2.0712	40.5968	0
DNLTLWTSDQQDDDGGEGNN	9	IPI00220642.7		1	4.05467	0	2	2193.88	0.786905	23.3533	0
VEEQEPELTSTPNFVVEVIK	14	IPI00014230.1		1	4.05128	0	2	2287.19	8.52474	30.7862	0
FLRPDGTcTLcENALQEGTLQR	4	IPI00293423.3	C8(Carbamidomethyl); C11(Carbamidomethyl)	1	4.05054	0	3	2579.24	4.05691	21.6513	0
LDLDLTADSQPPVFK	5	IPI00438230.3		1	4.05024	0	2	1658.87	2.44871	27.4114	0
DSQEEEKTEALTSAK	15	IPI00796316.4		1	4.05011	0	2	1665.78	1.67248	9.32708	1
TITLEVEPSDTIENVK	19	IPI00179330.6		1	4.04941	0	2	1787.93	0.155825	22.8781	0
NDASHLLVFTTDAK	16	IPI00303283.2		1	4.04537	0	2	1531.78	4.48414	20.8714	0
ASVQLLVQDSLNPAVK	8	IPI00295976.6		1	4.04276	0	2	1681.95	1.75406	26.875	0
VIAPVDEVQISILSSK	7	IPI00470722.1		1	4.04102	0	2	1697.98	6.66829	29.1167	0
IINEPTAAAIAYGLDR	5	IPI00304925.5		1	4.04015	0	2	1687.91	5.62528	26.5385	0
MVSDINNAWGcLEQVEK	5	IPI00013508.5	C11(Carbamidomethyl)	1	4.03946	0	2	1992.92	4.39888	28.1165	0
EQELQQTLQQEQSVLDQLR	6	IPI00398776.3		1	4.03893	0	2	2313.18	5.20585	31.4234	0
STNcFGDNDPIDVcEIGSK	3	IPI00654717.1	C4(Carbamidomethyl); C14(Carbamidomethyl)	1	4.03856	0	2	2127.9	0.201388	22.2342	0
HELQANcYEEVKDR	6	IPI00012011.6	C7(Carbamidomethyl)	1	4.03818	0	3	1790.82	2.43769	9.78776	1
IIAEGANGPTTPEADK	4	IPI00016801.1		1	4.03778	0	2	1583.79	1.20415	9.96249	0
GQVLVFLGQSEGLR	10	IPI00295976.6		1	4.03694	0	2	1502.84	8.07992	27.6069	0
GILAADESTGSIAK	12	IPI00465439.5		1	4.03618	0	2	1332.7	0.273154	14.9221	0
VSQTTWDSGFcAVNPK	10	IPI00010133.3	C11(Carbamidomethyl)	1	4.03591	0	2	1796.83	0.357941	21.2577	0
NLDLDSIIAEVR	5	IPI00797452.2		1	4.03282	0	2	1357.75	9.51834	34.1449	0
YYALcGFGGVLScGLTHTAVVPLDLVK	5	IPI00215777.1	C5(Carbamidomethyl); C13(Carbamidomethyl)	1	4.03249	0	3	2910.5	3.60823	37.572	0
LIAPVAEEEATVPNNK	6	IPI00219217.3		1	4.03087	0	2	1694.9	0.655512	17.2954	0
NEDITEPQSILAAAEK	5	IPI00909432.1		1	4.02974	0	2	1728.88	9.05997	24.3918	0
KIQALQQQADEAEDR	17	IPI00010779.4		1	4.02939	0	2	1742.87	1.83113	10.5757	1
IDFYFDENPYFENK	9	IPI00917753.1		1	4.02937	0	2	1840.82	4.93697	31.3971	0
IEcVSAETTEDcIAK	2	IPI00022463.1	C3(Carbamidomethyl); C12(Carbamidomethyl)	1	4.02835	0	2	1725.77	-0.096188	14.1261	0
GKEESLDSDLYAELR	41	IPI00022445.1		1	4.02816	0	2	1724.85	7.20511	22.4633	1
DQQEAALVDMVNDGVEDLR	6	IPI00219757.13		1	4.02408	0	2	2116.99	5.3407	34.9876	0
KGVNLPGAAVDLPAVSEKDIQDLK	1	IPI00479186.7		1	4.02247	0	3	2477.37	2.73344	36.618	2
VDIEGPDVNIEGPEGK	4	IPI00021812.2		1	4.01739	0	2	1667.81	-1.87048	19.7607	0
VSVLcQENYLIQEGEEITcK	2	IPI00029739.5	C5(Carbamidomethyl); C19(Carbamidomethyl)	1	4.01348	0	3	2412.14	-0.0689591	31.6812	0
ALEEANADLEVK	8	IPI00171196.2;IPI00217963.3;IPI00384444.6		1	4.01345	0	2	1301.66	1.65847	14.3364	0
YVQLPADEVDTQLLQDAAR	1	IPI00032460.3		1	4.01215	0	2	2145.09	2.38622	28.9486	0
TVGALQVLGTEAQSSLLK	4	IPI00786995.1		1	4.01021	0	2	1815.04	9.60263	30.8155	0
GAPAAATAPAPTAHK	4	IPI00021924.1		1	4.00991	0	2	1331.71	1.47514	6.35422	0
KASGPPVSELITK	30	IPI00217465.5;IPI00217466.3;IPI00217467.3		1	4.00878	0	2	1326.76	1.32854	15.1229	1
AVVVNAAQLASYSQSK	3	IPI00797802.1		1	4.00601	0	2	1635.88	5.25003	20.0917	0
AVSSAIAQLLGEVAQGNENYAGIAAR	8	IPI00298994.6		1	4.00339	0	2	2573.34	2.90353	39.5544	0
FALGIFAINEAVESGDVGK	3	IPI00009342.1		1	4.00257	0	2	1937.01	2.92639	35.9495	0
VDVTEQPGLSGR	3	IPI00395887.4		1	3.99871	0	2	1257.64	0.338034	11.2514	0
DNENVVNEYSSELEK	20	IPI00298497.3		1	3.99198	0	2	1768.79	0.22838	21.3772	0
IFFYDSENPPASEVLR	1	IPI00218732.3		1	3.99087	0	2	1883.91	-2.63182	27.9049	0
LcYVGYNIEQEQK	12	IPI00005159.3	C2(Carbamidomethyl)	1	3.98799	0	2	1643.77	0.333428	18.7226	0
IPDQLVILDMK	3	IPI00028055.4		1	3.98614	0	2	1284.74	9.44775	28.6673	0
VPVHDVTDASK	14	IPI00302592.2		1	3.98524	0	2	1167.6	0.862219	6.86173	0
IHVLEAQDLIAK	5	IPI00022143.3		1	3.98417	0	2	1349.79	5.83603	20.4577	0
EVQGNESDLFMSYFPR	3	IPI00908511.1		1	3.98355	0	2	1918.87	4.95679	32.7094	0
LEDQLAGLQQELAALALK	1	IPI00941110.1		1	3.98266	0	2	1924.09	8.46368	39.6925	0
HNEETGDNVGPLIIK	3	IPI00020510.1		1	3.97799	0	2	1635.84	6.43984	16.7344	0
LIAYQEPADDSSFSLSQEVLR	6	IPI00257059.2		1	3.97791	0	2	2368.19	9.38318	28.5129	0
DIELVMSQANVSR	6	IPI00909970.1		1	3.97774	0	2	1461.74	0.124992	22.0803	0
VQVQDNEGcPVEALVK	13	IPI00302592.2	C9(Carbamidomethyl)	1	3.97573	0	2	1784.88	-1.36899	19.772	0
AAEDDEDDDVDTK	6	IPI00916480.1		1	3.97547	0	2	1437.55	0.6258	6.40649	0
YADLTEDQLPScESLK	4	IPI00453476.2	C12(Carbamidomethyl)	1	3.97526	0	2	1868.86	-0.577876	20.6832	0
LTVTSQNLQLENLR	6	IPI00217775.1		1	3.97438	0	2	1628.91	8.15785	22.2804	0
ITGEAFVQFASQELAEK	14	IPI00003881.5		1	3.97365	0	2	1867.95	5.84925	34.2606	0
ESLELEDPSSGLGVTK	6	IPI00217775.1		1	3.96881	0	2	1660.83	3.02132	20.8005	0
YSNSALGHVNcTIK	9	IPI00298289.1	C11(Carbamidomethyl)	1	3.96802	0	2	1563.77	5.16816	11.9397	0
VGINYQPPTVVPGGDLAK	13	IPI00794663.1;IPI00792677.1;IPI00646909.2		1	3.96793	0	2	1824.98	-0.329	22.9252	0
GQTGGDVNVEMDAAPGVDLSR	1	IPI00217963.3		1	3.96588	0	2	2087.97	1.75625	20.5794	0
ADLEmQIESLTEELAYLK	2	IPI00009865.4	M5(Oxidation)	1	3.96538	0	2	2112.06	8.90986	45.2262	0
NLIPFDQMTIEDLNEAFPETK	6	IPI00456049.3		1	3.96442	0	2	2465.2	4.70742	38.2927	0
SWTAADTAAQITQR	17	IPI00472676.1;IPI00026602.2;IPI00743716.1;IPI00930070.1;IPI00930140.1		1	3.9644	0	2	1519.76	5.40547	19.2117	0
GVAIGQTSLTASVTNK	3	IPI00291755.6		1	3.96407	0	2	1546.85	1.87598	17.4765	0
IQVLQQQADDAEER	18	IPI00642042.3		1	3.96164	0	2	1642.8	-0.837526	13.6479	0
IIQEQDAGLDALSSIISR	2	IPI00792772.1		1	3.96104	0	2	1929.04	7.98103	33.1998	0
mSVQPTVSLGGFEITPPVVLR	10	IPI00658013.1	M1(Oxidation)	1	3.96027	0	2	2243.23	6.51248	34.905	0
TVMVNIENPEGIPVK	1	IPI00783987.2		1	3.95988	0	2	1639.87	0.237234	22.7255	0
AYLESEVAISEELVQK	79	IPI00298289.1		1	3.95917	0	2	1807.94	4.9064	27.9061	0
ADDKETcFAEEGKK	3	IPI00745872.2	C7(Carbamidomethyl)	1	3.95726	0	3	1627.72	-1.62066	6.8555	2
GFSSGSAVVSGGSR	13	IPI00021304.1		1	3.95505	0	2	1254.61	2.70528	10.1463	0
IAPLAEGALPYNLAELQR	6	IPI00386271.4		1	3.95376	0	2	1939.08	8.26518	30.9366	0
ALSEIAGMTLPYDTLDQVR	3	IPI00925853.1		1	3.95258	0	2	2093.07	6.98224	32.1981	0
VSQGSKDPAEGDGAQPEETPR	6	IPI00441414.1		1	3.95243	0	3	2154.99	2.34661	7.2019	1
VDQSILTGESVSVIK	7	IPI00177817.4		1	3.94992	0	2	1574.87	1.50051	22.4242	0
QQSEEDLLLQDFSR	5	IPI00945960.1		1	3.94524	0	2	1707.84	9.88588	28.7459	0
TSFTPVGDVFELNFMNVK	6	IPI00383680.3		1	3.94457	0	2	2045.01	4.65063	38.1533	0
EEFASTcPDDEEIELAYEQVAK	6	IPI00010896.3	C7(Carbamidomethyl)	1	3.94352	0	2	2573.14	4.6093	29.8896	0
FGSYcPTTcGIADFLSTYQTK	13	IPI00219713.1	C5(Carbamidomethyl); C9(Carbamidomethyl)	1	3.93778	0	3	2417.08	-1.18175	33.8568	0
VLDNYLTSPLPEEVDETSAEDEGVSQR	5	IPI00010896.3		1	3.93685	0	3	2992.41	5.43517	27.0599	0
DQYELLcLDNTR	1	IPI00022463.1	C7(Carbamidomethyl)	1	3.93573	0	2	1539.71	-1.01265	24.1928	0
SADFVVEAIGDDVGTLGFSVEGPSQAK	2	IPI00302592.2		1	3.93531	0	3	2695.3	-3.59005	37.5384	0
APVAGTcYQAEWDDYVPK	3	IPI00219446.5	C7(Carbamidomethyl)	1	3.93474	0	2	2069.93	3.13546	25.8562	0
EYQLNDSAAYYLNDLER	10	IPI00748145.2		1	3.93397	0	2	2076.96	4.13054	29.7572	0
SLGLSLSGGDQEDAGR	3	IPI00924569.1		1	3.93244	0	2	1561.75	3.48245	18.0451	0
FVTVQATFGTQVVEK	1	IPI00783987.2		1	3.93195	0	2	1653.88	-0.0182277	22.8261	0
EILGTAQSVGcNVDGR	5	IPI00816063.1	C11(Carbamidomethyl)	1	3.9289	0	2	1675.81	0.386331	16.0705	0
VDNALQSGNSQESVTEQDSK	4	IPI00784985.1		1	3.92704	0	2	2135.97	-0.692213	9.87976	0
EGIcAIGGTSEQSSVGTQHSYSEEEK	7	IPI00010471.5	C4(Carbamidomethyl)	1	3.92637	0	3	2770.22	3.27756	13.862	0
GLGTDEDSLIEIIcSR	24	IPI00455315.4	C14(Carbamidomethyl)	1	3.92584	0	2	1777.86	-2.50007	33.3444	0
NKDQGTYEDYVEGLR	19	IPI00930599.1		1	3.92367	0	3	1786.83	2.23296	19.6484	1
SAAPSTLDSSSTAPAQLGK	1	IPI00797747.1		1	3.92202	0	2	1788.9	2.40354	13.2184	0
ALPFWNEEIVPQIK	6	IPI00453476.2		1	3.92144	0	2	1683.92	3.78072	33.8464	0
ScVEEPEPEPEAAEGDGDK	2	IPI00514330.5	C2(Carbamidomethyl)	1	3.92094	0	2	2044.83	1.07441	11.0671	0
VDINTEDLEDGTcR	16	IPI00302592.2	C13(Carbamidomethyl)	1	3.91896	0	2	1636.71	0.731383	16.6472	0
SEDPDQQYLILNTAR	3	IPI00018931.6		1	3.91734	0	2	1762.86	2.12505	22.1561	0
ELEDATETADAMNR	8	IPI00019502.3		1	3.91595	0	2	1565.67	-0.0185311	13.3471	0
IITITGTQDQIQNAQYLLQNSVK	10	IPI00514561.1		1	3.91452	0	3	2589.4	4.87865	32.5795	0
EELQSGVDAANSAAQQYQR	2	IPI00009342.1		1	3.91344	0	2	2064.96	-0.297425	16.9591	0
VVLAGGVAPALFR	12	IPI00216699.1		1	3.91317	0	2	1269.77	4.05231	27.1829	0
SGAHSFISGLPQGYDTEVDEAGSQLSGGQR	3	IPI00646625.1		1	3.91284	0	3	3050.43	6.17753	25.6226	0
NTIYEIQDNTGSMDVVGSGK	2	IPI00013163.1		1	3.91049	0	2	2128	6.88104	21.3913	0
DAALATALGDKK	16	IPI00217975.4		1	3.91015	0	2	1173.65	5.66524	12.1579	1
GLFDEEMNEILTDPSDDTK	2	IPI00398776.3		1	3.91014	0	2	2168.97	5.53755	33.2136	0
ELESQISELQEDLESER	10	IPI00019502.3		1	3.90874	0	2	2033.96	6.80938	29.8007	0
TSRPENAIIYNNNEDFQVGQAK	6	IPI00942979.1		1	3.90862	0	3	2508.21	-0.0695603	18.075	0
LLDNWDSVTSTFSK	1	IPI00021841.1		1	3.90785	0	2	1612.78	-0.570363	28.1772	0
EVATNSELVQSGK	5	IPI00384444.6;IPI00450768.7		1	3.90616	0	2	1361.69	0.329302	9.13732	0
DGEDQTQDTELVETRPAGDGTFQK	18	IPI00794678.2;IPI00743716.1		1	3.9055	0	3	2637.2	2.61335	15.922	0
LVTMQIWDTAGQER	1	IPI00945574.1		1	3.90514	0	2	1647.83	6.201	25.661	0
RPAEDMEEEQAFK	8	IPI00514561.1		1	3.90392	0	2	1579.71	2.82417	11.4539	0
VEQIAAIAQELNELDYYDSPSVNAR	12	IPI00013508.5		1	3.90347	0	3	2808.38	4.04104	36.7351	0
LALETALMYGAK	9	IPI00297550.8		1	3.90346	0	2	1280.7	3.4242	26.2967	0
ALGALVDScAPGLcPDWDSWDASKPVTNAR	5	IPI00302592.2	C9(Carbamidomethyl); C14(Carbamidomethyl)	1	3.90341	0	3	3229.52	4.22297	30.2736	0
IEWLESHQDADIEDFK	13	IPI00003362.2		1	3.90286	0	2	1974.92	7.08553	24.7254	0
EQLGEFYEALDcLR	6	IPI00022429.3	C12(Carbamidomethyl)	1	3.90252	0	2	1742.8	-0.920754	32.7617	0
VFLDHNALPDTLK	9	IPI00103356.2		1	3.90247	0	2	1482.81	7.02607	20.543	0
ADLQDDTFIGNEPLTPEVR	3	IPI00943220.1		1	3.90181	0	2	2130.04	0.296159	25.8467	0
KTQEQLALEMAELTAR	16	IPI00872814.1		1	3.89989	0	2	1831.97	4.38594	27.4162	1
KQELEEIcHDLEAR	28	IPI00019502.3	C8(Carbamidomethyl)	1	3.89674	0	2	1769.85	2.92348	22.3657	1
TcVADESAENcDK	5	IPI00745872.2	C2(Carbamidomethyl); C11(Carbamidomethyl)	1	3.89435	0	2	1498.58	-0.149896	6.47239	0
ALGQNPTNAEVLK	21	IPI00930599.1		1	3.89328	0	2	1354.73	0.10505	13.5614	0
LSQSGEVGEPAGTDPGLDDLDVALSNLEVK	16	IPI00216699.1		1	3.89225	0	3	3025.5	6.05113	35.9788	0
WAELLPLLQQcQVVR	7	IPI00550069.3	C11(Carbamidomethyl)	1	3.89221	0	2	1853.02	5.08123	35.063	0
AmGImNSFVNDIFER	5	IPI00003935.6;IPI00020101.9	M2(Oxidation); M5(Oxidation)	1	3.88974	0	2	1775.81	0.567044	30.2114	0
AQAELVGTADEATR	6	IPI00024920.1		1	3.88608	0	2	1431.71	0.564537	11.7473	0
EAINVEQAFQTIAR	7	IPI00945574.1		1	3.88605	0	2	1589.84	5.77332	30.0521	0
TPcTVScNIPVVSGK	4	IPI00298497.3	C3(Carbamidomethyl); C7(Carbamidomethyl)	1	3.88476	0	2	1618.79	-0.17373	16.5487	0
AVTEQGAELSNEER	11	IPI00018146.1		1	3.88334	0	2	1532.72	0.488492	9.89005	0
VTLTcVAPLSGVDFQLR	2	IPI00022895.7	C5(Carbamidomethyl)	1	3.88285	0	3	1876	-0.42044	31.5285	0
TAFDEAIAELDTLNEDSYK	13	IPI00018146.1		1	3.88249	0	2	2145	5.35733	36.7676	0
NVTELNEPLSNEER	10	IPI00220642.7		1	3.88192	0	2	1643.79	3.24662	15.223	0
ASVPTIQDQASAMQLSQcAK	10	IPI00298994.6	C18(Carbamidomethyl)	1	3.8802	0	2	2134.03	-0.645295	20.3336	0
SLLVIPNTLAVNAAQDSTDLVAK	3	IPI00550591.1		1	3.87562	0	2	2353.31	5.28224	33.4767	0
APWIEQEGPEYWDR	14	IPI00472676.1;IPI00026602.2;IPI00930140.1;IPI00472073.1;IPI00930070.1		1	3.87449	0	2	1775.82	7.40395	26.3882	0
GVDEATIIDILTK	11	IPI00218918.5		1	3.87415	0	2	1387.78	8.46632	35.0924	0
GVVPLAGTNGETTTQGLDGLSER	3	IPI00465439.5		1	3.87404	0	2	2272.14	-0.112792	22.8733	0
AAVEEGIVLGGGcALLR	6	IPI00784154.1	C13(Carbamidomethyl)	1	3.87369	0	2	1684.91	5.52017	26.9239	0
VANPSGNLTETYVQDR	22	IPI00302592.2		1	3.87345	0	3	1763.86	-0.242876	16.2725	0
QDLEAEVSQLTGEVAK	3	IPI00884341.2		1	3.87336	0	2	1716.87	4.28851	30.1002	0
DLGTESQIFISR	3	IPI00640006.1		1	3.87178	0	2	1365.7	0.479156	23.2763	0
KLENcNYAVELGK	30	IPI00010471.5	C5(Carbamidomethyl)	1	3.8714	0	2	1537.77	2.31938	14.045	1
DQGTYEDYVEGLR	8	IPI00930599.1		1	3.86947	0	2	1544.69	-0.278772	22.9093	0
mPcAEDYLSVVLNQLcVLHEK	4	IPI00745872.2	M1(Oxidation); C3(Carbamidomethyl); C16(Carbamidomethyl)	1	3.86861	0	3	2534.21	-0.982668	41.6345	0
NIETIINTFHQYSVK	16	IPI00027462.1		1	3.86828	0	2	1806.95	5.27096	30.8745	0
DPTGMDPDDIWQLSSSLK	2	IPI00452747.6		1	3.86789	0	2	2004.94	9.45877	33.7201	0
FLNEHPGGEEVLLEQAGVDASESFEDVGHSSDAR	3	IPI00641334.3		1	3.86717	0	4	3627.68	9.13456	31.1037	0
IHFPLATYAPVISAEK	13	IPI00794663.1;IPI00792677.1		1	3.86166	0	2	1756.97	5.42104	28.6141	0
DINQEVYNFLATAGAK	2	IPI00017855.1		1	3.86009	0	2	1753.88	3.437	37.7176	0
KQTALVELVK	10	IPI00745872.2		1	3.85867	0	3	1128.7	-1.49346	15.2567	1
ILYMTDEVNDPSLTIK	5	IPI00017510.3		1	3.85561	0	2	1851.95	5.4948	25.819	0
AVAGNISDPGLQK	13	IPI00291175.7		1	3.85543	0	2	1269.68	0.132269	11.7186	0
LTEMETLQSQLMAEK	10	IPI00019502.3		1	3.85268	0	2	1751.87	5.44935	26.7276	0
DGYNDIAVAAPYGGPSGR	6	IPI00295976.6		1	3.8489	0	2	1779.83	0.290193	19.6442	0
VGEATETALTcLVEK	9	IPI00478023.1;IPI00177817.4	C11(Carbamidomethyl)	1	3.848	0	2	1620.83	6.84966	23.7157	0
KKPSEEEAAAAAGGPPGGPQVNPIPVTDEVV	5	IPI00218433.5		1	3.8462	0	3	3011.55	5.6945	22.4146	1
YSQFINFPIYVWSSK	8	IPI00027230.3		1	3.84589	0	2	1878.95	3.51419	36.3379	0
KATGPPVSELITK	12	IPI00217468.3		1	3.8438	0	2	1340.78	1.75123	15.0088	1
FTDEEVDELYR	14	IPI00921274.1		1	3.84179	0	2	1415.63	0.204007	20.7821	0
MEEVEAMLLPETLK	1	IPI00847635.1		1	3.84124	0	2	1632.83	2.48178	30.8273	0
AILQQLGLNSTcDDSILVK	3	IPI00220667.3	C12(Carbamidomethyl)	1	3.83888	0	2	2088.12	8.07136	29.5276	0
cAPGVVGPAEADIDFDIIR	5	IPI00302592.2	C1(Carbamidomethyl)	1	3.83868	0	2	2015	3.95202	31.0266	0
ScNLDEQQELVER	9	IPI00647613.4	C2(Carbamidomethyl)	1	3.83722	0	2	1619.73	0.473502	14.2255	0
LVSQDNFGFDLPAVEAATK	6	IPI00005614.6		1	3.83552	0	2	2022.04	8.71338	31.1894	0
IMVANIEEVLQR	5	IPI00006865.3		1	3.83445	0	2	1414.78	7.27961	29.3487	0
DILVLPLDLTDTGSHEAATK	3	IPI00339238.1		1	3.83349	0	2	2109.13	9.13425	30.7057	0
VPAGNWVLIEGVDQPIVK	1	IPI00917777.1		1	3.83286	0	2	1934.09	9.00025	30.8815	0
IPSAVGYQPTLATDMGTMQER	5	IPI00303476.1		1	3.83252	0	2	2266.11	9.55972	24.4184	0
ELFSNLQEFAGPSGK	3	IPI00022300.5		1	3.83237	0	2	1623.81	6.19386	27.0678	0
AQEAcGPLEMDSALSVVQNLEK	18	IPI00298994.6	C5(Carbamidomethyl)	1	3.83188	0	2	2389.14	2.13902	34.611	0
VINEPTAAALAYGLDK	2	IPI00007765.5		1	3.83185	0	2	1645.89	4.5515	25.1953	0
TDEQALLSSILAK	3	IPI00016670.3		1	3.83183	0	2	1388.77	6.08649	30.3286	0
LNQVcFDDDGTSSPQDR	2	IPI00644506.1	C5(Carbamidomethyl)	1	3.83056	0	2	1953.83	2.12071	14.4408	0
DDPLTNLNTAFDVAEK	3	IPI00013508.5		1	3.82963	0	2	1762.86	6.33743	30.0764	0
TEDSGLQTQVIAAATQcALSTSQLVAcTK	6	IPI00298994.6	C17(Carbamidomethyl); C27(Carbamidomethyl)	1	3.82889	0	3	3052.5	3.11256	37.0478	0
IIGATDSSGELMFLMK	4	IPI00010320.1;IPI00297579.4		1	3.82389	0	2	1712.87	8.7947	31.8943	0
VAQVAEITYGQK	3	IPI00026942.5		1	3.82308	0	2	1306.7	1.5342	13.7722	0
TTPPMLDSDGSFFLYSK	3	IPI00399007.7		1	3.82244	0	3	1905.89	-0.136623	30.5813	0
DVQGTDASLDEELDR	3	IPI00908723.1		1	3.82014	0	2	1662.75	2.72093	17.7354	0
VEQLFQVMNGILAQDSAcSQR	1	IPI00786995.1	C18(Carbamidomethyl)	1	3.81902	0	3	2394.16	2.97964	36.2518	0
TPVGScFLAQPESGR	8	IPI00295976.6	C6(Carbamidomethyl)	1	3.8172	0	2	1605.77	0.864408	18.1669	0
APWVEQEGPEYWDR	4	IPI00743716.1		1	3.81189	0	2	1761.8	9.07064	24.4453	0
ILTFDQLALDSPK	2	IPI00215719.6		1	3.81033	0	2	1460.81	5.27604	28.8	0
KMEDSVGcLETAEEVK	7	IPI00019502.3	C8(Carbamidomethyl)	1	3.8091	0	2	1824.83	-0.333638	16.0204	1
IIDVVYNASNNELVR	4	IPI00645201.1		1	3.80902	0	2	1718.92	4.99023	23.1074	0
SADAPAYQQGQNQLYNELNLGR	2	IPI00375504.1		1	3.80805	0	2	2450.18	3.64998	25.7596	0
TFVNITPAEVGVLVGK	6	IPI00216691.5		1	3.80607	0	2	1643.95	5.96704	31.9328	0
LQLPNcIEDPVSPIVLR	3	IPI00217987.8	C6(Carbamidomethyl)	1	3.80405	0	2	1963.09	8.55961	30.9975	0
AAQKADVLTTGAGNPVGDKLNVITVGPR	2	IPI00465436.4		1	3.80336	0	3	2762.53	3.36375	22.341	2
AVTDSINQLITMcTQQAPGQK	5	IPI00298994.6	C13(Carbamidomethyl)	1	3.80263	0	2	2304.14	3.5081	28.6509	0
VNDDIIVNWVNETLR	6	IPI00010471.5		1	3.79991	0	2	1799.94	8.70151	39.1931	0
DTMSDQALEALSASLGTR	4	IPI00220859.3		1	3.79901	0	2	1865.9	2.55548	33.8765	0
SQYEQLAEQNR	17	IPI00009865.4		1	3.79851	0	2	1365.64	1.93614	10.6929	0
NTVVLFVPQQEAWVVER	1	IPI00908723.1		1	3.79574	0	2	2014.09	9.51541	31.618	0
AHYGGFTVQNEANK	9	IPI00298497.3		1	3.79522	0	2	1535.73	6.21375	11.221	0
YISPDQLADLYK	8	IPI00465248.5		1	3.79195	0	2	1425.73	5.86456	26.5182	0
GGSGGSHGGGSGFGGESGGSYGGGEEASGSGGGYGGGSGK	2	IPI00019359.4		1	3.79126	0	3	3223.31	9.07668	10.4871	0
AGFAGDDAPRAVFPSIVGRPR	12	IPI00922693.1;IPI00021439.1		1	3.7883	0	3	2156.15	4.84069	22.3185	1
TDASSASSFLDSDELER	2	IPI00746554.2		1	3.78483	0	2	1829.81	0.864617	22.6311	0
IYDDDFFQNLDGVANALDNVDAR	3	IPI00645078.1		1	3.78382	0	2	2600.2	3.63018	39.9112	0
AVMDDFAAFVEK	6	IPI00745872.2		1	3.78296	0	3	1342.63	-0.629345	30.0635	0
AQEAPGQAEPPAAAEVQGAGNENEPR	3	IPI00003527.5		1	3.78177	0	3	2588.2	1.88211	13.6851	0
ILASTQFEPTAAR	10	IPI00477831.2		1	3.78148	0	2	1404.75	3.99392	16.4927	0
AGVNTVTTLVENK	4	IPI00478896.3		1	3.78119	0	2	1345.73	-0.54869	18.4565	0
SSSNEEVmFLTVQVK	3	IPI00478003.2	M8(Oxidation)	1	3.77991	0	2	1713.83	-1.62824	23.8138	0
KTAAELLQSQGSQAGGSQTLK	4	IPI00216139.3		1	3.77955	0	3	2103.12	5.5858	14.4461	1
DGQVINETSQHHDDLE	30	IPI00418471.6		1	3.77932	0	2	1836.8	2.49534	10.7354	0
VDLLNQEIEFLK	9	IPI00021304.1		1	3.77879	0	2	1460.81	7.36511	32.0328	0
SPAGLQVLNDYLADK	2	IPI00178440.3		1	3.77577	0	2	1603.85	9.67101	30.0276	0
GNSFPASLVVAAEEGER	9	IPI00295976.6		1	3.77572	0	2	1732.87	8.66115	29.4057	0
NQVAmNPTNTVFDAK	3	IPI00003865.1	M5(Oxidation)	1	3.77476	0	2	1665.79	-2.91177	15.3814	0
MEDSVGcLETAEEVKR	12	IPI00019502.3	C7(Carbamidomethyl)	1	3.77373	0	2	1852.85	6.36632	15.7155	1
SDVLELTDDNFESR	10	IPI00893541.1		1	3.7734	0	2	1639.75	0.530385	23.7556	0
cFIEEIPDETMVIGNYR	1	IPI00023542.6	C1(Carbamidomethyl)	1	3.77206	0	2	2085.98	6.49492	31.3066	0
FTGSQPFGQGVEHATANK	25	IPI00296099.6		1	3.77201	0	2	1875.9	0.913046	13.5281	0
IVGPSGAAVPcKVEPGLGADNSVVR	9	IPI00302592.2	C11(Carbamidomethyl)	1	3.77198	0	2	2449.29	-0.00100718	18.8198	1
IDQWLEQYTQAIETAGR	2	IPI00013260.3		1	3.77092	0	2	2022	4.1419	33.1845	0
ETVYcLNDDDETEVLK	2	IPI00220834.8	C5(Carbamidomethyl)	1	3.77046	0	2	1942.86	1.56297	21.0844	0
NLGSINTELQDVQR	4	IPI00006865.3		1	3.76996	0	2	1586.83	9.57729	20.7643	0
IVQAEGEAEAAK	3	IPI00027252.6		1	3.76991	0	2	1215.62	-1.90932	7.34809	0
TQEQLALEMAELTAR	18	IPI00872814.1		1	3.76941	0	3	1703.87	4.0984	29.7017	0
EIYTHFTcATDTK	3	IPI00748145.2;IPI00220578.3	C8(Carbamidomethyl)	1	3.76865	0	2	1586.72	4.49262	13.5023	0
IEDGNNFGVAVQEK	3	IPI00479722.2		1	3.76818	0	2	1519.73	-3.83853	15.367	0
YIcENQDSISSK	16	IPI00745872.2	C3(Carbamidomethyl)	1	3.76747	0	2	1443.64	0.550388	9.44884	0
SINPDEAVAYGAAVQAAILSGDK	5	IPI00003865.1		1	3.76553	0	2	2260.15	2.75281	36.9279	0
LNEQASEEILK	17	IPI00917753.1		1	3.76325	0	2	1273.66	-0.1772	14.8596	0
ILLAELEQLKGQGK	14	IPI00418471.6		1	3.76311	0	2	1539.92	3.18301	24.0857	1
SPFSVAVSPSLDLSK	6	IPI00302592.2		1	3.76282	0	2	1533.82	0.0758486	26.0721	0
SRNITYLPAGQSVLLQLPQ	1	IPI00017334.1		1	3.75925	0	2	2098.18	6.39191	30.3738	1
VKVEEEEEEKVAEEEETSVK	5	IPI00006379.1		1	3.75814	0	3	2349.13	3.86047	15.7359	2
ELEDATETADAmNR	6	IPI00019502.3	M12(Oxidation)	1	3.75799	0	2	1581.67	-1.66561	9.22289	0
KALAAAGYDVEK	7	IPI00217465.5;IPI00217466.3;IPI00217467.3		1	3.75672	0	2	1235.67	5.56635	9.84186	1
LTAIDILTTcAADIQR	2	IPI00420014.2	C10(Carbamidomethyl)	1	3.75608	0	2	1774.95	9.40504	33.4599	0
QVQSLTcEVDALK	19	IPI00418471.6	C7(Carbamidomethyl)	1	3.75569	0	2	1490.75	0.0922313	21.2325	0
AIAELGIYPAVDPLDSTSR	19	IPI00303476.1		1	3.7555	0	2	1988.04	1.85497	29.6494	0
ELQEMDKDDESLIK	13	IPI00792537.1		1	3.75457	0	2	1692.8	2.79989	15.8053	1
LEGDSTDLSDQIAELQAQIAELK	6	IPI00019502.3		1	3.75241	0	2	2487.26	3.90618	39.9202	0
LGAVDESLSEETQK	6	IPI00386755.2		1	3.75218	0	2	1505.73	0.032227	13.988	0
NDKSEEEQSSSSVK	18	IPI00911096.1		1	3.75177	0	2	1553.69	-0.587833	5.14092	1
LAcESASSTEVSGALK	3	IPI00217987.8	C3(Carbamidomethyl)	1	3.75169	0	2	1609.78	2.49993	13.2002	0
VLQDMGLPTGAEGR	2	IPI00219330.2		1	3.74842	0	2	1443.73	4.98199	18.7678	0
ALNSIIDVYHK	13	IPI00007047.1		1	3.74776	0	2	1272.71	8.76624	19.6822	0
DPSASPGDAGEQAIR	12	IPI00291175.7		1	3.74662	0	2	1470.68	0.859354	10.1447	0
TVLIMELINNVAK	6	IPI00303476.1		1	3.74443	0	2	1457.85	6.83587	38.3857	0
SNVSDAVAQSTR	10	IPI00797270.4		1	3.74426	0	2	1234.6	-0.634433	9.4736	0
VKAFGPGLQGGSAGSPAR	6	IPI00302592.2		1	3.74331	0	3	1656.89	2.5887	11.7679	1
MQKEITALAPSTMK	7	IPI00922693.1;IPI00021439.1		1	3.74277	0	2	1548.81	0.818047	15.1477	1
IAQDLEMYGVNYFSIK	1	IPI00872814.1		1	3.74215	0	2	1890.95	9.31199	31.3185	0
RHPYFYAPELLFFAK	3	IPI00745872.2		1	3.74203	0	3	1898.99	-1.37568	32.6531	1
LIDDMVAQVLK	7	IPI00953980.1		1	3.73897	0	2	1244.7	3.31906	29.3216	0
NKLNDLEDALQQAK	9	IPI00220327.4		1	3.73794	0	2	1599.84	3.99052	22.9791	1
EVGTPHGIILDSVDAAFIcPGSSR	1	IPI00022488.1	C19(Carbamidomethyl)	1	3.73656	0	3	2498.24	0.539859	30.3253	0
LAGEELAGEEAPQEK	2	IPI00885081.1		1	3.73072	0	2	1570.76	-0.0205104	12.9452	0
VLDSGAPIKIPVGPETLGR	12	IPI00303476.1		1	3.73044	0	3	1919.1	4.49125	24.2956	1
TVTAAGAENIQQK	2	IPI00303063.9		1	3.73033	0	2	1330.7	0.483688	8.23658	0
KGGETSEMYLIQPDSSVKPYR	13	IPI00298497.3		1	3.73031	0	3	2385.18	2.45237	19.9459	1
EASSVSDFNQNFEVPNR	6	IPI00013163.1		1	3.72913	0	2	1939.88	-0.273329	20.4911	0
AMGImNSFVNDIFER	10	IPI00003935.6;IPI00020101.9	M5(Oxidation)	1	3.72764	0	2	1759.83	8.43426	32.6533	0
EWNDSTSVQNPTR	4	IPI00943982.1		1	3.72745	0	2	1533.69	0.899896	11.7486	0
AMGIMNSFVNDIFER	5	IPI00003935.6;IPI00020101.9		1	3.72554	0	2	1743.84	8.95568	38.5922	0
VEAQLQELQVK	13	IPI00019502.3		1	3.72513	0	2	1284.72	0.0129299	17.1124	0
FQSSAVmALQEAcEAYLVGLFEDTNLcAIHAK	1	IPI00465070.7	M7(Oxidation); C13(Carbamidomethyl); C27(Carbamidomethyl)	1	3.72504	0	3	3602.72	5.94729	43.6633	0
GGVNDNFQGVLQNVR	12	IPI00296099.6		1	3.72491	0	2	1616.81	0.296524	23.5867	0
LLVVDPETDEQLQK	6	IPI00003527.5		1	3.72368	0	2	1626.86	-1.20251	20.3738	0
QAIPLDENEGIYVQDVK	1	IPI00910019.2		1	3.72304	0	2	1930.98	1.21371	22.9215	0
EADIDGDGQVNYEEFVQMMTAK	13	IPI00075248.11		1	3.72166	0	3	2490.09	4.08934	35.2817	0
NTGIIcTIGPASR	9	IPI00479186.7	C6(Carbamidomethyl)	1	3.72082	0	2	1359.71	0.11063	17.1273	0
AEGSDVANAVLDGADcIMLSGETAK	7	IPI00479186.7	C16(Carbamidomethyl)	1	3.7206	0	2	2494.16	5.71787	34.5817	0
VDVEGPDVNIEGPEGK	5	IPI00021812.2		1	3.71682	0	2	1653.8	0.416968	17.859	0
AAPEASGTPSSDAVSR	16	IPI00010133.3		1	3.71664	0	2	1502.71	0.377008	7.49629	0
VIGNQSLVNELAFTAR	3	IPI00011416.2		1	3.71627	0	2	1731.95	7.61145	28.1318	0
KISSEAWPPVGTPPSSESEPVR	9	IPI00909846.1		1	3.71568	0	3	2337.17	-1.4697	18.4276	1
LASEAKPAAVAAENEEIGSHIK	19	IPI00298994.6		1	3.7143	0	3	2235.17	3.18771	15.1724	0
TSIAIDTIINQK	7	IPI00440493.2		1	3.70884	0	2	1316.74	1.42988	22.7909	0
KQPPVSPGTALVGSQK	15	IPI00179700.3		1	3.7088	0	2	1593.91	8.24634	11.1248	1
VALVYGQmNEPPGAR	3	IPI00303476.1	M8(Oxidation)	1	3.70872	0	2	1617.8	-0.886154	14.6287	0
KLQATVQELQK	15	IPI00010133.3		1	3.70826	0	3	1285.75	1.81935	10.4988	1
ISTEVGITNVDLSTVDKDQSIAPK	3	IPI00383680.3		1	3.70815	0	3	2530.34	4.47467	22.9442	1
SQETEcTYFSTPLLLGK	3	IPI00924593.1	C6(Carbamidomethyl)	1	3.70813	0	2	1973.97	8.17654	29.2105	0
LENLLQQVSAEDFEK	2	IPI00939507.1		1	3.70718	0	2	1762.9	9.52077	29.6491	0
IQALQQQADEAEDR	17	IPI00010779.4		1	3.7057	0	2	1614.77	-0.140736	12.1384	0
QVTQSYWDTNPTR	8	IPI00296099.6		1	3.70484	0	2	1595.75	0.0886206	15.9384	0
AIWNVINWENVTER	5	IPI00911015.1		1	3.7046	0	2	1743.89	4.70366	33.5759	0
AASGFNAMEDAQTLR	2	IPI00872780.1		1	3.70411	0	2	1581.74	4.58006	19.9473	0
VAAALDDGSALGR	7	IPI00853163.1		1	3.70339	0	2	1215.63	-0.611717	13.8446	0
ADAEGESDLENSR	8	IPI00298994.6		1	3.70295	0	2	1392.59	-0.775528	8.20505	0
SWTAADMAAQITK	4	IPI00794678.2		1	3.70163	0	2	1393.68	4.41305	24.1262	0
EEASDYLELDTIK	4	IPI00027230.3		1	3.70119	0	2	1525.73	-0.011182	23.8483	0
NSVSQISVLSGGK	18	IPI00737530.1		1	3.70102	0	2	1275.69	-0.578907	16.8467	0
AEDSLLAAEEAAAK	5	IPI00940084.1		1	3.70018	0	2	1388.69	-0.157094	19.3456	0
FAEVYFAQSQQK	3	IPI00029046.1		1	3.69935	0	2	1445.72	6.74029	18.5999	0
ILYSQcGDVMR	14	IPI00930599.1	C6(Carbamidomethyl)	1	3.69935	0	2	1341.63	4.13211	15.2263	0
IINEPTAAAIAYGLDK	4	IPI00003362.2;IPI00003865.1		1	3.69888	0	2	1659.91	8.10147	25.8598	0
LPFTPLSYIQGLSHR	1	IPI00761107.1		1	3.69665	0	3	1728.95	4.61825	33.4393	0
ETAVDGELVVLYDVK	1	IPI00645038.1		1	3.69656	0	2	1649.86	-1.84513	28.9317	0
NALLQLTDSQIADVAR	2	IPI00420014.2		1	3.69504	0	2	1727.94	6.16767	28.7023	0
EMEENFAVEAANYQDTIGR	19	IPI00418471.6		1	3.69195	0	2	2186.98	7.75793	25.7042	0
AAAAAAALQAK	3	IPI00003918.6		1	3.68965	0	2	956.553	0.313248	8.59116	0
IANLQTDLSDGLR	8	IPI00302592.2		1	3.68953	0	2	1415.75	-0.432765	22.7168	0
DYGVLLEGSGLALR	3	IPI00374151.1		1	3.68788	0	2	1462.8	8.42524	29.8897	0
LSSEmNTSTVNSAR	3	IPI00217975.4	M5(Oxidation)	1	3.68733	0	2	1512.69	-1.18127	6.62588	0
IYLTADNLVLNLQDESFTR	3	IPI00027252.6		1	3.68702	0	2	2225.15	4.45428	34.2877	0
LEGSAPTDVLDSLTTIPELK	14	IPI00216699.1		1	3.68576	0	2	2099.13	6.25799	34.8851	0
GEPAAAAAPEAGASPVEK	1	IPI00219301.7		1	3.68522	0	2	1622.81	2.04351	10.343	0
IVFENPDPSDGFVLIPDLK	1	IPI00335385.4		1	3.68506	0	2	2115.11	4.69297	35.9988	0
VVAGQIFLDSEESELESSIQEEEDSLK	1	IPI00555723.1		1	3.68475	0	3	3010.45	6.24601	39.7059	0
RFDEILEASDGIMVAR	6	IPI00479186.7		1	3.68319	0	2	1821.92	3.79607	26.9736	1
LMDLDVEQLGIPEQEYScVVK	5	IPI00021700.3	C18(Carbamidomethyl)	1	3.68286	0	2	2465.2	3.24379	32.5775	0
DYAGVFSDAGLTFTSSSGQQTAQR	3	IPI00783987.2		1	3.68028	0	3	2494.15	0.165356	28.214	0
LAEAQIEELR	4	IPI00794003.1		1	3.67924	0	2	1171.63	-0.129652	17.7071	0
VLETAEDIQER	3	IPI00843765.1		1	3.67812	0	2	1302.65	0.250997	12.2141	0
IDQYQGADAVGLEEK	1	IPI00305692.5		1	3.67806	0	2	1635.78	-1.08935	15.8247	0
VAEELALEQAK	6	IPI00921826.1		1	3.67784	0	2	1200.65	5.00767	14.5759	0
EVDQQLLSVQTR	14	IPI00006510.1		1	3.67664	0	2	1415.75	0.00541476	17.1545	0
LLLQGEADQSLLTFIDK	2	IPI00786995.1		1	3.67609	0	2	1904.05	5.0826	35.3693	0
VLATDFDDEFDDEEPLPAIGTcK	1	IPI00908984.1	C22(Carbamidomethyl)	1	3.67502	0	2	2597.17	2.48586	30.2844	0
VTIAQGGVLPNIQAVLLPK	24	IPI00081836.3		1	3.67288	0	2	1931.18	5.09908	34.9148	0
TILSNQTVDIPENVDITLK	2	IPI00795717.1		1	3.67168	0	2	2113.15	6.55617	28.3437	0
YNEQHVPGSPFTAR	20	IPI00302592.2		1	3.67138	0	3	1602.77	2.80741	13.8997	0
VNVDEVGGEALGR	9	IPI00796636.14		1	3.67081	0	2	1314.66	-0.230416	16.7924	0
ADDKETcFAEEGK	6	IPI00745872.2	C7(Carbamidomethyl)	1	3.67071	0	3	1499.63	-1.65781	8.1007	1
SELVANNVTLPAGEQR	3	IPI00181409.6		1	3.66948	0	2	1697.88	1.07264	17.1852	0
VGLIGScTNSSYEDMGR	2	IPI00017855.1	C7(Carbamidomethyl)	1	3.66835	0	2	1845.81	-0.165221	19.3366	0
GFGTDEQAIIDcLGSR	2	IPI00909703.2	C12(Carbamidomethyl)	1	3.66825	0	2	1738.82	5.82735	28.7251	0
AILVDLEPGTmDSVR	8	IPI00645452.1	M11(Oxidation)	1	3.6676	0	2	1631.83	-0.0846622	23.1742	0
VDVEcPDVNIEGPEGK	3	IPI00021812.2	C5(Carbamidomethyl)	1	3.66616	0	2	1756.81	0.862556	18.0833	0
EANSIIITPGYGLcAAK	3	IPI00337541.3	C14(Carbamidomethyl)	1	3.66554	0	2	1777.93	7.80206	23.7391	0
INSAPQQIEVFPPFR	3	IPI00291755.6		1	3.66534	0	2	1742.94	8.8371	27.9973	0
VAGSVTELIQAAEAmK	3	IPI00298994.6	M15(Oxidation)	1	3.66452	0	2	1633.85	0.647275	28.9925	0
QGAPGQGGGGGLSHEDTLALLEGLVSR	5	IPI00941110.1		1	3.6621	0	3	2576.33	9.06165	34.6502	0
KDLYANTVLSGGTTmYPGIADR	12	IPI00021439.1	M15(Oxidation)	1	3.66127	0	3	2359.17	3.03119	21.7815	1
VVVAENFDEIVNNENK	4	IPI00025252.1		1	3.66088	0	2	1832.92	6.89472	23.4738	0
DIcNDVLSLLEK	19	IPI00021263.3	C3(Carbamidomethyl)	1	3.66029	0	2	1418.72	3.20245	37.7058	0
DDGVFVQEVTQNSPAAR	3	IPI00021812.2		1	3.65966	0	2	1832.88	0.503142	22.0022	0
LATGSDDNcAAFFEGPPFK	2	IPI00939854.1	C9(Carbamidomethyl)	1	3.65925	0	2	2043.92	3.59098	27.9358	0
AYGPGIEPTGNMVK	14	IPI00302592.2		1	3.65912	0	2	1433.71	-0.172459	16.2639	0
AVFVSEGKILTTGFSR	6	IPI00010133.3		1	3.65839	0	2	1711.95	5.25346	23.4281	1
NQVALNPQNTVFDAK	3	IPI00304925.5		1	3.65797	0	2	1658.84	-3.35625	19.9341	0
GFGTDEQAIVDVVANR	4	IPI00953297.1		1	3.65651	0	2	1690.85	5.81455	28.733	0
YAASSYLSLTPEQWK	1	IPI00944677.1;IPI00852577.2		1	3.65593	0	2	1743.86	-1.22387	27.6653	0
SAGQGEVLVYVEDPAGHQEEAK	13	IPI00302592.2		1	3.65572	0	3	2313.1	1.79824	19.7053	0
ALYETELADAR	19	IPI00217975.4		1	3.65513	0	2	1251.62	-0.180414	17.4557	0
KGAVAEDGDELRTEPEAK	6	IPI00215911.3		1	3.65465	0	3	1914.95	6.38636	8.6491	2
LFQEDDEIPLYLK	5	IPI00872879.1		1	3.65348	0	2	1622.84	6.96038	28.9737	0
GDAEKPEEELEEDDDEELDETLSER	4	IPI00024976.5		1	3.65233	0	3	2921.24	7.76158	23.1194	0
DLADELALVDVIEDK	2	IPI00939286.1		1	3.65221	0	2	1657.86	3.03439	37.6006	0
FAQPGSFEYEYAMR	5	IPI00644848.1		1	3.65215	0	2	1695.75	2.95654	23.8356	0
VVVVTGANTGIGK	3	IPI00339384.5		1	3.65093	0	2	1214.71	0.899045	12.8424	0
LESEETMVLEAHDAQGDVPVTVTVHDFPGK	2	IPI00783987.2		1	3.6501	0	4	3250.55	-1.39489	25.617	0
LVDEYSLNAGK	4	IPI00220667.3		1	3.64893	0	2	1208.62	1.19459	14.2336	0
IGDTVSFSIEAK	8	IPI00303283.2		1	3.64809	0	2	1266.66	0.553815	20.6673	0
ELEEIVQPIISK	12	IPI00003362.2		1	3.64789	0	2	1397.79	0.124953	23.8019	0
SALFAQINQGESITHALK	12	IPI00939159.2		1	3.6473	0	2	1928.03	4.14024	25.1088	0
AKKPAAAAGAK	11	IPI00217467.3		1	3.64726	0	3	983.599	-0.565326	4.98109	1
GFFDPNTEENLTYLQLK	1	IPI00217182.5		1	3.64711	0	2	2029.01	8.36718	31.9591	0
IDTIEIITDR	19	IPI00396378.3		1	3.6463	0	2	1188.65	2.19114	22.9395	0
EAMVQAEEAAAEITR	1	IPI00411937.4		1	3.64601	0	2	1618.78	5.58409	23.0692	0
IESLSSQLSNLQK	14	IPI00217975.4		1	3.64572	0	2	1446.78	2.23071	21.1876	0
DNSQVNAVTVLTLLDK	3	IPI00005809.7		1	3.64284	0	2	1729.94	4.5992	35.9714	0
YTAESSDTLcPR	2	IPI00017283.2	C10(Carbamidomethyl)	1	3.6428	0	2	1399.62	0.28096	10.6491	0
SAVEAQNEVTENPK	5	IPI00382733.2		1	3.64193	0	2	1515.73	-1.48136	8.32062	0
VDNSSLTGESEPQTR	8	IPI00006482.1		1	3.64157	0	2	1619.75	0.740498	9.19148	0
DNcQYVYNVDQR	25	IPI00296099.6	C3(Carbamidomethyl)	1	3.6407	0	2	1573.67	0.669013	14.1241	0
GPPDFSSDEEREPTPVLGSGAAAAGR	8	IPI00181409.6		1	3.64069	0	3	2570.2	-4.20875	18.2222	1
AVYSTNcPVWEEAFR	3	IPI00022143.3	C7(Carbamidomethyl)	1	3.6405	0	2	1828.85	8.387	28.5041	0
VDVDVPDVNIEGPDAK	6	IPI00021812.2		1	3.63703	0	2	1681.83	0.235125	22.0484	0
LIVDEAINEDNSVVSLSQPK	2	IPI00022774.3		1	3.63607	0	3	2170.13	4.47335	25.4742	0
LLSDSLPPSTGTFQEAQSR	9	IPI00298994.6		1	3.63595	0	2	2034.01	-0.874498	20.4325	0
ATGGGLSSVGGGSSTIK	2	IPI00293665.9		1	3.63426	0	2	1435.74	-0.747214	11.4686	0
EQAEGSEPTSGTEGPEHSVNGPASPALNQGS	4	IPI00647613.4		1	3.6332	0	3	3021.33	0.578633	13.4492	0
LISWYDNEFGYSNR	9	IPI00795257.3		1	3.63293	0	2	1763.81	6.50243	27.6321	0
VTGESHIGGVLLK	8	IPI00216699.1		1	3.63111	0	2	1309.75	4.56137	14.8154	0
TIGGGDDSFTTFFcETGAGK	8	IPI00794663.1	C14(Carbamidomethyl)	1	3.63069	0	2	2067.91	8.86266	29.6837	0
SQVLQFFSSDIcR	4	IPI00418495.5	C12(Carbamidomethyl)	1	3.63022	0	2	1586.78	9.16465	28.7239	0
VDVEVPDVSLEGPEGK	6	IPI00021812.2		1	3.62977	0	2	1668.83	0.31654	23.2347	0
SLNNQFASFIDK	11	IPI00220327.4		1	3.62891	0	2	1383.7	5.37704	25.7491	0
IEVEKPFAIAK	14	IPI00646304.4		1	3.62718	0	2	1244.73	4.06254	16.5778	0
TEQGPQVDETQFK	4	IPI00006663.1		1	3.62592	0	2	1506.71	0.76873	12.5952	0
TcDGVQcAFEELVEK	3	IPI00922800.1	C2(Carbamidomethyl); C7(Carbamidomethyl)	1	3.62364	0	2	1784.8	9.89325	30.0552	0
VPQVSTPTLVEVSR	15	IPI00745872.2		1	3.62226	0	2	1511.84	-2.03859	20.2282	0
QVAAVGQEPQVFGR	2	IPI00646625.1		1	3.62107	0	2	1485.79	5.34037	17.1332	0
EQQIVIQSSGGLSK	6	IPI00007765.5		1	3.62007	0	2	1473.79	-0.822994	14.0072	0
SEWQSMTQESFQESSVK	2	IPI00941110.1		1	3.61812	0	2	2017.89	6.98934	21.845	0
SNQQLENDLNLMDIK	2	IPI00009342.1		1	3.61809	0	2	1774.87	5.35895	27.8584	0
TVQLTSSELESTLETLK	2	IPI00783271.1		1	3.61739	0	2	1879	7.18289	31.5983	0
EVSDGIIAPGYEEEALTILSK	5	IPI00926103.1		1	3.61702	0	2	2234.15	3.34511	35.8244	0
LGLGIDEDDPTADDTSAAVTEEMPPLEGDDDTSR	1	IPI00784295.2		1	3.61642	0	3	3547.54	1.2772	28.7137	0
AGFWEEFESLQK	2	IPI00183046.2		1	3.61618	0	2	1470.7	4.03153	32.8264	0
ATGTSSGANSEESTAAEFcR	2	IPI00299063.2	C19(Carbamidomethyl)	1	3.6156	0	2	2032.85	1.45133	12.88	0
LASTLVHLGEYQAAVDGAR	11	IPI00455383.4		1	3.61554	0	3	1971.04	5.27073	22.7547	0
NLLSVAYKNVVGAR	6	IPI00021263.3;IPI00759832.1;IPI00216319.3;IPI00220642.7		1	3.61479	0	2	1503.87	5.63676	26.0383	1
TGQEVVFVAEPDNK	9	IPI00383680.3		1	3.61387	0	2	1532.76	1.20216	16.4443	0
LGAGEGGEASVSPEK	3	IPI00298696.2		1	3.61363	0	2	1387.67	0.820711	8.50976	0
ILELSGSSSEDSEK	3	IPI00786995.1		1	3.61314	0	2	1480.7	-0.033603	12.8065	0
TVLDPVTGDLSDTR	3	IPI00300371.5		1	3.61226	0	2	1488.75	-2.31291	20.0413	0
GLGTDEDTIIDIITHR	24	IPI00002459.4;IPI00221226.7		1	3.61035	0	2	1768.92	7.44672	34.0715	0
DDGLFSGDPNWFPK	4	IPI00550363.3		1	3.60966	0	2	1594.72	3.59859	32.113	0
LALDMEISAYR	2	IPI00217975.4		1	3.60917	0	2	1281.66	5.89977	25.3116	0
SIQEIQELDKDDESLRK	6	IPI00793767.1		1	3.6072	0	3	2046.04	4.51278	17.1888	2
APGSPLSSEGAAGEGVR	3	IPI00940120.1		1	3.60436	0	2	1541.76	1.20027	12.5054	0
GLIDEVNQDFTNR	20	IPI00029717.1		1	3.6042	0	2	1520.74	0.738932	24.8889	0
ALVLIAFAQYLQQcPFEDHVKLVNEVTEFAK	4	IPI00745872.2	C14(Carbamidomethyl)	1	3.60398	0	4	3620.89	2.33713	43.3411	1
KIDAAQNWLADPNGGPEGEEQIR	3	IPI00291175.7		1	3.60246	0	3	2508.22	3.27259	21.5556	1
AKKPAAATVTKK	3	IPI00217465.5		1	3.60243	0	3	1213.77	7.60027	5.2306	2
GASQAGMTGYGMPR	7	IPI00550363.3		1	3.60155	0	2	1383.62	0.593137	13.7602	0
VQQLQGLLQNQSLQLQEQEK	3	IPI00645440.2		1	3.60124	0	3	2352.27	6.41491	25.1843	0
GVGIISEGNETVEDIAAR	2	IPI00006482.1		1	3.5985	0	2	1829.94	6.70821	24.3332	0
VAEQTPLTALYVANLIK	3	IPI00006663.1		1	3.59777	0	2	1844.07	8.17074	35.5527	0
DAGQISGLNVLR	13	IPI00007765.5		1	3.59695	0	2	1242.68	-1.0145	21.7889	0
FASEIAGVDDLGTTGR	3	IPI00925853.1		1	3.5963	0	2	1608.8	8.61466	21.0301	0
ADLNQGIGEPQSPSR	3	IPI00060181.1		1	3.5962	0	2	1568.77	0.469249	11.758	0
SLDLFNcEVTNLNDYR	5	IPI00940656.1	C7(Carbamidomethyl)	1	3.59596	0	2	1972.92	8.87047	30.4302	0
DVVFNYLHATAFQGTPLAQAVEGPSENVR	7	IPI00013847.4		1	3.59579	0	3	3130.58	6.5278	34.6149	0
LTYAYFAGGDAGDAFDGFDFGDDPSDK	2	IPI00219713.1		1	3.59486	0	3	2834.17	-0.966924	34.4013	0
EAFSLFDKDGDGTITTK	20	IPI00075248.11		1	3.59464	0	2	1844.9	3.54136	22.4057	1
TWEQQQEVVSR	8	IPI00456925.3		1	3.59455	0	2	1389.68	0.217093	12.3303	0
AAAFEEQENETVVVK	7	IPI00298994.6		1	3.58894	0	2	1663.82	0.727131	15.8117	0
SLVNLGGSKSISISVAR	3	IPI00220327.4		1	3.58674	0	3	1687.98	7.15743	21.5925	1
EDQSILcTGESGAGK	11	IPI00019502.3;IPI00337335.7	C7(Carbamidomethyl)	1	3.5861	0	2	1551.69	-0.551367	12.4945	0
IYVDDGLISLQVK	8	IPI00479186.7		1	3.58606	0	2	1462.82	4.92472	27.9188	0
ATAGDTHLGGEDFDNR	7	IPI00304925.5		1	3.58404	0	2	1675.73	2.4094	11.2476	0
AVFVDLEPTVIDEIR	18	IPI00794663.1		1	3.58376	0	2	1715.94	9.33967	32.7837	0
VNEASGDGDGEDAVVILEK	1	IPI00335385.4		1	3.58184	0	2	1916.91	-1.19764	20.4857	0
IVDDWANDGWGLK	4	IPI00941747.1		1	3.58086	0	2	1488.72	4.82995	26.796	0
HDLLVGAPLYMESR	8	IPI00295976.6		1	3.57928	0	2	1600.83	7.98913	23.9494	0
SIQEIQELDKDDESLR	6	IPI00793767.1		1	3.57828	0	2	1917.94	1.3521	19.6155	1
GALQNIIPASTGAAK	18	IPI00795257.3		1	3.57751	0	2	1411.79	-1.97342	20.0249	0
GTDVNVFNTILTTR	8	IPI00218918.5		1	3.57695	0	2	1550.82	3.66537	30.4566	0
QAFDDAIAELDTLNEDSYK	6	IPI00216319.3		1	3.57594	0	2	2157.99	4.47159	33.0445	0
VAQPTITDNKDGTVTVR	9	IPI00302592.2		1	3.5756	0	2	1814.97	4.09701	12.9665	1
IASLEVENQSLR	8	IPI00023048.4		1	3.57537	0	2	1358.73	-0.461506	16.925	0
FTAQDQQAVR	3	IPI00103387.5		1	3.57503	0	2	1163.58	-0.560157	7.77805	0
EGNDLYHEMIESGVINLK	7	IPI00303476.1		1	3.575	0	2	2061.01	7.61806	31.165	0
ALEESNYELEGK	20	IPI00009865.4		1	3.57417	0	2	1381.65	-0.339177	13.7083	0
VVDLMAHMASKE	6	IPI00795257.3		1	3.57289	0	2	1330.66	4.59464	17.17	1
GGSTSYGTGSETESPR	12	IPI00029717.1		1	3.57176	0	2	1572.68	1.942	7.13024	0
DGEDQTQDTELVETRPAGDR	15	IPI00472676.1;IPI00026602.2;IPI00930140.1;IPI00472073.1;IPI00930070.1		1	3.57132	0	3	2232	-0.0580421	12.1833	0
NVSTGDVNVEmNAAPGVDLTQLLNNMR	5	IPI00009865.4	M11(Oxidation)	1	3.56955	0	3	2888.41	8.69013	35.4791	0
QTLENERGELANEVK	13	IPI00019502.3		1	3.56764	0	2	1729.88	5.94389	13.5948	1
LSLNIDPDAK	3	IPI00027230.3		1	3.56649	0	2	1085.58	-3.24574	19.1534	0
QNcELFEQLGEYK	10	IPI00745872.2	C3(Carbamidomethyl)	1	3.56607	0	2	1657.75	-2.19229	25.5728	0
LNDLEEALQQAK	4	IPI00021304.1		1	3.5657	0	2	1371.71	0.424602	23.1359	0
EIADGLcLEVEGK	2	IPI00384863.1	C7(Carbamidomethyl)	1	3.56508	0	2	1432.7	-0.344415	22.2964	0
AAAVLPVLDLAQR	3	IPI00291328.3		1	3.56504	0	2	1336.81	9.08214	28.9286	0
DIASGLIGPLIIcK	1	IPI00947307.1	C13(Carbamidomethyl)	1	3.56284	0	2	1469.84	-1.36152	32.9403	0
VLAGETLSVNDPPDVLDR	1	IPI00219330.2		1	3.56272	0	2	1909.99	2.22044	24.1299	0
AVTEQGHELSNEER	14	IPI00759832.1		1	3.56224	0	2	1598.75	5.54555	7.36817	0
SLEDALSSDTSGHFR	20	IPI00002459.4;IPI00221226.7		1	3.56065	0	2	1621.76	7.65634	19.5878	0
LGANSLLDLVVFGR	2	IPI00217143.3;IPI00305166.2		1	3.56009	0	2	1473.85	4.62697	39.4734	0
LADDLSTLQEK	6	IPI00006196.3		1	3.55837	0	2	1232.64	-1.3222	15.6294	0
EFADSLGIPFLETSAK	8	IPI00008964.3		1	3.55471	0	2	1724.88	3.09175	34.6254	0
SNTSPEELGPLANQLTSDYGR	8	IPI00298994.6		1	3.55263	0	2	2249.07	-0.203083	27.1427	0
GYDVIAQAQSGTGK	1	IPI00025491.1		1	3.55187	0	2	1394.69	1.92292	14.3048	0
SIDGTADDEDEGVPTDQAIR	1	IPI00845446.2		1	3.55173	0	2	2103.93	1.06945	15.5826	0
LKDELASTK	7	IPI00218200.8		1	3.54846	0	2	1004.57	5.95639	6.86644	1
EITENLmATGDLDQDGR	1	IPI00010471.5	M7(Oxidation)	1	3.54779	0	2	1893.85	1.46591	16.9814	0
YLAEVAAGDDKK	21	IPI00021263.3		1	3.54741	0	2	1279.66	6.26335	9.06581	1
VMQEQGTHPK	7	IPI00019502.3		1	3.54662	0	2	1154.57	2.94494	5.32931	0
TPmGIVLDALEQQEEGINR	2	IPI00908696.2	M3(Oxidation)	1	3.54582	0	3	2129.06	3.09149	30.2022	0
TQGFLALFSGDTGEIK	3	IPI00009104.7		1	3.54457	0	2	1683.87	9.43785	34.1532	0
NLQNLLILTAIK	10	IPI00455383.4		1	3.54422	0	2	1353.85	2.53338	35.1326	0
QLLTLSSELSQAR	4	IPI00843975.1		1	3.54396	0	2	1445.81	7.63661	23.7751	0
SEALPTDLPAPSAPDLTEPK	6	IPI00792916.2		1	3.54353	0	2	2049.05	3.39211	23.5131	0
NATNVEQSFMTMAAEIK	3			1	3.54325	0	2	1884.9	8.02678	34.2408	0
LAQVAKAVTQALNR	2	IPI00298994.6		1	3.54113	0	2	1482.88	4.20395	19.9789	1
DASGVTFTWTPSSGK	1	IPI00449920.1		1	3.54095	0	2	1540.73	-0.112005	22.2115	0
BIZMTQSPSSLSASVGDR	1	IPI00387025.1		1	3.54084	0	2	1878.88	-0.905972	18.7254	0
SVLEDFFTATEGQYQPQP	6	IPI00940423.1		1	3.54078	0	2	2056.97	8.83041	36.6464	0
DIQMTQSPSSLSASVGDR	1			1	3.54004	0	2	1878.88	-0.905972	18.7254	0
TNAENEFVTIK	20	IPI00220327.4		1	3.53994	0	2	1265.64	-0.10172	16.8513	0
FSLVGIGGQDLNEGNR	7	IPI00010471.5		1	3.53931	0	2	1675.84	0.352301	25.0349	0
ISELDAFLKEPALNEANLSNLK	2	IPI00479722.2		1	3.53914	0	3	2429.3	2.52944	33.595	1
YEELQITAGR	22	IPI00220327.4;IPI00293665.9		1	3.53855	0	2	1179.6	-0.069434	15.899	0
DYVSQFEGSALGK	5	IPI00021841.1		1	3.53838	0	2	1400.67	-1.43315	24.1219	0
VNPALAELNLR	3	IPI00550069.3		1	3.53763	0	2	1209.7	2.87065	22.7298	0
AVDQSVLLMKPDAELSASSVYNLLPEK	2	IPI00478003.2		1	3.53646	0	3	2917.52	-1.4994	33.2078	0
ILDNTSEPQPGEAR	3	IPI00479108.1		1	3.53368	0	2	1526.74	-0.27056	9.85691	0
EAAQDcEVLGQR	3	IPI00940459.1	C6(Carbamidomethyl)	1	3.53346	0	2	1375.63	2.3941	10.3152	0
EVDEQMLNVQNK	10	IPI00007752.1;IPI00645452.1		1	3.53279	0	2	1446.69	-0.0931208	14.7217	0
KPEDWDEEMDGEWEPPVIQNPEYK	13	IPI00020599.1		1	3.53203	0	3	2960.31	4.8059	28.8135	0
LGHPDTLNQGEFK	21	IPI00027462.1		1	3.53201	0	2	1455.73	5.93485	12.1118	0
FNTANDDNVTQVR	6	IPI00465436.4		1	3.53112	0	2	1493.7	-0.0319507	11.5309	0
SIQFVDWcPTGFK	7	IPI00794663.1;IPI00792677.1	C8(Carbamidomethyl)	1	3.53112	0	2	1584.76	3.56802	30.4122	0
GFGQSVVQLQGSR	5	IPI00217987.8		1	3.53026	0	2	1362.72	9.0097	17.6135	0
GSRGGSGGSYGGGGSGGGYGGGSGSR	2	IPI00019359.4		1	3.5298	0	3	2091.89	5.13425	6.33559	1
AQAVSEDAGGNEGR	5	IPI00893301.1		1	3.52896	0	2	1360.61	-1.63627	6.07602	0
LYLVQGTQVYVFLTK	2	IPI00022488.1		1	3.52584	0	2	1772	-1.1802	34.1243	0
ALAKQVATALQNLQTK	4	IPI00291175.7		1	3.52364	0	2	1698	4.1526	24.4259	1
TSIDAYDNFDNISLAQR	3	IPI00455383.4		1	3.52262	0	2	1942.92	4.61264	25.5634	0
STAGDTHLGGEDFDNR	15	IPI00003865.1		1	3.52142	0	2	1691.73	2.58124	11.1457	0
LVQAAQMLQSDPYSVPARDYLIDGSR	1	IPI00291175.7		1	3.52119	0	3	2893.46	2.55165	28.6966	1
RPTEIcADPQFIIGGATR	3	IPI00289758.6	C6(Carbamidomethyl)	1	3.52108	0	3	2002.02	2.244	22.6195	0
LEEMINELAVAMTAVK	1	IPI00797864.2		1	3.52094	0	2	1761.93	7.9061	37.1719	0
NQDLAPNSAEQASILSLVTK	2	IPI00005198.2		1	3.52061	0	2	2099.11	4.40379	30.6082	0
EASDPQPEEADGGLK	11	IPI00873484.1		1	3.52	0	2	1542.69	0.257369	9.51263	0
LWGTQDVSQDIQEMK	3	IPI00003909.1		1	3.51964	0	2	1777.85	5.88555	26.2898	0
VTEENKELANELR	22	IPI00296099.6		1	3.51951	0	2	1544.8	6.63782	12.4181	1
DNYVPEVSALDQEIIEVDPDTK	1	IPI00797968.1		1	3.51892	0	2	2489.21	5.81945	33.6862	0
SVNESLNNLFITEEDYQALR	8	IPI00455383.4		1	3.51653	0	2	2355.16	6.38735	32.3041	0
VLEDRPLSDK	16	IPI00303283.2		1	3.5148	0	2	1171.63	0.808042	8.50031	0
ATSFLLALEPELEAR	6	IPI00025874.2		1	3.51419	0	2	1659.9	1.99161	34.4806	0
FLAVGLVDNTVR	10	IPI00300371.5		1	3.51325	0	2	1303.74	6.03437	24.9037	0
GcEVVPDVNVSGQK	7	IPI00216699.1	C2(Carbamidomethyl)	1	3.50978	0	2	1487.72	-0.216123	14.8664	0
EVAAFAQFGSDLDAATQQLLSR	2	IPI00440493.2		1	3.50944	0	3	2338.18	7.19276	40.0109	0
AEEYEFLTPVEEAPK	10	IPI00793767.1		1	3.50873	0	2	1751.84	-1.07454	25.1338	0
LFLAEFQSIPR	12	IPI00647613.4		1	3.50872	0	2	1320.74	3.24657	30.0618	0
IPIEDGSGEVVLSR	1	IPI00783987.2		1	3.50852	0	2	1470.77	-9.03076	18.8342	0
TSTDVMDSQEALAFLK	3	IPI00844250.1		1	3.50754	0	2	1755.86	8.23897	29.6658	0
LLAALLEDEGGSGRPLLQAAK	9	IPI00298994.6		1	3.5073	0	3	2122.2	5.65137	27.629	0
IAFDAESDPSNAPGSGTEK	1	IPI00642462.1		1	3.50699	0	2	1892.85	-0.807495	14.0402	0
ADLINNLGTIAK	6	IPI00784295.2;IPI00414676.6		1	3.50566	0	2	1242.71	3.20655	22.9249	0
KEPAVLELEGK	15	IPI00639931.2;IPI00939159.2		1	3.50558	0	2	1212.69	3.53796	14.7729	1
LPAcVVDcGTGYTK	9	IPI00028091.3	C4(Carbamidomethyl); C8(Carbamidomethyl)	1	3.50555	0	2	1540.71	0.117702	15.5603	0
AGTLDLSLTVQGK	3	IPI00296099.6		1	3.504	0	2	1302.73	1.64418	21.4058	0
LVNEVTEFAK	14	IPI00745872.2		1	3.50279	0	2	1149.61	-1.83424	17.8796	0
AKPYEGSILEADcDILIPAASEK	12	IPI00016801.1	C13(Carbamidomethyl)	1	3.50184	0	3	2490.26	5.50059	26.8964	0
DIVPGDIVEIAVGDK	4	IPI00177817.4		1	3.50124	0	2	1539.84	8.10186	32.9812	0
QDANcVNPLGAPEK	8	IPI00647613.4	C5(Carbamidomethyl)	1	3.50115	0	2	1512.71	0.183829	12.8644	0
TETQEKNPLPSKETIEQEK	7	IPI00180240.2		1	3.50103	0	3	2229.13	2.33436	10.6642	2
TNEQMHQLVAAYK	22	IPI00002459.4;IPI00221226.7		1	3.49697	0	2	1532.76	5.39586	14.7306	0
KTVTAMDVVYALK	9	IPI00453473.6		1	3.49696	0	2	1438.81	6.56868	25.671	1
VTLEYRPVIDK	6	IPI00217143.3		1	3.49674	0	2	1332.76	6.97117	16.3682	0
TSSAETPTIPLGSAVEAIK	4	IPI00554469.1		1	3.4955	0	2	1872.01	8.41187	25.6946	0
IQTQPGYANTLR	11	IPI00215777.1		1	3.49542	0	2	1361.72	5.3635	12.4349	0
EVDDLGPEVGDIK	5	IPI00396435.3		1	3.49387	0	2	1385.68	-0.131641	18.6284	0
NILEESLcELVAK	5	IPI00786995.1	C8(Carbamidomethyl)	1	3.49314	0	2	1517.8	9.22667	34.6415	0
VEQIAAIAQELNELDYYDSHNVNTR	5	IPI00013808.1		1	3.49268	0	3	2905.41	4.84725	35.8841	0
TTIPEEEEEEEEAAGVVVEEELFHQQGTPR	5	IPI00217975.4		1	3.49003	0	3	3411.59	4.63067	34.2553	0
ALSVGNIDDALQcYSEAIK	1	IPI00013894.1	C13(Carbamidomethyl)	1	3.48975	0	2	2067.02	5.43799	33.7525	0
SAADSISESVPVGPK	2	IPI00375145.1		1	3.48845	0	2	1443.73	-0.119015	15.9963	0
LEVAPISDIIAIK	3	IPI00792673.1		1	3.4874	0	2	1381.84	6.5041	31.3377	0
LLDEWFTLDEVPK	2	IPI00827794.1		1	3.48637	0	2	1604.83	8.51607	34.4031	0
IYEFPETDDEEENK	4	IPI00873656.3		1	3.48599	0	2	1757.74	0.716035	17.5798	0
ILGADTSVDLEETGR	15	IPI00440493.2		1	3.4847	0	2	1575.78	-2.99637	19.1776	0
VTYcPTEPGNYIINIK	2	IPI00302592.2	C4(Carbamidomethyl)	1	3.48183	0	2	1881.95	5.71364	25.414	0
FGQGGAGPVGGQGPR	11	IPI00010740.1		1	3.48174	0	2	1341.67	1.29603	9.7538	0
VDVGKDQEFTVK	13	IPI00302592.2		1	3.48141	0	2	1364.71	4.05796	12.0978	1
AFASPVENPDNYcFcTEK	2	IPI00418495.5	C13(Carbamidomethyl); C15(Carbamidomethyl)	1	3.47965	0	2	2148.92	8.85922	22.4513	0
NITYLPAGQSVLLQLPQ	4	IPI00017334.1		1	3.47956	0	2	1855.05	8.79349	34.3898	0
IVEEEAQEDLEGLR	1	IPI00889754.1		1	3.47829	0	2	1629.81	6.12154	20.6087	0
NDQDTWDYTNPNLSGQGDPGSNPNKR	1	IPI00027834.3		1	3.47694	0	3	2890.27	4.27713	16.9209	1
GTVPDDAVEALADSLGK	8	IPI00220859.3		1	3.47688	0	2	1657.84	5.31915	31.98	0
KLGEMWSEQSAK	3	IPI00219097.4		1	3.47652	0	2	1393.69	8.2669	13.4899	1
AAGHPGDPESQQR	7	IPI00298994.6		1	3.47604	0	3	1349.62	-0.907396	5.37193	0
ILFIGGITAPTVR	2	IPI00910621.2		1	3.47551	0	2	1357.83	5.09987	29.6085	0
VEQLGAEGNVEESQK	2	IPI00216804.1		1	3.47509	0	2	1616.78	0.825215	10.2338	0
KMQQNIQELEEQLEEEESAR	8	IPI00019502.3		1	3.47219	0	3	2461.17	6.51284	26.9356	1
THEAQIQEMR	21	IPI00019502.3		1	3.47177	0	2	1242.59	1.707	7.92138	0
NYPNTFWMNPQYLIK	2	IPI00289758.6		1	3.47144	0	2	1928.95	8.74742	33.8913	0
VVDYSQFQESDDADEDYGR	2	IPI00022145.6		1	3.47095	0	2	2237.92	1.99532	18.4068	0
QLSSSVTGLTNIEEENcQR	1	IPI00009342.1	C17(Carbamidomethyl)	1	3.46923	0	2	2165.01	-1.25045	20.5052	0
YQLDKDGVVLFK	6	IPI00010796.1		1	3.46808	0	3	1424.78	3.7018	22.3384	1
LAEDILNTMFDTSYSK	5	IPI00908582.1		1	3.46758	0	2	1847.89	9.1082	33.1216	0
LREYEAALNSK	7	IPI00217975.4		1	3.46733	0	2	1293.69	7.69393	10.4951	1
DYETATLSDIK	10	IPI00013808.1		1	3.46694	0	2	1255.61	0.673301	18.7088	0
IPEAPAGPPSDFGLFLSDDDPK	2	IPI00298994.6		1	3.46655	0	2	2285.11	6.77834	31.8621	0
ASVDELFAEIVR	9	IPI00018364.2		1	3.46552	0	2	1348.72	5.67212	35.4049	0
QAAASATQTIAAAQHAASTPK	8	IPI00298994.6		1	3.46536	0	3	1995.03	4.37714	15.3188	0
LQDEIQNMKEEMAR	19	IPI00418471.6		1	3.46502	0	2	1734.82	2.2273	17.981	1
STGGAPTFNVTVTK	9	IPI00216691.5		1	3.46437	0	2	1379.72	-0.163155	16.778	0
IVMFTIDIGEAPK	2	IPI00797864.2		1	3.46433	0	2	1433.78	7.8972	30.9873	0
LSELLPEEVEAEVK	6	IPI00006379.1		1	3.46357	0	2	1584.85	9.43361	26.6004	0
YAIcSALAASALPALVMSK	2	IPI00003918.6	C4(Carbamidomethyl)	1	3.46186	0	2	1937.03	3.80277	35.0339	0
NAEQYKDQADK	8	IPI00019502.3		1	3.46038	0	2	1309.6	1.99181	5.8318	1
cQLEINFNTLQTK	4	IPI00013508.5;IPI00013808.1	C1(Carbamidomethyl)	1	3.46037	0	2	1608.81	3.96172	24.6844	0
IDATSASVLASR	3	IPI00009904.1		1	3.45903	0	2	1190.64	0.118937	14.8321	0
TNEKVELQELNDR	18	IPI00418471.6		1	3.45861	0	2	1587.8	4.7209	13.2032	1
GINTLVTYDMVPEPK	2	IPI00025086.4		1	3.45845	0	2	1676.87	8.39045	25.9885	0
TLTDELAALQITGVK	3	IPI00329598.2		1	3.458	0	2	1572.9	8.33954	31.0425	0
DNPGVVTcLDEAR	11	IPI00645078.1	C8(Carbamidomethyl)	1	3.4577	0	2	1445.67	-0.508284	16.9008	0
VPTVEPLDSLTLFLFR	1	IPI00009477.4		1	3.45711	0	2	1847.05	9.79117	42.785	0
SLETENSALQLQVTER	2	IPI00217975.4		1	3.45614	0	2	1817.93	4.55313	20.2083	0
ASVPTIQDQASAmQLSQcAK	3	IPI00298994.6	M13(Oxidation); C18(Carbamidomethyl)	1	3.456	0	2	2150.03	1.83815	16.8804	0
LGYAGNTEPQFIIPScIAIK	4	IPI00028091.3	C16(Carbamidomethyl)	1	3.4557	0	2	2192.16	6.36732	31.6957	0
SAYQTIDSAEAPADPFAVPEGR	1	IPI00513986.2		1	3.45564	0	2	2292.09	6.25693	24.9497	0
AAPcIYWLPLTDSQIVQK	4	IPI00911038.2	C4(Carbamidomethyl)	1	3.45527	0	2	2103.1	4.2384	34.0745	0
EDPQTFYYAVAVVK	2	IPI00022463.1		1	3.45421	0	2	1629.81	-1.56411	27.3951	0
ATAEQISSQTGNK	1	IPI00003482.1		1	3.45362	0	2	1334.66	1.19604	6.66221	0
NQINALTSFVDASMVYGSEEPLAR	11	IPI00236554.1		1	3.45321	0	2	2612.28	7.17701	39.0461	0
AAVATFLQSVQVPEFTPK	9	IPI00645078.1		1	3.44875	0	2	1933.05	5.17048	33.3697	0
IEEGLDQINK	10	IPI00796942.1		1	3.44838	0	2	1158.6	-0.215938	12.7599	0
ILLAELEQLK	15	IPI00418471.6		1	3.44729	0	2	1169.72	3.84038	29.1814	0
VFGAPEVLENLEVK	5	IPI00291755.6		1	3.44566	0	2	1543.85	9.56486	30.7433	0
RKPDTIEVQQMK	13	IPI00872814.1;IPI00843975.1		1	3.44516	0	3	1472.79	1.79207	9.09352	1
EYQLNDSASYYLNDLDR	2	IPI00220578.3		1	3.44451	0	2	2078.94	3.41624	27.8152	0
VESLQEEIAFLK	9	IPI00418471.6		1	3.44334	0	2	1405.76	3.11223	29.7088	0
LVINGNPITIFQER	6	IPI00795257.3		1	3.44309	0	2	1613.91	4.08888	30.7109	0
DADDAVYELDGK	6	IPI00221286.1		1	3.44187	0	2	1310.57	-2.40391	15.0572	0
VDINAPDVEVQGK	4	IPI00021812.2		1	3.44044	0	2	1383.71	-0.821381	15.7454	0
LKEVHEQLLSTEQVSDQK	6	IPI00012269.3		1	3.43941	0	3	2111.11	4.69515	12.9916	1
VLDFEHFLPMLQTVAK	5	IPI00930599.1		1	3.43848	0	2	1888.02	6.79965	37.6914	0
FFLQGIQLNTILPDARDPAFK	2	IPI00884105.2		1	3.43705	0	3	2404.32	5.91571	35.622	1
VVDALGNAIDGK	3	IPI00440493.2		1	3.43605	0	2	1171.63	-0.450752	16.5052	0
QISNLQQSISDAEQR	19	IPI00220327.4		1	3.43578	0	2	1716.85	-2.5943	18.991	0
GLAITFVSDENDAK	5	IPI00893580.1		1	3.43563	0	2	1479.74	4.58607	22.3847	0
IFPGDTILETGEVIPPMK	2	IPI00219385.3		1	3.43563	0	2	1957.05	7.36662	32.0368	0
TDYNASVSVPDSSGPER	8	IPI00514561.1		1	3.43537	0	2	1780.8	2.41502	13.6905	0
AEcMLQQAER	8	IPI00010471.5	C3(Carbamidomethyl)	1	3.43494	0	2	1235.56	3.49317	11.1908	0
TGASFQQAQEEFSQGIFSSR	4	IPI00218850.5		1	3.43482	0	2	2205.03	5.65045	29.5349	0
AEGPEVDVNLPK	15	IPI00021812.2		1	3.43435	0	2	1267.65	0.440721	17.2806	0
MTGLVDEAIDTK	7	IPI00291175.7		1	3.43397	0	2	1292.64	-0.578146	18.8531	0
SRPSQVLDSPFPTGSAFGFSLR	12	IPI00295976.6		1	3.43303	0	3	2353.21	7.8616	30.9574	0
LASDLLEWIR	10	IPI00013508.5;IPI00013808.1		1	3.43289	0	2	1215.68	4.01988	34.125	0
AEGGQcPSLLFDLR	6	IPI00295976.6	C6(Carbamidomethyl)	1	3.43246	0	2	1562.77	6.01195	27.9178	0
STSESTAALGcLVK	3	IPI00399007.7	C11(Carbamidomethyl)	1	3.43146	0	2	1423.71	-0.357647	18.5906	0
QVATALQNLQTK	5	IPI00291175.7		1	3.43124	0	2	1314.74	-0.498369	14.9086	0
GFGFVTFDDHDPVDK	8	IPI00396378.3		1	3.43085	0	2	1695.77	0.965853	25.2516	0
SPEQQETVLDGNLIIR	1	IPI00791097.2		1	3.43034	0	2	1811.95	-1.40075	24.6635	0
IDGATQSSPAEPK	5	IPI00382733.2		1	3.43034	0	2	1300.64	-1.32491	6.88153	0
EVSTNTAmIQTSK	1	IPI00171196.2;IPI00930614.1	M8(Oxidation)	1	3.42998	0	2	1425.69	1.00371	7.88988	0
GIEQAVQSHAVAEEEAR	5	IPI00554469.1		1	3.42986	0	3	1823.9	4.89592	15.7634	0
VALTGLTVAEYFR	7	IPI00303476.1		1	3.42983	0	2	1439.8	6.10641	31.7132	0
NILLTNEQLESAR	3	IPI00009368.4		1	3.42906	0	2	1500.82	8.92833	19.9603	0
MQQQLDEYQELLDIK	2	IPI00216952.1		1	3.42816	0	2	1893.94	8.75813	29.7361	0
LEScGVTSDNcR	1	IPI00550069.3	C4(Carbamidomethyl); C11(Carbamidomethyl)	1	3.42789	0	2	1397.58	-0.197986	7.26013	0
NEEDAAELVALAQAVNAR	5	IPI00645078.1		1	3.4253	0	3	1883.95	3.26345	31.9681	0
IINEPTAAAIAYGLDKR	8	IPI00003362.2		1	3.42505	0	2	1816	2.809	23.9228	1
ATFMVGSYGPRPEEYEFLTPVEEAPK	6	IPI00792537.1		1	3.4244	0	3	2944.42	5.7948	30.0308	0
KITIADcGQLE	20	IPI00419585.9	C7(Carbamidomethyl)	1	3.42251	0	2	1247.63	0.0795523	15.7974	1
SLLAYDLGLTTK	3	IPI00013163.1		1	3.42121	0	2	1294.74	8.80537	27.5264	0
TSFTPVGDVFELNFmNVK	2	IPI00383680.3	M15(Oxidation)	1	3.42043	0	2	2061.02	8.0294	34.5547	0
STDYGIFQINSR	8	IPI00019038.1		1	3.42028	0	2	1400.68	-0.815613	23.7626	0
ADLFYDVEALDLESPK	1	IPI00022371.1		1	3.42024	0	2	1824.89	-0.5828	34.033	0
GEVLGDVLQLETLK	3	IPI00006196.3		1	3.42022	0	2	1513.85	3.34327	31.7163	0
ISIGGGScAISGGYGSR	2	IPI00293665.9;IPI00909059.3	C8(Carbamidomethyl)	1	3.41967	0	2	1598.77	5.03776	16.7595	0
SGGGGLMEEMNAMLAR	3	IPI00301058.5		1	3.41933	0	2	1623.73	2.13465	32.8625	0
LLDPEDVDVPQPDEK	3	IPI00398776.3		1	3.41848	0	2	1708.83	1.07329	20.6152	0
GDATVSYEDPPTAK	6	IPI00878484.1		1	3.41827	0	2	1450.67	-0.0606873	11.0501	0
LVEENALAPDFSK	12	IPI00012269.3		1	3.41742	0	2	1432.73	-2.08125	20.0664	0
TEEAEKTPVGScFLAQPESGR	2	IPI00295976.6	C12(Carbamidomethyl)	1	3.41729	0	3	2293.09	7.91307	17.1148	1
EASDIILTDDNFTSIVK	2	IPI00219262.2		1	3.41694	0	2	1880.96	7.09982	29.1764	0
LLEGEDAHLSSSQFSSGSQSSR	2	IPI00384444.6		1	3.41614	0	3	2309.07	3.41406	15.4245	0
GLSEDTTEETLK	12	IPI00604620.3		1	3.41579	0	2	1322.63	-0.455081	12.0624	0
GISLNPEQWSQLK	5	IPI00221222.7		1	3.41565	0	2	1499.8	8.70527	27.9148	0
VQQTVQDLFGR	9	IPI00007765.5		1	3.41523	0	2	1290.69	6.69178	21.1054	0
WANYHLENAGcNK	6	IPI00010471.5	C11(Carbamidomethyl)	1	3.41405	0	2	1576.7	2.03153	13.0654	0
TIQNDIMLLQLSR	4	IPI00028064.1		1	3.41281	0	2	1544.86	7.13997	30.5783	0
LVILEGELER	9	IPI00010779.4;IPI00646748.1;IPI00910712.1		1	3.4121	0	2	1170.67	-0.0274532	23.0293	0
VLDELTLAR	8	IPI00384444.6;IPI00450768.7;IPI00217963.3		1	3.41172	0	2	1029.59	-0.495256	19.9351	0
ALELDSNLYR	2	IPI00019502.3		1	3.41141	0	2	1193.62	0.114975	20.5867	0
ISVNNVLPVFDNLMQQK	6	IPI00011229.1		1	3.41084	0	2	1959.05	8.97865	36.4704	0
LLETIDQLYLEYAK	5	IPI00013508.5		1	3.41012	0	2	1711.91	-0.21421	34.9998	0
DNIQGITKPAIR	24	IPI00453473.6		1	3.40947	0	2	1325.76	1.06444	13.094	0
YLPDTLLLEEcGLLR	5	IPI00375513.3	C11(Carbamidomethyl)	1	3.40881	0	2	1804.96	5.49929	34.2746	0
AGGGPTLQcPPPSSPEK	3	IPI00645667.1	C9(Carbamidomethyl)	1	3.40625	0	2	1679.81	1.30711	10.4288	0
IVENLQSFNEITAMTGDGVNDAPALK	4	IPI00478023.1		1	3.40615	0	2	2747.38	9.67849	31.1409	0
SLGEISALTSK	3	IPI00291175.7		1	3.40343	0	2	1105.61	-1.16779	18.9184	0
AQQELEEQTR	12	IPI00872814.1		1	3.40237	0	2	1231.59	0.185965	7.04535	0
STSGGTAALGcLVK	4	IPI00827754.3;IPI00892671.1	C11(Carbamidomethyl)	1	3.40177	0	2	1321.68	0.317093	17.5562	0
TPALVNAAVTYSKPR	6	IPI00027448.3		1	3.40048	0	3	1587.89	5.82226	18.5957	0
GADFLVTEVENGGSLGSK	1	IPI00479186.7		1	3.39951	0	2	1779.88	1.43624	26.9719	0
TEESPASDEAGEK	3	IPI00554761.2		1	3.39901	0	2	1349.57	1.25061	5.84206	0
TLTLVDTGIGMTK	8	IPI00414676.6;IPI00784295.2		1	3.39874	0	2	1349.74	2.07521	22.9937	0
QIATLHAQVADMK	19	IPI00019502.3		1	3.39814	0	2	1425.75	1.5042	13.7087	0
ELGSEcGIEFDEEK	4	IPI00297084.7	C6(Carbamidomethyl)	1	3.3963	0	2	1641.7	1.44236	18.2443	0
TAAAVAAQSGILDR	7	IPI00009634.1		1	3.39629	0	2	1343.73	0.363007	15.8081	0
ALTQTGGPHVK	13	IPI00302592.2		1	3.3955	0	2	1108.62	7.29272	6.52536	0
QTLPEDNEEPPALPPR	3	IPI00909846.1		1	3.39387	0	2	1802.89	0.476215	16.4986	0
VDNDENEHQLSLR	9	IPI00658013.1		1	3.39172	0	2	1568.74	8.96568	10.2299	0
AGLESGAEPGDGDSDTTK	3	IPI00915274.1		1	3.3915	0	2	1706.74	1.73751	8.32133	0
WELLQQVDTSTR	2	IPI00220327.4		1	3.39125	0	2	1475.75	1.74226	24.7897	0
TPEVTcVVVDVSHEDPEVK	10	IPI00892671.1	C6(Carbamidomethyl)	1	3.38908	0	3	2139.03	-0.297181	22.5506	0
VcTLAIIDPGDSDIIR	6	IPI00790695.1	C2(Carbamidomethyl)	1	3.38884	0	2	1757.92	7.92789	28.144	0
AIQLTYNPDESSKPNMIDAATLK	18	IPI00219713.1		1	3.38794	0	2	2520.29	7.96043	23.3146	0
ATTLSNAVSSLASTGLSLTK	1	IPI00400849.2		1	3.38772	0	2	1922.06	7.60753	34.4899	0
RLGIFGDTEDVAGK	5	IPI00478023.1		1	3.38772	0	2	1477.77	5.17204	19.2401	1
EQLGPVTQEFWDNLEK	3	IPI00021841.1		1	3.38674	0	2	1932.93	-1.12941	32.5958	0
LLETEcPQYIR	15	IPI00007047.1	C6(Carbamidomethyl)	1	3.38672	0	2	1421.72	6.88498	16.9856	0
DVDIIDHHDNTYTVK	11	IPI00302592.2		1	3.38658	0	2	1784.85	4.58061	14.7986	0
GSGGLGGAcGGAGFGSR	1	IPI00293665.9;IPI00909059.3	C9(Carbamidomethyl)	1	3.38431	0	2	1424.63	0.398399	12.3265	0
VYALPEDLVEVNPK	4	IPI00010471.5		1	3.38391	0	2	1585.85	0.888553	26.0952	0
AVmDDFAAFVEK	6	IPI00745872.2	M3(Oxidation)	1	3.38382	0	2	1358.63	-1.04723	24.7235	0
IVGPSGAAVPcK	12	IPI00302592.2	C11(Carbamidomethyl)	1	3.38358	0	2	1155.62	-0.156814	10.8567	0
DVWGIEGPIDAAFTR	2	IPI00298971.1		1	3.37882	0	2	1646.81	-1.45875	34.3188	0
RGDLPFVVPR	19	IPI00019502.3		1	3.37845	0	2	1155.66	-0.10011	20.0963	1
LVVPATQcGSLIGK	12	IPI00016610.2	C8(Carbamidomethyl)	1	3.37741	0	2	1442.8	0.254627	19.2807	0
ALTVPELTQQMFDAK	6	IPI00007752.1		1	3.37727	0	2	1691.88	4.75361	31.7053	0
LSSEMNTSTVNSAR	3	IPI00217975.4		1	3.37699	0	2	1496.71	2.99366	9.83183	0
ALSVAELTQQMFDAR	5	IPI00006510.1		1	3.37668	0	2	1679.85	3.33638	34.6544	0
VIGSGcNLDSAR	12	IPI00219217.3;IPI00939286.1	C6(Carbamidomethyl)	1	3.37667	0	2	1248.6	0.464766	10.1917	0
IHEGcEEPATHNALAK	5	IPI00455383.4	C5(Carbamidomethyl)	1	3.37643	0	3	1776.85	7.74789	7.25459	0
GVVQELQQAISK	3	IPI00023048.4		1	3.37638	0	2	1299.73	6.27788	27.7007	0
GWAPTFLGYSmQGLcK	2	IPI00215777.1	M11(Oxidation); C15(Carbamidomethyl)	1	3.3751	0	2	1831.86	5.6441	28.7131	0
VVLAYEPVWAIGTGK	6	IPI00797270.4		1	3.37439	0	2	1602.89	3.65823	30.5368	0
YEELQQTAGR	11	IPI00009867.3		1	3.37373	0	2	1194.57	-0.598499	9.09628	0
SLVSKGTLVQTK	3	IPI00217465.5;IPI00217466.3;IPI00217467.3;IPI00217468.3		1	3.37353	0	2	1260.76	4.75508	10.3525	1
VSHLLGINVTDFTR	13	IPI00019502.3		1	3.37278	0	2	1571.86	5.88318	26.1234	0
AGVLAHLEEER	17	IPI00019502.3		1	3.37254	0	2	1223.64	4.2273	15.5843	0
ANLPQSFQVDTSK	5	IPI00302592.2		1	3.37241	0	2	1434.72	1.66425	16.8403	0
VVDLMAHMASK	9	IPI00795257.3		1	3.37041	0	2	1201.61	2.851	16.1087	0
KAQQELEEQTR	12	IPI00872814.1		1	3.36995	0	2	1359.69	1.33608	6.47529	1
RQVQSLTcEVDALK	2	IPI00418471.6	C8(Carbamidomethyl)	1	3.36896	0	2	1646.86	4.94781	17.8239	1
QVQVALETAQR	3	IPI00398776.3		1	3.36824	0	2	1242.68	-0.318828	12.5618	0
HGGTIPIVPTAEFQDR	6	IPI00016801.1		1	3.36657	0	2	1737.9	6.22374	20.8269	0
KIEQVDKEDEITEK	6	IPI00006379.1		1	3.36595	0	3	1703.88	5.43008	8.54417	2
AIFLADGNVFTTGFSR	1	IPI00943173.1		1	3.3657	0	2	1715.88	5.37082	31.796	0
TFcGTPDYIAPEIIAYQPYGK	3	IPI00010466.3	C3(Carbamidomethyl)	1	3.36521	0	2	2404.18	9.88701	30.7495	0
SLNNQFASFIDKVR	12	IPI00220327.4		1	3.36489	0	2	1638.87	5.74115	28.4024	1
GGPGSAVSPYPTFNPSSDVAALHK	9	IPI00218918.5		1	3.36454	0	3	2356.16	0.59292	22.9949	0
LLGELLQDNAK	7	IPI00744692.1		1	3.36319	0	2	1213.68	2.52866	21.6603	0
VAQPTITDNK	8	IPI00302592.2		1	3.36163	0	2	1086.58	-2.12	7.84889	0
FLEQQNKVLETK	1	IPI00909059.3;IPI00942512.1		1	3.36158	0	2	1476.79	-8.77516	15.1966	1
VAGQDGSVVQFK	13	IPI00745893.2		1	3.36147	0	2	1234.64	-0.448598	13.7224	0
LESLSYQLSGLQK	3	IPI00879819.1		1	3.36132	0	2	1465.8	7.07131	22.7845	0
LYSILGTTLKDEGK	8	IPI00939854.1		1	3.36014	0	2	1537.85	4.17725	21.9786	1
QELAVFcSPEPPAK	6	IPI00298994.6	C7(Carbamidomethyl)	1	3.35966	0	2	1572.77	1.25288	20.2695	0
LHTEAQIQEEGTVVELTGR	1	IPI00478003.2		1	3.35804	0	3	2110.07	-2.70549	19.9264	0
NSSYFVEWIPNNVK	9	IPI00007752.1;IPI00645452.1		1	3.3576	0	2	1696.84	6.14676	29.8365	0
AGQSAAGAAPGGGVDTR	9	IPI00302592.2		1	3.35713	0	2	1442.7	-1.05106	6.94164	0
IFVGGLNPEATEEK	3	IPI00334713.1		1	3.35625	0	2	1503.77	-1.09706	20.1575	0
RPAEDMEEEQAFKR	7	IPI00514561.1		1	3.35574	0	3	1735.81	3.34481	10.393	1
SVSLTGAPESVQK	3	IPI00855957.2		1	3.35406	0	2	1302.69	0.0612389	12.5926	0
YEGSYALTSEEAER	6	IPI00005809.7		1	3.35346	0	2	1604.71	0.48498	14.5814	0
IIHEDGYSEEEcR	18	IPI00748145.2	C12(Carbamidomethyl)	1	3.35262	0	2	1636.7	3.43584	9.07319	0
MSVQPTVSLGGFEITPPVVLR	7	IPI00658013.1		1	3.35148	0	2	2227.22	3.07037	35.3459	0
ALTSELANAR	18	IPI00872814.1		1	3.35147	0	2	1045.56	-0.28617	13.0474	0
LSEIDVSSEGVK	12	IPI00060181.1		1	3.35076	0	2	1262.65	-0.47766	14.8095	0
TDFGSPGEPQIIFcR	8	IPI00647613.4	C14(Carbamidomethyl)	1	3.35073	0	2	1723.82	4.84167	25.2365	0
NIGWGTDQGIGGFGEEPGIK	3	IPI00007166.3		1	3.35035	0	2	2032	8.86	27.256	0
VTDALNATR	11	IPI00784154.1		1	3.35001	0	2	960.51	-1.29113	8.12362	0
MmITSQDVLHSWAVPTLGLK	9	IPI00017510.3	M2(Oxidation)	1	3.34978	0	3	2243.17	6.45749	31.7983	0
AKKPAAATVTK	8	IPI00217465.5		1	3.34967	0	3	1085.67	3.40859	5.07582	1
SLYYYIQQDTK	8	IPI00455315.4		1	3.34831	0	2	1421.71	9.45776	21.8274	0
TFAPEEISAMVLTK	6	IPI00003362.2		1	3.34715	0	2	1536.8	4.05611	31.0422	0
TPSNTPSAEADWSPGLELHPDYK	5	IPI00943982.1		1	3.34688	0	3	2512.18	6.82016	22.6061	0
TQPAVATAATAAEK	8	IPI00872623.1		1	3.34681	0	2	1329.7	0.392806	9.67551	0
NQVEDLLATLEK	3	IPI00514793.3		1	3.34648	0	2	1372.74	8.50601	33.9177	0
LGIFGDTEDVAGK	11	IPI00478023.1		1	3.34623	0	2	1321.68	9.05013	22.4142	0
SGTASVVcLLNNFYPR	2	IPI00784985.1	C8(Carbamidomethyl)	1	3.34592	0	2	1797.9	1.23101	35.0894	0
NAGVEGSLIVEK	5	IPI00784154.1		1	3.34339	0	2	1215.66	-0.505955	15.4082	0
LLAVAATAPPDAPNREEVFDER	12	IPI00291175.7		1	3.3431	0	2	2381.22	5.15287	21.3046	1
ELDALDANDELTPLGR	2	IPI00844578.1		1	3.34285	0	2	1741.88	9.12063	25.1129	0
DEILPTTPISEQK	5	IPI00011253.3		1	3.34239	0	2	1470.77	-0.800702	18.5985	0
QTQVSVLPEGGETPLFK	6	IPI00796316.4		1	3.3423	0	2	1829.97	2.11371	25.5383	0
IIPGFMcQGGDFTR	5	IPI00419585.9	C7(Carbamidomethyl)	1	3.34198	0	2	1598.75	4.15167	25.2038	0
TGSGGPGNHPHGPDASAEGLNPYGLVAPR	4	IPI00216699.1		1	3.34187	0	3	2782.35	9.15023	19.7675	0
TETQEKNPLPSK	14	IPI00180240.2		1	3.34169	0	2	1371.72	3.2796	6.9789	1
LEVNLQAMK	15	IPI00019502.3		1	3.34083	0	2	1045.57	-1.05915	19.0829	0
GLEEELQFSLGSK	2	IPI00889723.2		1	3.34039	0	2	1436.73	-1.16657	27.3235	0
HQGVMVGmGQK	21	IPI00003269.1;IPI00922693.1;IPI00021439.1	M8(Oxidation)	1	3.34015	0	3	1187.57	0.0491838	6.36996	0
FADLSEAANR	20	IPI00418471.6		1	3.339	0	2	1093.53	0.733836	12.9043	0
NNLAGAEELFAR	3	IPI00455383.4		1	3.33894	0	2	1304.66	2.29164	23.6415	0
EGILNDDIYcPPETAVLLASYAVQSK	12	IPI00872814.1	C10(Carbamidomethyl)	1	3.33855	0	3	2866.45	9.42846	39.1806	0
LPVGTTATLYFR	6	IPI00100656.3		1	3.33852	0	2	1338.75	5.80837	24.5538	0
KLLGSALALAR	6	IPI00218646.3		1	3.33804	0	2	1112.72	5.87201	18.7797	1
TPAQFDADELR	14	IPI00218918.5		1	3.33626	0	2	1262.6	-0.272155	16.7655	0
RSPEAPQPVIAMEEPAVPAPLPK	6	IPI00909846.1		1	3.33604	0	3	2424.31	6.64536	23.5371	1
SSFYVNGLTLGGQK	2	IPI00216691.5		1	3.33516	0	2	1470.76	2.03639	23.5942	0
LEDLSESIVNDFAYMK	1	IPI00028055.4		1	3.33375	0	2	1873.91	9.41906	35.1761	0
ALTVPELTQQVFDAK	13	IPI00645452.1		1	3.33372	0	2	1659.9	5.74819	30.4663	0
EGPYSISVLYGDEEVPR	10	IPI00302592.2		1	3.33323	0	2	1909.93	6.46729	26.6187	0
GSGDSSQVTQVSPQR	14	IPI00303283.2		1	3.33299	0	2	1532.73	-0.540033	7.45709	0
KGQGGAGAGDDEEED	3	IPI00221088.5		1	3.33021	0	2	1434.56	-0.722748	5.26282	1
ALLANALTSALR	4	IPI00299084.1		1	3.33019	0	2	1213.74	7.24517	28.3065	0
VDALIDEIDFLR	1	IPI00942512.1		1	3.32885	0	2	1418.77	9.00583	35.2703	0
NLGLEELGIELDPR	5	IPI00926319.1		1	3.32783	0	2	1567.84	7.311	32.2263	0
TAENATSGETLEENEAGD	3	IPI00794875.1		1	3.32679	0	2	1837.76	-0.179476	11.2341	0
IPGGIIEDScVLR	3	IPI00552715.1	C10(Carbamidomethyl)	1	3.32651	0	2	1428.75	0.276762	22.8014	0
KISELDAFLKEPALNEANLSNLK	10	IPI00479722.2		1	3.32645	0	3	2557.4	4.31231	43.3957	2
GAAAHPDSEEQQQR	10	IPI00298994.6		1	3.32594	0	3	1523.68	-0.725985	5.10981	0
VDSLLENLEK	13	IPI00911096.1		1	3.32356	0	2	1159.62	-0.543846	23.5969	0
FGGEHVPNSPFQVTALAGDQPSVQPPLR	9	IPI00302592.2		1	3.32316	0	3	2945.51	6.21724	27.4116	0
AIQLTYNPDESSKPNmIDAATLK	6	IPI00219713.1	M16(Oxidation)	1	3.32269	0	3	2536.28	6.15573	20.4032	0
YAESGDAFDIQR	3	IPI00940459.1		1	3.32248	0	2	1371.63	6.86005	16.12	0
TVIIEQSWGSPK	8	IPI00784154.1		1	3.32158	0	2	1344.72	5.64054	19.1451	0
LVSNHSLHETSSVFVDSLTK	4	IPI00302592.2		1	3.32149	0	3	2200.14	5.9524	20.7025	0
TLLGDGPVVTDPK	10	IPI00792537.1		1	3.31991	0	2	1311.72	6.30558	17.6549	0
DELADEIANSSGK	15	IPI00019502.3		1	3.31979	0	2	1348.62	-1.10326	16.3416	0
LTLVcESAPGPITmDLTGDLEALKK	3	IPI00792537.1	C5(Carbamidomethyl); M14(Oxidation)	1	3.31923	0	3	2688.39	4.01801	32.7658	1
ELISNASDALDK	8	IPI00027230.3;IPI00414676.6		1	3.31909	0	2	1275.64	-0.0984416	15.8673	0
TIAMDGTEGLVR	9	IPI00303476.1		1	3.31713	0	2	1262.65	4.96821	17.8671	0
KTVTAmDVVYALK	3	IPI00453473.6	M6(Oxidation)	1	3.31688	0	2	1454.8	6.88716	20.2872	1
GNPTVEVDLFTSK	9	IPI00465248.5		1	3.31599	0	2	1406.72	-0.87998	23.8053	0
APIHFTIEK	4	IPI00470722.1		1	3.31527	0	3	1055.6	8.49229	15.6062	0
LQATVQELQK	15	IPI00010133.3		1	3.31487	0	2	1157.65	1.16174	11.7747	0
ESGcSFVLALMQK	4	IPI00011285.1	C4(Carbamidomethyl)	1	3.31464	0	2	1469.72	5.26038	32.1797	0
VLGEAmTGISQNAK	2	IPI00298994.6	M6(Oxidation)	1	3.31441	0	2	1434.73	1.33993	10.7705	0
TNAENEFVTIKK	13	IPI00220327.4		1	3.3132	0	2	1393.74	7.26524	12.4508	1
SDIGEVILVGGMTR	3	IPI00007765.5		1	3.31278	0	2	1446.77	7.72874	27.4358	0
TILPAAAQDVYYR	5	IPI00025874.2		1	3.31161	0	2	1480.79	7.31333	22.2589	0
YLFNQLFGEEDADQEVSPDR	3	IPI00023234.3		1	3.31141	0	2	2372.08	6.1177	32.5918	0
AMGNLQIDFADPSR	10	IPI00748145.2		1	3.31089	0	2	1534.75	8.85469	24.451	0
VLSRPNAQELPSMYQR	4	IPI00027252.6		1	3.30881	0	3	1888.98	6.66217	17.0075	0
EEGGENLDQAR	9	IPI00002459.4;IPI00221226.7		1	3.30837	0	2	1217.54	0.202934	7.35811	0
ADGAEAKPAE	6	IPI00019502.3		1	3.30705	0	2	958.447	-0.766122	5.31822	0
DRHPEEGVVAELQGFAVDK	1	IPI00375375.1		1	3.30668	0	3	2096.05	4.47687	25.9904	1
YTPSGQAGAAASESLFVSNHAY	3	IPI00465439.5		1	3.30545	0	2	2228.04	6.09899	23.5831	0
IEEVPELPLVVEDK	9	IPI00003918.6		1	3.30541	0	2	1608.87	-0.0477516	28.3239	0
MAPYQGPDAVPGALDYK	4	IPI00013808.1		1	3.30424	0	2	1792.86	3.16559	21.733	0
AEGDVAALNR	15	IPI00010779.4		1	3.30203	0	2	1015.51	-2.03371	9.36509	0
HQLYIDETVNSNIPTNLR	2	IPI00298497.3		1	3.30043	0	3	2127.08	0.406247	21.9221	0
ISTAIDDMEAYTK	3	IPI00943982.1		1	3.30011	0	2	1457.69	2.18254	21.9112	0
DIVHSGLAYTMER	5	IPI00016801.1		1	3.29922	0	2	1491.73	3.94165	21.4623	0
AADPPAENSSAPEAEQGGAE	3	IPI00450235.1		1	3.29873	0	2	1897.8	-0.255286	8.79562	0
YSEKEDKYEEEIK	5	IPI00010779.4		1	3.29857	0	3	1689.78	-1.05148	10.5579	2
VLDELTLTK	16	IPI00009865.4		1	3.29819	0	2	1031.6	-2.28426	18.659	0
NGNLPEFGDAISTASK	6	IPI00298994.6		1	3.29815	0	2	1620.79	0.648996	21.5842	0
YFPTQALNFAFK	4	IPI00007188.5;IPI00291467.7		1	3.2964	0	2	1446.75	4.44664	31.7002	0
SQFTITPGSEQIR	7	IPI00017855.1		1	3.29635	0	2	1463.75	1.17278	18.0214	0
VSFLSALEEYTK	1	IPI00021841.1		1	3.296	0	2	1386.71	-0.81808	35.116	0
VVAEPVELAQEFR	5	IPI00025796.3		1	3.29559	0	2	1486.8	9.43194	26.34	0
FVPAEMGTHTVSVK	4	IPI00302592.2		1	3.29559	0	2	1502.77	3.66082	14.8204	0
VLLDGVQNPR	1	IPI00783987.2		1	3.29546	0	2	1110.63	-0.665579	14.3379	0
VESTDVSDLLHQYR	5	IPI00552984.1		1	3.29491	0	2	1661.82	6.56438	22.6284	0
GQcDLELINVcNENSLFK	4	IPI00455383.4	C3(Carbamidomethyl); C11(Carbamidomethyl)	1	3.29299	0	2	2153.01	6.02499	29.8347	0
LSLLEVGcGTGANFK	1	IPI00022300.5	C8(Carbamidomethyl)	1	3.29197	0	2	1565.81	5.66338	25.6777	0
LSGAADTQALLR	1	IPI00022934.1		1	3.29046	0	2	1215.67	-0.304737	16.836	0
VTPPEGYEVVTVFPK	3	IPI00010414.4		1	3.28967	0	2	1661.89	3.90284	25.7389	0
NPLPSKETIEQEK	16	IPI00180240.2		1	3.2888	0	2	1512.79	0.546053	10.5442	1
TASEMVLADDNFSTIVAAVEEGR	4	IPI00177817.4		1	3.28843	0	3	2425.17	4.49064	38.8059	0
VVLcELGNPMKK	4	IPI00295976.6	C4(Carbamidomethyl)	1	3.2877	0	2	1387.75	7.31144	16.9857	1
YVGETQPTGQIK	8	IPI00943982.1		1	3.28674	0	2	1320.68	-0.0624014	9.66601	0
EAEScDcLQGFQLTHSLGGGTGSGMGTLLISK	4	IPI00007752.1;IPI00645452.1	C5(Carbamidomethyl); C7(Carbamidomethyl)	1	3.28667	0	3	3311.56	8.8177	30.0843	0
KGGETSEmYLIQPDSSVKPYR	1	IPI00298497.3	M8(Oxidation)	1	3.28635	0	3	2401.19	7.88357	16.1812	1
LLGSALALAR	1	IPI00218646.3		1	3.28601	0	2	984.628	8.18491	21.781	0
ALAAAGYDVEK	16	IPI00217465.5;IPI00217466.3;IPI00217467.3		1	3.28545	0	2	1107.57	1.69072	12.0587	0
TAVVVGTITDDVR	2	IPI00215719.6		1	3.28526	0	2	1345.73	1.16735	18.665	0
QLEEAEEEAQR	15	IPI00019502.3		1	3.28418	0	2	1331.61	1.86209	8.50055	0
ALTSEIALLQSR	9	IPI00025874.2		1	3.28392	0	2	1301.75	8.12442	24.6952	0
ETNLDSLPLVDTHSK	6	IPI00418471.6		1	3.28311	0	2	1668.85	4.86986	19.8825	0
SNEILTAIIQGMR	9	IPI00001639.2		1	3.28145	0	2	1445.78	4.11812	35.771	0
DTEEEDFHVDQVTTVK	1	IPI00790784.2		1	3.28056	0	2	1891.86	0.369764	17.131	0
GLLTYTSWEDALSR	3	IPI00925853.1		1	3.28049	0	2	1611.81	6.40385	32.1647	0
mKVAcITEQVLTLVNKR	3	IPI00025874.2	M1(Oxidation); C5(Carbamidomethyl)	1	3.28028	0	3	2019.12	6.11243	27.1038	2
HVVQSISTQQEK	5	IPI00456747.1		1	3.27992	0	2	1383.73	2.55295	6.76931	0
TFNTSTGGLLLPSDTKR	3	IPI00644712.4		1	3.27819	0	2	1807.97	9.22244	19.7512	1
AVFQANQENLPILK	1	IPI00006482.1		1	3.27799	0	2	1584.88	6.43571	24.3252	0
EGGQTAPASTR	3	IPI00796316.4		1	3.27756	0	2	1074.52	-1.00164	5.23146	0
LLLNNDNLLR	9	IPI00873484.1;IPI00853571.1		1	3.27679	0	2	1197.69	-0.0479356	23.6091	0
GVDLQENNPASR	2	IPI00016339.4		1	3.27595	0	2	1299.63	1.40927	9.78144	0
VLLLSSPGLEELYR	4	IPI00182757.10		1	3.27563	0	2	1588.9	4.93425	31.8447	0
DDDLLGTcDQAPK	3	IPI00293423.3	C8(Carbamidomethyl)	1	3.27471	0	2	1447.64	-1.27509	14.5978	0
IFDIDEAEEGVK	6	IPI00176637.5		1	3.27388	0	2	1364.66	0.213602	22.1828	0
VQLDLAETDLSQGVAR	3	IPI00022143.3		1	3.27366	0	2	1714.91	9.06982	23.5361	0
DVVLTTTFVDDIK	1	IPI00022395.1		1	3.27344	0	2	1465.78	-1.35385	28.3491	0
ASSEGGTAAGAGLDSLHK	7	IPI00737530.1		1	3.27323	0	2	1628.79	2.68691	10.9167	0
IAQSDYIPTQQDVLR	18	IPI00748145.2		1	3.27285	0	2	1746.9	-0.142099	20.5914	0
TMLESAGGLIQTAR	9	IPI00298994.6		1	3.27258	0	2	1447.76	3.08553	22.4127	0
TTPPmLDSDGSFFLYSK	5	IPI00399007.7	M5(Oxidation)	1	3.27168	0	3	1921.88	-2.09455	27.7595	0
DcVGDVTENQIcNK	2	IPI00296099.6	C2(Carbamidomethyl); C12(Carbamidomethyl)	1	3.26982	0	2	1651.71	0.373417	12.7061	0
DSITTWEILAVSMSDK	1	IPI00783987.2		1	3.26895	0	2	1795.87	-1.96441	37.8175	0
ELESQLHVLQSK	3	IPI00645440.2		1	3.26788	0	2	1410.77	9.30475	15.6423	0
APSTYGGGLSVSSSR	8	IPI00384444.6		1	3.26761	0	2	1425.7	-0.567287	12.2962	0
AEAGVPAEFSIWTR	8	IPI00302592.2		1	3.26586	0	2	1533.78	5.25256	28.9039	0
ILEAHQNVAQLSLAEAQLR	5	IPI00216699.1		1	3.26492	0	3	2104.17	6.85218	22.9362	0
AWGPGLEGGVVGK	4	IPI00302592.2		1	3.26483	0	2	1226.65	1.39185	19.7394	0
YVMLPVADQDQcIR	1	IPI00431645.1	C12(Carbamidomethyl)	1	3.26275	0	2	1707.82	0.368064	22.3037	0
SSGPTSLFAVTVAPPGAR	11	IPI00883857.2		1	3.26223	0	2	1714.92	6.15063	26.6966	0
LFGGNFAHQASVAR	5	IPI00554617.2		1	3.26177	0	2	1474.76	4.64286	16.6208	0
TVETRDGQVINETSQHHDDLE	6	IPI00418471.6		1	3.26137	0	3	2423.11	3.14342	11.4722	1
VIEGDVVSALNK	2	IPI00917579.1		1	3.2613	0	2	1243.69	1.72273	18.5508	0
VVESGEDIVLQcAVNEGSGPITYK	2	IPI00470722.1	C12(Carbamidomethyl)	1	3.261	0	3	2564.28	9.26006	27.008	0
LAQALHEMR	17	IPI00217975.4		1	3.25938	0	2	1068.57	6.28861	9.19758	0
NVQDAIADAEQR	14	IPI00021304.1		1	3.25858	0	2	1329.65	4.26116	16.2397	0
GGEGTGYFVDFSVR	1	IPI00022371.1		1	3.2585	0	2	1490.69	-2.22016	26.4463	0
LAFLNVQAAEEALPR	3	IPI00719611.2		1	3.25815	0	2	1641.91	8.07352	31.5515	0
ASAGPQPLLVQScK	14	IPI00298994.6	C13(Carbamidomethyl)	1	3.25787	0	2	1455.77	1.931	14.2951	0
ILYSQcGDVmR	9	IPI00930599.1	C6(Carbamidomethyl); M10(Oxidation)	1	3.25681	0	2	1357.62	0.186212	11.6323	0
LQAAQLPHTGVFGQSFScPSDR	2	IPI00217167.2	C18(Carbamidomethyl)	1	3.25627	0	3	2403.17	7.59013	22.731	0
ATFGcHDGYSLDGPEEIEcTK	1	IPI00910625.1	C5(Carbamidomethyl); C19(Carbamidomethyl)	1	3.25473	0	3	2385.99	-0.941575	19.6257	0
NFINNPLAQADWAAK	4	IPI00019502.3		1	3.25436	0	2	1672.86	8.99013	28.0651	0
KVESLQEEIAFLKK	46	IPI00418471.6		1	3.25422	0	3	1661.95	2.36816	41.0141	2
AGEAAELQDAEVESSAK	2	IPI00449112.3		1	3.25392	0	2	1704.79	0.0262186	14.3751	0
VTATEcIQEQSFVIR	2	IPI00103356.2	C6(Carbamidomethyl)	1	3.25308	0	2	1780.9	5.85707	22.1969	0
LGDVYVNDAFGTAHR	8	IPI00169383.3		1	3.25302	0	3	1634.79	0.297546	19.4565	0
mINLSVPDTIDER	12	IPI00010471.5	M1(Oxidation)	1	3.2524	0	2	1518.75	0.213124	22.0426	0
LVAASQAALGL	15	IPI00745872.2		1	3.25053	0	2	1013.6	-1.06878	23.4673	0
AAEcNIVVTQPR	13	IPI00844578.1	C4(Carbamidomethyl)	1	3.24884	0	2	1357.69	0.309028	11.9853	0
LLLSSETPIEGK	12	IPI00929530.1		1	3.24835	0	2	1286.72	-0.860709	18.5923	0
EVVADSVWVDVK	1	IPI00783987.2		1	3.24822	0	2	1345.7	-0.456975	23.4749	0
SDIDEIVLVGGSTR	3	IPI00003362.2		1	3.2469	0	2	1460.76	0.342187	23.9849	0
LSVAAQEAAR	5	IPI00398776.3		1	3.24474	0	2	1015.55	-0.714426	8.93366	0
DSALETLQGQLEEK	1	IPI00006196.3		1	3.24388	0	2	1560.77	-0.727748	25.1529	0
GEGQLGPAER	3	IPI00186290.6		1	3.24355	0	2	1013.5	-0.808644	7.70267	0
EATNPPVIQEEKPK	4	IPI00025252.1		1	3.24336	0	2	1579.83	0.925885	9.28208	0
VEPGLGADNSVVR	18	IPI00302592.2		1	3.24316	0	2	1312.69	1.8318	13.3758	0
mDATANDVPSPYEVR	2	IPI00025252.1	M1(Oxidation)	1	3.2429	0	2	1680.75	-1.15654	15.7765	0
NIFLQYASTEVDGER	3	IPI00386271.4		1	3.24276	0	2	1741.85	7.95339	27.3578	0
IGIFGQDEDVTSK	3	IPI00177817.4		1	3.24242	0	2	1408.7	6.47129	20.5161	0
AAFGLSEAGFNTAcVTK	3	IPI00217143.3;IPI00305166.2	C14(Carbamidomethyl)	1	3.2415	0	2	1743.85	8.30048	23.9988	0
SKAEAESLYQSK	21	IPI00220327.4		1	3.24131	0	2	1340.68	6.43163	8.02858	1
EIDcLSPEAQK	2	IPI00382733.2	C4(Carbamidomethyl)	1	3.24118	0	2	1289.6	-0.158029	11.7806	0
DLEQGAQEDQVAEEK	3	IPI00619938.2		1	3.24089	0	2	1688.76	-1.3114	10.7716	0
ATDAEADVASLNR	7	IPI00646748.1;IPI00940084.1;IPI00910712.1		1	3.23987	0	2	1332.64	0.926798	13.5704	0
KLLETEcPQYIR	5	IPI00007047.1	C7(Carbamidomethyl)	1	3.23984	0	2	1549.82	7.89166	15.2372	1
KQPPVSPGTALVGSQKEPSEVPTPK	16	IPI00179700.3		1	3.23926	0	3	2558.39	2.20703	14.8338	2
YLIPNATQPESK	14	IPI00759832.1		1	3.23903	0	2	1360.71	-3.77546	15.3242	0
AAFTEccQAADK	6	IPI00745872.2	C6(Carbamidomethyl); C7(Carbamidomethyl)	1	3.23869	0	2	1371.58	6.04527	9.07765	0
FIITALPTIYHcK	7	IPI00395887.4	C12(Carbamidomethyl)	1	3.2376	0	2	1576.87	7.81436	26.6849	0
SVPTSTVFYPSDGVATEK	6	IPI00942979.1		1	3.23705	0	2	1884.92	-2.05448	20.0951	0
IGFPWSEIR	11	IPI00872814.1;IPI00843975.1		1	3.23618	0	2	1104.58	0.842874	30.0085	0
KAEIGIAMGSGTAVAK	3	IPI00478023.1;IPI00177817.4		1	3.23601	0	2	1503.83	4.92003	14.0698	1
VKEPSVQEATSTSDILK	5	IPI00647720.1		1	3.23586	0	3	1831.97	5.52268	16.469	1
SNPEDQILYQTER	6	IPI00029046.1		1	3.23415	0	2	1592.77	9.90747	18.3926	0
FFDEESYSLLR	4	IPI00019385.3		1	3.23378	0	2	1405.68	9.74642	26.7029	0
GFSVVADTPELQR	10	IPI00000861.1		1	3.23364	0	2	1418.73	0.497426	21.0473	0
VAEGTQVLELPFK	2	IPI00032179.3		1	3.23179	0	2	1430.79	-1.31	27.1802	0
NLVEQHIQDIVVHYTFNK	2	IPI00025874.2		1	3.23175	0	3	2197.15	4.78646	30.7663	0
AVAGDASESALLK	2	IPI00006482.1		1	3.23167	0	2	1231.65	0.651825	14.1058	0
GFAFVTFESPADAK	1	IPI00304692.1		1	3.23055	0	2	1486.73	3.04453	28.3954	0
VITVDGNIcTGK	3	IPI00029561.1	C9(Carbamidomethyl)	1	3.23039	0	2	1276.66	1.65565	13.5829	0
SLGAEPLEVDLK	6	IPI00337541.3		1	3.22969	0	2	1270.7	7.13336	22.0048	0
ASGPPVSELITK	12	IPI00217465.5;IPI00217466.3;IPI00217467.3		1	3.22933	0	2	1198.68	6.76548	18.1255	0
GQFSTDELVAEVEK	2	IPI00455383.4		1	3.22872	0	2	1551.76	6.72554	25.3829	0
IFVGGLSPDTPEEK	4	IPI00220684.1		1	3.2279	0	2	1488.75	-2.39603	19.5828	0
ALEQQVEEMK	15	IPI00019502.3		1	3.22588	0	2	1204.59	0.351269	14.5604	0
AQQEAEAAQR	1	IPI00798211.1		1	3.22536	0	2	1101.53	-0.898708	5.24849	0
TLNDELEIIEGMK	10	IPI00784154.1		1	3.22528	0	2	1504.77	9.1495	30.825	0
MLVVLLQGTR	6	IPI00002459.4;IPI00221226.7		1	3.2252	0	2	1129.69	7.95528	25.0637	0
ADNFEYSDPVDGSISR	1	IPI00219526.6		1	3.22436	0	2	1771.77	-2.34034	19.2564	0
IPcFLAGDTR	12	IPI00236554.1	C3(Carbamidomethyl)	1	3.22374	0	2	1149.58	5.22565	20.6523	0
ASSTSPVEISEWLDQK	5	IPI00792673.1		1	3.22286	0	2	1776.88	8.75215	28.5132	0
AAESLADPTEYENLFPGLK	4	IPI00220219.6		1	3.2227	0	2	2065.03	9.68363	32.8316	0
LENcNYAVELGK	10	IPI00010471.5	C4(Carbamidomethyl)	1	3.22236	0	2	1409.67	0.10499	16.6309	0
GITHIGYTDLPSR	6	IPI00337541.3		1	3.22138	0	2	1429.75	8.02873	16.3515	0
ASGAQLEAK	3	IPI00031697.1		1	3.22075	0	2	874.463	0.577731	5.91196	0
DIVMTQSPLSLPVTPGEPASIScR	1	IPI00736885.1	C23(Carbamidomethyl)	1	3.22062	0	3	2555.28	-3.34258	29.4197	0
NVGSQTLQTFK	7	IPI00295976.6		1	3.21997	0	2	1222.64	1.3605	14.7523	0
EIETYHNLLEGGQEDFESSGAGK	16	IPI00019359.4		1	3.21959	0	3	2510.14	3.13621	23.0488	0
GDFIALDLGGSSFR	6	IPI00220667.3		1	3.21948	0	2	1454.74	8.70163	30.2419	0
SLYASSPGGVYATR	12	IPI00418471.6		1	3.21934	0	2	1428.71	0.532446	15.2957	0
LYKEELEQTYHAK	10	IPI00217975.4		1	3.21896	0	2	1651.84	6.96949	11.5706	1
LTQLYEQAR	15	IPI00216699.1		1	3.21837	0	2	1121.6	7.65148	11.9189	0
SLTNDWEDHLAVK	9	IPI00784295.2;IPI00414676.6		1	3.21754	0	2	1527.75	5.96692	21.1563	0
GYFEYIEENK	12	IPI00883857.2		1	3.21657	0	2	1291.59	5.39703	21.8881	0
SQPAILLLTAAR	3	IPI00936738.1		1	3.21545	0	2	1253.76	5.70825	27.2749	0
AAEEQGDDQDSEK	2	IPI00929107.1		1	3.21528	0	2	1421.57	0.322714	5.1119	0
VLVQNAAGSQEKLAQAAQSSVATITR	3	IPI00298994.6		1	3.21522	0	3	2641.44	3.95987	24.9579	1
QLVEQVEQIQK	3	IPI00023542.6		1	3.21508	0	2	1341.74	0.485443	16.0228	0
VEILANDQGNR	26	IPI00304925.5;IPI00003362.2;IPI00003865.1		1	3.21489	0	2	1228.63	-0.299647	10.0918	0
KSDLFQEDLYPPTAGPDPALTAEEWLGGR	12	IPI00010133.3		1	3.21462	0	3	3173.55	3.40964	40.9073	1
SEPVKEESSELEQPFAQDTSSVGPDR	6	IPI00872777.1		1	3.2145	0	3	2848.31	0.34095	19.2951	1
ISSMVVMENVGQQK	1	IPI00872438.1		1	3.2137	0	2	1549.78	2.47312	18.8485	0
mSQVAPSLSALIGEAVGAR	1	IPI00411937.4	M1(Oxidation)	1	3.21346	0	2	1873	9.13743	36.0328	0
AVLVDLEPGTMDSVR	5	IPI00007752.1		1	3.21311	0	2	1601.82	1.5559	25.0203	0
AEAGPEGVAPAPEGEK	4	IPI00922838.1		1	3.21301	0	2	1508.72	-1.9454	9.59964	0
VGKFPFAANSR	5	IPI00926319.1		1	3.21161	0	3	1193.65	2.46403	14.7499	1
TNEAQAIETAR	7	IPI00874051.1		1	3.21065	0	2	1203.6	0.525256	10.2355	0
LALDLEIATYR	20	IPI00220327.4;IPI00797452.2;IPI00792841.2		1	3.20977	0	2	1277.71	-0.0178161	28.1558	0
ALQALEELR	3	IPI00398776.3		1	3.20922	0	2	1042.59	1.49104	20.9023	0
NLLSVAYKNVIGAR	6	IPI00000816.1		1	3.20883	0	2	1517.89	6.85497	27.3907	1
LVVDLTDIDPDVAYSSVPYEK	2	IPI00514090.2		1	3.20763	0	2	2338.18	4.93842	32.1691	0
VLVQNAAGSQEK	14	IPI00298994.6		1	3.20734	0	2	1243.66	0.0650248	7.47936	0
VPFLVLEcPNLK	3	IPI00183603.3	C8(Carbamidomethyl)	1	3.20679	0	2	1428.8	7.37158	29.7397	0
LSLEIEQLELQR	1	IPI00872510.1		1	3.20482	0	2	1470.82	-0.643238	27.6407	0
LKDDEVAQLK	5	IPI00219217.3		1	3.20415	0	2	1158.64	2.19601	9.85021	1
VAWVSHDSTVcLADADKK	5	IPI00737530.1	C11(Carbamidomethyl)	1	3.20189	0	3	2001.98	5.4565	15.7076	1
TGTAEMSSILEER	6	IPI00440493.2		1	3.20186	0	2	1423.68	5.728	20.6466	0
EIVLADVIDNDSWR	1	IPI00815732.1		1	3.20019	0	2	1644.83	5.01023	32.3474	0
TYTDELTPIESAVSVFK	2	IPI00025796.3		1	3.19984	0	2	1899.98	8.73486	34.814	0
GTVRPANDFNPDADAK	14	IPI00002459.4;IPI00221226.7		1	3.19913	0	2	1687.81	1.43648	10.3126	0
YVmLPVADQDQcIR	1	IPI00431645.1	M3(Oxidation); C12(Carbamidomethyl)	1	3.19905	0	2	1723.81	-3.2004	19.6392	0
AADAEAEVASLNR	15			1	3.1989	0	2	1316.65	1.33697	12.629	0
cDENILWLDYK	6	IPI00479186.7	C1(Carbamidomethyl)	1	3.19883	0	2	1468.68	4.92878	28.5756	0
VVTDTDETELAR	9	IPI00219678.3		1	3.1978	0	2	1348.66	2.42449	11.0942	0
TYDPSGDSTLPTcSK	3	IPI00006379.1	C13(Carbamidomethyl)	1	3.19772	0	2	1628.71	0.504829	11.6891	0
NGQHVASSPIPVVISQSEIGDASR	3	IPI00302592.2		1	3.19692	0	3	2448.26	4.28208	22.8278	0
EKPYFPIPEEYTFIQNVPLEDR	16	IPI00883857.2		1	3.19666	0	3	2724.37	7.08853	32.8897	0
FVSISDLLVPK	3	IPI00640006.1		1	3.19454	0	2	1217.72	3.78924	32.3573	0
SLLDASEEAIKK	7	IPI00291175.7		1	3.19348	0	2	1303.72	3.97515	17.1111	1
LSLNAELQLDR	4	IPI00295976.6		1	3.19294	0	2	1271.7	5.20772	22.956	0
EQLQDMGLVDLFSPEK	1	IPI00032179.3		1	3.19206	0	2	1848.9	-1.41815	34.7482	0
IANVFTNAFR	2	IPI00236554.1		1	3.19176	0	2	1152.62	6.51683	24.8443	0
NRPPLEEDDEEGE	13	IPI00295976.6		1	3.19176	0	2	1528.64	0.444335	9.37137	0
TNQELQEINR	21	IPI00455315.4		1	3.19166	0	2	1244.62	0.369095	10.5438	0
FPTDQLTPDQER	3	IPI00236554.1		1	3.19115	0	2	1446.69	0.218151	15.2227	0
FNEEHIPDSPFVVPVASPSGDAR	13	IPI00302592.2		1	3.18897	0	3	2467.2	6.35241	26.1922	0
VVLcELGNPMK	6	IPI00295976.6	C4(Carbamidomethyl)	1	3.18885	0	2	1259.66	5.05027	20.2162	0
ARPFPDGLAEDIDKGEVSAR	3	IPI00186290.6		1	3.1879	0	3	2143.09	6.56194	21.9495	1
LLVPLVPDLQDVAQLR	6	IPI00022143.3		1	3.1877	0	2	1789.07	4.426	37.4497	0
VDFEQLTENLGQLER	2	IPI00909262.1		1	3.1868	0	2	1790.91	8.11904	33.01	0
IVTDRETGSSK	3	IPI00604620.3		1	3.18627	0	2	1192.63	7.88764	5.43023	1
EQISENPTEATDIGFGNR	1	IPI00908446.1		1	3.18618	0	2	1977.91	-0.723769	19.6748	0
EVDLKDYEDQQK	17	IPI00029717.1		1	3.18573	0	2	1509.72	6.16722	12.7241	1
FSGSGSGTDFTLTISR	1	IPI00385252.1;IPI00784985.1;IPI00916434.1		1	3.18565	0	2	1632.79	-0.0972684	22.5339	0
DYELLcLDGTR	2	IPI00022463.1	C6(Carbamidomethyl)	1	3.1853	0	2	1354.63	-1.5396	25.2566	0
SPFSVAVSPSLDLSKIK	3	IPI00302592.2		1	3.18522	0	3	1775	4.17082	27.219	1
EVDEQmLNVQNK	5	IPI00007752.1;IPI00645452.1	M6(Oxidation)	1	3.18512	0	2	1462.68	0.213041	10.2429	0
GSGTAEVELK	10	IPI00479186.7		1	3.18411	0	2	990.509	-0.893805	9.20322	0
QILLGPNTGLSGGMPGALPSLPGKI	1	IPI00024976.5		1	3.18389	0	2	2388.35	8.79419	33.9834	1
AAEEAFVNDIDESSPGTEWER	1	IPI00216393.1		1	3.18371	0	2	2352.03	3.24053	25.9379	0
TIAEcLADELINAAK	8	IPI00008433.4	C5(Carbamidomethyl)	1	3.18326	0	2	1631.84	4.11118	37.2404	0
MLSLDFLDDVR	6	IPI00790799.1		1	3.18322	0	2	1323.67	5.65061	34.6789	0
IGPYQPNVPVGIDYVIPK	3	IPI00017297.1		1	3.1827	0	2	1969.09	6.00928	30.0599	0
TVTAmDVVYALK	9	IPI00453473.6	M5(Oxidation)	1	3.18257	0	2	1326.7	1.0189	23.6325	0
KDDPVTNLNNAFEVAEK	4	IPI00013808.1		1	3.18198	0	3	1903.95	2.8421	22.652	1
TLVLLDNLNVR	2	IPI00297084.7		1	3.1818	0	2	1269.76	7.81837	28.1882	0
APASEEEFQFLR	8	IPI00395707.2		1	3.18171	0	2	1423.69	2.52799	24.5609	0
TSTDLDVDVDQPK	2	IPI00893273.3		1	3.17978	0	2	1432.68	0.484757	14.1402	0
VVLGAHNLSR	5	IPI00027769.1		1	3.17933	0	2	1065.62	3.07352	9.84793	0
GTEDFIVESLDASFR	3	IPI00946676.1		1	3.1789	0	2	1685.81	5.94602	34.8725	0
AIEEGTLEEIEEEVR	1	IPI00900338.1		1	3.17886	0	2	1745.86	8.23935	28.7876	0
TEGAEATPGAQK	3	IPI00217475.2		1	3.17823	0	2	1159.56	-0.538215	5.52428	0
LSPEPWTPETGLVTDAFK	2	IPI00908902.1		1	3.17794	0	2	1988.01	6.71155	31.8278	0
ADVLTTGAGNPVGDK	3	IPI00465436.4		1	3.17784	0	2	1414.72	0.518744	12.9666	0
AILVDLEPGTMDSVR	12	IPI00645452.1		1	3.17617	0	2	1615.85	7.64612	26.3498	0
GGSYSQAAcSDSAQGSDVSLTA	1	IPI00472676.1;IPI00026602.2;IPI00930140.1	C9(Carbamidomethyl)	1	3.17608	0	2	2118.89	3.05043	15.701	0
EEAPSLRPAPPPISGGGYR	14	IPI00298497.3		1	3.17593	0	2	1951.02	6.71636	16.4831	0
GLAGAVSELLR	6	IPI00298994.6		1	3.1751	0	2	1085.64	6.51601	28.6771	0
IEDANLIPPVPDDKFQDLVDAVR	6	IPI00296099.6		1	3.17491	0	3	2579.34	2.48422	33.8427	1
LKYENEVALR	9	IPI00009865.4		1	3.17407	0	2	1234.69	6.3789	12.9687	1
SDGDPVQPAVLQVHQTS	9	IPI00005809.7		1	3.17399	0	2	1777.87	0.296203	16.8727	0
ALASQLQDSLK	12	IPI00291175.7		1	3.17384	0	2	1173.65	-0.14221	17.7953	0
LENEIQTYR	18	IPI00009865.4		1	3.17375	0	2	1165.59	6.34818	12.0353	0
GVFVQSVLPYFVATK	3	IPI00007676.3		1	3.17348	0	2	1654.94	8.90361	34.0374	0
LTLDTIFVPNTGK	3	IPI00031804.1		1	3.17247	0	2	1418.8	5.9992	28.1017	0
VDVIQEPGLSGR	2	IPI00100247.3		1	3.17204	0	2	1269.69	6.18921	16.2729	0
DSLLQDGEFSmDLR	4	IPI00216691.5	M11(Oxidation)	1	3.17165	0	2	1641.74	0.690511	25.1954	0
VPEVPTAPATDAAPK	3	IPI00748715.2		1	3.17	0	2	1463.78	2.06719	14.1142	0
KPEDWDEEmDGEWEPPVIQNPEYK	7	IPI00020599.1	M9(Oxidation)	1	3.16952	0	3	2976.31	5.91436	24.9955	0
TATESFASDPILYRPVAVALDTK	8	IPI00479186.7		1	3.16919	0	3	2465.32	9.62671	30.0941	0
ESQVQELVELIEK	5	IPI00169340.1		1	3.16865	0	2	1543.83	5.77691	37.3635	0
LEQEIATYR	3	IPI00171196.2;IPI00217963.3;IPI00384444.6;IPI00450768.7		1	3.16734	0	2	1122.58	3.93763	12.1819	0
TIISYIDEQFER	3	IPI00893645.1		1	3.1669	0	2	1513.77	8.78462	32.4252	0
AEAESLYQSK	17	IPI00220327.4		1	3.1668	0	2	1125.54	-0.973759	9.16563	0
TSTVWDNNNPIWSVR	6	IPI00293423.3		1	3.16607	0	2	1788.88	7.19935	27.783	0
EAEAMALLAEAER	3	IPI00009253.2		1	3.16544	0	2	1403.69	7.59436	27.6386	0
STVEGIQASVK	11	IPI00291175.7		1	3.16292	0	2	1118.6	-0.399939	11.5882	0
APVPTGEVYFADSFDR	2	IPI00941747.1		1	3.16251	0	2	1770.84	5.99739	26.4742	0
DVFLGmFLYEYAR	27	IPI00745872.2	M6(Oxidation)	1	3.16246	0	2	1639.78	-1.06538	37.2999	0
ITDSAGHILYSK	11	IPI00028055.4		1	3.1624	0	2	1304.69	6.24151	11.6107	0
ALTSQLTDEELAQGR	2	IPI00011201.1		1	3.16214	0	2	1631.83	1.76631	18.3055	0
VIAAEGEMNASR	4	IPI00219682.6		1	3.16181	0	2	1247.61	7.60346	10.2095	0
AVcMLSNTTAIAEAWAR	4	IPI00794663.1;IPI00792677.1;IPI00646909.2	C3(Carbamidomethyl)	1	3.16121	0	2	1864.92	8.48314	31.2639	0
DLNSDMDSILASLK	2	IPI00031522.2		1	3.16085	0	2	1521.76	9.65774	39.7572	0
SSQSSSQQFSGIGR	7	IPI00651653.1		1	3.16011	0	2	1455.69	2.6747	11.0354	0
YGEYFPGTGDLR	3	IPI00514649.1		1	3.15977	0	2	1374.64	4.4347	21.1309	0
EDTIVSQTQDFTK	6	IPI00470722.1		1	3.15906	0	2	1511.72	0.16706	17.3579	0
TLNEADcATVPPAIR	4	IPI00217143.3	C7(Carbamidomethyl)	1	3.15842	0	2	1627.81	-0.647034	16.308	0
VLYDAEISQIHQSVTDTNVILSmDNSR	1	IPI00021304.1	M23(Oxidation)	1	3.15818	0	3	3064.52	8.68555	28.7189	0
SAVGFNEMEAPTTAYK	1	IPI00909846.1		1	3.15793	0	2	1715.8	4.48909	20.0138	0
EKAEGDVAALNR	13	IPI00010779.4		1	3.1573	0	2	1272.66	2.88788	8.41186	1
SLQEQADAAEER	11	IPI00216134.3		1	3.15704	0	2	1346.62	-0.360793	9.69877	0
ELLLQPVTISR	8	IPI00926054.1		1	3.15688	0	2	1268.76	1.96406	23.8515	0
AGVAPLQVK	5	IPI00302592.2		1	3.15616	0	2	882.541	0.526921	11.6903	0
AEAGDNLGALVR	3	IPI00027107.5		1	3.15514	0	2	1185.62	0.0512405	17.7517	0
GTVDPENEFASMWIER	2	IPI00022449.6		1	3.15126	0	2	1880.86	5.96825	32.8978	0
IRLENEIQTYR	10	IPI00009865.4		1	3.15064	0	2	1434.78	4.21479	16.502	1
DYETATLSEIK	6	IPI00013508.5		1	3.15033	0	2	1269.62	-1.46906	19.9146	0
IPDPEAVKPDDWDEDAPAK	15	IPI00941747.1		1	3.14876	0	2	2108	7.06475	19.3419	0
DAGTIAGLNVLR	13	IPI00003865.1		1	3.14823	0	2	1199.67	0.33252	24.0508	0
TIEAEAAHGTVTR	13	IPI00953980.1		1	3.14795	0	2	1355.69	1.6374	8.53065	0
GAVAEDGDELRTEPEAK	5	IPI00215911.3		1	3.14674	0	2	1786.86	8.1493	10.2604	1
GSYGSGGSSYGSGGGSYGSGGGGGGHGSYGSGSSSGGYR	4	IPI00220327.4		1	3.14626	0	3	3312.33	5.99784	10.8728	0
AAGGQGLHVTAL	14	IPI00023786.1		1	3.14519	0	2	1094.6	0.708604	16.6438	0
FQDGDLTLYQSNTILR	1	IPI00219757.13		1	3.14432	0	2	1883.96	6.69793	26.4316	0
AKWDTANNPLYK	5	IPI00303283.2		1	3.14414	0	2	1420.73	8.57807	15.2372	1
FLINLEGGDIR	3	IPI00017283.2		1	3.14345	0	2	1246.69	7.37852	27.3657	0
VPAEGLEEVLTTPETVLTGHTEK	1	IPI00940326.1		1	3.14254	0	3	2450.27	1.97486	33.6382	0
ALANSLAcQGK	12	IPI00465439.5	C8(Carbamidomethyl)	1	3.14128	0	2	1132.58	0.389765	9.92885	0
GAVAEDGDELR	8	IPI00215911.3		1	3.14127	0	2	1131.53	-0.73196	9.08926	0
VVSEDFLQDVSASTK	3	IPI00449049.5		1	3.1402	0	2	1624.82	7.83482	24.6564	0
ALYESELADAR	8	IPI00879819.1		1	3.13938	0	2	1237.61	4.76943	16.7053	0
KVIQYLAYVASSHK	3	IPI00019502.3		1	3.13842	0	3	1606.9	3.59872	20.1535	1
APSAADLSEIEIK	1	IPI00477897.1		1	3.1379	0	2	1343.7	-0.538703	21.6936	0
DSLIFLVDASK	12	IPI00644712.4		1	3.13767	0	2	1207.66	5.83501	29.1371	0
LTVADALEPVQFEDGQK	3	IPI00021831.1		1	3.13692	0	2	1859.94	3.35522	27.1879	0
DVIDEPIIEEPSR	3	IPI00006715.3		1	3.13526	0	2	1511.76	0.145196	20.8631	0
FDQLLAEEK	19	IPI00019502.3;IPI00337335.7		1	3.13507	0	2	1092.56	-0.264458	15.785	0
APSTYGGGLSVSSR	5	IPI00217963.3		1	3.1342	0	2	1338.67	0.799194	12.2606	0
LIEGLSHEVIVSAAcGR	6	IPI00465044.2	C15(Carbamidomethyl)	1	3.1322	0	3	1810.96	4.72284	21.6546	0
LSNTSPEFQEMSLLER	3	IPI00022275.6		1	3.13026	0	2	1880.92	9.14551	27.2385	0
IQESHPELR	8	IPI00009368.4		1	3.12887	0	2	1108.58	7.30473	7.45548	0
FGEVVDcTLK	14	IPI00220684.1;IPI00334713.1	C7(Carbamidomethyl)	1	3.12809	0	2	1167.57	-1.18138	16.2317	0
DLQYSTDYTFK	8	IPI00647613.4		1	3.12774	0	2	1380.63	-0.301344	20.1571	0
DGGLIcTScR	15	IPI00010133.3	C6(Carbamidomethyl); C9(Carbamidomethyl)	1	3.1267	0	2	1138.5	-2.28404	10.9278	0
LLIYAVLPTGDVIGDSAK	3	IPI00478003.2		1	3.12639	0	2	1845.03	-1.04149	32.7748	0
RIQLVEEELDR	18	IPI00940084.1;IPI00010779.4;IPI00646748.1;IPI00216134.3;IPI00642042.3		1	3.12632	0	2	1399.76	7.08856	17.8763	1
GVTIASGGVLPNIHPELLAK	3	IPI00059366.4		1	3.12393	0	3	1986.15	8.32717	27.1639	0
ISGLIYEETR	15	IPI00453473.6		1	3.12287	0	2	1180.63	4.88149	17.3146	0
HFcPNVPIILVGNKK	6	IPI00478231.2	C3(Carbamidomethyl)	1	3.12251	0	3	1735.97	2.81285	21.2875	1
EILSVDcSTNNPSQAK	4	IPI00795633.1	C7(Carbamidomethyl)	1	3.12225	0	2	1762.83	1.11306	13.4368	0
AAAPDVAPAPGPAPR	5	IPI00872288.2		1	3.12188	0	2	1357.72	0.604564	10.727	0
VNQPASFAVSLNGAK	3	IPI00302592.2		1	3.12127	0	2	1502.79	-1.57737	19.7048	0
LPADTcLLEFAR	2	IPI00171626.3	C6(Carbamidomethyl)	1	3.12116	0	2	1405.72	6.97538	27.8524	0
VDIDTPDINIEGSEGK	2	IPI00021812.2		1	3.12089	0	2	1701.82	1.3366	20.9707	0
AVLFcLSEDKK	10	IPI00012011.6	C5(Carbamidomethyl)	1	3.1204	0	2	1309.68	1.35162	18.0038	1
FLEEYLSSTPQR	3	IPI00009407.8		1	3.11977	0	2	1469.74	7.70179	21.5486	0
TDHPEIGEGKPTPALSEEASSSSIR	5	IPI00554469.1		1	3.11932	0	3	2595.27	5.99312	14.4826	0
IEcDDKGDGScDVR	13	IPI00302592.2	C3(Carbamidomethyl); C11(Carbamidomethyl)	1	3.11911	0	2	1625.65	-1.03621	6.21331	1
TGVELGKPTHFTVNAK	11	IPI00302592.2		1	3.11816	0	3	1698.93	5.76712	13.873	0
TLEEDEEELFK	4	IPI00878075.1		1	3.11714	0	2	1381.64	0.183355	24.6693	0
LVRPEVDVMcTAFHDNEETFLK	1	IPI00745872.2	C10(Carbamidomethyl)	1	3.11667	0	4	2650.26	-0.20556	27.6784	0
STPAITLESPDIK	4	IPI00446235.2		1	3.11657	0	2	1371.74	0.155063	19.7851	0
LGGTcVNVGcVPK	3	IPI00953696.1	C5(Carbamidomethyl); C10(Carbamidomethyl)	1	3.11634	0	2	1360.67	-0.753809	14.6298	0
SLLEGEGSSGGGGR	13	IPI00009865.4		1	3.1158	0	2	1262.6	1.35692	9.71154	0
TIAmDGTEGLVR	7	IPI00303476.1	M4(Oxidation)	1	3.11458	0	2	1278.64	-0.377531	13.4573	0
LcYDAFTENMAGENQLLER	1	IPI00786995.1	C2(Carbamidomethyl)	1	3.11386	0	2	2274.04	9.87881	28.4735	0
ILYmTDEVNDPSLTIK	2	IPI00017510.3	M4(Oxidation)	1	3.11283	0	2	1867.95	8.88881	21.9174	0
VVIGMDVAASEFFR	3	IPI00465248.5		1	3.11256	0	2	1540.78	0.530707	33.1213	0
TAAENDFVTLK	13	IPI00021304.1		1	3.11237	0	2	1208.62	1.79231	17.1899	0
LcNNPTPQFGGK	6	IPI00296099.6	C2(Carbamidomethyl)	1	3.11158	0	2	1332.64	3.82238	11.7867	0
LMIEMDGTENK	7	IPI00465248.5		1	3.1111	0	2	1280.59	1.086	16.7194	0
RDQALTEEHAR	3	IPI00013508.5		1	3.1107	0	3	1325.66	1.05369	6.08724	1
TPVLFDIYEIK	4	IPI00909703.2		1	3.1098	0	2	1337.75	7.46292	32.48	0
VQSMNEIVQSNLFK	2	IPI00022449.6		1	3.10974	0	2	1636.85	8.62642	26.6948	0
DLGEELEALK	8	IPI00019502.3		1	3.10923	0	2	1116.58	-0.934278	26.3374	0
KREPEDEGEDDD	2	IPI00940656.1		1	3.10909	0	2	1433.57	4.14484	5.53236	2
LEcSEELGDLVK	2	IPI00455383.4	C3(Carbamidomethyl)	1	3.10884	0	2	1391.67	0.310268	21.1672	0
cYEMASHLR	2	IPI00216691.5	C1(Carbamidomethyl)	1	3.10818	0	3	1166.51	2.10753	10.4607	0
AEHDQLLLNYAK	6	IPI00217975.4		1	3.1081	0	2	1414.74	5.72323	17.398	0
LALETALmYGAK	3	IPI00297550.8	M8(Oxidation)	1	3.10758	0	2	1296.69	-0.227706	23.3921	0
ANcSDNEFTQALTAAIPPESLTR	1	IPI00554469.1	C3(Carbamidomethyl)	1	3.10713	0	2	2506.21	8.60461	31.7305	0
TGAIVDVPVGEELLGR	4	IPI00440493.2		1	3.10705	0	2	1624.91	9.83468	28.4369	0
GPLPAAPPVAPER	10	IPI00298289.1		1	3.10669	0	2	1271.71	2.02336	15.9677	0
LVLVNAIYFK	3	IPI00027444.1;IPI00032139.1		1	3.10574	0	2	1179.72	5.81094	29.3009	0
YIANTVELR	7	IPI00383680.3		1	3.10563	0	2	1078.59	4.51554	14.807	0
RQLEEAEEEAQR	2	IPI00019502.3		1	3.10514	0	2	1487.71	2.37441	8.11076	1
AFVDFLSDEIKEER	18	IPI00014230.1		1	3.10491	0	2	1697.85	8.41256	29.4372	1
EKDILVLPLDLTDTGSHEAATK	1	IPI00339238.1		1	3.10417	0	3	2366.26	4.552	27.7083	1
LLVFATDDGFHFAGDGK	4	IPI00103356.2;IPI00746851.1		1	3.10384	0	2	1809.89	7.18443	28.3922	0
SETSGSFEDALLAIVK	2	IPI00872780.1		1	3.10353	0	2	1666.86	6.4877	36.2787	0
TVDNFVALATGEK	3	IPI00646304.4		1	3.10216	0	2	1364.71	6.74137	24.8169	0
VmQEQGTHPK	3	IPI00019502.3	M2(Oxidation)	1	3.10083	0	3	1170.56	0.484921	4.97106	0
LLQDEFPGIPSPLDAAVEcHR	1	IPI00022488.1	C19(Carbamidomethyl)	1	3.10073	0	3	2364.16	-1.34117	30.4248	0
SLQENIAYGLTQKPTMEEITAAAVK	1	IPI00646625.1		1	3.10036	0	3	2706.43	8.82904	29.5036	0
VTSIQDWVQK	2	IPI00431645.1		1	3.09889	0	2	1203.64	-0.991649	20.0861	0
GFVPAGESSSEAGGENYK	2	IPI00893273.3		1	3.09852	0	2	1785.79	0.73447	13.6478	0
VDIDVPDVNIEGPEGK	7	IPI00021812.2		1	3.09849	0	2	1695.85	1.87402	24.1465	0
VLITTDLLAR	11	IPI00025491.1		1	3.0971	0	2	1114.69	6.188	24.7627	0
QDIAFAYQR	10	IPI00455315.4		1	3.09664	0	2	1111.56	8.15077	16.2788	0
DAVEDLESVGK	7	IPI00027547.2		1	3.09585	0	2	1161.56	-5.18326	19.139	0
LFTALFPFEK	6	IPI00217987.8		1	3.09541	0	2	1212.68	7.38802	34.1717	0
IQELEDLLAK	15	IPI00217975.4		1	3.09536	0	2	1171.66	-0.13265	25.0793	0
KGLDPYNVLAPK	8	IPI00021785.2		1	3.09424	0	2	1314.75	4.69979	19.1184	1
ELAEDGYSGVEVR	7	IPI00011253.3		1	3.09389	0	2	1423.66	-3.64466	15.343	0
EMFPYEASTPTGISAScR	2	IPI00181409.6	C17(Carbamidomethyl)	1	3.09374	0	2	2003.9	9.93502	22.3978	0
GFGSDKEAILDIITSR	4	IPI00002459.4;IPI00221226.7		1	3.09361	0	2	1721.92	8.13901	30.1136	1
TAMSTPHVAEPAENEQDEQDENGAEASADLR	1	IPI00872814.1		1	3.09355	0	3	3312.44	6.35289	15.5909	0
GLGAGAGAGEESPATSLPR	1	IPI00005202.2		1	3.09114	0	2	1697.85	2.57252	15.6048	0
YIDQEELNK	14	IPI00784295.2;IPI00414676.6		1	3.09075	0	2	1151.56	3.3727	10.3798	0
LQEALDAEMLEDEAGGGGAGPGGAcK	1	IPI00929107.1	C25(Carbamidomethyl)	1	3.09052	0	2	2503.11	1.46235	24.1972	0
VGQALELPLR	3	IPI00291755.6		1	3.09031	0	2	1095.66	2.68843	21.7137	0
ALLTPVAIAAGR	4	IPI00953696.1		1	3.0899	0	2	1152.71	1.60343	23.334	0
TVTAMDVVYALK	3	IPI00453473.6		1	3.08956	0	2	1310.71	4.41613	29.2281	0
FAIQDISVEETSAK	11	IPI00013508.5;IPI00013808.1		1	3.08907	0	2	1537.78	2.19689	22.3013	0
LGTDEScFNMILATR	3	IPI00953297.1	C7(Carbamidomethyl)	1	3.08843	0	2	1727.82	8.15158	27.7372	0
LAcDVDQVTR	3	IPI00786995.1	C3(Carbamidomethyl)	1	3.08763	0	2	1176.57	0.615131	10.1694	0
QLSFEEFImLmAR	1	IPI00027462.1	M9(Oxidation); M11(Oxidation)	1	3.08752	0	2	1646.79	1.27493	33.5722	0
EVDIGIPDATGR	2	IPI00022774.3		1	3.08736	0	2	1242.63	-0.128342	18.7383	0
NLATTVTEEILEK	5	IPI00910614.1		1	3.08716	0	2	1460.79	5.69474	32.4806	0
VDFPTAIGMVVER	2	IPI00003627.1		1	3.08653	0	2	1433.75	4.83476	30.233	0
VGTGEPccDWVGDEGAGHFVK	3	IPI00219525.10	C7(Carbamidomethyl); C8(Carbamidomethyl)	1	3.08592	0	3	2276.97	1.72283	20.1669	0
SGPFGQIFRPDNFVFGQSGAGNNWAK	4	IPI00007752.1;IPI00645452.1		1	3.08544	0	3	2798.36	5.83381	32.7181	0
ITPSYVAFTPEGER	12	IPI00003362.2		1	3.08539	0	2	1566.78	0.261515	21.2388	0
IYGLGSLALYEK	3	IPI00478410.2		1	3.08528	0	2	1326.74	6.60419	28.1719	0
LKDVLLQVDDER	8	IPI00019502.3		1	3.08458	0	2	1442.78	-2.06634	18.2227	1
TIPSWATLSASQLAR	4	IPI00646486.1		1	3.08448	0	2	1601.88	6.71869	28.0385	0
KTETQEKNPLPSK	8	IPI00180240.2		1	3.0842	0	3	1499.81	-0.203574	6.34047	2
QGFGNVATNTDGK	13	IPI00298497.3		1	3.08267	0	2	1308.62	0.960496	10.3139	0
LSEEAEcPNPSTPSK	1	IPI00304742.5	C7(Carbamidomethyl)	1	3.08257	0	2	1645.74	1.56315	8.47413	0
EVASNSELVQSSR	4	IPI00217963.3		1	3.08211	0	2	1405.69	0.346478	9.41221	0
mLGQMTDQVADLR	5	IPI00291175.7	M1(Oxidation)	1	3.08006	0	2	1493.71	0.668199	19.235	0
ETYGEMADccAK	4	IPI00745872.2	C9(Carbamidomethyl); C10(Carbamidomethyl)	1	3.07971	0	2	1434.53	-0.414621	10.9302	0
ETVYcLNDDDETEVLKEDIIQGFR	6	IPI00220834.8	C5(Carbamidomethyl)	1	3.07933	0	3	2901.36	5.38406	32.7065	1
IIGATDScGDLMFLMK	2	IPI00024662.1	C8(Carbamidomethyl)	1	3.07767	0	2	1771.86	7.98365	31.9875	0
SSQVAIEALSAMPTVR	4	IPI00646625.1		1	3.07745	0	2	1659.88	6.43513	26.5275	0
EVSFQSTGESEWK	14	IPI00014230.1		1	3.07615	0	2	1513.68	1.04725	18.0122	0
DYEEIGPSIcR	2	IPI00028091.3	C10(Carbamidomethyl)	1	3.07605	0	2	1338.6	-0.699955	16.9095	0
VDALMDEINFMK	3	IPI00009867.3		1	3.07496	0	2	1425.68	6.24991	30.5528	0
VGPATPSAQVGK	4	IPI00298696.2		1	3.07469	0	2	1111.61	0.862319	8.13864	0
GQDLLSTVSIR	11	IPI00748955.3		1	3.07452	0	2	1188.66	-1.09475	22.7935	0
LLEQYKEESK	6	IPI00883857.2		1	3.07366	0	2	1266.66	1.43695	8.89569	1
IFTSIGEDYDER	4	IPI00017334.1		1	3.07355	0	2	1444.67	5.98816	19.037	0
LGKDAVEDLESVGK	4	IPI00027547.2		1	3.07337	0	3	1459.77	4.74483	19.0507	1
LAPITYPQGLALAK	9	IPI00010270.1		1	3.07325	0	2	1455.87	5.99571	24.8668	0
ALQDLENAASGDATVR	1	IPI00797536.1		1	3.07254	0	2	1630.8	0.272973	18.6512	0
GPGLFFILPcTDSFIK	6	IPI00219682.6	C10(Carbamidomethyl)	1	3.07231	0	2	1811.95	6.17911	39.0068	0
GSGGGSSGGSIGGR	10	IPI00220327.4		1	3.07147	0	2	1092.5	0.619071	5.56038	0
VISGVLQLGNIVFK	1	IPI00019502.3		1	3.0708	0	2	1486.91	5.06728	34.77	0
LDGLVETPTGYIESLPR	2	IPI00902909.1		1	3.06994	0	2	1859.99	8.47797	29.2662	0
LLLLGAGESGK	30	IPI00220578.3;IPI00748145.2		1	3.06981	0	2	1057.62	-0.538861	20.2842	0
AEEDEILNR	16	IPI00941747.1		1	3.06833	0	2	1088.52	-0.00286197	12.0151	0
VLEDRPLSDKGSGDSSQVTQVSPQR	1	IPI00303283.2		1	3.06795	0	3	2685.37	9.16564	11.8005	1
TSFFQALGITTK	3	IPI00791448.1		1	3.06751	0	2	1313.72	6.76581	31.4797	0
SSEMNVLIPTEGGDFNEFPVPEQFK	3	IPI00639931.2;IPI00939159.2		1	3.06607	0	2	2811.33	5.49794	34.82	0
SGGGFSSGSAGIINYQR	3	IPI00220327.4		1	3.06503	0	2	1657.8	4.90511	17.9315	0
NSVVEASEAAYK	2	IPI00216319.3		1	3.06466	0	2	1267.62	1.0446	12.7077	0
LAELEEFINGPNNAHIQQVGDR	2	IPI00455383.4		1	3.06241	0	3	2464.23	4.53729	25.8837	0
GLcGAIHSSIAK	3	IPI00478410.2	C3(Carbamidomethyl)	1	3.06241	0	2	1213.65	7.61494	11.6997	0
DINAYNcEEPTEK	2	IPI00220301.5	C7(Carbamidomethyl)	1	3.06229	0	2	1582.67	-0.720948	11.249	0
HELQANcYEEVK	3	IPI00012011.6	C7(Carbamidomethyl)	1	3.062	0	2	1519.69	1.52791	10.0496	0
ILLTEPPmNPTK	5	IPI00005159.3	M8(Oxidation)	1	3.0619	0	2	1369.74	0.293145	16.0252	0
NIEIDSPYEISR	8	IPI00025874.2		1	3.06156	0	2	1435.72	9.65449	20.7516	0
VSELKEELK	8	IPI00883857.2		1	3.06142	0	2	1074.6	0.00211735	9.23649	1
QNLEPLFEQYINNLR	1	IPI00009867.3;IPI00293665.9;IPI00909059.3		1	3.06135	0	2	1890.98	7.34406	37.145	0
ATENDIANFFSPLNPIR	1	IPI00216496.1		1	3.06012	0	2	1918.98	5.03923	35.753	0
TIIPLISQcTPK	3	IPI00924593.1	C9(Carbamidomethyl)	1	3.05946	0	2	1370.78	7.68217	23.4985	0
DLGLSESGEDVNAAILDESGKK	4	IPI00009904.1		1	3.059	0	3	2247.1	0.673585	23.5887	1
SAVGHEYVAEVEK	7	IPI00909846.1		1	3.05747	0	2	1417.7	4.82684	11.3604	0
GGScSQAASSNSAQGSDESLIAcK	2	IPI00743716.1	C4(Carbamidomethyl); C23(Carbamidomethyl)	1	3.05746	0	3	2372.02	3.09072	11.9997	0
cPEALFQPSFLGMEScGIHETTFNSIMK	3	IPI00021439.1	C1(Carbamidomethyl); C16(Carbamidomethyl)	1	3.0568	0	3	3231.48	6.86207	34.174	0
FANYIDKVR	11	IPI00418471.6		1	3.05638	0	2	1125.6	-0.769057	14.0314	1
NYcGLPGEYWLGNDK	5	IPI00298497.3	C3(Carbamidomethyl)	1	3.05623	0	2	1785.81	8.36934	26.9131	0
IMNTFSVVPSPK	8	IPI00007752.1;IPI00645452.1		1	3.05532	0	2	1319.71	2.37092	21.3202	0
EIKDAISGIGTDEK	4	IPI00002459.4;IPI00221226.7		1	3.05506	0	2	1475.77	5.93889	14.0287	1
LSEQELQFR	7	IPI00554469.1		1	3.05224	0	2	1149.6	4.86718	17.2478	0
EFDDLSPEQQR	15	IPI00478023.1		1	3.05094	0	2	1363.61	1.40522	14.1667	0
DVNAAIATIK	13	IPI00792677.1		1	3.05001	0	2	1015.58	0.183614	16.6602	0
TVmVNIENPEGIPVK	1	IPI00783987.2	M3(Oxidation)	1	3.04992	0	2	1655.87	-1.11735	20.703	0
VHSPSGALEEcYVTEIDQDK	12	IPI00302592.2	C11(Carbamidomethyl)	1	3.04991	0	3	2277.04	4.0099	21.2987	0
IEISELNR	15	IPI00021304.1;IPI00220327.4		1	3.04967	0	2	973.533	2.0343	15.2278	0
TIVTTLQDSIR	17	IPI00296099.6		1	3.04953	0	2	1246.7	2.48926	23.5887	0
DLEAHIDSANK	14	IPI00019502.3		1	3.0494	0	2	1212.59	0.550839	9.60004	0
EADDIVNWLK	9	IPI00010796.1		1	3.04913	0	2	1202.61	1.54827	28.3983	0
IIDDSEITKEDDALWPPPDR	5	IPI00789807.1		1	3.04824	0	3	2325.13	1.75257	25.0196	1
LTTAASLLDVFVLTR	3	IPI00941110.1		1	3.04719	0	2	1619.95	5.53414	39.9917	0
AVTELGRPDEEYWNSQK	6	IPI00746667.1		1	3.04597	0	3	2021.97	4.52925	17.503	0
mDSTANEVEAVK	2	IPI00010796.1	M1(Oxidation)	1	3.04592	0	2	1309.59	0.424399	9.32843	0
VAIVVGAPR	9	IPI00295976.6		1	3.04531	0	2	881.56	3.71371	13.2522	0
HTLADNFNPVSEER	2	IPI00025049.1		1	3.04457	0	2	1628.78	6.60367	17.155	0
DLATVYVDVLK	3	IPI00021841.1		1	3.04423	0	2	1235.69	-2.1339	29.8773	0
SDGVYTGLSTR	8	IPI00025804.5		1	3.04419	0	2	1155.56	-0.165225	12.2345	0
DSHSLTTNIMEILR	25	IPI00029717.1		1	3.04298	0	2	1629.83	3.84087	31.9032	0
FQPGETLTEILETPATSEQEAEHQR	6	IPI00009342.1		1	3.04278	0	3	2841.38	9.62821	30.7595	0
LLVDVDESTLSPEEQK	1	IPI00026089.4		1	3.04205	0	2	1801.91	0.345668	21.8114	0
TVTAMDVVYALKR	12	IPI00453473.6		1	3.04159	0	2	1466.81	5.66258	26.4413	1
VSHVSTGGGASLELLEGK	5	IPI00169383.3		1	3.04076	0	2	1740.92	5.41405	19.4331	0
LAGTQPLEVLEAVQR	3	IPI00645078.1		1	3.04057	0	2	1623.91	1.13399	28.9673	0
VYENYPTYDLTER	1	IPI00020021.3		1	3.0405	0	2	1662.78	8.41408	19.6046	0
SGAQASSTPLSPTR	1	IPI00216952.1		1	3.03999	0	2	1359.69	1.2463	8.58103	0
GEGGILINSQGER	4	IPI00217143.3;IPI00305166.2		1	3.03995	0	2	1329.69	8.8414	13.2424	0
DVIELTDDSFDK	4	IPI00644989.2		1	3.03952	0	2	1396.65	-0.106414	23.1678	0
LSLTDPLVAER	7	IPI00889679.1		1	3.03832	0	2	1213.69	8.06044	23.7958	0
AAAPAPVSEAVcR	8	IPI00220859.3	C12(Carbamidomethyl)	1	3.03727	0	2	1298.65	-0.62412	11.6365	0
NQINALTSFVDASmVYGSEEPLAR	5	IPI00236554.1	M14(Oxidation)	1	3.0372	0	3	2628.28	7.50704	34.4704	0
DDGEEEFAGAK	3	IPI00182757.10		1	3.03632	0	2	1167.48	-1.43056	10.2309	0
TLVLSNLSYSATEETLQEVFEK	2	IPI00604620.3		1	3.03605	0	3	2501.28	5.95836	38.3817	0
ILISLATGHREEGGENLDQAR	7	IPI00002459.4;IPI00221226.7		1	3.03555	0	3	2279.19	6.03547	17.4357	1
QKHSQAVEELAEQLEQTK	21	IPI00019502.3		1	3.03511	0	3	2096.07	3.32074	39.2391	1
VTELALTASDR	1	IPI00786995.1		1	3.03496	0	2	1175.63	-0.575981	14.8218	0
AYGPGIEPTGNmVK	9	IPI00302592.2	M12(Oxidation)	1	3.03414	0	2	1449.71	1.14776	12.649	0
DIISIAEDEDLR	4	IPI00644712.4		1	3.03404	0	2	1388.7	5.65169	26.1776	0
VQNMALYADVGGK	4	IPI00019385.3		1	3.03385	0	2	1365.7	8.91765	18.0666	0
NKLEGLEDALQK	2	IPI00293665.9;IPI00909059.3		1	3.03327	0	2	1357.73	-1.89982	18.4808	1
DSTLIMQLLR	13	IPI00000816.1;IPI00018146.1;IPI00216319.3;IPI00220642.7;IPI00759832.1;IPI00021263.3		1	3.03304	0	2	1189.67	4.78476	34.4941	0
QYTSPEEIDAQLQAEK	2	IPI00926884.1		1	3.03264	0	2	1849.88	1.07528	20.7147	0
IGNFSTDIK	11	IPI00010471.5		1	3.03237	0	2	994.516	-4.2326	15.3305	0
NQTAEKEEFEHQQK	7	IPI00003865.1		1	3.0319	0	3	1745.81	1.68546	6.50542	1
KLVILEGELER	9	IPI00010779.4;IPI00646748.1;IPI00910712.1		1	3.03149	0	3	1298.77	3.16107	20.673	1
NFSDNQLQEGK	14	IPI00550363.3		1	3.03142	0	2	1279.59	-0.202602	10.7349	0
LQEEMLQR	15	IPI00418471.6		1	3.03113	0	2	1046.54	4.89279	11.811	0
INISEGNcPER	9	IPI00410586.1;IPI00016610.2	C8(Carbamidomethyl)	1	3.03072	0	2	1288.6	-0.0519932	10.2198	0
AGGAAVVITEPEHTK	5	IPI00465044.2		1	3.03028	0	2	1479.79	7.62959	10.5308	0
HVFGESDELIGQK	8	IPI00797270.4		1	3.03024	0	2	1458.73	5.14468	15.4151	0
DAALATALGDK	11	IPI00217975.4		1	3.02983	0	2	1045.55	-3.33175	15.7403	0
EAPVDVLTQIGR	13	IPI00031697.1		1	3.02883	0	2	1297.71	0.0908826	25.4717	0
DFLAGGVAAAISK	3	IPI00007188.5		1	3.02883	0	2	1219.68	8.46378	25.5696	0
WALSQSNPSALR	6	IPI00022774.3		1	3.02808	0	2	1329.69	-1.6101	18.9913	0
LASYLDKVQALEEANNDLENK	3	IPI00019359.4		1	3.02765	0	3	2377.19	0.952206	26.1204	1
KPLPDHVSIVEPK	3	IPI00011253.3		1	3.02759	0	3	1458.84	2.87677	13.1792	0
cQSLQEELDFR	3	IPI00879819.1	C1(Carbamidomethyl)	1	3.02697	0	2	1424.66	8.2209	22.3764	0
VFLENVIR	10	IPI00453473.6		1	3.02688	0	2	989.582	4.6017	23.0408	0
LMLLLEVISGER	3	IPI00013508.5;IPI00013808.1		1	3.02603	0	2	1372.79	4.52153	39.0238	0
SAQPASAEPR	6	IPI00298994.6		1	3.02569	0	2	1013.5	-0.317	5.67286	0
ANLPQSFQVDTSKAGVAPLQVK	6	IPI00302592.2		1	3.02539	0	3	2298.25	0.559071	22.8356	1
TIGTGLVTNTLAMTEEEK	6	IPI00027107.5		1	3.02482	0	2	1907.97	2.0741	27.3698	0
EFDELNPSAQR	5	IPI00177817.4		1	3.02462	0	2	1305.61	-0.225373	14.6465	0
TPAQYDASELK	8	IPI00455315.4		1	3.02433	0	2	1222.6	0.771771	11.1371	0
ALDGAFTEENR	13	IPI00298994.6		1	3.02418	0	2	1222.57	0.758304	13.7045	0
IELLGSYDPQK	2	IPI00410615.2		1	3.02375	0	2	1262.66	1.56744	21.1207	0
DNVDDPTGNFR	4	IPI00009950.1		1	3.0235	0	2	1249.54	-0.546223	12.2898	0
SVEMLILGR	3	IPI00003909.1		1	3.02348	0	2	1017.58	7.10539	25.5136	0
TPASPVVHIR	8	IPI00027834.3		1	3.02294	0	3	1076.62	-0.276844	10.3366	0
APLDIPVPDPVK	9	IPI00479722.2		1	3.02257	0	2	1260.72	1.74677	24.847	0
AYHEQLSVAEITNAcFEPANQMVK	1	IPI00794663.1;IPI00792677.1	C15(Carbamidomethyl)	1	3.02195	0	3	2750.31	5.11899	26.3317	0
cSTSSLLEAcTFR	1	IPI00022463.1	C1(Carbamidomethyl); C10(Carbamidomethyl)	1	3.02061	0	2	1531.69	-0.454298	21.805	0
SSGPYGGGGQYFAKPR	12	IPI00797148.1		1	3.02057	0	2	1628.79	3.98593	12.9582	0
EAPAEGEAAEPGSPTAAEGEAASAASSTSSPK	2	IPI00219301.7		1	3.01954	0	3	2915.3	-2.36402	15.7521	0
VVDLLAPYAK	12	IPI00303476.1		1	3.01918	0	2	1088.64	4.36031	23.4913	0
DSTYSLSSTLTLSK	5	IPI00784985.1		1	3.01871	0	2	1502.76	-0.0884507	22.6906	0
TFVSGAcDASIK	5	IPI00003348.3	C7(Carbamidomethyl)	1	3.01778	0	2	1255.61	7.70203	13.1796	0
GSVSDEEMMELR	11	IPI00010471.5		1	3.01731	0	2	1382.59	-2.76041	18.5029	0
LGDLYEEEMR	12	IPI00418471.6		1	3.01706	0	2	1254.57	0.522349	17.9826	0
AIGGGLSSVGGGSSTIKYTTTSSSSR	1	IPI00909059.3		1	3.01684	0	3	2418.23	6.48958	16.2503	1
ALDDFVLGSAR	3	IPI00026994.3		1	3.01465	0	2	1163.61	2.56685	23.8883	0
AQFEGIVTDLIR	6	IPI00007765.5		1	3.01288	0	2	1361.75	5.96628	31.1772	0
SLNILTAFQK	8	IPI00024911.1		1	3.01268	0	2	1134.66	3.33482	28.8364	0
ILEVVNQIQDEER	7	IPI00001952.5		1	3.01218	0	2	1584.83	5.51432	22.0373	0
YPIEHGIITNWDDMEK	18	IPI00922693.1		1	3.01215	0	2	1960.92	3.19372	23.4283	0
DFSPSGIFGAFQR	3	IPI00719814.1		1	3.01177	0	2	1428.7	8.46578	33.5136	0
FITHAPPGEFNEVFNDVR	9	IPI00873484.1		1	3.01044	0	3	2089.02	5.24318	26.5997	0
FVFGTTPEDILR	12	IPI00296099.6		1	3.01006	0	2	1394.74	8.30138	29.6033	0
AcIDSNEDGDLSK	3	IPI00020416.8	C2(Carbamidomethyl)	1	3.00969	0	2	1423.6	-0.772968	9.12599	0
SQQALVQK	3	IPI00456747.1		1	3.00964	0	2	901.51	-0.351678	6.17692	0
KQLADETLLK	8	IPI00217975.4		1	3.00931	0	2	1158.68	5.3539	12.5587	1
LLDAVDTYIPVPAR	1	IPI00027107.5		1	3.00736	0	2	1542.86	6.10349	27.3506	0
IVLLDVPVR	12	IPI00295976.6		1	3.00617	0	2	1023.66	8.37105	25.0079	0
VLIEGSINSVR	8	IPI00926054.1		1	3.00602	0	2	1186.69	6.21703	17.0426	0
NQELLQSQLTEK	2	IPI00941161.1		1	3.00601	0	2	1430.75	-0.866154	15.9841	0
LDLGEDYPSGK	6	IPI00396435.3		1	3.00595	0	2	1193.56	-4.89428	15.6306	0
YALYDATYETK	9	IPI00012011.6		1	3.00524	0	2	1337.63	0.298344	17.4825	0
ELQQALEGQLR	2	IPI00004924.3		1	3.00491	0	2	1284.69	0.110686	18.4717	0
ELAQQVQQVADDYGK	4	IPI00651653.1		1	3.00417	0	2	1691.82	-0.23855	22.518	0
FDSDAASPR	8	IPI00472676.1;IPI00743716.1;IPI00930140.1;IPI00472073.1;IPI00930070.1		1	3.00296	0	2	965.433	0.324711	6.87917	0
KLEGDSTDLSDQIAELQAQIAELK	10	IPI00019502.3		1	3.00224	0	3	2615.36	8.33073	39.6907	1
QAALQVAEGFISR	1	IPI00908511.1		1	3.00185	0	2	1389.76	6.69095	26.8745	0
LEEQDEFEK	3	IPI00022275.6		1	3.00149	0	2	1166.52	1.19955	10.4406	0
DESANQEEPEAR	5	IPI00301058.5		1	3.00078	0	2	1374.57	-1.44379	6.1836	0
LIccDILDVLDK	2	IPI00000816.1	C3(Carbamidomethyl); C4(Carbamidomethyl)	1	3.00024	0	2	1476.75	5.18102	32.9748	0
IMEFTTTLLNTSPEGWK	3	IPI00786995.1		1	2.99991	0	2	1967.99	6.54334	32.4954	0
mSGEcAPNVSVSVSTSHTTISGGGSR	1	IPI00220327.4	M1(Oxidation); C5(Carbamidomethyl)	1	2.9982	0	3	2581.18	5.9422	14.2917	0
YHVPVVVVPEGSASDTHEQAILR	4	IPI00383680.3		1	2.99777	0	3	2503.31	4.79491	21.1705	0
SNEFDYPSVGQLAHK	6	IPI00103356.2;IPI00746851.1		1	2.9972	0	2	1691.82	8.86568	19.7424	0
TQPYDVYDQVEFDVPVGSR	1	IPI00946334.1		1	2.99572	0	2	2214.06	9.11995	27.6474	0
DAGPLLISLK	18	IPI00010133.3		1	2.99495	0	2	1026.62	0.00103678	25.562	0
EAEYFELPELVR	3	IPI00060715.1		1	2.9949	0	2	1494.75	2.81337	31.6023	0
SEHPGLSIGDTAK	7	IPI00219097.4		1	2.99405	0	2	1311.66	7.81516	10.452	0
EVDATSPAPSTSSTVK	3	IPI00217475.2;IPI00909417.1		1	2.99275	0	2	1576.77	0.494886	8.19343	0
ALTLGALTLPLAR	12	IPI00022143.3		1	2.99254	0	2	1309.83	9.76011	33.4051	0
SIVEEIEDLVAR	3	IPI00383680.3		1	2.99188	0	2	1372.74	4.94177	38.7983	0
YGVNPGPIVGTTR	13	IPI00181409.6		1	2.9908	0	2	1330.72	4.43479	15.809	0
DSSPHFQAEQR	5	IPI00941110.1		1	2.99056	0	2	1301.59	5.63507	7.82233	0
EASMVITESPAALQLR	6	IPI00219682.6		1	2.98958	0	2	1715.91	5.9551	24.635	0
KLVIIEGDLER	13	IPI00642042.3		1	2.98855	0	2	1284.76	4.55567	18.2201	1
ALGDLISATK	9	IPI00298994.6		1	2.98843	0	2	988.566	-1.44222	18.9848	0
KAEGGGGGGRPGAPAAGDGK	3	IPI00883857.2		1	2.98826	0	3	1666.83	4.40396	5.46584	1
AYLEEEcPATLR	1	IPI00924948.1	C7(Carbamidomethyl)	1	2.98765	0	2	1451.68	-1.20895	16.8729	0
AFLADPSAFVAAAPVAAATTAAPAAAAAPAK	5	IPI00791448.1		1	2.9867	0	3	2752.49	7.11543	31.5285	0
KEEELQAALAR	24	IPI00019502.3;IPI00337335.7		1	2.9867	0	3	1257.68	3.44713	12.1971	1
ILAGPAGDSNVVK	3	IPI00788786.1		1	2.98618	0	2	1240.69	0.567358	12.8829	0
IDIIPNPQER	9	IPI00414676.6		1	2.98492	0	2	1194.65	-0.0155888	18.5939	0
LLADQAEAR	10	IPI00025329.1		1	2.9848	0	2	986.528	1.05845	8.53191	0
HALIIYDDLSK	6	IPI00440493.2		1	2.98468	0	2	1287.7	4.93895	19.3525	0
RmPcAEDYLSVVLNQLcVLHEK	2	IPI00745872.2	M2(Oxidation); C4(Carbamidomethyl); C17(Carbamidomethyl)	1	2.98284	0	4	2690.31	0.0732518	37.7565	1
GSESGIFTNTK	9	IPI00029717.1		1	2.9828	0	2	1140.55	-0.572939	11.9518	0
YEELQVTAGR	1	IPI00909059.3		1	2.98112	0	2	1165.58	-0.258278	13.1027	0
AFVDFLSDEIK	6	IPI00014230.1		1	2.98104	0	2	1283.66	8.11564	31.0062	0
GDGPWYYYETIDK	1	IPI00556190.2		1	2.97899	0	2	1606.72	7.7052	26.9227	0
GHPDLQGQPAEEIFESVGDR	2	IPI00026530.4		1	2.97879	0	3	2181.03	4.54993	25.5095	0
IIVDELKQEVISTSSK	4	IPI00848226.1		1	2.97851	0	3	1789.01	7.0248	22.7171	1
MSTSPEAFLALR	2	IPI00786995.1		1	2.9783	0	2	1322.69	8.43196	27.544	0
ADQcYEDVR	15	IPI00010133.3	C4(Carbamidomethyl)	1	2.97829	0	2	1155.47	0.425213	8.42347	0
VKDLQYSTDYTFK	4	IPI00647613.4		1	2.97721	0	2	1607.81	7.14447	17.1098	1
TTPIEAASSGAR	4	IPI00909846.1		1	2.97705	0	2	1160.59	-1.07552	10.0921	0
cLIEILASR	7	IPI00002459.4;IPI00221226.7	C1(Carbamidomethyl)	1	2.97685	0	2	1074.6	4.37112	26.3281	0
LLEGEDAHLSSQQASGQSYSSR	2	IPI00217963.3		1	2.97603	0	3	2350.09	0.735734	12.7221	0
TTPSVVAFTADGER	5	IPI00007765.5		1	2.97598	0	2	1450.71	-2.17987	18.6572	0
VQISPDSGGLPER	5	IPI00855957.2		1	2.97564	0	2	1354.7	-0.523462	14.354	0
NLGTALAELR	7	IPI00298994.6		1	2.97553	0	2	1057.6	-0.0644056	23.7327	0
NLDQEQLSQVLDAMFER	1	IPI00789242.1		1	2.97513	0	2	2035.98	2.31772	40.1467	0
LDNLVAILDINR	2	IPI00942979.1		1	2.97491	0	2	1368.79	3.7326	33.1247	0
GGELVYTDSEAR	3	IPI00398776.3		1	2.97479	0	2	1296.61	-0.435444	12.2444	0
TNVIQSLLAR	5	IPI00022275.6		1	2.97412	0	2	1114.67	8.50002	28.4492	0
ALVEVLGPYEPLLSR	1	IPI00254338.2		1	2.9739	0	2	1655.95	8.65732	32.7627	0
GSIPVFWSQRPNLK	1	IPI00022275.6		1	2.97388	0	2	1628.91	9.20742	24.0543	0
VDTNAPDLSLEGPEGK	4	IPI00021812.2		1	2.97367	0	2	1641.8	0.574809	17.8663	0
ALSTDPAAPNLK	15	IPI00298994.6		1	2.97316	0	2	1197.65	0.361915	12.8429	0
KASDVHEVR	6	IPI00479186.7		1	2.9731	0	3	1040.55	4.45087	5.38191	1
NKYEDEINKR	7	IPI00009867.3;IPI00220327.4;IPI00293665.9;IPI00909059.3		1	2.97278	0	3	1308.66	4.6167	8.02772	2
ESSETPDQFMTADETR	2	IPI00918020.1		1	2.97264	0	2	1843.77	0.481357	17.6514	0
GSTAPVGGGAFPTIVER	7	IPI00644989.2		1	2.97255	0	2	1615.85	5.65252	21.6106	0
EEPVSSGPEEAVGK	3	IPI00411937.4		1	2.97207	0	2	1414.67	0.872808	9.58291	0
LGEMWSEQSAK	3	IPI00219097.4		1	2.96901	0	2	1265.59	6.98112	15.7208	0
HVIPmNPNTNDLFNAVGDGIVLcK	6	IPI00010471.5	M5(Oxidation); C23(Carbamidomethyl)	1	2.96882	0	3	2654.32	4.17126	31.2898	0
EDAQEIADTPSGDK	5	IPI00002459.4		1	2.96858	0	2	1475.65	0.499389	9.34111	0
KLAGDESAD	5	IPI00022445.1		1	2.96842	0	2	905.421	-0.530626	5.61136	1
cSGPGLSPGMVR	4	IPI00302592.2	C1(Carbamidomethyl)	1	2.96745	0	2	1217.58	0.476961	13.7165	0
IPEAPAGPPSDFGLFLSDDDPKK	1	IPI00298994.6		1	2.96729	0	3	2413.21	8.05723	28.9457	1
LTLSALLDGK	14	IPI00216308.5;IPI00031804.1		1	2.96727	0	2	1030.62	7.78244	26.945	0
IIAEGANGPTTPEADKIFLER	6	IPI00016801.1		1	2.96717	0	3	2242.18	2.84513	22.5054	1
SELDMLDIR	10	IPI00002459.4;IPI00221226.7		1	2.96653	0	2	1091.55	7.38774	24.6499	0
YVENFGLIDGR	1	IPI00452747.6		1	2.96647	0	2	1282.65	6.04757	22.5669	0
ISVYYNEATGGK	21	IPI00645452.1		1	2.96633	0	2	1301.64	0.0102409	14.1767	0
GSSGSVVVDLLYWR	3	IPI00298289.1		1	2.96549	0	2	1537.81	5.77493	34.7635	0
GGPPFAFVEFEDPR	3	IPI00215884.4		1	2.96439	0	2	1564.76	9.31565	31.2462	0
DDGLLVWEAIR	3	IPI00218916.3		1	2.96433	0	2	1286.68	8.44088	32.6592	0
YLQTLTTIAAEK	4	IPI00219682.6		1	2.96223	0	2	1351.76	6.10405	20.4345	0
TAMNVNEIFMAIAK	3	IPI00016339.4		1	2.96181	0	2	1552.8	8.89047	35.5711	0
GFAFVYFENVDDAK	3	IPI00927500.1		1	2.96132	0	2	1621.76	6.38081	31.2595	0
AYFTSATMIIAIPTGVK	1	IPI00464968.4		1	2.96118	0	2	1783.98	6.29793	32.1151	0
IGAEVYHNLK	10	IPI00465248.5		1	2.96022	0	2	1143.62	0.46977	10.9099	0
HVLTLTDQVTR	9	IPI00303283.2		1	2.9596	0	2	1282.72	4.60854	13.4703	0
LVIVGDGAcGK	9	IPI00478231.2	C9(Carbamidomethyl)	1	2.95947	0	2	1088.58	0.360844	12.9913	0
GPHALGAPSLLLTGTQLYGR	9	IPI00295976.6		1	2.95911	0	3	2022.12	4.87047	27.4136	0
ESVLPEDAILPLMK	2	IPI00940441.1		1	2.95846	0	2	1554.86	6.9377	32.7476	0
GScGIGGGIGGGSSR	4	IPI00217963.3;IPI00384444.6	C3(Carbamidomethyl)	1	2.95794	0	2	1278.58	-1.42147	9.29452	0
AGFAGDDAPR	55	IPI00922693.1;IPI00021439.1;IPI00738655.2		1	2.95707	0	2	976.454	5.56263	8.76371	0
YGGQPVPNFPSK	11	IPI00302592.2		1	2.95631	0	2	1290.64	-2.84411	15.4776	0
GLGELQELYLK	5	IPI00748955.3		1	2.95609	0	2	1262.71	8.80754	27.4414	0
LISNYGTHFIR	11	IPI00293423.3		1	2.95542	0	2	1320.71	6.69181	17.1342	0
mEDSVGcLETAEEVKR	3	IPI00019502.3	M1(Oxidation); C7(Carbamidomethyl)	1	2.95466	0	3	1868.84	2.5917	14.0772	1
AQYEEIAQR	15	IPI00021304.1;IPI00797452.2;IPI00293665.9;IPI00909059.3		1	2.95372	0	2	1107.54	-0.161702	9.61594	0
TPVEPEVAIHR	6	IPI00012493.1		1	2.95322	0	3	1247.67	0.365884	11.6582	0
TYMLAFDVNDEK	1	IPI00022429.3		1	2.95146	0	2	1445.66	-0.493172	24.8925	0
EAGDVcYADVYR	18	IPI00215884.4	C6(Carbamidomethyl)	1	2.95015	0	2	1417.61	0.493318	16.1097	0
AYYHLLEQVAPK	13	IPI00010471.5		1	2.95004	0	2	1431.77	4.17614	20.4267	0
LITTQQWLIK	6	IPI00654820.2		1	2.94987	0	2	1243.75	5.85749	24.7474	0
GHGLTALPALPAR	10	IPI00027502.1		1	2.94877	0	2	1273.75	8.4297	18.4066	0
LAETQEEISAEVAAK	1	IPI00216804.1		1	2.94813	0	2	1588.81	-0.752672	16.3545	0
LWGTQDVSQDIQEMKDESAR	8	IPI00003909.1		1	2.94793	0	2	2336.1	9.35932	27.4901	1
IMEGPAFNFLDAPAVR	2	IPI00798351.1		1	2.94769	0	2	1747.89	6.28735	32.2503	0
QEYDESGPSIVHR	25	IPI00021439.1;IPI00738655.2		1	2.94659	0	2	1516.7	0.304146	10.7619	0
HSLPDIQLLQK	6	IPI00012269.3		1	2.94614	0	2	1291.74	5.82241	20.3979	0
LAALPENPPAIDWAYYK	2	IPI00456049.3		1	2.94547	0	2	1932.01	8.10333	29.9137	0
LQVWDQDSGRDDDLLGTcDQAPK	6	IPI00293423.3	C18(Carbamidomethyl)	1	2.94529	0	2	2632.22	8.85403	22.5477	1
RVTIMPKDIQLAR	2	IPI00219038.9;IPI00465070.7		1	2.94524	0	3	1540.91	4.06932	16.9416	2
HQGVMVGMGQK	23	IPI00003269.1;IPI00922693.1;IPI00021439.1		1	2.94475	0	3	1171.57	-0.643692	8.63559	0
AGVETTTPSK	2	IPI00944677.1		1	2.94457	0	2	990.508	-2.17773	5.90502	0
GKLDVQFSGLTK	3	IPI00302592.2		1	2.94454	0	2	1292.73	5.99042	18.2329	1
QVHPDTGISSK	17	IPI00003935.6;IPI00020101.9		1	2.94392	0	3	1168.6	0.0136723	6.11231	0
TLILDVPPGVEK	18	IPI00647613.4		1	2.94387	0	2	1280.76	7.56085	22.6802	0
LFENQLVGPESIAHIGDVMFTGTADGR	6	IPI00929530.1		1	2.9429	0	3	2874.42	4.83873	35.9409	0
VLDFEHFLPmLQTVAK	16	IPI00930599.1	M10(Oxidation)	1	2.94181	0	2	1904.01	6.33583	36.0109	0
IAEVDASVVR	6	IPI00013847.4		1	2.94094	0	2	1058.58	0.732266	12.8363	0
DIISDTSGDFRK	5	IPI00455315.4		1	2.94067	0	2	1353.67	5.98647	16.4548	1
LWEEQLAAAK	11	IPI00792916.2		1	2.93897	0	2	1158.62	-0.322339	18.7212	0
LFVSGAcDASAK	6	IPI00026268.3	C7(Carbamidomethyl)	1	2.93771	0	2	1225.59	1.16834	11.9895	0
TYmLAFDVNDEK	2	IPI00022429.3	M3(Oxidation)	1	2.9368	0	2	1461.66	-0.349447	21.6003	0
YLAEVATGEK	6	IPI00220642.7		1	2.93663	0	2	1080.56	-1.27487	11.4776	0
LQSIGTENTEENR	2	IPI00465439.5		1	2.93596	0	2	1490.71	-0.425415	9.10532	0
EEDGSLSLDGADSTGVVAK	1	IPI00438230.3		1	2.93496	0	2	1849.87	0.592404	17.2728	0
LLELQYFISR	3	IPI00647145.1		1	2.93412	0	2	1281.73	7.38889	32.6899	0
WAAVVVPSGEEQR	19	IPI00472676.1;IPI00026602.2;IPI00472073.1;IPI00743716.1;IPI00794678.2;IPI00893546.1;IPI00930070.1		1	2.93386	0	2	1427.73	1.70964	18.2594	0
VEVTEFEDIK	8	IPI00917753.1		1	2.93234	0	2	1208.61	0.37793	20.835	0
MKDTDSEEEIR	9	IPI00075248.11		1	2.93201	0	3	1352.6	3.02841	7.25432	1
GPDALTLLEYTETR	4	IPI00187145.1		1	2.93093	0	2	1578.81	7.5199	30.9302	0
LDQWLTTMLLR	6	IPI00009253.2		1	2.93077	0	2	1389.76	3.30585	35.1981	0
VTQSNFAVGYK	9	IPI00216308.5		1	2.93071	0	2	1213.62	1.35877	13.8212	0
ImDPNIVGSEHYDVAR	5	IPI00303476.1	M2(Oxidation)	1	2.92904	0	3	1831.88	6.26808	15.8477	0
GAEEMETVIPVDVMR	4	IPI00298547.3		1	2.92885	0	2	1675.81	4.41047	27.4674	0
LQAEAQQLR	8	IPI00013122.1		1	2.92855	0	2	1056.58	-0.388109	8.81972	0
TGEAIVDAALSALR	4	IPI00644989.2		1	2.92799	0	2	1386.76	3.54651	34.5256	0
ADLAAQYTTVGR	2	IPI00019988.1		1	2.92762	0	2	1265.65	0.0915492	15.4963	0
AQPAQPADEPAEK	3	IPI00016832.1		1	2.92738	0	2	1351.65	-1.21844	6.25102	0
LLYPPETGLFLVR	5	IPI00013212.1		1	2.92734	0	2	1517.88	6.05596	33.5841	0
GGGGNFGPGPGSNFR	12	IPI00396378.3		1	2.92725	0	2	1377.63	-0.234686	14.0189	0
LPcEMDAQGPK	6	IPI00216425.1	C3(Carbamidomethyl)	1	2.92587	0	2	1245.56	-0.151825	11.3316	0
VMVTNVTSLLK	11	IPI00298994.6		1	2.92581	0	2	1204.7	3.17254	25.6416	0
GEGPDVDVNLPK	7	IPI00021812.2		1	2.92553	0	2	1239.62	0.491022	16.7147	0
ILTHVAEMQGK	3	IPI00941110.1		1	2.92522	0	2	1226.66	3.23851	10.0431	0
IVSAQSLAEDDVE	3	IPI00016676.1		1	2.92513	0	2	1375.66	-2.26369	19.4598	0
AYLDGTcVEWLR	1	IPI00794678.2	C7(Carbamidomethyl)	1	2.92488	0	2	1482.71	6.58776	27.3657	0
VTVLFAGQHIAK	4	IPI00302592.2		1	2.92481	0	2	1283.75	5.2506	17.2437	0
GLGTDEDAIISVLAYR	3	IPI00872780.1		1	2.92455	0	2	1692.89	8.17614	35.1186	0
AGTELVNFLSYFVELGTQPATQ	6	IPI00021854.1		1	2.92325	0	3	2385.2	0.4604	51.3302	0
EAILDIITSR	7	IPI00002459.4;IPI00221226.7		1	2.92321	0	2	1130.65	6.93439	28.3354	0
MATEVAADALGEEWK	2	IPI00643522.1		1	2.9231	0	2	1620.77	4.66505	24.4123	0
IMGIPEEEQMGLLR	9	IPI00019502.3		1	2.92279	0	2	1615.82	3.97526	27.9804	0
EATTEFSVDAR	16	IPI00302592.2		1	2.92135	0	2	1225.57	0.934267	13.3719	0
KLEAAEDIAYQLSR	1	IPI00017334.1		1	2.92132	0	2	1606.85	6.36403	23.4828	1
DLTYASLcFPEAIK	3	IPI00218916.3	C8(Carbamidomethyl)	1	2.9208	0	2	1627.82	8.29391	30.0412	0
SYEPLEDPGVK	6	IPI00744692.1		1	2.92079	0	2	1233.6	-0.619875	14.7866	0
TQHIGNQEENK	6	IPI00647613.4		1	2.92051	0	3	1297.62	1.74151	5.10077	0
GGSISGGGYGSGGGK	7	IPI00021304.1		1	2.91929	0	2	1197.55	-0.844882	6.76181	0
INFDDNAEFR	3	IPI00921931.2		1	2.91916	0	2	1240.56	0.51011	19.0148	0
LSAKPAPPKPEPK	19	IPI00941933.1		1	2.91909	0	2	1359.81	8.21824	6.64332	0
VcALYIMAGTVDDVPK	2	IPI00029046.1	C2(Carbamidomethyl)	1	2.91899	0	2	1751.88	8.09984	30.0929	0
DPPSEPSPLEAEFQR	4	IPI00647613.4		1	2.91878	0	2	1698.8	0.217554	21.8677	0
WVPFDGDDIQLEFVR	3	IPI00297084.7		1	2.91864	0	2	1835.91	7.73391	35.4309	0
NSLESYAFNMK	10	IPI00003865.1		1	2.91847	0	2	1303.6	2.84081	22.6597	0
DcVDIEVFPAGENTEDQK	1	IPI00382733.2	C2(Carbamidomethyl)	1	2.91757	0	2	2065.9	-0.399174	22.4915	0
EALQDVEDENQ	3	IPI00000816.1		1	2.9173	0	2	1289.55	0.189815	12.2099	0
IAGQVAAANK	3	IPI00215780.5		1	2.91647	0	2	942.535	-1.52289	6.10462	0
LNEQQSVLQR	2	IPI00291939.1		1	2.9159	0	2	1214.65	1.53218	10.3022	0
DIPGLTDTTVPR	4	IPI00643522.1		1	2.91498	0	2	1284.68	-1.50502	20.384	0
EVTWEVLEGEVEK	3	IPI00916802.1		1	2.91478	0	2	1546.77	2.12185	28.3804	0
GcDVVVIPAGVPR	6	IPI00924593.1	C2(Carbamidomethyl)	1	2.91455	0	2	1338.73	5.82152	20.9798	0
HTGPGILSMANAGPNTNGSQFFIcTAK	2	IPI00419585.9	C24(Carbamidomethyl)	1	2.91319	0	3	2791.33	1.56017	28.4636	0
IDTLNSDGYTPEPAR	2	IPI00885038.1		1	2.91267	0	2	1648.78	0.325483	15.0281	0
TVNTFSQSVSSLFGEDNVR	6	IPI00103599.1		1	2.91211	0	2	2087.02	9.41913	31.0376	0
TLSHPQQMALLDQTK	5	IPI00298994.6		1	2.91071	0	3	1710.89	1.80259	16.2725	0
TLMNLGGLAVAR	3	IPI00550363.3		1	2.91026	0	2	1215.69	0.227567	25.5947	0
VKVEPSHDASK	10	IPI00302592.2		1	2.91001	0	3	1196.63	3.02356	5.34488	1
TYFScTSAHTSTGDGTAMITR	4	IPI00305166.2	C5(Carbamidomethyl)	1	2.90995	0	3	2265.01	6.65049	16.0252	0
VNVGAGSHPNK	5	IPI00302592.2		1	2.90956	0	2	1079.56	2.00791	5.6401	0
YHTSQSGDEMTSLSEYVSR	5	IPI00414676.6		1	2.90859	0	3	2176.95	2.72569	21.08	0
VELLHNPAFcSLATTK	1	IPI00783987.2	C10(Carbamidomethyl)	1	2.90728	0	3	1800.93	-0.873223	23.1922	0
LSKDPNIVIAK	10	IPI00025252.1		1	2.90728	0	3	1197.72	0.31175	11.0181	1
STAPETAIEcTQAPAPASEDEK	2	IPI00000846.1	C10(Carbamidomethyl)	1	2.90666	0	3	2303.04	1.10556	13.885	0
TEEAAESQTAGR	2	IPI00889754.1		1	2.90646	0	2	1249.56	-0.848757	5.60728	0
LENLEPEHEYK	15	IPI00647613.4		1	2.90542	0	2	1400.68	5.11032	10.827	0
FGNEVIPVTVTVK	3	IPI00030363.1		1	2.90478	0	2	1402.8	6.00693	22.868	0
DAEGILEDLQSYR	8	IPI00789253.1		1	2.9046	0	2	1508.73	3.42114	31.5498	0
DTDPDSKPFSLQETYEAK	5	IPI00216139.3		1	2.90451	0	3	2070.95	-0.35888	18.2598	0
MAQALEELR	8	IPI00879819.1		1	2.90355	0	2	1060.55	5.37063	16.4312	0
YEASILTHDSSIR	25	IPI00219713.1		1	2.90316	0	2	1491.75	4.89688	15.4813	0
VIDPATATSVDLR	2	IPI00921414.1		1	2.9031	0	2	1357.73	-0.281483	18.6411	0
HGGGGGGFGGGGFGSR	11	IPI00021304.1		1	2.90253	0	3	1320.59	6.98543	10.1831	0
DNccILDER	15	IPI00219713.1	C3(Carbamidomethyl); C4(Carbamidomethyl)	1	2.90247	0	2	1194.49	1.1252	13.3286	0
MPPYDEQTQAFIDAAQEAR	2	IPI00792916.2		1	2.90104	0	3	2181	3.15455	28.0727	0
ELIEIISGAAALD	7	IPI00478410.2		1	2.90022	0	2	1314.71	-1.4428	33.6172	0
SPFEVYVDK	10	IPI00302592.2		1	2.90019	0	2	1083.54	0.405258	18.8884	0
TISQTSAPVWDESASFLIR	1	IPI00022143.3		1	2.89994	0	2	2108.08	7.30291	32.006	0
ELYLEDSPLELK	3	IPI00291755.6		1	2.89902	0	2	1448.76	7.86323	27.1887	0
DQLQEQLQALK	3	IPI00006196.3		1	2.89748	0	2	1313.71	-0.209503	21.9048	0
ASITALEAK	18	IPI00019502.3		1	2.89712	0	2	903.515	0.285376	12.3604	0
IPVGPETLGR	9	IPI00303476.1		1	2.89627	0	2	1038.6	0.944682	15.4741	0
MINLSVPDTIDER	11	IPI00010471.5		1	2.89497	0	2	1502.75	1.13685	24.3345	0
SLQDIIAILGmDELSEEDKLTVSR	1	IPI00303476.1	M11(Oxidation)	1	2.8942	0	3	2691.39	6.2068	39.6707	1
LGALFQPDSFVHGNSGAGNNWAK	3	IPI00006510.1		1	2.89411	0	3	2387.16	4.94925	26.806	0
GPDVLTATVSGK	1	IPI00791097.2		1	2.89375	0	2	1144.62	-0.421426	15.1147	0
LGDLYEEEmR	12	IPI00418471.6	M9(Oxidation)	1	2.89375	0	2	1270.56	-0.189777	13.9797	0
NDEELNKLLGK	4	IPI00081836.3		1	2.8937	0	2	1272.69	5.09897	18.9572	1
IMADSGPIYDK	4	IPI00296099.6		1	2.89243	0	2	1209.59	4.15219	13.3223	0
QMEQISQFLQAAER	2	IPI00550363.3		1	2.89083	0	2	1678.82	1.89863	30.2696	0
ISLPLPNFSSLNLR	13	IPI00418471.6		1	2.89054	0	2	1570.9	3.24327	35.2412	0
SQYEQLAEQNRK	3	IPI00009865.4		1	2.89029	0	2	1493.74	6.67383	9.03755	1
FSSSSGYGGGSSR	16	IPI00019359.4		1	2.8891	0	2	1235.54	6.89396	7.17116	0
GEAQVWTQLLR	2	IPI00295976.6		1	2.88874	0	2	1300.71	9.84025	28.9623	0
GVETIANDVVSLATK	2	IPI00788836.1		1	2.88763	0	2	1516.84	9.0356	32.0457	0
ISEIEDAAFLAR	4	IPI00936931.1;IPI00026942.5		1	2.88723	0	2	1334.7	3.00665	23.8887	0
IGITNHDEYSLVR	13	IPI00298994.6		1	2.88674	0	3	1516.78	1.67294	17.0712	0
LLSTQAEESQGPVLK	3	IPI00289966.4		1	2.88658	0	2	1599.86	1.31775	15.5124	0
TAEAQLAYELQGAR	5	IPI00872619.2		1	2.88545	0	2	1520.78	7.88077	21.6881	0
YFYNQEEYVR	3	IPI00954567.1;IPI00746667.1;IPI00926215.8		1	2.88394	0	2	1410.64	6.16002	18.3367	0
FPTLTNINENNPTLLNPIKR	3	IPI00008511.2		1	2.8837	0	3	2309.28	9.92192	27.1878	1
KIMADSGPIYDK	3	IPI00296099.6		1	2.88344	0	2	1337.69	6.58399	11.4632	1
VGGYILGEFGNLIAGDPR	1	IPI00952763.1		1	2.88321	0	2	1847.97	3.3105	35.3104	0
DLQDELAGNSEQR	2	IPI00219420.3		1	2.88221	0	2	1474.68	1.33541	15.6792	0
NLQEAEEWYK	15	IPI00418471.6		1	2.88144	0	2	1309.6	-1.7303	19.7531	0
LRSEIDNVKK	4	IPI00220327.4		1	2.88064	0	3	1201.7	4.54933	6.58943	2
THEAEIVEGENHTYcIR	6	IPI00302592.2	C15(Carbamidomethyl)	1	2.88047	0	3	2057.95	5.34295	14.7204	0
ALIEILATR	16	IPI00002459.4;IPI00221226.7		1	2.88003	0	2	999.62	-0.0237689	25.5419	0
NVDGVNYASITR	3	IPI00002745.1		1	2.87955	0	2	1308.65	0.12627	16.3506	0
GGKPEPPAMPQPVPTA	6	IPI00011253.3		1	2.87928	0	2	1573.81	0.60627	16.3443	0
LTDVAIGAPGEEDNR	2	IPI00217987.8		1	2.87774	0	2	1556.76	0.152492	14.692	0
mALDIEIATYR	6	IPI00418471.6	M1(Oxidation)	1	2.87762	0	2	1311.66	-2.01066	23.2916	0
NATNVEQAFMTMAAEIK	3	IPI00008964.3		1	2.87736	0	2	1868.9	4.98007	38.4036	0
AVLPLLDAQQPcYLLYR	1	IPI00550917.3	C12(Carbamidomethyl)	1	2.87723	0	2	2033.1	5.04323	35.1647	0
ETVQTTEDQILK	5	IPI00291175.7		1	2.87643	0	2	1404.72	0.0911615	16.052	0
NSNPALNDNLEK	3	IPI00010896.3		1	2.87534	0	2	1328.64	0.0536922	10.7444	0
ISSIQSIVPALEIANAHR	3	IPI00784154.1		1	2.8753	0	3	1919.08	5.01764	29.3771	0
LGEMWNNTAADDKQPYEK	3	IPI00644653.1		1	2.87441	0	3	2109.97	7.11308	16.4533	1
IIANALSSEPAcLAEIEEDKAR	2	IPI00786995.1	C12(Carbamidomethyl)	1	2.87429	0	3	2400.22	5.40363	24.9729	1
LSFYETGEIPR	6	IPI00411937.4		1	2.87365	0	2	1311.67	7.54991	22.2733	0
EEAENTLQSFR	21	IPI00418471.6		1	2.87298	0	2	1323.62	-0.914686	15.6995	0
GDYPLEAVR	13	IPI00479186.7		1	2.87281	0	2	1019.52	-0.367736	16.1325	0
SVADSVLFLR	2	IPI00940459.1		1	2.87229	0	2	1106.63	4.66883	26.3444	0
INQVFHGScITEGNELTK	4	IPI00786995.1	C9(Carbamidomethyl)	1	2.87201	0	3	2047	6.57577	16.8973	0
QLLDDEEQLTAK	4	IPI00022143.3		1	2.87139	0	2	1402.71	0.189011	17.4405	0
FWWENEGVFSmQQR	1	IPI00236554.1	M11(Oxidation)	1	2.86975	0	2	1859.83	7.94072	30.6371	0
GLFIIDPNGVIK	2	IPI00374151.1		1	2.8695	0	2	1285.76	5.59459	30.5325	0
AGAGSATLSMAYAGAR	2	IPI00924593.1		1	2.86935	0	2	1454.72	6.55541	17.0356	0
ALSNVEGFER	17	IPI00295976.6		1	2.86895	0	2	1121.56	2.08583	15.0038	0
FDAGELITQR	2	IPI00017334.1		1	2.86758	0	2	1149.6	5.49559	20.5097	0
LEETVQAK	11	IPI00010133.3		1	2.86697	0	2	917.494	0.600619	6.76113	0
EAYPGDVFYLHSR	6	IPI00440493.2		1	2.86693	0	2	1553.75	7.99274	21.4121	0
FKDLGEENFK	10	IPI00745872.2		1	2.86692	0	3	1226.6	-0.259441	13.7286	1
APILIATDVASR	4	IPI00651653.1		1	2.86644	0	2	1226.72	7.7564	19.7115	0
APNVVVTR	9	IPI00792537.1		1	2.86621	0	2	855.505	0.529806	8.55503	0
TNGKEPELLEPIPYEFMA	1	IPI00247583.5		1	2.86546	0	2	2078.03	5.64563	34.879	1
TDLEKDIISDTSGDFR	12	IPI00455315.4		1	2.86534	0	2	1811.88	6.08615	24.3748	1
GEGPEVDVNLPK	7	IPI00021812.2		1	2.86472	0	2	1253.64	-0.118647	17.4039	0
AAPSVTLFPPSSEELQANK	5	IPI00944677.1		1	2.86452	0	2	1986.01	-2.00285	25.5395	0
ALDVSASDDEIAR	3	IPI00926864.1		1	2.86385	0	2	1361.65	0.144908	14.503	0
IIEDQQESLNK	3	IPI00916802.1		1	2.86312	0	2	1316.67	0.144222	9.26176	0
GAMELEPELLLQEAR	1	IPI00295387.5		1	2.863	0	2	1698.88	3.8172	32.3221	0
VDQLTAQLADLAAR	2	IPI00291175.7		1	2.863	0	2	1484.81	2.63013	27.4265	0
HIDLVEGDEGR	7	IPI00220667.3		1	2.86173	0	2	1239.6	4.73637	10.9105	0
LDLAGRDLTDYLMK	12	IPI00003269.1;IPI00922693.1;IPI00021439.1		1	2.86098	0	2	1623.84	1.85517	28.8895	1
AQYEDIAQK	16	IPI00220327.4		1	2.8609	0	2	1065.52	0.357265	9.02331	0
ILDILGETcK	10	IPI00872777.1	C9(Carbamidomethyl)	1	2.8605	0	2	1161.62	-0.0960457	22.7592	0
AAANEQLTR	2	IPI00921826.1		1	2.85968	0	2	973.509	2.47684	6.36995	0
NVFDEAILAALEPPEPK	8	IPI00016786.1		1	2.85941	0	2	1852.98	3.79529	39.0712	0
GYSFTTTAER	66	IPI00021439.1		1	2.85879	0	2	1132.53	5.12227	13.1521	0
TENLLGSYFPK	4	IPI00479722.2		1	2.85779	0	2	1268.66	5.08067	26.547	0
NPPGFAFVEFEDPR	10	IPI00939530.1;IPI00843996.1		1	2.85741	0	2	1621.77	2.90634	30.2085	0
EDQTEYLEER	15	IPI00784295.2;IPI00414676.6		1	2.85565	0	2	1311.57	0.117918	12.3021	0
DALNIETAIK	12	IPI00455315.4		1	2.85533	0	2	1087.6	-1.01793	20.6713	0
WETGEVQAQSAAK	4	IPI00013260.3		1	2.85428	0	2	1404.68	1.65922	11.0187	0
VVLEGGIDPILR	6	IPI00236554.1		1	2.85398	0	2	1280.77	7.36272	24.8371	0
TIIQNPTDQQK	8	IPI00794875.1		1	2.85324	0	2	1285.68	0.877009	10.0684	0
ELSDFISYLQR	4	IPI00025252.1		1	2.85293	0	2	1370.7	3.39486	31.9502	0
EVQLLESGGGLVQPGGSLR	1	IPI00916434.1		1	2.85183	0	2	1896.02	-0.911383	24.9867	0
VcNYGLTFTQK	3	IPI00031804.1	C2(Carbamidomethyl)	1	2.85176	0	2	1330.65	6.61137	18.564	0
SGDETPGSEVPGDK	5	IPI00929107.1		1	2.85121	0	2	1374.6	-0.0327297	8.07011	0
GAALITAVGVR	3	IPI00220667.3		1	2.85099	0	2	1027.63	5.44556	18.3236	0
[truncated: 3,173 more rows]
