# Supplementary material for: Proteomics Analysis of Human Obesity Reveals the Epigenetic Factor HDAC4 as a Potential Target for Obesity
Source: PLoS One. 2013 Sep 24;8(9):e75342. doi: 10.1371/journal.pone.0075342 (PMC3782461; doi:10.1371/journal.pone.0075342)
Supplement: Table S4 — List of proteins identified in obese subjects at baseline. (XLSX) [file pone.0075342.s007.xlsx]

## Sheet: Sheet1
Accession	Description	Score	Coverage	# Proteins	# Unique Peptides	# Peptides	# PSMs
IPI00014338.2 -PROT:Q15080-1 :Q53FG4;Q6FGM9|ENSEMBL:ENSP00000248899|REFSEQ:NP_000622|H-INV:HIT000295854|VEGA:OTTHUMP00000028736;OTTHUMP00000197809	NCF4 Isoform 1 of Neutrophil cytosol factor 4	20.7828	4.87	1	1	1	5
IPI00554443.2 -PROT:Q9H668|ENSEMBL:ENSP00000224950;ENSP00000358779|REFSEQ:NP_079204|H-INV:HIT000296380|VEGA:OTTHUMP00000020417;OTTHUMP00000020418	OBFC1 Oligonucleotide/oligosaccharide-binding fold-containing protein 1	23.8269	28.5	2	7	7	17
IPI00296099.6 -PROT:P07996 :A0PJG0;B4E3J7;Q59E99;Q7KYY3|ENSEMBL:ENSP00000260356|REFSEQ:NP_003237|H-INV:HIT000321462|VEGA:OTTHUMP00000165029;OTTHUMP00000175561	THBS1 Thrombospondin-1	211.42	40.39	10	7	10	92
IPI00219757.13 -PROT:P09211 :C7DJS1;C7DJS2|ENSEMBL:ENSP00000381607|REFSEQ:NP_000843|H-INV:HIT000321506|VEGA:OTTHUMP00000174659	GSTP1 Glutathione S-transferase P	2.90666	1.99	2	2	2	3
IPI00290949.3 -PROT:Q8TC92 :B7Z5K1|ENSEMBL:ENSP00000261488;ENSP00000415054|REFSEQ:NP_001121087;NP_060463|H-INV:HIT000263078|VEGA:OTTHUMP00000018332	ENOX1 Ecto-NOX disulfide-thiol exchanger 1	67.7358	26.05	8	6	6	31
IPI00029166.4 -PROT:Q04743|ENSEMBL:ENSP00000358202|REFSEQ:NP_004089|H-INV:HIT000076670|VEGA:OTTHUMP00000020578	EMX2 Homeobox protein EMX2	2.09459	1.53	1	1	1	1
IPI00293423.3 -PROT:P14222|ENSEMBL:ENSP00000316746;ENSP00000362305;ENSP00000398568|REFSEQ:NP_001076585;NP_005032|H-INV:HIT000260750|VEGA:OTTHUMP00000019759	PRF1 Perforin-1	5.33458	0.41	1	1	1	2
IPI00645645.1 :Q5TB94|ENSEMBL:ENSP00000391270;ENSP00000404479|VEGA:OTTHUMP00000016246	TCP11 T-complex 11 homolog	17.1451	7.35	7	3	3	10
IPI00152658.1 -PROT:Q8TDX7 :B2R8K8|ENSEMBL:ENSP00000356355|REFSEQ:NP_598001|H-INV:HIT000293358|VEGA:OTTHUMP00000033680	NEK7 Serine/threonine-protein kinase Nek7	17.6171	4.53	2	1	1	4
IPI00794900.3 :B2R5Y2;B7Z809|VEGA:OTTHUMP00000028302	MTHFD1 cDNA FLJ56016, highly similar to C-1-tetrahydrofolate synthase, cytoplasmic	5.57122	2.42	2	1	1	4
IPI00010832.1 -PROT:Q9BXQ6|ENSEMBL:ENSP00000329318|REFSEQ:NP_114096|H-INV:HIT000076902|VEGA:OTTHUMP00000028726	CECR6 Cat eye syndrome critical region protein 6	55.8668	9.02	2	6	6	23
IPI00021739.2 -PROT:O75420 :A2VDH9|ENSEMBL:ENSP00000275732|REFSEQ:NP_072096|H-INV:HIT000250900|VEGA:OTTHUMP00000211357	GIGYF1 PERQ amino acid-rich with GYF domain-containing protein 1	1.74673	20.69	2	3	3	5
IPI00031016.1 -PROT:O60674 :A8K910;B4DYV1;Q506Q0;Q8IXP2|ENSEMBL:ENSP00000371067|REFSEQ:NP_004963|H-INV:HIT000061792|VEGA:OTTHUMP00000021024	JAK2 Tyrosine-protein kinase JAK2	19.13	2.6	1	1	1	7
IPI00413436.2 -PROT:Q49B96|ENSEMBL:ENSP00000342015|REFSEQ:NP_001026788|VEGA:OTTHUMP00000200080	COX19 Cytochrome c oxidase assembly protein COX19	0	12.96	2	1	1	2
IPI00003362.2 -PROT:P11021 :B4DEF7;Q2KHP4|ENSEMBL:ENSP00000324173|REFSEQ:NP_005338|H-INV:HIT000038771|VEGA:OTTHUMP00000022124	HSPA5 HSPA5 protein	7.06042	3.96	1	1	1	3
IPI00383810.2 :Q9UFA8	PIAS3 Putative uncharacterized protein DKFZp434O0617	2.3998	1.38	2	1	1	1
IPI00007800.1 -PROT:Q9UKU9 :B2R780;Q8N2J9|ENSEMBL:ENSP00000362524|REFSEQ:NP_036230|H-INV:HIT000252318|VEGA:OTTHUMP00000022159	ANGPTL2 Angiopoietin-related protein 2	0	1.31	1	1	1	2
IPI00456750.2 -PROT:Q96TA1 :Q5VVW6;Q9H6L6;Q9H8K1|ENSEMBL:ENSP00000362411|REFSEQ:NP_001030611|H-INV:HIT000071610|VEGA:OTTHUMP00000022187	FAM129B Niban-like protein 1	16.8196	15.59	7	2	4	11
IPI00100630.6 -PROT:Q03111|ENSEMBL:ENSP00000252674|REFSEQ:NP_005925|H-INV:HIT000100547|VEGA:OTTHUMP00000077673	MLLT1 Protein ENL	338.887	35.57	4	19	21	150
IPI00028438.4 -PROT:Q8IY22-1|REFSEQ:NP_938204|H-INV:HIT000001410|VEGA:OTTHUMP00000080361	CMIP c-Maf-inducing protein isoform C-mip	5.17659	12.57	1	1	1	1
IPI00400922.5 -PROT:Q14690 :B4DES7;B4DH82|ENSEMBL:ENSP00000358812|REFSEQ:NP_055791|H-INV:HIT000042322|VEGA:OTTHUMP00000020409	PDCD11 Protein RRP5 homolog	20.1454	13.73	2	3	3	12
IPI00027596.4 -PROT:Q96HF1 :B3KSM5|ENSEMBL:ENSP00000274063|REFSEQ:NP_003004|H-INV:HIT000077025	SFRP2 Secreted frizzled-related protein 2	37.7604	22.63	3	5	5	18
IPI00022774.3 -PROT:P55072 :Q0IIN5;Q96IF9;Q9HAP0;Q9HAP1;Q9NTC4|ENSEMBL:ENSP00000351777|REFSEQ:NP_009057|H-INV:HIT000339803|VEGA:OTTHUMP00000021326	VCP Transitional endoplasmic reticulum ATPase	5.34711	3.03	1	1	1	2
IPI00154776.1 -PROT:Q8TDY3 :B2RB53;Q96LK1|ENSEMBL:ENSP00000367658|REFSEQ:NP_536356|H-INV:HIT000079690|VEGA:OTTHUMP00000000569	ACTRT2 Actin-related protein T2	28.1198	14.19	1	3	3	17
IPI00217269.3 -PROT:P19087 :Q16162;Q5T697|ENSEMBL:ENSP00000251337|REFSEQ:NP_005263|H-INV:HIT000029447|VEGA:OTTHUMP00000013354	GNAT2 Guanine nucleotide-binding protein G(t) subunit alpha-2	293.296	35.14	9	14	19	134
IPI00396329.1 -PROT:Q9H7B2 :A8K800;B4DWS5|ENSEMBL:ENSP00000402338|REFSEQ:NP_115570|H-INV:HIT000051368|VEGA:OTTHUMP00000017009	RPF2 Brix domain-containing protein 1	3.70427	5.78	1	1	1	3
IPI00383229.5 :Q9P0H6	UBAP2 AD-012 protein	101.161	14.46	3	2	4	39
IPI00847360.1 :A5HBD2	- Menin 308del1 variant	68.7773	12.7	7	7	8	40
IPI00001543.1 -PROT:P62072|ENSEMBL:ENSP00000257245|REFSEQ:NP_036588|H-INV:HIT000071573	TIMM10 Mitochondrial import inner membrane translocase subunit Tim10	42.7947	10.3	5	3	3	14
IPI00643876.2 :B7Z1Y7|VEGA:OTTHUMP00000019234	TRDMT1 cDNA FLJ50466, highly similar to DNA (cytosine-5)-methyltransferase-like protein 2	2.26517	10.87	2	1	1	1
IPI00217468.3 -PROT:P16401|ENSEMBL:ENSP00000330074|REFSEQ:NP_005313|H-INV:HIT000263273|VEGA:OTTHUMP00000017748	HIST1H1B Histone H1.5	20.7172	16.81	4	2	2	14
IPI00290106.4 -PROT:P56373|ENSEMBL:ENSP00000263314|REFSEQ:NP_002550|H-INV:HIT000325353	P2RX3 P2X purinoceptor 3	4.35777	9.8	2	2	2	2
IPI00167911.2 -PROT:Q8NA58-1|ENSEMBL:ENSP00000275275|REFSEQ:NP_775787|H-INV:HIT000022413|VEGA:OTTHUMP00000017533	PNLDC1 Isoform 1 of Poly(A)-specific ribonuclease PARN-like domain-containing protein 1	10.1955	3.01	5	2	2	5
IPI00007257.4 -PROT:O94985-2|ENSEMBL:ENSP00000354997|REFSEQ:NP_055759|VEGA:OTTHUMP00000001598	CLSTN1 Isoform 2 of Calsyntenin-1 (Fragment)	5.469	1.59	1	1	1	3
IPI00306708.4 -PROT:Q96KB5 :B4DX68|ENSEMBL:ENSP00000301905|REFSEQ:NP_060962|H-INV:HIT000037045|VEGA:OTTHUMP00000128310;OTTHUMP00000177306	PBK cDNA FLJ58333, highly similar to T-lymphokine-activated killer cell-originated protein kinase	9.42209	11.36	1	2	2	3
IPI00007928.4 -PROT:Q6P2Q9 :B4DK16;Q53GM6;Q6JH02;Q6JH03|ENSEMBL:ENSP00000304350|REFSEQ:NP_006436|H-INV:HIT000068368|VEGA:OTTHUMP00000115657;OTTHUMP00000182993	PRPF8 Pre-mRNA-processing-splicing factor 8	2.10307	3.39	1	1	1	3
IPI00003865.1 -PROT:P11142-1 :A8K7Q2;B3KTV0;B4E1Q1;Q53GZ6;Q96BE0;Q96H53;Q96IS6;Q9NWW3;Q9NZ87|ENSEMBL:ENSP00000227378|REFSEQ:NP_006588|H-INV:HIT000037619	HSPA8 Isoform 1 of Heat shock cognate 71 kDa protein	105.812	15.48	9	4	5	41
IPI00022664.3 -PROT:Q92696 :B4E069;Q6FHF7|ENSEMBL:ENSP00000216840;ENSP00000382341|REFSEQ:NP_004572;NP_878256|H-INV:HIT000031422|VEGA:OTTHUMP00000028175	RABGGTA Geranylgeranyl transferase type-2 subunit alpha	7.57154	7.18	3	2	2	3
IPI00328745.1 -PROT:Q86UN2|ENSEMBL:ENSP00000330631|REFSEQ:NP_848663|H-INV:HIT000389962|VEGA:OTTHUMP00000067544	RTN4RL1 Reticulon-4 receptor-like 1	3.09114	7.69	1	1	1	1
IPI00020947.2 -PROT:Q9NYD6 :Q53XI4|ENSEMBL:ENSP00000307321|REFSEQ:NP_059105|H-INV:HIT000030298|VEGA:OTTHUMP00000167779	HOXC10 Homeobox protein Hox-C10	42.9672	6.26	7	10	11	23
IPI00844170.4 :A6NGL9;Q0IJ46|ENSEMBL:ENSP00000340637	MTMR10 Putative uncharacterized protein MTMR10	88.5608	22.12	1	7	7	30
IPI00022643.2 -PROT:Q9NQ86 :B7Z3V4;B7ZAV7;Q4R1Q4|ENSEMBL:ENSP00000282369|REFSEQ:NP_061170|H-INV:HIT000246254|VEGA:OTTHUMP00000159132	TRIM36 E3 ubiquitin-protein ligase TRIM36	6.43962	2.6	2	2	2	3
IPI00061267.2 -PROT:Q96DX4-1 :B3KNH9|ENSEMBL:ENSP00000377942|REFSEQ:NP_588609|H-INV:HIT000001687|VEGA:OTTHUMP00000080905;OTTHUMP00000164667	RSPRY1 Isoform 1 of RING finger and SPRY domain-containing protein 1	5.15484	5.31	2	2	2	3
IPI00028602.1 -PROT:P49863|ENSEMBL:ENSP00000231009|REFSEQ:NP_002095|H-INV:HIT000051515|VEGA:OTTHUMP00000122500	GZMK Granzyme K (Fragment)	57.7246	8.42	4	14	14	27
IPI00930570.1 :A8K9J7	HIST1H2BD Histone H2B	31.3116	40.63	18	4	4	15
IPI00021812.2 -PROT:Q09666 :B4DTV0;Q13727;Q6ZQN2;Q8N274|ENSEMBL:ENSP00000367263|REFSEQ:NP_001611	AHNAK Neuroblast differentiation-associated protein AHNAK	78.2493	16.26	2	7	7	30
IPI00787853.2 -PROT:Q9NX62|ENSEMBL:ENSP00000262644|REFSEQ:NP_060283|H-INV:HIT000262782|VEGA:OTTHUMP00000177698	IMPAD1 Inositol monophosphatase 3	84.7676	13	16	11	11	39
IPI00217031.4 -PROT:Q5T9Z0|ENSEMBL:ENSP00000356536|REFSEQ:NP_741997|H-INV:HIT000248389|VEGA:OTTHUMP00000035521	TEDDM1 Transmembrane epididymal protein 1	86.5112	24.61	4	5	8	36
IPI00028091.3 -PROT:P61158 :B4DT29;B4DTI0;B4DXW1;Q53QM2;Q59FV6|ENSEMBL:ENSP00000263238|REFSEQ:NP_005712|H-INV:HIT000052876|VEGA:OTTHUMP00000203980	ACTR3 Actin-related protein 3	58.6932	31.95	2	6	6	38
IPI00299254.4 -PROT:O60841 :A0JLR8;B3KM86;Q05CQ1;Q8N5A0|ENSEMBL:ENSP00000289371|REFSEQ:NP_056988|H-INV:HIT000000466|VEGA:OTTHUMP00000203504	EIF5B Eukaryotic translation initiation factor 5B	30.7299	8.51	2	3	3	11
IPI00003411.3 -PROT:Q16647 :Q6LEN0;Q6LEN2|ENSEMBL:ENSP00000244043|REFSEQ:NP_000952|H-INV:HIT000101420|VEGA:OTTHUMP00000031777	PTGIS Prostacyclin synthase	8.2978	2.06	1	1	1	3
IPI00807575.2 :A0A575|ENSEMBL:ENSP00000388523|VEGA:OTTHUMP00000025369	TRBV2 V_segment translation product	33.2091	21.4	1	4	4	13
IPI00745836.2	LOC728153 Conserved hypothetical protein	0	3.08	2	1	1	1
IPI00328824.3 -PROT:Q86UW2|ENSEMBL:ENSP00000335292;ENSP00000379062|REFSEQ:NP_849190|H-INV:HIT000048872|VEGA:OTTHUMP00000164149;OTTHUMP00000175889	OSTBETA Organic solute transporter subunit beta	119.699	53.76	1	7	7	51
IPI00797749.1 :A8MXY0|ENSEMBL:ENSP00000378447;ENSP00000415958|VEGA:OTTHUMP00000196803	STX4 Syntaxin 4A (Placental), isoform CRA_c	3.80946	2.04	1	1	1	2
IPI00456969.1 -PROT:Q14204 :B4DSR6;Q92862;Q9NRC3|ENSEMBL:ENSP00000348965|REFSEQ:NP_001367|H-INV:HIT000000031|VEGA:OTTHUMP00000028119;OTTHUMP00000065399	DYNC1H1 Cytoplasmic dynein 1 heavy chain 1	7.33657	24.39	1	1	1	3
IPI00442500.1 :Q6ZNU3	- CDNA FLJ27146 fis, clone SPL09537	72.0838	28.86	3	2	9	35
IPI00787587.2	LOC729549 similar to UNCoordinated family member	1.77044	2.87	1	1	1	1
IPI00413265.4 -PROT:Q8IY18 :B4E265|ENSEMBL:ENSP00000354957|REFSEQ:NP_055925|H-INV:HIT000000311|VEGA:OTTHUMP00000021442	SMC5 Structural maintenance of chromosomes protein 5	13.8228	9.29	1	2	2	6
IPI00792632.1	DCTN2 5 kDa protein	225.028	47.19	23	4	14	83
IPI00446280.2 :B4E244;Q6ZVL3|ENSEMBL:ENSP00000396246	SHROOM3 cDNA FLJ55531, highly similar to Homo sapiens shroom (SHRM), mRNA	6.73915	4.89	1	1	1	3
IPI00549189.4 -PROT:P52888 :B4DU96;Q96CV8;Q9BW75|ENSEMBL:ENSP00000304467|REFSEQ:NP_003240|H-INV:HIT000030855|VEGA:OTTHUMP00000078155	THOP1 Thimet oligopeptidase	180.333	23.71	2	12	12	65
IPI00102581.3 -PROT:O43704|ENSEMBL:ENSP00000308770|REFSEQ:NP_055280|H-INV:HIT000222780|VEGA:OTTHUMP00000159773	SULT1B1 Sulfotransferase family cytosolic 1B member 1	6.13963	0.99	1	2	2	3
IPI00015171.4	AFG3L1 14 kDa protein	7.27617	6.29	1	1	1	3
IPI00411356.5 -PROT:Q9UN37 :Q49AN7;Q9NXK5;Q9UF30|ENSEMBL:ENSP00000254950|REFSEQ:NP_037377|H-INV:HIT000075148|VEGA:OTTHUMP00000081662	VPS4A Vacuolar protein sorting-associated protein 4A	7.90671	4.21	2	1	1	3
IPI00797574.3 -PROT:Q8NFC6 :B4DNZ8|ENSEMBL:ENSP00000040738|REFSEQ:NP_683692|H-INV:HIT000001042|VEGA:OTTHUMP00000115820	BOD1L Biorientation of chromosomes in cell division protein 1-like	22.8071	7.35	1	1	1	8
IPI00465248.5 -PROT:P06733-1 :A4QMW8;A4UCS8;Q96GV1;Q9BT62|ENSEMBL:ENSP00000234590|REFSEQ:NP_001419|H-INV:HIT000270987|VEGA:OTTHUMP00000001706	ENO1 Isoform alpha-enolase of Alpha-enolase	1.7749	8.65	1	1	1	1
IPI00027688.1 -PROT:P32249|ENSEMBL:ENSP00000365596|REFSEQ:NP_004942|H-INV:HIT000293260|VEGA:OTTHUMP00000018611	GPR183 G-protein coupled receptor 183	7.15265	6.11	1	2	2	4
IPI00749279.2 :A6NMX9|ENSEMBL:ENSP00000368252|H-INV:HIT000278994|VEGA:OTTHUMP00000165090	hCG_17955 Putative uncharacterized protein ENSP00000368252	28.7406	39.13	1	2	2	11
IPI00103430.2 -PROT:Q5JUK3-1|ENSEMBL:ENSP00000263604|VEGA:OTTHUMP00000022558	KCNT1 Isoform 1 of Potassium channel subfamily T member 1	2.03432	4.17	1	1	1	1
IPI00855998.1 -PROT:P49454|ENSEMBL:ENSP00000355922|REFSEQ:NP_057427|H-INV:HIT000218527|VEGA:OTTHUMP00000035028	CENPF Centromere protein F	2.01194	19.67	7	1	1	1
IPI00793787.1	SH3D20;ARHGAP27 4 kDa protein	78.2682	36.82	49	3	5	36
IPI00719757.1 -PROT:Q9Y6M7-5 :C9J9I5;C9JAI2|ENSEMBL:ENSP00000373429;ENSP00000411031|VEGA:OTTHUMP00000208476	SLC4A7 Isoform 5 of Sodium bicarbonate cotransporter 3	9.48837	7.07	5	3	3	7
IPI00412982.4 -PROT:P46531|ENSEMBL:ENSP00000277541|REFSEQ:NP_060087|H-INV:HIT000076953|VEGA:OTTHUMP00000022594	NOTCH1 Neurogenic locus notch homolog protein 1 precursor	11.8829	7.99	1	3	3	7
IPI00175420.1 -PROT:Q13400	PMS2L1 Postmeiotic segregation increased 2-like protein 8	40.8396	25.08	5	6	6	17
IPI00008011.1 -PROT:Q9Y253-1 :B3KN75;B3KVC6;B4DG64;B7ZA36|ENSEMBL:ENSP00000361310|REFSEQ:NP_006493|H-INV:HIT000058777|VEGA:OTTHUMP00000016478	POLH Isoform 1 of DNA polymerase eta	2.50003	2.46	1	1	1	1
IPI00103812.8 -PROT:Q6NUJ5|ENSEMBL:ENSP00000306324;ENSP00000389188|REFSEQ:NP_612508|H-INV:HIT000263130|VEGA:OTTHUMP00000020770	PWWP2B PWWP domain-containing protein 2B	130.518	16.72	1	18	18	59
IPI00165459.7 -PROT:Q9UPS6|ENSEMBL:ENSP00000267197|REFSEQ:NP_055863|H-INV:HIT000000793|VEGA:OTTHUMP00000169600	SETD1B Histone-lysine N-methyltransferase SETD1B	36.3514	16.15	1	4	4	16
IPI00027212.1 -PROT:P14616|ENSEMBL:ENSP00000357178|REFSEQ:NP_055030|H-INV:HIT000191306|VEGA:OTTHUMP00000038715	INSRR Insulin receptor-related protein	26.4072	26.55	1	3	3	11
IPI00412771.1 -PROT:Q9Y5K6|ENSEMBL:ENSP00000352264|REFSEQ:NP_036252|H-INV:HIT000071328|VEGA:OTTHUMP00000016562	CD2AP CD2-associated protein	3.45711	5.82	1	1	1	1
IPI00301058.5 -PROT:P50552|ENSEMBL:ENSP00000245932|REFSEQ:NP_003361|H-INV:HIT000052001|VEGA:OTTHUMP00000078235	VASP Vasodilator-stimulated phosphoprotein	24.1644	7.33	1	3	3	9
IPI00910512.1 :B4E3F4|ENSEMBL:ENSP00000405865	ITGA5 cDNA FLJ50382, moderately similar to Integrin alpha-5	17.6861	8.37	6	3	3	9
IPI00748682.2	- Pheromone shutdown-related, TraB family protein	601.991	49.14	28	25	30	256
IPI00217244.1 -PROT:Q8IWA6|ENSEMBL:ENSP00000333374|REFSEQ:NP_848594|H-INV:HIT000052427|VEGA:OTTHUMP00000169433	CCDC60 Coiled-coil domain-containing protein 60	189.482	26.27	22	7	19	78
IPI00032226.1 -PROT:O60811|ENSEMBL:ENSP00000240189|REFSEQ:NP_075390|H-INV:HIT000250068|VEGA:OTTHUMP00000001965	PRAMEF2 PRAME family member 2	19.5994	8.06	1	3	3	8
IPI00178899.1 -PROT:Q13309-1 :B4DHK6;B4DJT4|ENSEMBL:ENSP00000274255|REFSEQ:NP_005974|VEGA:OTTHUMP00000161734	SKP2 Isoform 1 of S-phase kinase-associated protein 2	18.0077	11.52	1	3	3	10
IPI00902516.1 :B3KW43|REFSEQ:XP_002342386;XP_002345674;XP_002346548|H-INV:HIT000333852	LOC100293699;LOC100288428;LOC100290823 cDNA FLJ42094 fis, clone TESOP2002489	8.32363	5.69	5	1	1	3
IPI00922184.1 :B7Z5W7	- Stathmin	471.294	43.6	4	20	20	186
IPI00168780.2 -PROT:Q8NEW7|ENSEMBL:ENSP00000324775|REFSEQ:NP_671729|H-INV:HIT000084245|VEGA:OTTHUMP00000195079	TMIE Transmembrane inner ear expressed protein	2.56636	7.14	2	1	1	1
IPI00043740.3 -PROT:Q96NL6-1|ENSEMBL:ENSP00000281142|REFSEQ:NP_653244|H-INV:HIT000011831|VEGA:OTTHUMP00000164485	SCLT1 Isoform 1 of Sodium channel and clathrin linker 1	0	5.32	1	1	1	2
IPI00217955.2 -PROT:Q8IZA3-1|ENSEMBL:ENSP00000319799|REFSEQ:NP_722575|H-INV:HIT000084849|VEGA:OTTHUMP00000172714	H1FOO Isoform 1 of Histone H1oo	46.4819	22.92	17	4	5	24
IPI00332510.4 :B1AHD6|ENSEMBL:ENSP00000383913|REFSEQ:NP_619538|VEGA:OTTHUMP00000198152	TRIOBP TRIO and F-actin binding protein isoform 2	0	2.86	1	1	1	1
IPI00305992.4 -PROT:Q96I51 :B2RXG5;Q8IW88;Q8N572|ENSEMBL:ENSP00000333799|REFSEQ:NP_110425|H-INV:HIT000025400|VEGA:OTTHUMP00000160908	WBSCR16 Williams-Beuren syndrome chromosomal region 16 protein	14.8976	14.59	2	1	2	5
IPI00304706.7 -PROT:Q96QP1 :B3KUH8;B4E3G1|ENSEMBL:ENSP00000177648;ENSP00000398048|REFSEQ:NP_001095876;NP_079420|H-INV:HIT000057445|VEGA:OTTHUMP00000163832	ALPK1 Alpha-protein kinase 1	5.5378	9.42	1	2	2	4
IPI00030111.1 -PROT:O95390|ENSEMBL:ENSP00000257868|REFSEQ:NP_005802|H-INV:HIT000068632|VEGA:OTTHUMP00000167883	GDF11 Growth/differentiation factor 11	9.72491	4.32	5	2	2	4
IPI00302592.2 -PROT:P21333-2 :Q5HY53;Q60FE6;Q6NXF2;Q8TES4|ENSEMBL:ENSP00000353467;ENSP00000416926|REFSEQ:NP_001447|VEGA:OTTHUMP00000024320	FLNA Isoform 2 of Filamin-A	613.405	62.68	10	35	35	267
IPI00008091.2 -PROT:Q9ULG1 :A8K2V6;Q9NUK2|ENSEMBL:ENSP00000355205;ENSP00000384686|REFSEQ:NP_060023|H-INV:HIT000014196|VEGA:OTTHUMP00000160712;OTTHUMP00000176202	INO80 Putative DNA helicase INO80 complex homolog 1	6.03286	5.5	1	2	2	4
IPI00007858.1 -PROT:Q9UKX3 :Q9P0U8|ENSEMBL:ENSP00000252172|REFSEQ:NP_003793|H-INV:HIT000069700|VEGA:OTTHUMP00000183340	MYH13 Myosin-13	43.9699	7.78	2	3	4	24
IPI00217696.3 -PROT:Q8IXY8 :A9NIU0;B2RE39|ENSEMBL:ENSP00000389292|REFSEQ:NP_775943|H-INV:HIT000052066|VEGA:OTTHUMP00000034764	PPIL6 Peptidyl-prolyl cis-trans isomerase-like 6	507.665	60.89	3	9	23	220
IPI00186808.7 -PROT:Q13625-1 :Q05BL1|ENSEMBL:ENSP00000353560|H-INV:HIT000220536|VEGA:OTTHUMP00000035500	TP53BP2 Isoform 1 of Apoptosis-stimulating of p53 protein 2	180.182	23.82	4	12	12	79
IPI00103090.2 -PROT:Q8WVC0-1 :B4DNM0|ENSEMBL:ENSP00000299601|REFSEQ:NP_620147|H-INV:HIT000251531|VEGA:OTTHUMP00000162667;OTTHUMP00000176285	LEO1 Isoform 1 of RNA polymerase-associated protein LEO1	59.0501	38.59	10	6	6	19
IPI00745038.3 -PROT:Q5VUJ6 :Q08AD5|ENSEMBL:ENSP00000325091;ENSP00000360996|REFSEQ:NP_065922|H-INV:HIT000055840|VEGA:OTTHUMP00000023873	LRCH2 Leucine-rich repeat and calponin homology domain-containing protein 2	4.85187	2.57	1	1	1	2
IPI00514111.3 -PROT:Q5VX52-1 :A6NG49|ENSEMBL:ENSP00000263717;ENSP00000393880|REFSEQ:NP_001074941|VEGA:OTTHUMP00000011572	SPATA1 spermatogenesis associated 1	17.2716	6.07	6	2	2	9
IPI00216454.2 -PROT:O75916-3|ENSEMBL:ENSP00000405814|REFSEQ:NP_001159405	RGS9 Isoform 3 of Regulator of G-protein signaling 9	56.0969	26.34	3	5	5	23
IPI00014424.1 -PROT:Q05639|ENSEMBL:ENSP00000217182;ENSP00000298049|REFSEQ:NP_001949|H-INV:HIT000386552|VEGA:OTTHUMP00000031776	EEF1A2 Elongation factor 1-alpha 2	34.6146	6.16	2	4	4	15
IPI00165361.3 -PROT:Q9BTE7 :B4DP84|ENSEMBL:ENSP00000260247|REFSEQ:NP_115675|H-INV:HIT000275778	DCUN1D5 DCN1-like protein 5	10.7207	8.23	1	2	2	4
IPI00916368.2	SPATA13 spermatogenesis associated 13 isoform 1	3.86113	4.49	1	2	2	2
IPI00375882.1 -PROT:Q7Z444|ENSEMBL:ENSP00000339136|REFSEQ:NP_853510|H-INV:HIT000061488|VEGA:OTTHUMP00000065857	ERAS GTPase ERas	15.0991	37.04	2	3	3	8
IPI00941267.1 :B4DN49	MSH2 cDNA FLJ50998, highly similar to DNA mismatch repair protein Msh2	218.361	62.65	5	12	12	84
IPI00299608.3 -PROT:Q99460-1 :B2R6D0;Q05BX4;Q05CW6|ENSEMBL:ENSP00000309474|REFSEQ:NP_002798|H-INV:HIT000335021|VEGA:OTTHUMP00000164295	PSMD1 Isoform 1 of 26S proteasome non-ATPase regulatory subunit 1	3.45813	4.35	2	2	2	2
IPI00303402.7 -PROT:Q9H814|ENSEMBL:ENSP00000297540|REFSEQ:NP_115553|H-INV:HIT000007339|VEGA:OTTHUMP00000159192	PHAX Phosphorylated adapter RNA export protein	129.534	12.38	2	12	12	59
IPI00296942.2 -PROT:P55289 :B3KRT0;B7Z2U6|ENSEMBL:ENSP00000284308;ENSP00000371689|REFSEQ:NP_004052|H-INV:HIT000053182|VEGA:OTTHUMP00000115709	CDH12 Cadherin-12	0	0.42	1	1	1	1
IPI00301255.2 -PROT:Q96ID5|ENSEMBL:ENSP00000251296|REFSEQ:NP_116269|H-INV:HIT000033336|VEGA:OTTHUMP00000002532	IGSF21 Immunoglobulin superfamily member 21	4.13634	9.71	3	1	3	4
IPI00040158.2 :Q13749;Q7KYY0|ENSEMBL:ENSP00000274392	PAM Peptidylglycine alpha-amidating monooxygenase	12.1933	19.33	8	2	2	8
IPI00008164.2 -PROT:P48147 :B2RAH7;Q9UM02|ENSEMBL:ENSP00000358106|REFSEQ:NP_002717|H-INV:HIT000041078|VEGA:OTTHUMP00000016916	PREP Prolyl endopeptidase	10.9948	11.35	3	4	4	8
IPI00025255.1 -PROT:O75324 :Q6FGI0|ENSEMBL:ENSP00000329287|REFSEQ:NP_003489|H-INV:HIT000051696|VEGA:OTTHUMP00000081514;OTTHUMP00000115637	SNN Stannin	13.6002	17.39	1	2	2	10
IPI00647163.1 -PROT:Q96EI5-2|ENSEMBL:ENSP00000361712|H-INV:HIT000077103|VEGA:OTTHUMP00000160533	TCEAL4 Isoform 2 of Transcription elongation factor A protein-like 4	1.74426	3.15	1	1	1	1
IPI00472354.1 -PROT:Q8N8H1-1	ZNF321 Isoform 1 of KRAB domain-containing protein ZNF321	69.444	20.37	1	6	6	26
IPI00935752.1	LOC100288033 hypothetical protein XP_002343859	139.48	44.96	4	13	13	60
IPI00217465.5 -PROT:P16403 :A8K4I2|ENSEMBL:ENSP00000339566|REFSEQ:NP_005310|H-INV:HIT000031065|VEGA:OTTHUMP00000017749	HIST1H1C Histone H1.2	27.4414	5.33	2	2	2	12
IPI00064935.5 -PROT:Q96L96 :B4DU37|ENSEMBL:ENSP00000258888|REFSEQ:NP_065829|H-INV:HIT000083775|VEGA:OTTHUMP00000176620;OTTHUMP00000192892	ALPK3 Alpha-protein kinase 3	88.5664	48.67	14	10	10	41
IPI00001617.1 -PROT:Q06945|ENSEMBL:ENSP00000244745|REFSEQ:NP_003098|H-INV:HIT000264907|VEGA:OTTHUMP00000017714	SOX4 Transcription factor SOX-4	2.84553	7.24	1	1	1	1
IPI00646871.3 :B1AK51;B3KRD4|ENSEMBL:ENSP00000367240;ENSP00000367245|VEGA:OTTHUMP00000001140	CHD5 Chromodomain helicase DNA binding protein 5	0	1.92	1	2	2	2
IPI00179408.1 :Q8WYY7|ENSEMBL:ENSP00000294161	TTC9C Tetratricopeptide repeat protein 9C	4.66929	3.1	3	1	2	2
IPI00057620.3 -PROT:A6NC97|ENSEMBL:ENSP00000313280|H-INV:HIT000047457	FAM172B Putative UPF0528 protein FAM172B	514.035	52.13	7	23	38	215
IPI00911004.1 :B4DNP9|ENSEMBL:ENSP00000391471	P4HB cDNA FLJ59939, highly similar to Protein disulfide-isomerase	386.324	45.88	6	19	34	175
IPI00550477.2 -PROT:Q9BRR8 :A8K8Y8;B2RDX4|ENSEMBL:ENSP00000170564|REFSEQ:NP_060495|H-INV:HIT000032610|VEGA:OTTHUMP00000076417	GPATCH1 G patch domain-containing protein 1	2.00802	6.17	1	1	1	1
IPI00005751.1 -PROT:O15270|ENSEMBL:ENSP00000216484|REFSEQ:NP_004854|H-INV:HIT000000243|VEGA:OTTHUMP00000028486	SPTLC2 Serine palmitoyltransferase 2	120.798	38.33	5	12	12	55
IPI00018298.3 -PROT:P09913 :B4DTZ5;Q05DN2;Q8IZ03|ENSEMBL:ENSP00000360891|REFSEQ:NP_001538|H-INV:HIT000051072|VEGA:OTTHUMP00000020058	IFIT2 Interferon-induced protein with tetratricopeptide repeats 2	81.7174	20.49	6	4	6	35
IPI00104050.3 -PROT:Q9Y2W1 :Q05D20;Q6P0P7;Q6PJV4;Q7Z5U1|ENSEMBL:ENSP00000346634|REFSEQ:NP_005110|H-INV:HIT000340469|VEGA:OTTHUMP00000009597	THRAP3 Thyroid hormone receptor-associated protein 3	18.4296	11.97	3	6	6	15
IPI00220827.5 -PROT:P63313 :Q596K9|ENSEMBL:ENSP00000233143|REFSEQ:NP_066926|H-INV:HIT000050220|VEGA:OTTHUMP00000160498	TMSB10 Thymosin beta-10	4.4456	19.05	1	2	2	2
IPI00479616.5 -PROT:Q17RD7-2	SYT16 Isoform 2 of Synaptotagmin-16	3.2405	17.42	2	2	2	7
IPI00023051.2 -PROT:O75443|ENSEMBL:ENSP00000264037;ENSP00000376543|REFSEQ:NP_005413|VEGA:OTTHUMP00000195078	TECTA Alpha-tectorin	126.892	26.24	3	5	5	60
IPI00004413.1 -PROT:O75509 :B3KMB6|ENSEMBL:ENSP00000296861|REFSEQ:NP_055267|H-INV:HIT000252348|VEGA:OTTHUMP00000016561	TNFRSF21 Tumor necrosis factor receptor superfamily member 21	3.70951	4.93	1	1	1	4
IPI00479163.4 -PROT:Q05D60-1 :Q6ZRU6|ENSEMBL:ENSP00000298050|REFSEQ:NP_857596|H-INV:HIT000047846	CCDC67 Isoform 1 of Coiled-coil domain-containing protein 67	1.6811	5.24	2	1	1	1
IPI00936051.2 -PROT:Q96M86-1 :B0I1S4;Q9NSW8|ENSEMBL:ENSP00000254579|REFSEQ:NP_653267|H-INV:HIT000409116	DNHD1 dynein heavy chain domain 1 isoform 1	14.4669	12.87	1	3	3	8
IPI00394808.1 -PROT:Q6PCB8 :B7Z902|ENSEMBL:ENSP00000302289|REFSEQ:NP_940851|H-INV:HIT000259997|VEGA:OTTHUMP00000161812	EMB Embigin	102.626	52.72	9	7	7	45
IPI00935267.1	LOC100287486 hypothetical protein XP_002343202	1.98573	3.56	2	1	1	1
IPI00909321.1 :B4DSM7|ENSEMBL:ENSP00000391002	ZBTB17 cDNA FLJ50647, highly similar to Zinc finger and BTB domain-containing protein 17	15.9754	5.46	1	1	1	6
IPI00027883.2 -PROT:Q9Y2H9 :B4DMN4|ENSEMBL:ENSP00000251472|REFSEQ:NP_055790|H-INV:HIT000000690|VEGA:OTTHUMP00000076897	MAST1 Microtubule-associated serine/threonine-protein kinase 1	17.9438	21.33	1	3	3	9
IPI00807440.1 -PROT:Q9NP74-2	PALMD Isoform 2 of Palmdelphin	2.41834	2.17	1	1	1	1
IPI00022445.1 -PROT:P02775|ENSEMBL:ENSP00000296028|REFSEQ:NP_002695|H-INV:HIT000040491|VEGA:OTTHUMP00000160477	PPBP Platelet basic protein	24.0192	23.61	8	3	4	9
IPI00216461.5 -PROT:P14621 :Q4ZFV7|ENSEMBL:ENSP00000378161|REFSEQ:NP_612457|H-INV:HIT000035740|VEGA:OTTHUMP00000159620	ACYP2 Acylphosphatase-2	49.4098	22.5	46	2	4	25
IPI00456708.5 -PROT:Q8TEP8-1 :B3KSV4;B7ZME9;B7ZMF0;Q9HCK3|ENSEMBL:ENSP00000317156|REFSEQ:NP_115518|H-INV:HIT000056879|VEGA:OTTHUMP00000071751	CEP192 centrosomal protein 192kDa	66.5195	17.42	12	3	5	26
IPI00020230.1 -PROT:O00144 :Q8TAN2|ENSEMBL:ENSP00000345785|REFSEQ:NP_003499|H-INV:HIT000221742|VEGA:OTTHUMP00000160317	FZD9 Frizzled-9	10.9952	8.07	1	1	1	3
IPI00002902.5 -PROT:Q5SY16|ENSEMBL:ENSP00000366934|REFSEQ:NP_078930|H-INV:HIT000016151|VEGA:OTTHUMP00000001049	NOL9 Nucleolar protein 9	8.48625	8.97	1	1	1	3
IPI00006128.1 -PROT:Q92563 :A6NIR4;A8K8G3;B4DFA9|ENSEMBL:ENSP00000321108;ENSP00000362201|REFSEQ:NP_055582|H-INV:HIT000042408|VEGA:OTTHUMP00000019778	SPOCK2 Testican-2	4.02812	19.19	5	3	3	6
IPI00794829.1	ACADS 16 kDa protein	25.7401	19.9	12	2	3	16
IPI00395401.3 -PROT:Q15642-3|ENSEMBL:ENSP00000415493|VEGA:OTTHUMP00000078195;OTTHUMP00000196791	TRIP10 Isoform 3 of Cdc42-interacting protein 4	127.39	27.24	3	13	13	59
IPI00784320.2 -PROT:Q6ZRV2|ENSEMBL:ENSP00000373565;ENSP00000378535|REFSEQ:NP_940890|VEGA:OTTHUMP00000164909;OTTHUMP00000178414	FAM83H Protein FAM83H	22.5151	9.51	3	2	2	11
IPI00434629.2 -PROT:Q9C0D6|ENSEMBL:ENSP00000260008|REFSEQ:NP_203751|H-INV:HIT000001443	FHDC1 FH2 domain-containing protein 1	1.9588	2.61	1	1	1	1
IPI00795199.2 :Q9Y438|ENSEMBL:ENSP00000380001	FAM171A1 Astroprincin	15.1692	2.27	1	2	2	5
IPI00554761.2 -PROT:P05114 :Q3B790;Q6NSG7|ENSEMBL:ENSP00000370125|REFSEQ:NP_004956|H-INV:HIT000276716|VEGA:OTTHUMP00000068966	HMGN1;LOC643790 Non-histone chromosomal protein HMG-14	13.4985	4.96	3	3	3	8
IPI00298281.4 -PROT:P11047 :Q6NVY8|ENSEMBL:ENSP00000258341|REFSEQ:NP_002284|H-INV:HIT000191137|VEGA:OTTHUMP00000033450	LAMC1 Laminin subunit gamma-1	96.8652	45.96	7	11	11	33
IPI00017501.5 -PROT:P59901 :Q32MC4|ENSEMBL:ENSP00000291759|REFSEQ:NP_036408|H-INV:HIT000339309|VEGA:OTTHUMP00000067952;OTTHUMP00000076862	LILRA4 Leukocyte immunoglobulin-like receptor subfamily A member 4	15.6059	14.66	10	1	2	6
IPI00032849.2 -PROT:Q9Y3C1|ENSEMBL:ENSP00000373810|REFSEQ:NP_057475|H-INV:HIT000071688	NOP16 Nucleolar protein 16	2.4386	1.64	1	1	1	1
IPI00297396.5 -PROT:Q8N1G1 :B4DYC5;Q05DB0|ENSEMBL:ENSP00000170168|REFSEQ:NP_065746|H-INV:HIT000000854|VEGA:OTTHUMP00000076478	REXO1 RNA exonuclease 1 homolog	59.2831	26.43	1	5	5	25
IPI00017972.3 -PROT:Q9H7S9-1|ENSEMBL:ENSP00000332325|REFSEQ:NP_079345|H-INV:HIT000007635	ZNF703 Isoform 1 of Zinc finger protein 703	33.0527	43.66	1	6	6	20
IPI00454910.1 -PROT:Q6DT37|ENSEMBL:ENSP00000345133|REFSEQ:NP_059995|H-INV:HIT000255935|VEGA:OTTHUMP00000042866	CDC42BPG Serine/threonine-protein kinase MRCK gamma	1.65694	9.52	1	1	1	4
IPI00061009.4 -PROT:Q96DN5-1|ENSEMBL:ENSP00000287380|REFSEQ:NP_663622|H-INV:HIT000340083|VEGA:OTTHUMP00000178001	WDR67 Isoform 1 of WD repeat-containing protein 67	82.0088	16.67	4	11	11	37
IPI00783781.1 -PROT:Q92621 :A6H8X3;B4DE72;Q4VBX7;Q6DKH1;Q6P486|ENSEMBL:ENSP00000285968|REFSEQ:NP_055950|H-INV:HIT000042360|VEGA:OTTHUMP00000208108	NUP205 Nuclear pore complex protein Nup205	216.559	42.86	7	4	9	102
IPI00910763.2 :B4DSF8|ENSEMBL:ENSP00000410230	CAPRIN1 cDNA FLJ57278	4.50067	11.4	3	3	3	4
IPI00387102.1 :Q9HBR3	GDPD5 Putative uncharacterized protein	68.53	31.25	10	2	4	32
IPI00152566.1 -PROT:Q8TDN2|ENSEMBL:ENSP00000371514|REFSEQ:NP_598004|H-INV:HIT000336734|VEGA:OTTHUMP00000020986	KCNV2 Potassium voltage-gated channel subfamily V member 2	6.07982	3.65	1	1	1	3
IPI00419562.2 -PROT:Q6NT89|REFSEQ:NP_001013664|H-INV:HIT000263375	TRNP1 TMF-regulated nuclear protein 1	31.2568	20.22	1	3	3	11
IPI00065180.3 -PROT:Q96M11|ENSEMBL:ENSP00000348815;ENSP00000376462;ENSP00000414884|REFSEQ:NP_001128265;NP_659451|H-INV:HIT000014091	HYLS1 Hydrolethalus syndrome protein 1	0	1.26	1	1	1	1
IPI00791325.1 -PROT:Q15397 :B2RDG4|ENSEMBL:ENSP00000380982|REFSEQ:NP_055693|H-INV:HIT000385083|VEGA:OTTHUMP00000020987	KIAA0020 Pumilio domain-containing protein KIAA0020	34.9407	6.28	2	4	4	14
IPI00294386.3 -PROT:Q9UBC5 :B2R643;B4DTV4;Q13871|ENSEMBL:ENSP00000300119|REFSEQ:NP_005370|H-INV:HIT000069489|VEGA:OTTHUMP00000168295;OTTHUMP00000195072	MYO1A Myosin-Ia	26.8472	14.19	1	2	2	10
IPI00925214.1	CASP12 31 kDa protein	0	7.42	1	1	1	1
IPI00909969.1 :B4E1C6|ENSEMBL:ENSP00000346821	GPT cDNA FLJ59145, highly similar to Alanine aminotransferase 1	670.645	59.87	1	29	30	259
IPI00902529.1 :B3KRN4|ENSEMBL:ENSP00000405132	HTRA1 cDNA FLJ34625 fis, clone KIDNE2015244, highly similar to Serine protease HTRA1	10.2905	8.23	1	1	1	4
IPI00935890.1	LOC100287115 hypothetical protein XP_002343389	29.8572	28.8	3	4	4	15
IPI00937398.1	LOC100288993 hypothetical protein XP_002342967	3666.35	54.23	13	111	118	1374
IPI00221269.1 -PROT:O14717-6 :B0YJ06;Q5JVT2|ENSEMBL:ENSP00000366996;ENSP00000390611|VEGA:OTTHUMP00000019231	TRDMT1 tRNA aspartic acid methyltransferase 1 variant 5	2.50478	2.67	1	1	1	1
IPI00947462.1 :C9IYY8|ENSEMBL:ENSP00000418771	AKD1 Putative uncharacterized protein AKD1	5.84749	2.39	1	1	1	2
IPI00930239.1	LOC100129162 similar to hCG1644578	8.86791	5.87	4	2	2	4
IPI00007277.2 -PROT:Q9Y608-1|ENSEMBL:ENSP00000338727;ENSP00000392217|REFSEQ:NP_006300|H-INV:HIT000069903|VEGA:OTTHUMP00000161359;OTTHUMP00000170630	LRRFIP2 Isoform 1 of Leucine-rich repeat flightless-interacting protein 2	2.20875	1.59	1	1	1	1
IPI00106495.1 -PROT:Q9BPX3 :Q6NUR1|ENSEMBL:ENSP00000251496|REFSEQ:NP_071741|H-INV:HIT000077677|VEGA:OTTHUMP00000158674	NCAPG Condensin complex subunit 3	15.9579	18.41	1	2	3	5
IPI00952839.1 :C9IZ75|ENSEMBL:ENSP00000399070|VEGA:OTTHUMP00000204281	NCKAP5 Putative uncharacterized protein ENSP00000399070	182.504	53.17	15	2	8	78
IPI00169217.2 -PROT:Q8NH90|ENSEMBL:ENSP00000322784|REFSEQ:NP_001005323|H-INV:HIT000383195	OR5AK2 Similar to Olfactory receptor MOR203-2	8.29801	1.04	2	1	1	3
IPI00797163.1	P4HTM 20 kDa protein	11.0566	13.89	1	1	1	3
IPI00455618.1 -PROT:Q6EIG7|ENSEMBL:ENSP00000371505|REFSEQ:NP_001007034|H-INV:HIT000251730	CLEC6A C-type lectin domain family 6 member A	1.67608	0.31	1	1	1	1
IPI00514893.3 -PROT:Q86T65|ENSEMBL:ENSP00000274867;ENSP00000381876|REFSEQ:NP_056160|H-INV:HIT000000087|VEGA:OTTHUMP00000016351;OTTHUMP00000180661	DAAM2 Disheveled-associated activator of morphogenesis 2	2.18095	2.51	2	1	1	2
IPI00000206.1 -PROT:Q9BXC1|ENSEMBL:ENSP00000276077|REFSEQ:NP_115942|H-INV:HIT000078107|VEGA:OTTHUMP00000023600	GPR174 Probable G-protein coupled receptor 174	131.331	31.18	2	10	10	94
IPI00002580.2 -PROT:O00443 :B4DG55;B4DRX6;B4E2G4|ENSEMBL:ENSP00000265970|REFSEQ:NP_002636|H-INV:HIT000325770|VEGA:OTTHUMP00000196155	PIK3C2A Phosphatidylinositol-4-phosphate 3-kinase C2 domain-containing alpha polypeptide	6.13483	2.44	1	1	1	3
IPI00028089.2 -PROT:P57796-1|ENSEMBL:ENSP00000324960|REFSEQ:NP_660201	CABP4 Isoform 1 of Calcium-binding protein 4	629.722	73.88	7	14	20	231
IPI00003834.4 -PROT:Q86VR8|ENSEMBL:ENSP00000400223|REFSEQ:NP_055159|H-INV:HIT000053354	FJX1 Four-jointed box protein 1	3.97669	10.9	6	2	2	2
IPI00030834.2 -PROT:Q14416 :A8K1R9;B0AZM5;B0M0K7|ENSEMBL:ENSP00000378492|REFSEQ:NP_000830|H-INV:HIT000333641|VEGA:OTTHUMP00000171386;OTTHUMP00000210984	GRM2 Metabotropic glutamate receptor 2	505.309	44.03	9	18	29	187
IPI00936366.1	LOC100287025;LOC100292328 hypothetical protein XP_002344222	3869.08	71.2	36	9	30	1491
IPI00938089.1	LOC143666;LOC100291538;LOC100288751 hypothetical protein XP_002343086	18.4876	15.33	1	2	2	8
IPI00216345.2 -PROT:Q8WUT4 :Q6ZMD1|ENSEMBL:ENSP00000368135|REFSEQ:NP_689824|H-INV:HIT000040305|VEGA:OTTHUMP00000030221	LRRN4 Leucine-rich repeat neuronal protein 4	33.8452	24.81	1	4	4	16
IPI00004407.1 -PROT:Q9Y3P8|ENSEMBL:ENSP00000259608|REFSEQ:NP_055265|H-INV:HIT000244378|VEGA:OTTHUMP00000021333	SIT1 Signaling threshold-regulating transmembrane adapter 1	254.737	17.83	4	26	27	120
IPI00306505.2 -PROT:O43609|ENSEMBL:ENSP00000343785;ENSP00000377871|REFSEQ:NP_005832;NP_955359|H-INV:HIT000250954|VEGA:OTTHUMP00000164086	SPRY1 Protein sprouty homolog 1	8.27431	4.46	1	1	1	3
IPI00925168.1 :C9J7X8|ENSEMBL:ENSP00000406259|VEGA:OTTHUMP00000207120	SRGAP3 Putative uncharacterized protein SRGAP3	43.0439	32.58	2	7	7	15
IPI00410013.3 -PROT:Q8IXZ2-1|ENSEMBL:ENSP00000262577|REFSEQ:NP_055932|H-INV:HIT000052060|VEGA:OTTHUMP00000178389	ZC3H3 Isoform 1 of Zinc finger CCCH domain-containing protein 3	23.8917	42	1	2	2	8
IPI00178714.2 -PROT:O96013-2	PAK4 Isoform 2 of Serine/threonine-protein kinase PAK 4	40.564	16.9	1	4	4	17
IPI00894067.1 :C9JDV7|ENSEMBL:ENSP00000415425|VEGA:OTTHUMP00000199699	THOC5 Putative uncharacterized protein THOC5	126.473	15.58	4	12	12	47
IPI00065223.6 -PROT:Q3SY00-1|REFSEQ:NP_689975	TSGA10IP Isoform 1 of Testis-specific protein 10-interacting protein	16.5936	12.76	3	4	4	7
IPI00152043.2	C12orf75 Conserved hypothetical protein	5.20437	0.81	1	2	2	2
IPI00007047.1 -PROT:P05109|ENSEMBL:ENSP00000357721;ENSP00000357722|REFSEQ:NP_002955|H-INV:HIT000321168|VEGA:OTTHUMP00000015329;OTTHUMP00000015330	S100A8 Protein S100-A8	45.3098	16.35	7	9	9	23
IPI00002938.1 -PROT:Q9ULW3|ENSEMBL:ENSP00000274849|REFSEQ:NP_037507|H-INV:HIT000296938|VEGA:OTTHUMP00000017935	ABT1 Activator of basal transcription 1	24.2095	19.67	2	4	4	11
IPI00385943.2 :B5MEB1|ENSEMBL:ENSP00000347215	PHIP Putative uncharacterized protein PHIP	0	7.07	1	1	1	1
IPI00028448.1 -PROT:O60242 :A8K0Y1;B7Z1K0;B7Z356;B7ZA59|ENSEMBL:ENSP00000238918;ENSP00000359630|REFSEQ:NP_001695|H-INV:HIT000000267|VEGA:OTTHUMP00000016691	BAI3 Brain-specific angiogenesis inhibitor 3	11.466	8.38	1	3	3	3
IPI00031758.3 -PROT:Q9Y259-1 :A0PJM6;B7Z756|ENSEMBL:ENSP00000384400|REFSEQ:NP_005189|VEGA:OTTHUMP00000028590;OTTHUMP00000196839	CHKB Isoform 1 of Choline/ethanolamine kinase	3.27344	2.33	1	1	1	1
IPI00240345.3 -PROT:Q86T13|ENSEMBL:ENSP00000353013|REFSEQ:NP_778230|H-INV:HIT000266974|VEGA:OTTHUMP00000027984;OTTHUMP00000178873	CLEC14A C-type lectin domain family 14 member A	29.3453	16.92	2	2	3	10
IPI00007632.2 -PROT:P48058|ENSEMBL:ENSP00000282499|REFSEQ:NP_000820|H-INV:HIT000218333	GRIA4 Glutamate receptor 4	4.43462	9.62	1	1	1	3
IPI00954540.1 :Q8NBE1	KIAA1984 cDNA FLJ33364 fis, clone BRACE2005448	155.504	45.31	1	7	7	85
IPI00514143.2	KIAA1984 Protein	11.049	8.91	2	1	1	6
IPI00217975.4 -PROT:P20700 :B4DZT3|ENSEMBL:ENSP00000261366|REFSEQ:NP_005564|H-INV:HIT000195594|VEGA:OTTHUMP00000159218	LMNB1 Lamin-B1	15.571	2.13	2	3	3	6
IPI00872870.3 -PROT:A8MVX0|ENSEMBL:ENSP00000381780;ENSP00000387020|REFSEQ:NP_001138923|VEGA:OTTHUMP00000204068	LOC100271715 DH and coiled-coil domain-containing protein ENSP00000381780	76.1227	21.63	10	13	13	26
IPI00887636.1 -PROT:A4D1F6-1|ENSEMBL:ENSP00000405987;ENSP00000411568|REFSEQ:NP_001155000|VEGA:OTTHUMP00000208799	LOC401387 Isoform 1 of Leucine-rich repeat and death domain-containing protein LOC401387	26.7005	21	2	6	6	10
IPI00514622.2 -PROT:O60518 :B4DTX6;B4E340|ENSEMBL:ENSP00000259569|REFSEQ:NP_036548|H-INV:HIT000054220|VEGA:OTTHUMP00000021039	RANBP6 Ran-binding protein 6	0	2.06	2	1	1	1
IPI00384256.2 -PROT:Q86UU9-4|ENSEMBL:ENSP00000340461|REFSEQ:NP_001070973	TAC4 Isoform 4 of Tachykinin-4	0	6.8	2	1	1	1
IPI00479523.6 -PROT:O75962-2 :B4E3M5|H-INV:HIT000219811	TRIO Isoform 2 of Triple functional domain protein	91.9205	23.82	3	13	13	38
IPI00295387.5 -PROT:Q8IUI8 :B4DJU5|ENSEMBL:ENSP00000318804|REFSEQ:NP_057070|H-INV:HIT000050831|VEGA:OTTHUMP00000181056	CRLF3 Cytokine receptor-like factor 3	0	2.59	1	1	1	2
IPI00024802.1 -PROT:O14981 :B4E0W6;Q05C17;Q2M1V9;Q59HB6;Q6PI32;Q8N6J1|ENSEMBL:ENSP00000265990|REFSEQ:NP_003963|H-INV:HIT000243826|VEGA:OTTHUMP00000020093	BTAF1 TATA-binding protein-associated factor 172	9.56642	5.45	4	2	2	3
IPI00216363.1 -PROT:Q99062-2|ENSEMBL:ENSP00000345013;ENSP00000402978|REFSEQ:NP_724780	CSF3R Isoform 2 of Granulocyte colony-stimulating factor receptor	3.29046	7.02	1	1	1	1
IPI00026317.3 -PROT:O95365|ENSEMBL:ENSP00000323670|REFSEQ:NP_056982|H-INV:HIT000386964|VEGA:OTTHUMP00000076483;OTTHUMP00000076484	ZBTB7A Zinc finger and BTB domain-containing protein 7A	15.3765	18.63	1	3	3	9
IPI00017250.4 -PROT:Q9BWX5 :Q86VU4|ENSEMBL:ENSP00000252997;ENSP00000359576|REFSEQ:NP_536721|H-INV:HIT000387646|VEGA:OTTHUMP00000031490	GATA5 Transcription factor GATA-5	32.3312	20.28	7	3	5	15
IPI00220484.3 -PROT:O00479 :B2R4I6|ENSEMBL:ENSP00000327691;ENSP00000366798|REFSEQ:NP_006344|H-INV:HIT000292199|VEGA:OTTHUMP00000016171	HMGN4 High mobility group nucleosome-binding domain-containing protein 4	13.8038	6.56	1	3	3	7
IPI00418471.6 -PROT:P08670 :B0YJC4;B0YJC5;B3KRK8;Q53HU8|ENSEMBL:ENSP00000224237|REFSEQ:NP_003371|H-INV:HIT000262376|VEGA:OTTHUMP00000019224	VIM Vimentin	34.7611	20	2	4	4	16
IPI00167818.3 -PROT:Q8N9U9|H-INV:HIT000018372	CXorf18 Putative uncharacterized protein CXorf18	6.98628	3.14	1	1	1	3
IPI00027778.3 -PROT:Q9BQG2 :B4E1W3|ENSEMBL:ENSP00000230792|REFSEQ:NP_113626|H-INV:HIT000052507|VEGA:OTTHUMP00000158933	NUDT12 Peroxisomal NADH pyrophosphatase NUDT12	57.4061	15.53	1	3	3	26
IPI00940414.1 :B3KW58|VEGA:OTTHUMP00000175703	CCNDBP1 cDNA FLJ42199 fis, clone THYMU2034374, highly similar to Homo sapiens cyclin D-type binding-protein 1 (CCNDBP1), transcript variant 2, mRNA	0	1.61	1	1	1	1
IPI00442154.2 -PROT:Q6ZMV7|ENSEMBL:ENSP00000348936;ENSP00000418214|REFSEQ:NP_001004316|H-INV:HIT000249761	LEKR1 leucine, glutamate and lysine rich 1	3.92488	4.91	1	1	1	2
IPI00645206.2 -PROT:O14917-1|ENSEMBL:ENSP00000367151|REFSEQ:NP_001035519|H-INV:HIT000091518|VEGA:OTTHUMP00000018476	PCDH17 Isoform 1 of Protocadherin-17	44.7301	17.39	46	1	3	21
IPI00027462.1 -PROT:P06702 :B2R4M6|ENSEMBL:ENSP00000357727|REFSEQ:NP_002956|H-INV:HIT000321167|VEGA:OTTHUMP00000015331	S100A9 Protein S100-A9	2.46801	4.47	1	1	1	1
IPI00935289.1	LOC100287774 hypothetical protein XP_002342517	4.19942	1.66	1	1	1	2
IPI00386284.5 -PROT:Q8NG84|ENSEMBL:ENSP00000334794;ENSP00000355436|REFSEQ:NP_001004491|H-INV:HIT000391511|VEGA:OTTHUMP00000038053	OR2AK2 Olfactory receptor 2AK2	8.32317	15.18	1	2	2	3
IPI00178150.5 -PROT:O95239-1 :B3KNC0;Q59HG1|ENSEMBL:ENSP00000363524|REFSEQ:NP_036442|VEGA:OTTHUMP00000023473	KIF4A Isoform 1 of Chromosome-associated kinesin KIF4A	1.7468	5.42	4	1	1	1
IPI00796887.1 -PROT:Q14929|ENSEMBL:ENSP00000378792|REFSEQ:NP_919301|VEGA:OTTHUMP00000161692	ZNF169 Zinc finger protein 169	27.6899	9.96	1	3	3	11
IPI00856092.1	NUP188 4 kDa protein	33.2501	17.26	3	3	3	12
IPI00152503.1 -PROT:Q8TDB6-1|ENSEMBL:ENSP00000296161|REFSEQ:NP_612144|H-INV:HIT000028510|VEGA:OTTHUMP00000172447	DTX3L Isoform 1 of E3 ubiquitin-protein ligase DTX3L	22.1394	42.96	1	3	3	8
IPI00376394.4 -PROT:Q6ZRP7 :B3KY64|ENSEMBL:ENSP00000351536|REFSEQ:NP_859052|H-INV:HIT000098690|VEGA:OTTHUMP00000022565	QSOX2 Sulfhydryl oxidase 2	18.6949	11.38	1	2	2	8
IPI00018882.1 -PROT:Q15669 :Q6ICP4|ENSEMBL:ENSP00000371219|REFSEQ:NP_004301|H-INV:HIT000286196|VEGA:OTTHUMP00000125213	RHOH Rho-related GTP-binding protein RhoH	29.7063	22.43	2	6	6	18
IPI00215794.4 -PROT:Q9H324|ENSEMBL:ENSP00000270328|REFSEQ:NP_112219|H-INV:HIT000072226|VEGA:OTTHUMP00000076072	ADAMTS10 A disintegrin and metalloproteinase with thrombospondin motifs 10	14.5702	14.44	2	3	3	6
IPI00935889.1	LOC100286940;LOC100290879 hypothetical protein XP_002343317	6.51861	12.69	1	2	2	4
IPI00742831.3 -PROT:Q05BV3-3 :A6NIN2;B9EK59|ENSEMBL:ENSP00000370039|REFSEQ:NP_899243|H-INV:HIT000047959|VEGA:OTTHUMP00000028243	EML5 Isoform 3 of Echinoderm microtubule-associated protein-like 5	6.29511	10	1	1	1	2
IPI00926386.1 :C9JCT4|ENSEMBL:ENSP00000403582|VEGA:OTTHUMP00000206471	RNF25 Putative uncharacterized protein RNF25	212.634	39.21	4	13	17	118
IPI00937692.1	LOC100288439 hypothetical protein XP_002343141	5.4187	9.32	1	1	1	2
IPI00012480.3 :Q9BZ74|H-INV:HIT000077785|VEGA:OTTHUMP00000167206	RACGAP1P FKSG42	26.9373	4.59	2	1	1	10
IPI00418194.3 -PROT:Q9HCH5-10|ENSEMBL:ENSP00000352065	SYTL2 Isoform 10 of Synaptotagmin-like protein 2	2.35746	9.68	1	1	1	1
IPI00000602.3 :Q9P0C7|ENSEMBL:ENSP00000269290|H-INV:HIT000072102	- HSPC254 (Fragment)	2.25617	2.02	1	1	1	1
IPI00015650.1 :Q9NXD8|ENSEMBL:ENSP00000394451|H-INV:HIT000002788|VEGA:OTTHUMP00000025543	- Putative uncharacterized protein FLJ20306	70.7722	18.47	20	6	6	30
IPI00397015.2 -PROT:Q5TGY3|ENSEMBL:ENSP00000247087;ENSP00000363123|REFSEQ:NP_001025053|H-INV:HIT000261643|VEGA:OTTHUMP00000003476	AHDC1 A.T hook DNA-binding motif-containing protein 1	23.5327	16.29	1	3	3	8
IPI00646424.3 -PROT:Q8IZ83-2|ENSEMBL:ENSP00000398675|VEGA:OTTHUMP00000077539	ALDH16A1 Isoform 2 of Aldehyde dehydrogenase family 16 member A1	21.3118	23.26	1	2	2	9
IPI00554656.1 :Q5CZ70|ENSEMBL:ENSP00000410150	DGCR2 Putative uncharacterized protein DKFZp686I1730	161.923	32.35	3	18	18	67
IPI00952618.1	FRMPD4 192 kDa protein	7.51761	3.22	2	3	3	3
IPI00008224.1 -PROT:P48167|ENSEMBL:ENSP00000264428|REFSEQ:NP_000815;NP_001159532|H-INV:HIT000041644	GLRB Glycine receptor subunit beta	2.41503	1.41	1	1	1	1
IPI00398900.2 -PROT:A2RU54|ENSEMBL:ENSP00000341108|REFSEQ:NP_005510|H-INV:HIT000390811|VEGA:OTTHUMP00000020683	HMX2 Homeobox protein HMX2	2.49115	7.55	2	2	2	2
IPI00026102.1 -PROT:P22301 :B3VI66;Q5VUT4;Q6FGS9;Q6FGW4;Q6LBF4;Q71UZ1;Q9BXR7|ENSEMBL:ENSP00000412237|REFSEQ:NP_000563|H-INV:HIT000195829|VEGA:OTTHUMP00000034567	IL10 Interleukin-10	21.5097	19.41	5	3	5	17
IPI00152196.3 -PROT:Q8TBE9|ENSEMBL:ENSP00000302441|REFSEQ:NP_689880|H-INV:HIT000028028|VEGA:OTTHUMP00000030503	NANP N-acylneuraminate-9-phosphatase	2.05754	8	2	1	1	1
IPI00291755.6 -PROT:Q8TEM1-1|ENSEMBL:ENSP00000254508|REFSEQ:NP_079199|VEGA:OTTHUMP00000170309;OTTHUMP00000208000	NUP210 Isoform 1 of Nuclear pore membrane glycoprotein 210	6.71364	2.12	1	1	1	3
IPI00374189.1 -PROT:Q6BEB4|ENSEMBL:ENSP00000364430|REFSEQ:NP_001003845|H-INV:HIT000242120|VEGA:OTTHUMP00000204954	SP5 Transcription factor Sp5	6.84259	4.83	1	1	1	3
IPI00094507.1 -PROT:P68543|ENSEMBL:ENSP00000312107;ENSP00000385525|REFSEQ:NP_859064|H-INV:HIT000334460|VEGA:OTTHUMP00000155152;OTTHUMP00000200716	UBXN2A UBX domain-containing protein 2A	8.8227	5.49	1	2	2	5
IPI00007074.5 -PROT:P54577|ENSEMBL:ENSP00000362576|REFSEQ:NP_003671|H-INV:HIT000045086|VEGA:OTTHUMP00000004027	YARS Tyrosyl-tRNA synthetase, cytoplasmic	23.1254	9.14	2	1	3	9
IPI00929175.1	DNM1 Similar to Colon cancer-associated antigen AgSK1-2HT-ECS	38.3904	11.31	2	3	3	17
IPI00878325.2 :B0QZ08|ENSEMBL:ENSP00000397501;ENSP00000397523|VEGA:OTTHUMP00000197290	GRAMD4 Death-inducing-protein	10.667	2.96	1	3	3	7
IPI00375294.3 -PROT:P25391 :B3KRN6;Q6P6D3;Q7Z5W6|ENSEMBL:ENSP00000374309|REFSEQ:NP_005550|H-INV:HIT000322237|VEGA:OTTHUMP00000072012;OTTHUMP00000164711	LAMA1 Laminin subunit alpha-1	7.85033	16.29	3	2	2	4
IPI00432363.1 -PROT:Q96PK2 :B1ALC5|ENSEMBL:ENSP00000289893|REFSEQ:NP_149033|H-INV:HIT000077229|VEGA:OTTHUMP00000009303	MACF1 Microtubule-actin cross-linking factor 1, isoform 4	43.8326	26.37	1	8	8	19
IPI00022048.8 -PROT:Q9P2B2 :A4QPA1;Q1WWL2;Q4QQP8;Q5VVU9;Q9H3U3|ENSEMBL:ENSP00000376899|REFSEQ:NP_065173|H-INV:HIT000001151|VEGA:OTTHUMP00000013816	PTGFRN Prostaglandin F2 receptor negative regulator	4.81012	4.21	1	1	1	2
IPI00029278.2 -PROT:P08588|ENSEMBL:ENSP00000358301|REFSEQ:NP_000675|H-INV:HIT000191120|VEGA:OTTHUMP00000020519	ADRB1 Beta-1 adrenergic receptor	155.133	23.91	5	17	18	76
IPI00514438.1 :Q5SPY9|ENSEMBL:ENSP00000360659|VEGA:OTTHUMP00000022637	NPDC1 Neural proliferation, differentiation and control, 1	79.7912	43.14	2	12	12	38
IPI00455328.2 -PROT:Q6IEE8|ENSEMBL:ENSP00000389348	SLFN12L Schlafen family member 12-like	4.16399	5.52	2	1	1	2
IPI00436172.1 :Q71SA9	GPR107 GCDRP	14.5846	7	2	3	3	10
IPI00072644.8 -PROT:A5D8V7 :B3KPH7;B4DG09;B4DXT0;B7ZMB9|ENSEMBL:ENSP00000348757|REFSEQ:NP_659482|H-INV:HIT000094227|VEGA:OTTHUMP00000077578	CCDC151 Coiled-coil domain-containing protein 151	13.9468	15.57	8	4	5	10
IPI00883950.1 :Q8TB01|ENSEMBL:ENSP00000258512	CKAP4 Similar to cytoskeleton-associated protein 4 (Fragment)	16.3553	14.56	1	1	1	6
IPI00024163.1 -PROT:O14802 :B7Z6H4;Q7Z755;Q8TCW2;Q8TCW3;Q8TCW4|ENSEMBL:ENSP00000361446|REFSEQ:NP_008986|H-INV:HIT000062572|VEGA:OTTHUMP00000019920	POLR3A DNA-directed RNA polymerase III subunit RPC1	195.882	68.42	2	8	8	89
IPI00003909.1 -PROT:P11169 :B7Z5A7;B7Z966|ENSEMBL:ENSP00000075120|REFSEQ:NP_008862|H-INV:HIT000194741|VEGA:OTTHUMP00000165065;OTTHUMP00000166485	SLC2A3 Solute carrier family 2, facilitated glucose transporter member 3	47.1652	16.67	1	2	2	23
IPI00921800.1 :B7Z981	- cDNA FLJ55425, highly similar to Homo sapiens AT rich interactive domain 5A (MRF1-like) (ARID5A), transcript variant 1, mRNA	6.83694	2.65	6	1	1	3
IPI00012918.5 -PROT:Q03989|ENSEMBL:ENSP00000350078|REFSEQ:NP_997646|H-INV:HIT000196008|VEGA:OTTHUMP00000207481	ARID5A AT-rich interactive domain-containing protein 5A	44.0058	20.34	1	3	3	19
IPI00154829.3 -PROT:Q6IMN6-9|ENSEMBL:ENSP00000415407	CAPRIN2 Isoform 9 of Caprin-2	50.2257	22.73	2	3	3	20
IPI00925249.1 :C9JZ73|ENSEMBL:ENSP00000399782|VEGA:OTTHUMP00000207505	TTLL3 Putative uncharacterized protein TTLL3	31.7509	9.74	1	4	4	15
IPI00298057.2 -PROT:O60437|ENSEMBL:ENSP00000340510|REFSEQ:NP_002696|H-INV:HIT000061654|VEGA:OTTHUMP00000081390;OTTHUMP00000159922	PPL Periplakin	21.4425	7.81	4	3	3	11
IPI00027463.1 -PROT:P06703 :B2R577|ENSEMBL:ENSP00000357708;ENSP00000357709|REFSEQ:NP_055439|H-INV:HIT000034143|VEGA:OTTHUMP00000015472;OTTHUMP00000015473	S100A6 Protein S100-A6	52.808	25.11	2	5	5	24
IPI00783396.1 :Q13038|H-INV:HIT000218438	ABCA2 ATP-binding cassette protein (Fragment)	22.9223	15.29	1	4	4	11
IPI00888165.2 -PROT:P0C857	PMS2L12 Putative postmeiotic segregation increased 2-like protein 12	92.2698	41.63	11	12	12	43
IPI00031697.1 -PROT:Q9BVC6 :B2R9T9|ENSEMBL:ENSP00000227525|REFSEQ:NP_076997|H-INV:HIT000030310	TMEM109 Transmembrane protein 109	2.21354	5.99	1	1	1	1
IPI00216332.2 :B4DUQ0|ENSEMBL:ENSP00000404930	APCDD1 cDNA FLJ56398, highly similar to Protein APCDD1	8.92036	13.38	3	2	2	5
IPI00011229.1 -PROT:P07339|ENSEMBL:ENSP00000236671;ENSP00000384947|REFSEQ:NP_001900|H-INV:HIT000292605|VEGA:OTTHUMP00000042282	CTSD Cathepsin D	26.2367	8.05	10	2	2	14
IPI00328215.2 -PROT:Q8WWZ8-1|ENSEMBL:ENSP00000333900|REFSEQ:NP_689848|H-INV:HIT000021290|VEGA:OTTHUMP00000019791	OIT3 Isoform 1 of Oncoprotein-induced transcript 3 protein	2.61551	1.45	1	2	2	2
IPI00004445.1 -PROT:Q9NY99|ENSEMBL:ENSP00000311837|REFSEQ:NP_061841|H-INV:HIT000243992|VEGA:OTTHUMP00000199935	SNTG2 Gamma-2-syntrophin	44.2527	20.21	2	4	4	14
IPI00011454.1 -PROT:Q14697-2 :B4DZ53|ENSEMBL:ENSP00000340466|REFSEQ:NP_938149|H-INV:HIT000071272	GANAB Isoform 2 of Neutral alpha-glucosidase AB	22.2359	14.4	1	4	4	9
IPI00789618.2 -PROT:Q8N4P3-1|ENSEMBL:ENSP00000377814|VEGA:OTTHUMP00000176772;OTTHUMP00000180561	HDDC3 Isoform 1 of HD domain-containing protein 3	6.39659	8.62	1	2	2	4
IPI00007732.1 -PROT:Q9UL17 :Q53EK5|ENSEMBL:ENSP00000177694|REFSEQ:NP_037483|H-INV:HIT000068379|VEGA:OTTHUMP00000181583	TBX21 T-box transcription factor TBX21	33.1226	16.06	6	4	4	13
IPI00915818.1 :C9JYF1|ENSEMBL:ENSP00000413393|VEGA:OTTHUMP00000203641	SLC20A1 Putative uncharacterized protein SLC20A1	4.87468	16.35	1	1	1	1
IPI00384219.1 :Q86UH9	- Gag protein	401.922	35.71	4	19	19	200
IPI00910365.1 :B4DXP7;Q7Z777|ENSEMBL:ENSP00000407296	CLPB cDNA FLJ53237, highly similar to Caseinolytic peptidase B protein	10.168	3.09	1	2	2	3
IPI00893522.1 :B4DJV1|VEGA:OTTHUMP00000024774	NXPH1 HCG2009575, isoform CRA_b	9.85727	8.55	1	1	1	6
IPI00303476.1 -PROT:P06576 :Q0QEN7|ENSEMBL:ENSP00000262030|REFSEQ:NP_001677|H-INV:HIT000279396|VEGA:OTTHUMP00000168049	ATP5B ATP synthase subunit beta, mitochondrial	8.21569	3.04	1	1	1	3
IPI00022744.5 -PROT:P55060-1 :B4DUC5|ENSEMBL:ENSP00000262982|REFSEQ:NP_001307|H-INV:HIT000339409|VEGA:OTTHUMP00000043373	CSE1L Isoform 1 of Exportin-2	1.98805	4.93	3	3	3	4
IPI00065454.4 -PROT:Q6ZWH5-1|ENSEMBL:ENSP00000379876	NEK10 Isoform 1 of Serine/threonine-protein kinase Nek10	43.9085	41	3	4	4	26
IPI00654754.1 :Q49A90	UBB;UBC;RPS27A RPS27A protein	18.6206	16.1	2	1	2	10
IPI00298994.6 -PROT:Q9Y490 :Q5TCU6|ENSEMBL:ENSP00000316029|REFSEQ:NP_006280|H-INV:HIT000000744|VEGA:OTTHUMP00000021350	TLN1 Talin-1	0	1.39	2	1	1	1
IPI00935826.1	LOC100289983;LOC100288706;LOC100293384 hypothetical protein XP_002343233	9.28115	12.74	8	2	2	4
IPI00410572.4 -PROT:Q6ZN54-1|ENSEMBL:ENSP00000268676;ENSP00000387715|REFSEQ:NP_997397|H-INV:HIT000019906|VEGA:OTTHUMP00000080564;OTTHUMP00000176849	DEF8 Isoform 1 of Differentially expressed in FDCP 8 homolog	0	0.94	1	1	1	1
IPI00018842.2 -PROT:Q15651-1 :Q5HYD3|ENSEMBL:ENSP00000341267|REFSEQ:NP_004233|H-INV:HIT000083743|VEGA:OTTHUMP00000016772	HMGN3 Isoform 1 of High mobility group nucleosome-binding domain-containing protein 3	0	1.83	1	1	1	1
IPI00798360.1	SARNP 18 kDa protein	26.4036	9.7	2	5	5	9
IPI00854845.2 -PROT:Q7Z2Y8|H-INV:HIT000055100	GVIN1 Interferon-induced very large GTPase 1	1.77232	7.95	1	1	1	1
IPI00917805.1 :C9J515|ENSEMBL:ENSP00000398307|VEGA:OTTHUMP00000203162	TMEM67 Putative uncharacterized protein TMEM67	13.2833	6.58	2	4	4	7
IPI00008711.3 -PROT:O76024 :B4DJ99|ENSEMBL:ENSP00000226760|REFSEQ:NP_001139325;NP_005996|H-INV:HIT000326067|VEGA:OTTHUMP00000115499	WFS1 Wolframin	2.7141	0.71	1	1	1	1
IPI00930226.1 :B4E3A4	ACTG1 cDNA FLJ57283, highly similar to Actin, cytoplasmic 2	52.6246	15.23	7	4	4	21
IPI00887704.3 -PROT:B2RXF5|ENSEMBL:ENSP00000409107|REFSEQ:NP_001131073|H-INV:HIT000044876	ZBTB42 Zinc finger and BTB domain-containing protein 42	36.2171	30.74	2	5	7	20
IPI00003269.1 -PROT:Q562R1 :B2RPJ1|ENSEMBL:ENSP00000416706|REFSEQ:NP_001017992|H-INV:HIT000057151	ACTBL2 Beta-actin-like protein 2	30.6061	9.84	8	2	3	10
IPI00893078.1 :B5MCY1|ENSEMBL:ENSP00000384376;ENSP00000416084|REFSEQ:XP_001717396|VEGA:OTTHUMP00000200558	LOC100129278 similar to tudor domain containing 1	12.5548	4.27	1	1	1	3
IPI00025039.1 -PROT:P22087 :B4DLD4;Q96BS4|ENSEMBL:ENSP00000221801|REFSEQ:NP_001427|H-INV:HIT000038585|VEGA:OTTHUMP00000076485	FBL rRNA 2_-O-methyltransferase fibrillarin	30.4311	11.21	2	3	3	8
IPI00445111.3	LOC100130930 Conserved hypothetical protein	4.25634	5.15	2	2	2	2
IPI00017704.3 -PROT:Q14019|ENSEMBL:ENSP00000262428|REFSEQ:NP_066972|H-INV:HIT000297977|VEGA:OTTHUMP00000080376;OTTHUMP00000174986	COTL1 Coactosin-like protein	0	0.84	1	1	1	1
IPI00936601.1	LOC100287267;LOC100290436 hypothetical protein XP_002343446	32.1181	27.72	1	4	4	17
IPI00297617.5 -PROT:O60346|ENSEMBL:ENSP00000262719|VEGA:OTTHUMP00000073657;OTTHUMP00000198060	PHLPP1 PH domain leucine-rich repeat-containing protein phosphatase 1	4.01215	20	1	1	1	1
IPI00020428.1 -PROT:P35713|ENSEMBL:ENSP00000341815|REFSEQ:NP_060889|H-INV:HIT000386594|VEGA:OTTHUMP00000031624	SOX18 Transcription factor SOX-18	33.7335	11.87	31	1	2	15
IPI00445332.1 -PROT:Q2TAZ0-5	ATG2A Isoform 4 of Autophagy-related protein 2 homolog A	7.96835	13.11	2	3	3	6
IPI00297191.2 -PROT:O60244 :A8KAK5|ENSEMBL:ENSP00000323720|REFSEQ:NP_004220|H-INV:HIT000390729|VEGA:OTTHUMP00000025778	MED14 Mediator of RNA polymerase II transcription subunit 14	2.84297	5.49	2	1	1	1
IPI00944521.1 :B2R6Y1	H3F3B;LOC440926;LOC644914;H3F3A Histone H3	11.7387	3.49	3	1	1	5
IPI00059444.1 -PROT:Q96AH8|REFSEQ:NP_001157994;NP_796377|H-INV:HIT000084380	RAB7B;CEP63 Ras-related protein Rab-7b	10.5505	10.36	12	2	2	7
IPI00168282.2 -PROT:P59047|ENSEMBL:ENSP00000375063|REFSEQ:NP_703148|H-INV:HIT000083931|VEGA:OTTHUMP00000077512;OTTHUMP00000195023	NLRP5 NACHT, LRR and PYD domains-containing protein 5	126.79	37.74	7	12	12	50
IPI00301961.4 -PROT:P29120 :A1L3V6;B7Z8T7;Q59H85|ENSEMBL:ENSP00000308024|REFSEQ:NP_000430|H-INV:HIT000196794|VEGA:OTTHUMP00000151175	PCSK1 Neuroendocrine convertase 1	41.4565	11.67	2	3	3	16
IPI00922693.1 :B7Z6P1	- cDNA FLJ53662, highly similar to Actin, alpha skeletal muscle	7.1585	3.69	1	1	1	3
IPI00954527.1 :Q13707	ACTA2 ACTA2 protein (Fragment)	2.57953	3.3	1	1	1	2
IPI00930343.1 :A8K3K1	ACTC1 cDNA FLJ78096, highly similar to Homo sapiens actin, alpha, cardiac muscle (ACTC), mRNA	2.81108	4.92	2	1	1	1
IPI00455457.4 :Q5TEC6|ENSEMBL:ENSP00000358175;ENSP00000376675|VEGA:OTTHUMP00000038569	- Histone H3	12.0608	15.87	1	2	2	8
IPI00021107.7 -PROT:O75191 :B3KM56;B4DDT2|ENSEMBL:ENSP00000207870|REFSEQ:NP_005099|H-INV:HIT000282615|VEGA:OTTHUMP00000161968;OTTHUMP00000170682	XYLB Xylulose kinase	18.83	13.13	4	2	2	9
IPI00386751.2 -PROT:Q7Z4H3-2|ENSEMBL:ENSP00000316242;ENSP00000357361|VEGA:OTTHUMP00000017137	HDDC2 Isoform 2 of HD domain-containing protein 2	4.72316	7.93	5	1	1	2
IPI00009550.1 -PROT:Q9Y235|ENSEMBL:ENSP00000244669|REFSEQ:NP_006780|H-INV:HIT000053245|VEGA:OTTHUMP00000016367	APOBEC2 Probable C->U-editing enzyme APOBEC-2	8.00269	5.95	2	1	1	3
IPI00103326.1 -PROT:Q8WWF6|REFSEQ:NP_001001394|H-INV:HIT000250692	DNAJB3 DnaJ homolog subfamily B member 3	138.036	48.99	10	9	9	63
IPI00297420.5 -PROT:Q9ULV1 :Q8TDT8|ENSEMBL:ENSP00000311581|REFSEQ:NP_036325|H-INV:HIT000387277	FZD4 Frizzled-4 precursor	146.925	38.28	14	2	6	56
IPI00027666.1 -PROT:P32238|ENSEMBL:ENSP00000295589|REFSEQ:NP_000721|H-INV:HIT000192333|VEGA:OTTHUMP00000158717	CCKAR Cholecystokinin receptor type A	7.99859	1.87	2	2	2	4
IPI00791507.1 :B9A015|ENSEMBL:ENSP00000387036|VEGA:OTTHUMP00000177140;OTTHUMP00000205255	DOCK5 Putative uncharacterized protein DOCK5	7.94607	6.59	1	2	2	3
IPI00909530.1 :B4E380	H3F3B;LOC440926;LOC644914;H3F3A Histone H3	18.2299	7.14	2	2	2	8
IPI00008603.1 -PROT:P62736 :B3KPP5;B4DUI8;Q562S2|ENSEMBL:ENSP00000224784;ENSP00000402373|REFSEQ:NP_001135417;NP_001604|H-INV:HIT000269810|VEGA:OTTHUMP00000020042	ACTA2 Actin, aortic smooth muscle	130.179	21.07	2	6	12	61
IPI00019924.1 -PROT:Q15814|ENSEMBL:ENSP00000244625;ENSP00000361967|REFSEQ:NP_003183|H-INV:HIT000038027|VEGA:OTTHUMP00000016406	TBCC Tubulin-specific chaperone C	0	1.65	1	1	1	1
IPI00020329.6 -PROT:Q9ULS6|ENSEMBL:ENSP00000287042|REFSEQ:NP_065748|H-INV:HIT000000860|VEGA:OTTHUMP00000041400;OTTHUMP00000177935	KCNS2 Potassium voltage-gated channel subfamily S member 2	17.7989	18.82	1	6	6	13
IPI00244512.2 -PROT:Q6UWI4|ENSEMBL:ENSP00000313079|REFSEQ:NP_001007539|H-INV:HIT000390950|VEGA:OTTHUMP00000018153	SHISA2 Protein shisa-2 homolog	15.6675	7.57	1	1	1	6
IPI00240812.6	PDS5B 165 kDa protein	12.6025	5.34	1	4	4	13
IPI00296311.1 -PROT:P53794|ENSEMBL:ENSP00000370543|REFSEQ:NP_008864|VEGA:OTTHUMP00000068543	SLC5A3 Sodium/myo-inositol cotransporter	5.63664	3.07	1	1	1	3
IPI00031680.3 -PROT:Q9BR61 :B2RAA8|ENSEMBL:ENSP00000356567|REFSEQ:NP_115736|H-INV:HIT000305778|VEGA:OTTHUMP00000033086	ACBD6 Acyl-CoA-binding domain-containing protein 6	15.5615	2.65	2	2	2	7
IPI00026977.1 -PROT:O60729-3|ENSEMBL:ENSP00000265659;ENSP00000417897	CDC14B Isoform 3 of Dual specificity protein phosphatase CDC14B	11.1873	2.42	3	2	2	5
IPI00306301.2 :A5YVE9;Q5JPU1|ENSEMBL:ENSP00000369134;ENSP00000406473|VEGA:OTTHUMP00000023017	PDHA1 Mitochondrial PDHA1	1.63512	3.49	6	1	1	1
IPI00217313.5 -PROT:Q8IWL3|ENSEMBL:ENSP00000216027|REFSEQ:NP_741999|H-INV:HIT000029273|VEGA:OTTHUMP00000028547;OTTHUMP00000199107	HSCB Co-chaperone protein HscB, mitochondrial	4.29702	3.26	5	2	2	4
IPI00218628.4 -PROT:P08514-2|ENSEMBL:ENSP00000340536	ITGA2B Isoform 2 of Integrin alpha-IIb	5.36891	7.95	6	1	1	4
IPI00009822.1 -PROT:P61011 :B4DDS7|ENSEMBL:ENSP00000216774|REFSEQ:NP_003127|H-INV:HIT000031539|VEGA:OTTHUMP00000028256;OTTHUMP00000178810	SRP54 Signal recognition particle 54 kDa protein	9.32323	5.03	2	1	1	2
IPI00549869.4 -PROT:Q96NG3-1|ENSEMBL:ENSP00000366766|REFSEQ:NP_113609|H-INV:HIT000025356|VEGA:OTTHUMP00000181197	TTC25 Isoform 1 of Tetratricopeptide repeat protein 25	1.82926	0.64	2	1	1	1
IPI00942498.1 :Q6TXQ4	H3F3B;LOC440926;LOC644914;H3F3A Histone H3 (Fragment)	3.98335	6.25	1	1	1	2
IPI00930144.1 :B4E0B3	H2AFJ Histone H2A	0	0.13	1	1	1	2
IPI00944603.1 :A8K4Y7	H3F3B;LOC440926;LOC644914;H3F3A Histone H3	19.7959	9.67	1	2	2	7
IPI00018278.3 -PROT:Q71UI9|ENSEMBL:ENSP00000308405|REFSEQ:NP_036544|VEGA:OTTHUMP00000024948;OTTHUMP00000159513	H2AFV Histone H2A.V	143.802	34.77	5	12	12	65
IPI00020991.2 -PROT:Q9NXV6 :B3KTW3;Q7Z335|ENSEMBL:ENSP00000303788|REFSEQ:NP_060102|H-INV:HIT000074935	CDKN2AIP CDKN2A interacting protein	72.7733	18.81	29	4	9	38
IPI00555876.1 -PROT:Q58FG0|H-INV:HIT000333301	HSP90AA5P Putative heat shock protein HSP 90-alpha A5	6.35661	9.12	1	2	2	4
IPI00220350.2 -PROT:P05106-2 :A7U833;B4DTY9;Q1PBM2;Q2YFE1|ENSEMBL:ENSP00000407801	ITGB3 Isoform Beta-3B of Integrin beta-3	10.0404	5.06	1	2	2	3
IPI00020557.1 -PROT:Q07954 :Q59FG2;Q6LAF4;Q6LBN5|ENSEMBL:ENSP00000243077|REFSEQ:NP_002323|H-INV:HIT000321395|VEGA:OTTHUMP00000168137	LRP1 Prolow-density lipoprotein receptor-related protein 1	41.904	9.68	6	1	1	12
IPI00397526.3 -PROT:P35580-1 :Q6PK16;Q9BWG0;Q9UMG3|ENSEMBL:ENSP00000269243|REFSEQ:NP_005955|H-INV:HIT000196222|VEGA:OTTHUMP00000135337;OTTHUMP00000183184	MYH10 Isoform 1 of Myosin-10	2.00137	15.69	2	1	1	2
IPI00878019.1 :B5MCQ4|ENSEMBL:ENSP00000386052|VEGA:OTTHUMP00000197880	DGCR6L Putative uncharacterized protein DGCR6L	16.6769	9.79	3	2	2	8
IPI00152653.3 -PROT:Q8TE73 :B0I1R7;O95496;Q8NEX4|ENSEMBL:ENSP00000265104|REFSEQ:NP_001360|H-INV:HIT000083790|VEGA:OTTHUMP00000115635	DNAH5 Dynein heavy chain 5, axonemal	9.33798	14.58	2	1	1	6
IPI00010951.2 -PROT:P58107 :C9JH97;Q9NSU9|ENSEMBL:ENSP00000416257|REFSEQ:NP_112598|H-INV:HIT000026013	EPPK1 epiplakin 1	150.659	23.07	4	9	15	57
IPI00022402.3 -PROT:Q9Y421 :B2R547|ENSEMBL:ENSP00000263384|REFSEQ:NP_054796|H-INV:HIT000029797|VEGA:OTTHUMP00000076368	FAM32A Protein FAM32A	10.117	16.44	7	2	4	6
IPI00375570.1 -PROT:Q8WTV0-3|ENSEMBL:ENSP00000365984	SCARB1 Isoform 2 of Scavenger receptor class B member 1	132.056	39.74	27	6	6	56
IPI00217240.1 -PROT:Q8IWA0 :A8K330;Q05D27|ENSEMBL:ENSP00000314193|REFSEQ:NP_115544|H-INV:HIT000052432|VEGA:OTTHUMP00000163494	WDR75 WD repeat-containing protein 75	85.3551	23.36	4	2	2	31
IPI00059930.1 -PROT:Q96BF6|ENSEMBL:ENSP00000277554;ENSP00000360818|REFSEQ:NP_653254|H-INV:HIT000037239|VEGA:OTTHUMP00000022564	NACC2 Nucleus accumbens-associated protein 2	120.03	45.45	7	4	5	52
IPI00307235.21 -PROT:B0YJ81-1|ENSEMBL:ENSP00000355308|REFSEQ:NP_055056|H-INV:HIT000034891|VEGA:OTTHUMP00000019240	PTPLA Isoform 1 of Protein-tyrosine phosphatase-like member A	97.2659	38.55	8	8	8	48
IPI00479143.2 -PROT:O95613 :B4DKV6|ENSEMBL:ENSP00000352572|REFSEQ:NP_006022|H-INV:HIT000220288|VEGA:OTTHUMP00000115827	PCNT Pericentrin	41.7867	10.73	3	6	6	14
IPI00027971.2 -PROT:P49703|ENSEMBL:ENSP00000322628|REFSEQ:NP_001652|H-INV:HIT000276261|VEGA:OTTHUMP00000181474	ARL4D ADP-ribosylation factor-like protein 4D	29.6794	14.93	7	7	7	18
IPI00414656.3 -PROT:O00221 :Q7LC14;Q96F31|ENSEMBL:ENSP00000275015|REFSEQ:NP_004547|H-INV:HIT000222581|VEGA:OTTHUMP00000016522	NFKBIE NF-kappa-B inhibitor epsilon	9.02219	8.05	2	1	1	3
IPI00217466.3 -PROT:P16402 :B2R751|ENSEMBL:ENSP00000244534|REFSEQ:NP_005311|H-INV:HIT000337962|VEGA:OTTHUMP00000016148	HIST1H1D Histone H1.3	5.24766	17.53	1	1	1	2
IPI00183968.4 -PROT:P06753-1|ENSEMBL:ENSP00000271850;ENSP00000357513|REFSEQ:NP_689476|H-INV:HIT000033784|VEGA:OTTHUMP00000034016	TPM3 tropomyosin 3 isoform 1	104.66	19.58	3	14	15	49
IPI00219012.4 -PROT:P06241-1 :B5BU57|ENSEMBL:ENSP00000357656;ENSP00000357667|REFSEQ:NP_002028|H-INV:HIT000194330|VEGA:OTTHUMP00000017914;OTTHUMP00000017917	FYN Isoform 1 of Proto-oncogene tyrosine-protein kinase Fyn	0	27.91	2	1	1	3
IPI00012491.1 -PROT:P25092 :B2RMY6|ENSEMBL:ENSP00000261170|REFSEQ:NP_004954|H-INV:HIT000196268|VEGA:OTTHUMP00000166800	GUCY2C Heat-stable enterotoxin receptor	10.4122	4.98	3	1	1	4
IPI00936710.1	LOC100290086;LOC100292155 similar to hCG1790963	12.5082	13.83	2	2	2	4
IPI00003515.1 -PROT:Q15643 :B2RUT2;Q6MZL5|ENSEMBL:ENSP00000267622|REFSEQ:NP_004230|H-INV:HIT000325708|VEGA:OTTHUMP00000028325	TRIP11 Thyroid receptor-interacting protein 11	116.985	34.63	7	12	12	56
IPI00297550.8 -PROT:P00488 :B2R6V9|ENSEMBL:ENSP00000264870|REFSEQ:NP_000120|H-INV:HIT000328787|VEGA:OTTHUMP00000015990	F13A1 Coagulation factor XIII A chain	8.97936	6.9	1	1	1	3
IPI00470491.3 -PROT:Q15788-2 :A8K1V4|ENSEMBL:ENSP00000288599;ENSP00000385097|REFSEQ:NP_671756|H-INV:HIT000243822|VEGA:OTTHUMP00000155182	NCOA1 Nuclear receptor coactivator 1 isoform 2	97.7935	22.18	4	5	5	53
IPI00464990.1 -PROT:P13224-2	GP1BB Isoform 2 of Platelet glycoprotein Ib beta chain	3.87275	5.36	1	1	1	2
IPI00465139.2 -PROT:Q86SK9-1 :B2RPG0;Q86UC8|ENSEMBL:ENSP00000316329|REFSEQ:NP_001032671|H-INV:HIT000078811|VEGA:OTTHUMP00000160803	SCD5 Isoform 1 of Stearoyl-CoA desaturase 5	68.436	23.58	2	7	7	29
IPI00069208.1 -PROT:Q9Y6F8-1|ENSEMBL:ENSP00000354799;ENSP00000371844|REFSEQ:NP_001003894;NP_733841|VEGA:OTTHUMP00000042554;OTTHUMP00000042673	CDY1;CDY1B Isoform 1 of Testis-specific chromodomain protein Y 1	275.284	42.34	4	2	15	124
IPI00869011.2 -PROT:Q9BXL7 :Q8TES3|ENSEMBL:ENSP00000380150|REFSEQ:NP_115791|H-INV:HIT000014829|VEGA:OTTHUMP00000024641	CARD11 Caspase recruitment domain-containing protein 11	89.3189	29.74	22	8	9	37
IPI00742823.1	LOC283547 Similar to DNA-binding protein	0	5.56	3	1	1	1
IPI00329245.8 -PROT:Q86XL3-2|ENSEMBL:ENSP00000337651|VEGA:OTTHUMP00000169943	ANKLE2 Isoform 2 of Ankyrin repeat and LEM domain-containing protein 2	0	3.11	5	1	1	1
IPI00386324.2 :Q8NGB0|ENSEMBL:ENSP00000414666	GPR142 Seven transmembrane helix receptor	62.9542	30.74	4	6	8	28
IPI00005782.1 -PROT:O15297 :B2R7A1;Q6P991;Q8NEA7|ENSEMBL:ENSP00000306682|REFSEQ:NP_003611|H-INV:HIT000221419|VEGA:OTTHUMP00000181757	PPM1D Protein phosphatase 1D	182.381	52.03	7	6	12	84
IPI00640721.1 :Q4VY19;Q59EQ2|ENSEMBL:ENSP00000394729|VEGA:OTTHUMP00000043877	YWHAB Tyrosine 3-monooxygenase/tryptophan 5-monooxygenase activation protein, beta polypeptide	10.2765	13.76	5	2	2	4
IPI00400838.3 -PROT:Q9N2J9	- HERV-H_3q26 provirus ancestral Env polyprotein	23.2311	5.1	2	2	2	9
IPI00418774.3 -PROT:Q6ZRK6-1|ENSEMBL:ENSP00000335325|REFSEQ:NP_001008392	CCDC73 Isoform 1 of Coiled-coil domain-containing protein 73	3.06012	12.23	7	1	1	1
IPI00295976.6 -PROT:P08514-1 :Q6LDK5|ENSEMBL:ENSP00000262407|REFSEQ:NP_000410|H-INV:HIT000387731|VEGA:OTTHUMP00000181875	ITGA2B Isoform 1 of Integrin alpha-IIb	23.247	9.59	5	3	3	14
IPI00016868.3 -PROT:Q9Y4R8 :B4DFV7;B4DXS2|ENSEMBL:ENSP00000262319|REFSEQ:NP_057195|H-INV:HIT000000408|VEGA:OTTHUMP00000041764;OTTHUMP00000080883	TELO2 Telomere length regulation protein TEL2 homolog	79.5079	55	1	6	6	29
IPI00552787.4 -PROT:Q5T481 :B4DZ92;B5A868|ENSEMBL:ENSP00000358532;ENSP00000358534|REFSEQ:NP_001127835|H-INV:HIT000057210|VEGA:OTTHUMP00000020478	RBM20 RNA binding motif protein 20	407.84	44.95	2	20	20	145
IPI00019502.3 -PROT:P35579-1 :A8K6E4;B4E3S1;Q60FE2;Q86XU5;Q99529|ENSEMBL:ENSP00000216181;ENSP00000391782|REFSEQ:NP_002464|H-INV:HIT000242559|VEGA:OTTHUMP00000165902	MYH9 Isoform 1 of Myosin-9	9.03172	7.67	3	2	2	3
IPI00290462.5 -PROT:O75828 :Q53F60|ENSEMBL:ENSP00000290354|REFSEQ:NP_001227|H-INV:HIT000241959|VEGA:OTTHUMP00000109012	CBR3 Carbonyl reductase [NADPH] 3	69.4246	20.1	9	9	11	33
IPI00009448.1 -PROT:P21580 :Q5PY18|ENSEMBL:ENSP00000237289|REFSEQ:NP_006281|H-INV:HIT000195896|VEGA:OTTHUMP00000017289	TNFAIP3 Tumor necrosis factor, alpha-induced protein 3	65.5872	19.81	4	3	7	24
IPI00915861.1 :C9JU23|ENSEMBL:ENSP00000407544|VEGA:OTTHUMP00000203454	NGEF Putative uncharacterized protein NGEF	6.50983	7.41	4	1	1	2
IPI00427739.1 -PROT:Q9BTT6-1 :A8K883;Q5TGN3|ENSEMBL:ENSP00000359925|REFSEQ:NP_060684|H-INV:HIT000077700|VEGA:OTTHUMP00000016634	LRRC1 Isoform 1 of Leucine-rich repeat-containing protein 1	3.64711	0.75	2	1	1	1
IPI00745814.2	LOC100287770;LOC100291562 hypothetical protein XP_002343109	4.39924	22.22	2	2	2	4
IPI00010088.2 -PROT:P56524 :B7Z803;B7Z8G5;B7Z8I2;B7Z8L3;Q53SM2;Q86YH7|ENSEMBL:ENSP00000264606|REFSEQ:NP_006028|H-INV:HIT000000105|VEGA:OTTHUMP00000164483	HDAC4 Histone deacetylase 4			6	1	1	3
IPI00414661.7 -PROT:Q9BRS8|ENSEMBL:ENSP00000299213|REFSEQ:NP_060827|H-INV:HIT000079762|VEGA:OTTHUMP00000176440	LARP6 La-related protein 6	28.5775	7.52	17	3	3	14
IPI00298497.3 -PROT:P02675 :B4E1D3;Q32Q65|ENSEMBL:ENSP00000306099|REFSEQ:NP_005132|H-INV:HIT000295767|VEGA:OTTHUMP00000197066	FGB Fibrinogen beta chain	304.816	45.54	3	5	16	120
IPI00005685.2 -PROT:Q8ND90 :A8K4L5;Q6IAP2|ENSEMBL:ENSP00000318914|REFSEQ:NP_006020|H-INV:HIT000077353|VEGA:OTTHUMP00000028114	PNMA1 Paraneoplastic antigen Ma1	294.153	42.99	3	6	17	120
IPI00219806.7 -PROT:P31151|ENSEMBL:ENSP00000357711;ENSP00000357712|REFSEQ:NP_002954|H-INV:HIT000196645|VEGA:OTTHUMP00000015327;OTTHUMP00000015328	S100A7 Protein S100-A7	296.472	44.29	3	3	15	116
IPI00410380.2 -PROT:Q96M98-2|ENSEMBL:ENSP00000355854;ENSP00000355855|REFSEQ:NP_001073847;NP_001073848|H-INV:HIT000052852|VEGA:OTTHUMP00000017729;OTTHUMP00000017730	PACRG Isoform 2 of Parkin coregulated gene protein	107.884	34.51	1	5	9	60
IPI00022022.1 -PROT:Q92562 :A8K6K6|ENSEMBL:ENSP00000230124|REFSEQ:NP_055660|H-INV:HIT000052543|VEGA:OTTHUMP00000016976	FIG4 Polyphosphoinositide phosphatase	32.7162	14.71	7	1	8	19
IPI00217563.4	Isoform Beta-1A of Integrin beta-1	31.347	11.65	9	7	7	17
IPI00217775.1	Isoform 2 of HLA class II histocompatibility antigen gamma chain	42.6041	12.93	3	2	2	12
IPI00217950.5	Non-histone chromosomal protein HMG-17	15.2463	25.56	8	1	3	19
IPI00217963.3	Keratin, type I cytoskeletal 16	227.247	42.71	45	7	19	104
IPI00217975.4	Lamin-B1	609.473	51.54	2	27	31	251
IPI00217987.8	Integrin alpha-M	93.634	10.59	3	9	9	37
IPI00218200.8	B-cell receptor-associated protein 31	70.8986	18.29	5	5	5	32
IPI00218353.3	Isoform B of Probable cation-transporting ATPase 13A1	7.02294	2.49	6	2	2	3
IPI00218372.1	Isoform 2 of Proteasome subunit alpha type-7	7.92665	11.24	6	2	2	5
IPI00218433.5	Cytochrome b-245 light chain	30.4825	21.03	1	2	2	12
IPI00218646.3	Cytochrome b-245 heavy chain	58.7851	16.67	1	9	9	27
IPI00218693.8	Adenine phosphoribosyltransferase	9.03997	7.22	1	1	1	6
IPI00218732.3	Serum paraoxonase/arylesterase 1	34.1366	10.7	1	2	2	8
IPI00218775.2	FK506-binding protein 5	10.3614	7.88	2	2	2	4
IPI00218848.5	ATP synthase, H+ transporting, mitochondrial F0 complex, subunit E	13.8175	13.89	1	1	1	7
IPI00218850.5	Secretory carrier-associated membrane protein 2	15.6282	9.73	2	2	2	7
IPI00218873.2	Isoform CD6E of T-cell differentiation antigen CD6	1.8714	1.69	5	1	1	1
IPI00218916.3	Arachidonate 5-lipoxygenase	33.3434	7.27	2	4	4	12
IPI00218918.5	Annexin A1	382.668	48.84	4	14	14	143
IPI00218989.2	Isoform 4 of Adenylate kinase 2, mitochondrial	6.14317	17.56	6	2	2	3
IPI00219037.5	Histone H2A.x	73.7917	30.07	3	3	7	34
IPI00219097.4	High mobility group protein B2	81.2207	33.97	1	8	11	45
IPI00219103.6	Neuron-specific calcium-binding protein hippocalcin	7.91225	10.36	3	2	2	5
IPI00219160.3	60S ribosomal protein L34	11.5795	6.84	1	1	1	5
IPI00219168.7	Spectrin beta chain, brain 4	0	0.16	1	1	1	1
IPI00219217.3	L-lactate dehydrogenase B chain	175.39	32.04	5	9	10	64
IPI00219219.3	Galectin-1	5.93256	28.15	1	4	4	7
IPI00219262.2	Isoform ZG of Plasma membrane calcium-transporting ATPase 3	6.40182	1.52	22	1	1	2
IPI00219301.7	Myristoylated alanine-rich C-kinase substrate	6.70476	15.06	1	2	2	3
IPI00219330.2	Isoform 5 of Interleukin enhancer-binding factor 3	21.0553	11.88	9	6	6	10
IPI00219385.3	NADH dehydrogenase [ubiquinone] 1 beta subcomplex subunit 6	6.30397	14.06	1	1	1	2
IPI00219420.3	Structural maintenance of chromosomes protein 3	7.59778	1.73	1	2	2	3
IPI00219446.5	Phosphatidylethanolamine-binding protein 1	20.8803	13.9	2	2	2	8
IPI00219525.10	6-phosphogluconate dehydrogenase, decarboxylating	53.009	14.29	2	4	4	17
IPI00219526.6	Isoform 1 of Phosphoglucomutase-1	3.22436	2.85	2	1	1	1
IPI00219678.3	Eukaryotic translation initiation factor 2 subunit 1	24.8137	3.81	1	1	1	9
IPI00219682.6	Erythrocyte band 7 integral membrane protein	258.473	40.97	6	9	9	105
IPI00219713.1	Isoform Gamma-A of Fibrinogen gamma chain	332.481	50.11	6	17	17	156
IPI00219757.13	Glutathione S-transferase P	32.2842	34.29	2	5	5	15
IPI00219772.3	NADH dehydrogenase [ubiquinone] 1 beta subcomplex subunit 7	3.93448	7.3	1	1	1	2
IPI00219994.2	Isoform 3 of Exportin-2	8.83388	2.86	4	2	2	5
IPI00220219.6	Coatomer subunit beta'	21.9822	9.82	2	6	6	13
IPI00220301.5	Peroxiredoxin-6	13.2566	9.82	1	2	2	5
IPI00220327.4	Keratin, type II cytoskeletal 1	999.942	59.78	11	32	39	391
IPI00220362.5	10 kDa heat shock protein, mitochondrial	11.5064	20.59	5	2	2	6
IPI00220484.3	High mobility group nucleosome-binding domain-containing protein 4	10.8145	22.22	4	1	3	7
IPI00220578.3	Guanine nucleotide-binding protein G(k) subunit alpha	66.914	19.21	24	2	5	25
IPI00220637.5	Seryl-tRNA synthetase, cytoplasmic	7.1494	4.67	2	3	3	5
IPI00220642.7	14-3-3 protein gamma	284.656	52.63	7	6	13	120
IPI00220667.3	Isoform 4 of Hexokinase-1	114.053	22.43	6	18	18	67
IPI00220684.1	Isoform 3 of Heterogeneous nuclear ribonucleoprotein D0	37.6428	13.4	11	3	4	19
IPI00220754.1	Isoform 1 of Gamma-adducin	4.6496	1.48	2	1	1	2
IPI00220827.5	Thymosin beta-10	26.2728	18.18	1	1	2	15
IPI00220834.8	ATP-dependent DNA helicase 2 subunit 2	53.2711	14.34	3	9	9	38
IPI00220835.7	Protein transport protein Sec61 subunit beta	1.60877	10.42	2	1	1	1
IPI00220859.3	calpastatin isoform l	66.3892	12.23	13	6	6	28
IPI00221001.1	Isoform BIN1-10-13 of Myc box-dependent-interacting protein 1	2.18767	9.05	12	2	2	3
IPI00221038.1	Isoform Short of Probable phospholipid-transporting ATPase IA	2.23376	1.04	4	1	1	1
IPI00221088.5	40S ribosomal protein S9	8.69526	7.73	1	1	1	3
IPI00221092.8	40S ribosomal protein S16	5.23514	19.18	3	3	3	5
IPI00221178.1	Isoform 2 of Tumor protein D54	2.25307	16.13	7	2	2	2
IPI00221222.7	Activated RNA polymerase II transcriptional coactivator p15	46.3677	39.37	3	6	6	22
IPI00221226.7	Annexin A6	846.394	65.82	2	2	40	372
IPI00221286.1	Isoform SRP40-2 of Splicing factor, arginine/serine-rich 5	17.2936	11.21	5	1	1	6
IPI00221298.1	Isoform 2 of NADH dehydrogenase [ubiquinone] flavoprotein 1, mitochondrial	1.67341	2.2	2	1	1	1
IPI00221364.1	Isoform 2 of Oral-facial-digital syndrome 1 protein	7.54537	1.91	3	1	1	4
IPI00236554.1	Isoform H14 of Myeloperoxidase	144.471	25.54	5	14	14	66
IPI00239413.4	Isoform 7 of Nesprin-2	1.91271	0.4	3	1	1	1
IPI00241802.7	Protein FAM186A	0	0.26	1	1	1	1
IPI00246058.10	Programmed cell death 6-interacting protein	4.27637	2.88	4	2	2	2
IPI00247439.3	Isoform 2 of STE20-like serine/threonine-protein kinase	1.78413	1.25	2	1	1	1
IPI00247583.5	60S ribosomal protein L21	2.86546	11.25	2	1	1	1
IPI00254338.2	Protein FAM134C	2.9739	3.22	1	1	1	1
IPI00257059.2	Transmembrane protein 173	17.8636	8.97	1	2	2	8
IPI00259932.3	Putative uncharacterized protein ARL4P	0	5.98	1	1	1	1
IPI00289758.6	Calpain-2 catalytic subunit	11.941	8.14	2	3	3	6
IPI00289773.3	CCAAT/enhancer-binding protein beta	2.12492	5.22	1	1	1	1
IPI00289966.4	Isoform 3 of Pro-interleukin-16	5.31161	2.38	4	1	1	3
IPI00289986.4	Isoform 2 of Serine-protein kinase ATM	11.4755	1.41	3	2	2	5
IPI00290827.3	Solute carrier family 25 member 40	2.29246	4.14	1	1	1	1
IPI00291016.8	NADH-ubiquinone oxidoreductase flavoprotein 3 isoform a precursor	2.26977	4.23	1	1	1	1
IPI00291175.7	Isoform 1 of Vinculin	558.343	42.68	5	41	41	228
IPI00291328.3	NADH dehydrogenase [ubiquinone] flavoprotein 2, mitochondrial	16.7127	9.24	3	2	2	6
IPI00291755.6	Isoform 1 of Nuclear pore membrane glycoprotein 210	63.3542	5.78	2	8	8	21
IPI00291939.1	Structural maintenance of chromosomes protein 1A	17.6733	2.35	1	3	3	8
IPI00292135.1	Lamin-B receptor	90.6303	18.7	5	12	12	43
IPI00292530.1	Inter-alpha-trypsin inhibitor heavy chain H1	9.56765	5.05	5	3	3	5
IPI00293423.3	Perforin-1	241.015	32.79	1	16	16	97
IPI00293665.9	Keratin, type II cytoskeletal 6B	283.168	38.48	21	3	24	107
IPI00294159.3	Tricarboxylate transport protein, mitochondrial	7.60879	6.11	2	2	2	4
IPI00294911.1	Succinate dehydrogenase [ubiquinone] iron-sulfur subunit, mitochondrial	3.79883	3.21	1	1	1	3
IPI00295386.7	Carbonyl reductase [NADPH] 1	13.6727	10.83	1	1	1	4
IPI00295387.5	Cytokine receptor-like factor 3	2.863	3.39	1	1	1	1
IPI00295851.4	Coatomer subunit beta	12.2746	3.78	1	2	2	6
IPI00295857.7	Isoform 1 of Coatomer subunit alpha	3.48206	2.04	2	2	2	3
IPI00295976.6	Isoform 1 of Integrin alpha-IIb	571.12	37.15	4	32	32	212
IPI00296099.6	Thrombospondin-1	758.401	32.48	7	36	36	318
IPI00297084.7	Dolichyl-diphosphooligosaccharide--protein glycosyltransferase 48 kDa subunit	47.6467	16.23	2	7	7	21
IPI00297492.2	Dolichyl-diphosphooligosaccharide--protein glycosyltransferase subunit STT3A	9.77689	3.26	1	2	2	5
IPI00297550.8	Coagulation factor XIII A chain	102.459	16.8	4	9	9	48
IPI00297579.4	Chromobox protein homolog 3	92.593	22.95	3	3	4	40
IPI00297779.7	T-complex protein 1 subunit beta	8.48127	6.36	1	2	2	4
IPI00298268.1	Isoform Short of Prostaglandin G/H synthase 1	12.3878	6.23	2	2	2	4
IPI00298289.1	Isoform 2 of Reticulon-4	253.067	32.44	8	8	8	117
IPI00298497.3	Fibrinogen beta chain	360.21	50.1	2	20	20	151
IPI00298547.3	Protein DJ-1	31.7298	33.33	1	5	5	17
IPI00298696.2	Isoform 2 of Treacle protein	51.8718	7.29	9	8	8	22
IPI00298971.1	Vitronectin	7.82747	5.65	1	2	2	3
IPI00298994.6	Talin-1	1815.7	48.96	4	88	88	652
IPI00299024.9	Isoform 1 of Brain acid soluble protein 1	26.6198	41.85	2	4	4	12
IPI00299048.6	Isoform 1 of Ras GTPase-activating-like protein IQGAP2	7.66332	2.86	3	3	3	5
IPI00299063.2	Stromal interaction molecule 1	14.264	8.76	1	5	5	10
IPI00299084.1	Transmembrane protein 33	12.7452	4.86	1	1	1	4
IPI00299719.2	Isoform Long of V-type proton ATPase 116 kDa subunit a isoform 3	0	1.81	1	1	1	1
IPI00300299.6	Signal peptidase complex subunit 3	11.0884	11.67	1	2	2	5
IPI00300371.5	Isoform 1 of Splicing factor 3B subunit 3	39.312	2.88	1	3	3	15
IPI00301058.5	Vasodilator-stimulated phosphoprotein	20.6343	22.37	1	6	6	15
IPI00301280.2	Transmembrane protein 43	4.44874	11.25	3	3	3	7
IPI00302592.2	Isoform 2 of Filamin-A	2357.68	53.13	26	104	104	938
IPI00302925.4	59 kDa protein	24.3466	12.98	3	6	6	16
IPI00303063.9	PDS5, regulator of cohesion maintenance, homolog A isoform 2	8.93766	1.93	6	1	2	3
IPI00303158.3	Isoform 1 of N-acylneuraminate cytidylyltransferase	9.89101	6.45	2	2	2	4
IPI00303283.2	Isoform Beta-3A of Integrin beta-3	296.536	27.54	3	20	20	144
IPI00303333.6	Platelet receptor Gi24	2.14602	5.47	2	2	2	2
IPI00303476.1	ATP synthase subunit beta, mitochondrial	488.078	53.31	6	22	22	178
IPI00304435.3	Protein NipSnap homolog 1	2.1186	3.87	1	1	1	1
IPI00304692.1	Heterogeneous nuclear ribonucleoprotein G	5.2142	8.7	8	3	3	3
IPI00304742.5	Serine/threonine-protein kinase 10	5.00474	4.55	1	3	3	4
IPI00304925.5	Heat shock 70 kDa protein 1	167.306	27.61	10	10	14	72
IPI00305166.2	cDNA FLJ61478, highly similar to Succinate dehydrogenase (ubiquinone) flavoprotein subunit, mitochondrial	47.2227	15.27	3	3	7	19
IPI00305383.1	Cytochrome b-c1 complex subunit 2, mitochondrial	12.3429	15.23	1	5	5	10
IPI00305692.5	Thioredoxin-like protein 1	3.67806	5.19	2	1	1	1
IPI00306505.2	Protein sprouty homolog 1	0	5.96	1	1	1	1
IPI00306960.3	Asparaginyl-tRNA synthetase, cytoplasmic	2.74749	2.55	1	1	1	1
IPI00328128.6	Guanine nucleotide-binding protein G(z) subunit alpha	2.50565	4.23	1	1	1	1
IPI00328715.4	Protein LYRIC	6.95728	4.64	1	2	2	3
IPI00328840.9	THO complex 4	0	4.17	1	1	1	1
IPI00329025.1	Protein jagunal homolog 1	2.41031	6.56	2	1	1	1
IPI00329389.8	60S ribosomal protein L6	6.05519	8.33	3	2	2	4
IPI00329598.2	Estradiol 17-beta-dehydrogenase 11	9.48151	5	1	1	1	3
IPI00329633.5	Threonyl-tRNA synthetase, cytoplasmic	2.32375	3.04	1	1	1	1
IPI00332371.9	Isoform 1 of 6-phosphofructokinase, liver type	0	2.18	2	1	1	3
IPI00334713.1	Isoform 3 of Heterogeneous nuclear ribonucleoprotein A/B	22.9238	8.42	5	1	2	10
IPI00335385.4	Scavenger mRNA-decapping enzyme DcpS	7.26689	11.28	1	2	2	2
IPI00337494.7	Isoform 1 of Calcium-binding mitochondrial carrier protein SCaMC-1	7.42231	4.82	1	2	2	5
IPI00337541.3	NAD(P) transhydrogenase, mitochondrial	61.6695	11.23	1	11	11	33
IPI00337736.1	Isoform 2 of Kinectin	5.89905	1.38	4	2	2	3
IPI00339238.1	Isoform 2 of Dehydrogenase/reductase SDR family member 7	18.3247	14.19	3	4	4	7
IPI00339379.3	Isoform 2 of Rho guanine nucleotide exchange factor 1	2.20298	1.71	3	1	1	1
IPI00339384.5	Isoform 1 of Retinol dehydrogenase 11	24.9575	12.26	3	3	3	7
IPI00374151.1	peroxiredoxin 3 isoform b	37.8072	34.87	2	6	6	20
IPI00375113.4	Isoform 2 of Dedicator of cytokinesis protein 10	4.91316	2.7	3	1	1	2
IPI00375145.1	Isoform Short of Ubiquitin carboxyl-terminal hydrolase 5	19.8907	4.19	2	3	3	8
IPI00375281.8	A-kinase anchor protein 13 isoform 3	2.20584	1.23	6	1	1	1
IPI00375375.1	Isoform 4 of CKLF-like MARVEL transmembrane domain-containing protein 5	3.30668	25.68	8	1	1	1
IPI00375391.1	eukaryotic translation initiation factor 6 isoform c	4.38307	10.62	2	1	1	4
IPI00375441.2	Isoform 1 of Far upstream element-binding protein 1	11.8341	5.12	5	2	2	4
IPI00375504.1	Isoform 3 of T-cell surface glycoprotein CD3 zeta chain	6.17463	13.5	3	1	1	2
IPI00375513.3	Isoform Soluble of Catechol O-methyltransferase	14.5276	16.74	3	2	2	6
IPI00375676.8	Ferritin light chain	10.1524	8.57	1	1	1	4
IPI00376609.1	Isoform 2 of Nuclear pore complex protein Nup155	4.00076	0.75	2	1	1	2
IPI00377096.2	Doublecortin domain-containing protein 1	4.05312	1.98	1	1	1	2
IPI00382733.2	Isoform 3 of Leucine-rich repeat flightless-interacting protein 1	66.2413	9.57	5	5	5	19
IPI00383296.5	Isoform 2 of Heterogeneous nuclear ribonucleoprotein M	12.3666	2.89	2	2	2	8
IPI00383539.4	Citrate synthase	8.10388	6.18	8	2	2	4
IPI00383680.3	ribophorin II isoform 2 precursor	130.545	31.06	7	11	11	48
IPI00383754.1	Tryptophanyl-tRNA synthetase (Fragment)	4.91845	14.68	3	1	1	2
IPI00384444.6	Keratin, type I cytoskeletal 14	222.341	41.1	50	5	19	104
IPI00384556.1	Ribosomal RNA upstream binding transcription factor (Fragment)	10.4679	1.83	3	1	1	4
IPI00384762.1	Conserved nuclear protein NHN1, isoform CRA_d (Fragment)	2.05105	4.37	5	1	1	1
IPI00384863.1	HDCMB21P	6.79785	23.68	5	2	2	3
IPI00385252.1	Ig kappa chain V-III region GOL	7.67964	31.19	12	1	2	2
IPI00385294.4	Putative uncharacterized protein C1S (Fragment)	4.67004	4.72	4	1	1	1
IPI00385786.3	cDNA FLJ35170 fis, clone PLACE6012942, highly similar to SPLICING FACTOR, ARGININE/SERINE-RICH 2	0	8.46	3	1	1	1
IPI00386271.4	Calcium-binding mitochondrial carrier protein Aralar1	29.1224	6.05	4	3	3	10
IPI00386314.1	FLJ00064 protein (Fragment)	27.7049	18.84	7	3	3	16
IPI00386718.4	Isoform Short of Probable global transcription activator SNF2L2	4.0765	0.83	2	1	1	2
IPI00386755.2	ERO1-like protein alpha	21.1949	4.49	2	2	2	7
IPI00386885.1	cDNA FLJ14414 fis, clone HEMBA1004847, highly similar to SIGNAL RECOGNITION PARTICLE 68 KD PROTEIN	4.27143	6.73	3	1	1	2
IPI00387025.1	Ig kappa chain V-I region DEE	3.54084	16.67	1	1	1	1
IPI00387120.1	Ig kappa chain V-IV region Len	8.23038	15.79	1	1	1	2
IPI00394809.1	Apolipoprotein O-like	7.58524	4.48	3	1	1	3
IPI00394877.1	basigin isoform 4	7.50458	11.22	3	2	2	4
IPI00395663.5	Ankyrin repeat and SAM domain-containing protein 1A	1.79695	0.71	1	1	1	1
IPI00395676.1	Isoform 2 of UTP--glucose-1-phosphate uridylyltransferase	3.90479	1.81	4	1	1	2
IPI00395707.2	promyelocytic leukemia protein isoform 7	26.2625	5.67	15	2	2	10
IPI00395887.4	Thioredoxin-related transmembrane protein 1	41.6705	19.64	2	6	6	22
IPI00396378.3	Isoform B1 of Heterogeneous nuclear ribonucleoproteins A2/B1	205.506	45.04	7	14	17	95
IPI00396392.1	Putative uncharacterized protein MGC9712	0	4.94	1	1	1	1
IPI00396435.3	Putative pre-mRNA-splicing factor ATP-dependent RNA helicase DHX15	31.7209	4.4	1	3	3	12
IPI00396485.3	Elongation factor 1-alpha 1	107.53	24.89	15	11	11	57
IPI00397024.1	Isoform 2 of YTH domain family protein 2	0	1.13	5	1	1	1
IPI00397611.2	24 kDa protein	3.59872	4.27	2	1	1	2
IPI00398625.5	Hornerin	2.14271	3.09	1	2	2	2
IPI00398758.1	Isoform 2 of 3,2-trans-enoyl-CoA isomerase, mitochondrial	1.78703	4.56	2	1	1	1
IPI00398771.2	28 kDa protein	9.95364	5.81	2	1	1	4
IPI00398776.3	Isoform 7 of Plectin-1	236.85	10.17	11	38	38	106
IPI00398877.5	Putative uncharacterized protein C10orf115	4.02097	9.57	1	1	1	2
IPI00399007.7	Putative uncharacterized protein DKFZp686I04196 (Fragment)	40.7317	17.03	5	2	6	18
IPI00400849.2	Isoform 3 of Phosphatidylinositol-binding clathrin assembly protein	3.38772	3.28	6	1	1	1
IPI00401264.5	Endoplasmic reticulum resident protein ERp44	2.80683	2.46	1	1	1	1
IPI00401819.2	Ribosomal protein 26 (RPS26) pseudogene	3.7003	19.13	11	2	2	2
IPI00402185.5	synaptotagmin binding, cytoplasmic RNA interacting protein isoform 2	8.33718	13.36	6	2	5	7
IPI00402391.3	Isoform 3 of Heterogeneous nuclear ribonucleoprotein U-like protein 1	0	1.86	4	1	1	1
IPI00410128.2	protein phosphatase 1, catalytic subunit, alpha isoform 2	12.3255	14.34	9	3	3	5
IPI00410180.1	Isoform 5 of Alpha-endosulfine	6.38221	11.97	5	1	1	3
IPI00410586.1	Isoform 3 of Poly(rC)-binding protein 3	28.3128	10.51	25	1	3	11
IPI00410615.2	Isoform 3 of Low molecular weight phosphotyrosine protein phosphatase	5.86149	8.87	6	1	1	2
IPI00410714.5	Hemoglobin subunit alpha	2.37946	10.56	1	1	1	5
IPI00410716.1	Isoform 2 of Bromodomain-containing protein 3	3.85218	1.62	6	1	1	2
IPI00411387.1	cDNA FLJ52792, highly similar to Long-chain-fatty-acid--CoA ligase 5	4.34927	4.47	4	2	2	2
IPI00411704.9	Isoform 1 of Eukaryotic translation initiation factor 5A-1	9.38107	7.79	3	2	2	7
IPI00411937.4	Nucleolar protein 56	38.9733	21.38	3	10	10	23
IPI00412107.4	Ankyrin repeat domain-containing protein 26-like protein	0	1.35	1	1	1	1
IPI00412579.6	60S ribosomal protein L10a	0	7.37	2	1	1	1
IPI00412714.3	Isoform 4 of Plasminogen activator inhibitor 1 RNA-binding protein	39.6322	14.99	4	4	4	15
IPI00413324.6	60S ribosomal protein L17	16.8616	13.04	4	2	2	8
IPI00413611.1	DNA topoisomerase 1	2.09233	1.57	1	1	1	1
IPI00414676.6	Heat shock protein HSP 90-beta	371.589	37.29	13	12	26	170
IPI00414963.2	Isoform 2 of Polyadenylate-binding protein 2	2.58183	6.42	2	2	2	2
IPI00418471.6	Vimentin	1283.04	72.53	21	40	43	572
IPI00418495.5	Platelet glycoprotein 4	35.5987	18.64	7	7	7	25
IPI00419585.9	Peptidyl-prolyl cis-trans isomerase A	191.836	60	26	10	11	82
IPI00420004.3	Isoform 1 of Myosin-Ig	24.8681	8.45	4	6	6	12
IPI00420014.2	Isoform 1 of U5 small nuclear ribonucleoprotein 200 kDa helicase	17.6072	2.57	5	4	4	6
IPI00420108.5	Dihydrolipoyllysine-residue succinyltransferase component of 2-oxoglutarate dehydrogenase complex, mitochondrial	72.2873	12.58	5	5	5	27
IPI00430814.1	Isoform 3 of Cellular nucleic acid-binding protein	13.2429	15.57	3	2	2	4
IPI00431645.1	HP protein	20.9777	19.93	6	4	4	8
IPI00432416.4	Isoform LYN B of Tyrosine-protein kinase Lyn	23.835	3.67	103	1	2	11
IPI00432713.1	RRLF9220	3.91113	4	1	1	1	2
IPI00434466.4	Putative uncharacterized protein SLC15A4	0	2.68	3	1	1	1
IPI00438230.3	Isoform 2 of Transcription intermediary factor 1-beta	24.0104	9.96	2	4	4	9
IPI00440493.2	ATP synthase subunit alpha, mitochondrial	204.749	33.09	5	16	16	92
IPI00441414.1	Isoform 3 of Neutral alpha-glucosidase AB	46.981	7.32	4	5	5	21
IPI00441550.4	Isoform 2 of Beta-galactosidase	2.41544	2.75	4	1	1	1
IPI00443767.2	cDNA FLJ46514 fis, clone THYMU3032798, highly similar to Focal adhesion kinase 2	0	1.85	3	1	1	1
IPI00445108.3	cDNA FLJ44621 fis, clone BRACE2016896, highly similar to Lysyl-tRNA synthetase	4.6628	3.3	3	1	1	2
IPI00446235.2	Isoform 2 of NADH-cytochrome b5 reductase 3	29.4236	19.78	5	4	4	13
IPI00446682.4	Similar to HMW-MAP2	2.19485	12.18	1	1	1	1
IPI00449049.5	Poly [ADP-ribose] polymerase 1	41.878	5.13	2	4	4	18
IPI00449112.3	OGFR protein	6.42306	3.31	4	1	1	2
IPI00449920.1	cDNA FLJ90170 fis, clone MAMMA1000370, highly similar to Ig alpha-1 chain C region	25.5617	21.5	16	6	6	8
IPI00450235.1	Nuclease sensitive element binding protein-1	52.878	12.11	3	2	2	14
IPI00450866.1	Actin-related protein 2/3 complex subunit 5	4.1596	27.27	4	1	1	1
IPI00452747.6	Similar to Signal peptidase complex subunit 2	32.3131	34.51	2	6	6	14
IPI00453473.6	Histone H4	249.238	66.02	1	10	10	118
IPI00453476.2	29 kDa protein	26.6971	11.81	7	2	2	10
IPI00455315.4	Isoform 1 of Annexin A2	581.286	55.46	8	20	20	229
IPI00455383.4	Isoform 2 of Clathrin heavy chain 1	273.297	22.88	4	28	28	127
IPI00456049.3	Isoform 2 of ATP synthase subunit d, mitochondrial	39.7512	41.61	6	4	4	17
IPI00456695.1	Isoform 2 of 26S proteasome non-ATPase regulatory subunit 1	4.80945	2.06	2	1	1	2
IPI00456745.4	cDNA FLJ61632, highly similar to SH3 domain-binding protein 1	2.46054	2.64	4	1	1	2
IPI00456747.1	ATP synthase, H+ transporting, mitochondrial F0 complex, subunit B1	64.9165	31.79	3	6	6	30
IPI00456925.3	Isoform 1 of Drebrin-like protein	70.1953	19.3	16	6	6	25
IPI00456969.1	Cytoplasmic dynein 1 heavy chain 1	0	0.17	1	1	1	1
IPI00464968.4	Cytochrome c oxidase subunit 1	2.96118	3.29	1	1	1	1
IPI00465044.2	Protein RCC2	34.3367	11.88	1	5	5	19
IPI00465248.5	Isoform alpha-enolase of Alpha-enolase	279.594	57.14	7	17	20	101
IPI00465436.4	Catalase	34.7781	10.63	1	5	5	13
IPI00465439.5	Fructose-bisphosphate aldolase A	127.094	38.19	7	10	11	55
IPI00470722.1	Isoform Delta14-15 of Platelet endothelial cell adhesion molecule	106.517	15.4	7	8	8	43
IPI00472058.1	Neuronal protein	7.1252	14.56	3	1	1	3
IPI00472073.1	HLA class I histocompatibility antigen, B-59 alpha chain	233.515	35.36	76	2	8	83
IPI00472852.1	Isoform 3 of Serine/threonine-protein kinase DCLK1	0	5.92	2	1	1	1
IPI00477803.4	Putative uncharacterized protein DKFZp781L0540 (Fragment)	6.00833	4.51	2	3	3	3
IPI00477831.2	Isoform 1 of Endoplasmic reticulum aminopeptidase 1	34.8362	4.78	2	4	4	16
IPI00477897.1	Isoform 2 of SH3 domain-containing kinase-binding protein 1	5.81292	5.1	7	2	2	2
IPI00478003.2	Alpha-2-macroglobulin	63.3528	13.84	3	11	11	22
IPI00478023.1	Isoform SERCA3D of Sarcoplasmic/endoplasmic reticulum calcium ATPase 3	214.347	26.85	6	15	21	95
IPI00478231.2	Transforming protein RhoA	65.7353	33.16	12	5	5	25
IPI00478410.2	Isoform Liver of ATP synthase subunit gamma, mitochondrial	42.6554	18.12	2	5	5	18
IPI00478809.3	Coagulation factor V	5.27868	0.45	2	1	1	3
IPI00478896.3	Ribosomal protein L7a	13.1859	12.57	4	2	2	6
IPI00479108.1	Isoform 2 of Carnitine O-palmitoyltransferase 1, liver isoform	20.6255	10.45	2	6	6	11
IPI00479186.7	Isoform M2 of Pyruvate kinase isozymes M1/M2	396.061	50.85	13	24	24	156
IPI00479708.6	Full-length cDNA clone CS0DD006YL02 of Neuroblastoma of Homo sapiens	2.61456	4.27	10	1	1	1
IPI00479722.2	Proteasome activator complex subunit 1	83.8906	27.71	2	8	8	36
IPI00479877.4	aldehyde dehydrogenase 9A1	8.86931	9.46	1	5	5	8
IPI00479997.4	Stathmin	42.0921	34.9	12	5	5	21
IPI00480192.1	Retinol binding protein 4, plasma	5.57442	14.57	3	1	1	1
IPI00513986.2	Isoform 2 of Type-1 angiotensin II receptor-associated protein	3.45564	14.47	2	1	1	1
IPI00514067.1	Guanine nucleotide binding protein (G protein), q polypeptide	4.54545	7.65	2	1	1	2
IPI00514090.2	Isoform 2 of Leukotriene A-4 hydrolase	23.7854	11.55	6	4	4	9
IPI00514229.1	RER1 retention in endoplasmic reticulum 1 homolog	2.75908	9.4	4	1	1	1
IPI00514286.1	ATPase family, AAA domain containing 3A	3.72031	7.64	10	1	1	2
IPI00514330.5	hepatoma-derived growth factor isoform c	56.3622	47.64	4	8	8	28
IPI00514561.1	Heterogeneous nuclear ribonucleoprotein K	152.403	25.7	7	9	9	61
IPI00514669.1	SH3 domain binding glutamic acid-rich protein like 3	50.3394	45.45	3	5	5	25
IPI00514755.4	Stromal cell derived factor 4	1.60145	2.88	5	1	1	1
IPI00514793.3	Nicastrin	11.4499	7.54	6	2	2	4
IPI00514996.1	Palmitoyl-protein thioesterase 1	6.61335	14.29	4	1	1	4
IPI00550069.3	Ribonuclease inhibitor	95.0352	18.87	1	7	7	36
IPI00550363.3	Transgelin-2	110.065	42.21	5	7	7	44
IPI00550364.8	Phosphoglucomutase-2	16.4003	6.86	1	4	4	8
IPI00550523.5	Isoform 1 of Atlastin-3	4.31446	5.73	1	2	2	3
IPI00550591.1	T-complex protein 1 isoform b	23.1159	8.23	2	2	2	9
IPI00550917.3	Twinfilin-2	11.8342	17.48	4	4	4	5
IPI00551062.2	Isoform 1 of Protein canopy homolog 3	25.9104	6.83	1	1	1	6
IPI00552214.1	Emerin (Emery-Dreifuss muscular dystrophy), isoform CRA_b	1.80502	4.57	2	1	1	1
IPI00552587.1	Growth arrest and DNA-damage-inducible proteins-interacting protein 1	1.99557	9.01	1	1	1	1
IPI00552590.1	chaperonin containing TCP1, subunit 6A isoform b	6.86951	1.85	2	1	1	3
IPI00552715.1	chaperonin containing TCP1, subunit 3 isoform c	8.73666	7.69	4	2	2	4
IPI00552768.1	Thioredoxin, isoform CRA_b	0	10.59	2	1	1	3
IPI00552772.2	Isoform 5 of Minor histocompatibility antigen H13	5.85571	2.99	4	1	1	3
IPI00552978.1	Cohesin subunit SA-2	4.64089	2.03	2	1	1	2
IPI00552984.1	Proteasome (Prosome, macropain) subunit, beta type, 8	6.15485	5.56	5	1	1	5
IPI00553153.1	Putative uncharacterized protein DKFZp564G0422	4.40847	7.48	1	1	1	2
IPI00553155.1	Pyruvate dehydrogenase (Lipoamide) alpha 1	2.15931	10.74	5	1	1	1
IPI00554469.1	Isoform 2 of Mitochondrial inner membrane protein	80.7448	20.08	10	11	11	37
IPI00554521.2	Ferritin heavy chain	1.67037	9.84	3	2	2	2
IPI00554617.2	cDNA FLJ57277, highly similar to Tripeptidyl-peptidase 1	5.84887	7.27	6	2	2	9
IPI00554701.2	Cytochrome b-c1 complex subunit 9	0	26.98	1	1	1	2
IPI00554761.2	Non-histone chromosomal protein HMG-14	44.2909	45	10	5	5	28
IPI00555695.1	Dynactin 1 isoform 1 variant (Fragment)	4.7922	5.23	10	2	2	2
IPI00555723.1	Isoform 2 of Protein sel-1 homolog 1	3.68475	8.97	2	1	1	1
IPI00555812.4	Isoform 1 of Vitamin D-binding protein	34.1207	12.87	2	3	3	8
IPI00556082.2	Sorting nexin 1 isoform a variant	1.64185	8.21	5	1	1	1
IPI00556190.2	NDUFB5 protein	2.97899	9.49	5	1	1	1
IPI00556297.1	Arginine/serine-rich splicing factor 6 variant (Fragment)	4.53966	3.23	3	1	1	2
IPI00556459.1	Serine/cysteine proteinase inhibitor clade G member 1 splice variant 2 (Fragment)	4.78665	7.81	3	2	2	2
IPI00556469.1	Isoform 2 of Charged multivesicular body protein 1a	1.97186	11.76	2	1	1	1
IPI00556589.3	4 kDa protein	7.77389	34.29	2	1	1	3
IPI00604608.4	Isoform 2 of N-acetyltransferase ESCO1	1.69162	0.86	2	1	1	1
IPI00604620.3	Nucleolin	155.455	25.35	7	17	17	74
IPI00607693.2	carboxylesterase 1 isoform c precursor	4.2029	3.71	6	2	2	2
IPI00619903.3	Isoform 2 of UDP-glucose:glycoprotein glucosyltransferase 1	4.30923	0.65	2	1	1	2
IPI00619938.2	Isoform 3 of Rho GTPase-activating protein 30	9.46493	1.57	2	1	1	3
IPI00639797.1	Hydroxysteroid (17-beta) dehydrogenase 10	17.867	36.69	3	4	4	7
IPI00639931.2	Isoform 2 of Adenylyl cyclase-associated protein 1	207.746	32.28	12	2	12	86
IPI00640006.1	GDP dissociation inhibitor 2 isoform 2	53.5279	21.5	6	7	7	21
IPI00640037.1	Ribosomal protein L5	9.54065	22.22	2	2	2	5
IPI00640276.1	EF-hand domain-containing family member A1	1.74272	3.92	1	1	1	1
IPI00640416.3	19 kDa protein	2.10162	9.36	3	1	1	3
IPI00640741.1	19 kDa protein	27.362	36.84	7	6	7	21
IPI00640833.1	acidic (leucine-rich) nuclear phosphoprotein 32 family, member E isoform 3	20.5614	21.36	4	2	2	6
IPI00640965.1	SUMO1 activating enzyme subunit 1 isoform b	5.69449	4.01	3	1	1	3
IPI00641334.3	Putative uncharacterized protein DKFZp686M0619	14.1386	51.18	2	3	3	10
IPI00641426.1	Transmembrane emp24 protein transport domain containing 5	1.77298	4.32	3	1	1	1
IPI00641869.1	tetraspanin 14 isoform 2	1.73494	6.8	4	1	1	2
IPI00641876.1	Protein	2.03782	5.38	2	1	1	1
IPI00642042.3	Putative uncharacterized protein DKFZp686J1372	538.448	62.5	10	13	24	243
IPI00642046.1	RSL1D1 protein	7.76522	2.66	2	1	1	3
IPI00642256.2	Isoform 2 of F-actin-capping protein subunit beta	19.1149	17.28	6	4	4	10
IPI00642270.1	87 kDa protein	0	3.85	1	1	1	1
IPI00642462.1	Engulfment and cell motility 2	6.8647	4.59	7	1	2	4
IPI00642549.2	cDNA FLJ56531, highly similar to UV excision repair protein RAD23 homolog B	1.74125	2.48	2	1	1	1
IPI00642657.1	Isoform 3 of Choline transporter-like protein 1	2.48403	2.15	3	1	1	1
IPI00642816.2	Signal recognition particle 9 kDa protein	7.48701	12.79	1	1	1	3
IPI00643041.3	GTP-binding nuclear protein Ran	20.9422	9.72	6	2	2	12
IPI00643522.1	Ribosomal protein S6, isoform CRA_a	12.8356	12.39	4	2	2	6
IPI00643781.1	PSIP1 protein	9.61893	12.46	3	4	4	7
IPI00644210.3	Isoform 4 of Putative oxidoreductase GLYR1	2.53666	10.33	5	3	3	3
IPI00644506.1	cDNA FLJ58756, highly similar to Nuclear pore complex protein Nup93	7.44545	4.17	2	2	2	3
IPI00644515.1	Putative uncharacterized protein TFAM	7.40687	5.14	2	1	1	3
IPI00644653.1	cDNA FLJ56337, highly similar to High mobility group protein B1	71.1425	58.86	16	6	9	37
IPI00644712.4	ATP-dependent DNA helicase 2 subunit 1	153.561	28.57	4	13	13	57
IPI00644848.1	Putative uncharacterized protein NONO	35.6781	19.57	6	3	4	21
IPI00644989.2	Isoform 1 of Protein disulfide-isomerase A6	102.564	27.5	2	7	7	36
IPI00645038.1	Inter-alpha (Globulin) inhibitor H2	10.1238	5.24	4	3	3	3
IPI00645078.1	Ubiquitin-like modifier-activating enzyme 1	129.702	13.52	5	9	9	46
IPI00645201.1	Ribosomal protein S8	32.9997	13.83	2	2	2	14
IPI00645234.1	Selectin P	4.59475	4.97	8	2	2	4
IPI00645256.1	Isoform 1 of Lipopolysaccharide-induced tumor necrosis factor-alpha factor	1.76168	4.35	1	1	1	1
IPI00645440.2	Isoform 2 of TRAF3-interacting JNK-activating modulator	24.9873	10.73	8	4	4	10
IPI00645452.1	Tubulin, beta	281.427	45.31	12	3	13	109
IPI00645572.1	Major histocompatibility complex, class II, DR alpha	1.70923	8.73	7	2	2	3
IPI00645667.1	Isoform 3 of Lysophospholipid acyltransferase 7	15.1114	13.08	8	3	3	7
IPI00646304.4	Peptidyl-prolyl cis-trans isomerase B	85.8694	20.83	9	5	6	41
IPI00646415.1	20 kDa protein	45.0097	22.1	32	2	3	19
IPI00646486.1	Isoform 2 of Heterochromatin protein 1-binding protein 3	34.7817	11.26	6	6	6	19
IPI00646625.1	Antigen peptide transporter 1	55.5377	14.73	2	7	7	19
IPI00646719.1	Novel protein	4.10081	7.2	5	2	2	2
IPI00646721.1	Ubiquitin carboxyl-terminal hydrolase	2.042	3.22	2	2	2	2
IPI00646899.2	Putative uncharacterized protein RPL10	2.1571	7.98	5	1	1	1
IPI00646929.1	Putative uncharacterized protein MAPK8	2.55512	8.25	44	1	1	1
IPI00647145.1	79 kDa protein	7.57257	1.43	4	1	1	3
IPI00647609.1	13 kDa protein	0	22.32	6	1	1	1
IPI00647613.4	Isoform 2 of Leukocyte common antigen	429.9	31.06	6	33	33	222
IPI00647720.1	Isoform 1 of Serine/arginine repetitive matrix protein 1	8.40332	5.64	3	2	2	8
IPI00647942.1	Putative uncharacterized protein SNRPE	4.29366	23.08	3	1	1	2
IPI00651653.1	Isoform 3 of Probable ATP-dependent RNA helicase DDX17	42.2399	10.58	11	6	6	22
IPI00654717.1	inorganic pyrophosphatase 2 isoform 5 precursor	22.8395	17.41	8	4	4	9
IPI00654820.2	ATP synthase subunit a	15.1585	5.93	1	2	2	7
IPI00657797.3	Isoform 1 of Septin-1	1.70832	4.09	2	1	1	1
IPI00658013.1	nucleophosmin 1 isoform 3	74.5141	32.82	11	6	6	37
IPI00658205.1	77 kDa protein	2.61905	2.73	4	1	1	1
IPI00719366.1	vacuolar H+ ATPase E1 isoform c	12.4771	4.59	3	1	1	8
IPI00719611.2	Isoform 2 of Glycerol-3-phosphate dehydrogenase, mitochondrial	10.683	7.65	2	4	4	6
IPI00719814.1	ATP synthase, H+ transporting, mitochondrial F0 complex, subunit F2 isoform 2d	12.4231	48.98	5	2	2	6
IPI00736885.1	Ig kappa chain V-II region TEW	3.22062	21.24	2	1	1	1
IPI00737530.1	similar to actin related protein 2/3 complex subunit 1B	84.8684	17.3	6	5	5	37
IPI00738381.2	Elongation factor 1-gamma	8.05479	9.61	5	3	3	5
IPI00739940.4	Isoform 1 of Protein furry homolog-like	0	0.27	1	1	1	1
IPI00740074.1	Leucine-rich repeat protein LRIG1	1.74986	0.82	1	1	1	1
IPI00742682.2	Nucleoprotein TPR	14.0716	1.74	1	4	4	8
IPI00743663.3	TNF receptor-associated factor 6	0	1.72	1	1	1	1
IPI00743716.1	HLA class I histocompatibility antigen, Cw-12 alpha chain	277.442	41.26	127	3	10	104
IPI00743987.1	CDNA FLJ20802 fis, clone ADSU01223	1.69591	7.63	1	1	1	3
IPI00744692.1	Transaldolase	63.5648	23.74	1	8	8	29
IPI00744752.2	Similar to Kinesin family member 9 isoform 2	2.25225	16.52	1	1	1	1
IPI00745455.2	Isoform 2 of Engulfment and cell motility protein 1	10.2943	11.34	4	1	2	5
IPI00745872.2	Isoform 1 of Serum albumin	1182.1	74.88	8	46	46	451
IPI00745893.2	SMT3 suppressor of mif two 3 homolog 2 isoform b precursor	36.6643	16.9	10	1	1	13
IPI00746004.2	40S ribosomal protein S27-like protein	3.59925	22.62	5	1	2	4
IPI00746059.2	HECT, UBA and WWE domain containing 1	2.65661	0.56	5	1	1	1
IPI00746205.1	proteasome activator subunit 2	6.72317	3.77	3	1	1	3
IPI00746554.2	48 kDa protein	9.53621	6.38	4	2	2	3
IPI00746667.1	HLA class II histocompatibility antigen, DRB1-11 beta chain	25.3117	13.53	42	1	3	15
IPI00747787.2	Condensin-2 complex subunit D3	0	1.94	1	1	1	1
IPI00748145.2	Isoform 1 of Guanine nucleotide-binding protein G(i), alpha-2 subunit	240.446	49.86	31	8	11	92
IPI00748216.1	cDNA FLJ20187 fis, clone COLF0433	5.15564	3.29	1	1	1	4
IPI00748715.2	SEPT9 protein (Fragment)	9.10151	4.4	6	1	1	3
IPI00748835.1	cDNA FLJ45715 fis, clone FELNG2000720, highly similar to CD166 antigen	0	7.87	7	1	1	1
IPI00748955.3	Platelet glycoprotein Ib alpha chain	61.1006	10.22	2	6	6	29
IPI00759832.1	Isoform Short of 14-3-3 protein beta/alpha	382.331	63.11	9	6	14	151
IPI00760588.2	Isoform 5 of Double-stranded RNA-specific adenosine deaminase	1.68691	1.07	5	1	1	1
IPI00760722.1	serine/threonine protein kinase MST4 isoform 2	1.90124	4.42	7	1	1	1
IPI00761107.1	Isoform 2 of Transmembrane and coiled-coil domain-containing protein 1	3.69665	8.88	3	1	1	1
IPI00783271.1	Leucine-rich PPR motif-containing protein, mitochondrial	7.8329	2.51	1	3	3	4
IPI00783847.2	Solute carrier family 25 member 42	2.52163	6.92	1	1	1	1
IPI00783982.1	Coatomer subunit gamma	10.5409	4.58	4	3	3	5
IPI00783987.2	Complement C3 (Fragment)	134.904	20.63	4	22	22	42
IPI00784154.1	60 kDa heat shock protein, mitochondrial	276.429	32.81	10	15	15	106
IPI00784295.2	Isoform 1 of Heat shock protein HSP 90-alpha	347.89	34.15	15	10	23	159
IPI00784419.1	Isoform 1 of Dual 3',5'-cyclic-AMP and -GMP phosphodiesterase 11A	0	0.64	1	1	1	1
IPI00784985.1	IGK@ protein	68.648	42.98	23	5	6	22
IPI00786995.1	similar to protein kinase, DNA-activated, catalytic polypeptide	195.718	13.75	3	42	42	103
IPI00788736.1	9 kDa protein	14.3497	32.95	2	1	1	5
IPI00788786.1	cDNA FLJ59036, highly similar to von Willebrand factor	14.8237	1.14	3	3	3	7
IPI00788826.1	Isoform 4 of Poly(U)-binding-splicing factor PUF60	13.2881	3.21	6	1	1	3
IPI00788836.1	cDNA FLJ57320, highly similar to Dihydrolipoyllysine-residue acetyltransferase component of pyruvate dehydrogenase complex, mitochondrial	2.88763	2.77	2	1	1	2
IPI00788996.1	20 kDa protein	6.17511	4.37	3	1	1	3
IPI00789078.1	Superoxide dismutase	1.73641	5.19	2	1	1	2
IPI00789169.1	28 kDa protein	1.71752	4.33	8	1	1	2
IPI00789242.1	36 kDa protein	4.70318	8.89	6	2	2	2
IPI00789253.1	33 kDa protein	31.2531	11.19	2	2	2	11
IPI00789287.1	12 kDa protein	17.1335	9.71	10	1	1	8
IPI00789376.1	KNG1 protein	10.1325	14.78	4	3	3	3
IPI00789763.1	24 kDa protein	17.6269	13.02	5	3	3	10
IPI00789807.1	11 kDa protein	14.0703	21.98	4	1	1	5
IPI00790124.1	18 kDa protein	13.4351	6.41	3	1	1	6
IPI00790135.1	79 kDa protein	4.27145	1.58	4	1	1	3
IPI00790267.1	26 kDa protein	6.28461	8.76	3	2	2	3
IPI00790317.1	Dolichyl-phosphate mannosyltransferase polypeptide 1, catalytic subunit	0	9.41	4	2	2	2
IPI00790465.1	HLA-B associated transcript 5	0	3.79	4	1	1	1
IPI00790580.1	16 kDa protein	6.93377	5.44	8	1	1	5
IPI00790695.1	Putative uncharacterized protein RPL30	18.3095	31.37	4	1	1	6
IPI00790784.2	Isoform 2 of Alpha-1-antitrypsin	29.6632	21.73	4	5	5	9
IPI00790799.1	16 kDa protein	32.1022	20.14	4	3	3	13
IPI00790856.1	9 kDa protein	2.81479	21.18	8	2	2	3
IPI00791097.2	cDNA FLJ53871, highly similar to Inter-alpha-trypsin inhibitor heavy chain H4	22.5709	9.46	6	3	3	6
IPI00791144.2	EPB41 protein	2.76258	1.56	6	1	1	1
IPI00791199.1	8 kDa protein	27.0863	25	4	1	1	7
IPI00791448.1	cDNA FLJ51469, highly similar to 60S acidic ribosomal protein P0	42.3781	32.01	12	5	5	18
IPI00791564.2	Enolase	37.566	14.32	5	1	4	12
IPI00791846.1	26 kDa protein	4.08868	3.81	2	1	1	3
IPI00792032.3	Multidrug resistance protein 1	1.84068	0.66	3	1	1	1
IPI00792186.4	cDNA FLJ56536, highly similar to ATP-binding cassette sub-family F member 1	8.03702	4.88	1	1	2	3
IPI00792330.2	Putative uncharacterized protein ARF4	7.47562	16.54	8	1	2	4
IPI00792537.1	21 kDa protein	263.088	61.54	5	8	8	91
IPI00792673.1	24 kDa protein	30.726	25.76	3	4	4	11
IPI00792677.1	cDNA FLJ60097, highly similar to Tubulin alpha-ubiquitous chain	365.168	58.17	26	5	18	157
IPI00792772.1	Putative uncharacterized protein STX8	3.96104	14.4	3	1	1	2
IPI00792916.2	protein kinase C substrate 80K-H isoform 2	137.018	23.05	4	10	10	54
IPI00793080.1	Putative uncharacterized protein C14orf21	1.62357	2.8	2	1	1	1
IPI00793696.1	19 kDa protein	4.49953	11.9	6	2	2	3
IPI00793767.1	22 kDa protein	65.7374	16.33	7	3	3	22
IPI00793874.1	sideroflexin 3	2.74402	4.62	3	1	1	1
IPI00794003.1	18 kDa protein	13.8438	13.38	5	2	2	7
IPI00794229.1	9 kDa protein	0	20.55	2	1	1	3
IPI00794246.1	36 kDa protein	3.34568	3.15	5	1	1	2
IPI00794265.1	10 kDa protein	2.49526	22.68	1	1	1	2
IPI00794448.1	Putative uncharacterized protein ADAM10	9.99228	3	2	2	2	7
IPI00794663.1	Tubulin, alpha 1 (Testis specific), isoform CRA_a	278.641	51.04	16	4	17	141
IPI00794678.2	MHC class I antigen	222.118	37.3	62	5	9	91
IPI00794875.1	41 kDa protein	29.6211	7.8	4	2	2	11
IPI00795257.3	32 kDa protein	220.22	44.71	9	10	10	81
IPI00795384.1	Isoform 2 of Trem-like transcript 1 protein	2.28137	11.56	2	2	2	3
IPI00795394.2	Isoform 2 of Dynein heavy chain 9, axonemal	2.7465	0.23	2	1	1	2
IPI00795633.1	CLU	88.6607	19.87	4	6	6	39
IPI00795717.1	19 kDa protein	24.1809	17.58	8	2	2	10
IPI00795853.1	16 kDa protein	2.10003	5.44	5	1	1	1
IPI00795937.1	15 kDa protein	16.2825	7.52	3	1	1	8
IPI00796102.1	Putative uncharacterized protein ARPC3	5.49059	24.24	4	2	2	3
IPI00796120.1	23 kDa protein	1.67915	5.16	4	1	1	1
IPI00796316.4	cDNA FLJ53327, highly similar to Gelsolin	187.621	28.79	6	15	15	77
IPI00796554.1	18 kDa protein	7.23382	9.43	5	1	1	3
IPI00796636.14	Hemoglobin (Fragment)	32.4111	21.9	19	2	2	16
IPI00796857.1	6 kDa protein	22.2778	34.55	4	1	1	5
IPI00796942.1	12 kDa protein	34.97	23.08	6	2	2	14
IPI00797148.1	Isoform 2 of Heterogeneous nuclear ribonucleoprotein A1	57.1239	40.45	20	7	10	42
IPI00797184.1	17 kDa protein	2.46379	9.27	5	1	1	1
IPI00797261.1	16 kDa protein	1.7419	19.12	2	2	2	2
IPI00797270.4	Isoform 1 of Triosephosphate isomerase	127.392	33.33	4	6	6	44
IPI00797365.1	38 kDa protein	31.7692	13.45	4	3	3	13
IPI00797490.1	33 kDa protein	1.97058	3.82	3	1	1	1
IPI00797536.1	Regulation of nuclear pre-mRNA domain containing 1B	5.50859	16.24	2	2	2	2
IPI00797747.1	Putative uncharacterized protein SRPRB	3.92202	18.1	2	1	1	1
IPI00797802.1	solute carrier family 25 member 11 isoform 3	11.511	6.08	4	1	1	3
IPI00797864.2	cDNA FLJ52153, highly similar to Transmembrane emp24 domain-containing protein 2	13.362	22.49	3	3	3	6
IPI00797968.1	Similar to 40S ribosomal protein S17	3.51892	22.45	3	1	1	1
IPI00798040.1	cDNA FLJ33169 fis, clone ADRGL2000384, highly similar to Serine/threonine-protein phosphatase 2A 65 kDa regulatory subunit A alpha isoform	13.935	6.83	6	2	2	8
IPI00798211.1	Putative uncharacterized protein TBCB	17.334	19.16	2	4	4	11
IPI00798351.1	35 kDa protein	16.2171	13.56	6	3	3	6
IPI00807526.2	Uncharacterized protein C6orf167	0	0.64	1	1	1	1
IPI00815732.1	phosphoribosylaminoimidazole carboxylase, phosphoribosylaminoimidazole succinocarboxamide synthetase isoform 1	3.20019	3.24	2	1	1	1
IPI00816063.1	Isoform 2 of 60S ribosomal protein L12	17.427	26.52	2	2	2	6
IPI00816128.2	Gastric mucin (Fragment)	0	0.73	1	1	1	1
IPI00827754.3	Ig gamma-3 chain C region	40.6355	19.89	11	1	6	15
IPI00827794.1	Isoform 4 of Extended synaptotagmin-2	6.07966	2.47	6	1	1	2
IPI00827840.2	cDNA FLJ60372, highly similar to Myosin-18A	2.21239	3.17	5	2	2	2
IPI00843765.1	Isoform 3 of Spectrin alpha chain, brain	36.3042	5.3	5	11	11	18
IPI00843975.1	Ezrin	159.897	25.43	5	9	14	77
IPI00843996.1	Splicing factor, arginine/serine-rich 3, isoform CRA_a	19.528	17.74	2	1	2	11
IPI00844000.1	UPF0555 protein KIAA0776	1.83364	2.02	1	1	1	1
IPI00844250.1	Isoform 2 of Schlafen family member 5	9.0983	4.73	2	1	1	3
IPI00844507.2	UPF0688 protein C1orf174	1.94552	5.76	1	1	1	1
IPI00844578.1	ATP-dependent RNA helicase A	100.635	8.74	1	7	7	34
IPI00845446.2	Isoform 2 of Sister chromatid cohesion protein PDS5 homolog B	9.78645	4.24	7	3	4	7
IPI00847635.1	Isoform 1 of Alpha-1-antichymotrypsin	22.3591	14.89	2	4	4	6
IPI00847774.2	cDNA FLJ51501, highly similar to 60S ribosomal protein L18a	9.1102	8.44	3	1	1	7
IPI00847995.2	cDNA FLJ61268, highly similar to Peroxisomal multifunctional enzyme type 2	2.20513	4.34	3	1	1	1
IPI00848226.1	Guanine nucleotide-binding protein subunit beta-2-like 1	12.5869	7.89	1	2	2	6
IPI00848317.1	myosin IXB isoform 2	2.38905	1.19	3	1	1	1
IPI00852577.2	HCG2040025	5.82398	32.08	10	1	2	2
IPI00853163.1	Putative uncharacterized protein TYMP	23.938	5.17	3	2	2	9
IPI00853299.1	Putative uncharacterized protein TMEM198	0	3.96	2	1	1	1
IPI00853337.1	Putative uncharacterized protein ARF5	14.9843	20.67	12	2	3	7
IPI00853571.1	20 kDa protein	30.0507	21.3	6	2	3	13
IPI00853609.2	Proteasome (Prosome, macropain) 26S subunit, non-ATPase, 4	0	12.56	2	1	1	1
IPI00853612.3	cDNA FLJ31686 fis, clone NT2RI2005382, highly similar to Bcl-2-like 13 protein	0	8.05	3	1	1	1
IPI00854677.1	Putative uncharacterized protein FUS	2.03532	9.27	9	1	1	1
IPI00855957.2	Isoform 2 of Far upstream element-binding protein 2	23.8492	4.93	3	3	3	9
IPI00855962.1	Isoform 2 of FK506-binding protein 15	4.98647	0.99	2	1	1	2
IPI00855988.1	hypothetical protein LOC55668 isoform 2	1.68544	1.89	2	1	1	1
IPI00867679.1	Similar to Prosomal P27K protein	0	4.41	2	1	1	1
IPI00871493.1	Putative uncharacterized protein CD3G	1.94874	11.54	3	1	1	1
IPI00871537.1	interferon, gamma-inducible protein 30 preproprotein	1.71834	4.4	2	1	1	1
IPI00872288.2	Isoform 3 of Voltage-gated hydrogen channel 1	14.3799	5.88	3	1	1	5
IPI00872379.1	Putative uncharacterized protein ANXA5 (Fragment)	141.567	45.77	2	11	11	59
IPI00872410.2	Autophagy-related protein 2 homolog B	0	0.29	2	1	1	1
IPI00872438.1	Putative uncharacterized protein RECQL (Fragment)	7.7098	9.88	5	5	5	5
IPI00872510.1	Putative uncharacterized protein C4BPA	3.20482	2.94	2	1	1	1
IPI00872619.2	FLOT2 protein	18.7895	11.43	3	4	4	8
IPI00872623.1	Putative uncharacterized protein MECP2 (Fragment)	52.9459	14.64	7	5	5	20
IPI00872650.1	102 kDa protein	2.26796	1.52	2	1	1	1
IPI00872777.1	Putative uncharacterized protein SAFB2	42.6417	10	7	3	3	18
IPI00872780.1	Annexin A4	46.4262	32.29	2	8	8	19
IPI00872788.1	Dihydropyrimidinase-related protein 3	0	3.86	4	1	1	1
IPI00872814.1	Putative uncharacterized protein MSN (Fragment)	579.499	53.3	7	27	32	252
IPI00872879.1	Putative uncharacterized protein COX7A2	23.4115	27.71	2	2	2	8
IPI00873158.2	Cytochrome c oxidase subunit 3	0	5.36	2	1	1	5
IPI00873286.2	cDNA FLJ55750, highly similar to Eukaryotic translation initiation factor 3 subunit 8	2.48786	1.22	6	1	1	1
IPI00873484.1	Putative uncharacterized protein CAPZA1 (Fragment)	114.044	38.41	2	6	7	47
IPI00873656.3	cDNA FLJ52574, highly similar to Septin-7	35.0946	16.93	20	5	6	15
IPI00874051.1	Ubiquitin carrier protein (Fragment)	20.6859	7.64	3	1	1	7
IPI00877647.1	Parvin, beta	22.2494	7.22	6	1	1	6
IPI00877802.2	retinoblastoma binding protein 4 isoform c	1.71806	7.44	9	3	3	4
IPI00878075.1	23 kDa protein	16.038	9	11	2	2	7
IPI00878314.1	110 kDa protein	6.89138	3.65	12	3	3	4
IPI00878392.1	11 kDa protein	21.9781	29.47	3	2	2	8
IPI00878484.1	Putative uncharacterized protein EWSR1	13.6412	4.55	8	1	1	6
IPI00878612.1	Putative uncharacterized protein MYADM	8.62979	6.8	6	1	1	4
IPI00878839.1	Phosphatidylinositol transfer protein, beta	0	10	4	1	1	1
IPI00879531.1	9 kDa protein	7.19575	22.62	5	1	2	5
IPI00879819.1	Lamin-B2	270.353	33.5	2	19	23	120
IPI00883857.2	Isoform Long of Heterogeneous nuclear ribonucleoprotein U	177.142	18.67	5	14	14	79
IPI00884082.3	Glucose-6-phosphate 1-dehydrogenase	7.0496	1.96	4	1	1	3
IPI00884105.2	Lysosome-associated membrane glycoprotein 1	10.7015	7.19	3	2	2	5
IPI00884341.2	Isoform 2 of Protein diaphanous homolog 1	10.8649	1.28	6	1	1	3
IPI00885038.1	Isoform 3 of Tyrosine-protein kinase ZAP-70	5.81196	3.04	2	1	1	2
IPI00885044.1	Isoform 4 of Uncharacterized protein C7orf63	0	7.05	6	1	1	1
IPI00885081.1	Isoform 2 of Hepatoma-derived growth factor-related protein 2	6.20629	2.24	2	1	1	2
IPI00888085.1	Isoform 4 of Serrate RNA effector molecule homolog	0	1.26	4	1	1	1
IPI00888508.2	Uncharacterized protein C20orf181 (Fragment)	0	10.84	1	1	1	1
IPI00889679.1	Isoform 1 of Platelet glycoprotein Ib beta chain	51.9419	19.9	2	4	4	23
IPI00889723.2	C4A protein	29.3063	4.18	12	4	4	8
IPI00889754.1	Isoform 3 of Apolipoprotein B-100 receptor	8.37949	2.43	3	2	2	3
IPI00890703.1	Cryocrystalglobulin CC1 kappa light chain variable region (Fragment)	6.36911	16.82	2	1	1	2
IPI00892671.1	Putative uncharacterized protein IGHG1	62.0544	26.44	16	2	6	24
IPI00892883.1	Suppression of tumorigenicity 13	24.1746	24.69	11	3	3	8
IPI00893190.2	cDNA FLJ52898, highly similar to Nucleobindin-1	9.09996	5.22	4	2	2	4
IPI00893273.3	latent transforming growth factor beta binding protein 1 isoform 5 precursor	15.1429	3.92	8	4	4	6
IPI00893301.1	Putative uncharacterized protein EIF3B	13.2679	4.64	3	1	1	5
IPI00893456.1	Proteasome subunit beta type	0	6.12	4	1	1	1
IPI00893479.1	Putative uncharacterized protein ATP5O	6.14989	18.92	2	1	1	9
IPI00893580.1	HLA-B associated transcript 1	20.1577	9.76	23	3	3	8
IPI00893645.1	Putative uncharacterized protein SEPT2	11.9482	12.5	11	2	2	6
IPI00893832.1	Flotillin 1	20.1681	21.67	9	1	1	6
IPI00900338.1	SWI/SNF-related matrix-associated actin-dependent regulator of chromatin a4 isoform E	3.17886	0.93	6	1	1	1
IPI00902656.1	Peripheral benzodiazepine receptor	15.2387	7.48	2	1	1	11
IPI00902799.1	cDNA FLJ12779 fis, clone NT2RP2001748, moderately similar to FARNESYL PYROPHOSPHATE SYNTHETASE	0	16.51	3	1	1	2
IPI00902899.1	cDNA FLJ32139 fis, clone PLACE5000037, highly similar to Vacuolar protein sorting 11	1.96387	1.95	3	1	1	1
IPI00902909.1	Nucleosome assembly protein 1-like 1, isoform CRA_c	12.5402	14.24	5	3	3	10
IPI00903057.1	cDNA FLJ46571 fis, clone THYMU3041428, highly similar to Probable ATP-dependent RNA helicase DDX23	6.80976	2.88	2	2	2	3
IPI00908440.1	cDNA FLJ57425, highly similar to Transportin-1	3.79686	8.59	4	1	1	2
IPI00908446.1	protein tyrosine phosphatase, non-receptor type 12 isoform 3	3.18618	2.77	3	1	1	1
IPI00908449.1	cDNA FLJ58737, highly similar to Splicing factor 3A subunit 3	2.11265	2.68	2	1	1	1
IPI00908511.1	cDNA FLJ51488, highly similar to Macrophage capping protein	74.3654	21.41	5	6	6	31
IPI00908582.1	cDNA FLJ50164, highly similar to Protein flightless-1 homolog	20.6029	2.54	2	2	2	7
IPI00908612.1	cDNA FLJ54383, highly similar to Valyl-tRNA synthetase	7.2069	1.78	4	1	1	3
IPI00908696.2	cDNA FLJ52128, highly similar to PRA1 family protein 3	117.028	31.33	6	6	6	58
IPI00908723.1	cDNA FLJ61039, highly similar to Stomatin-like protein 2	20.1917	13.5	3	3	3	6
IPI00908761.1	cDNA FLJ57407, weakly similar to Mus musculus leucine rich repeat containing 29 (Lrrc29), mRNA	1.81877	3.89	1	1	1	1
IPI00908835.1	RAB5B, member RAS oncogene family, isoform CRA_b	3.90925	14.37	8	1	2	2
IPI00908881.2	Glucose-6-phosphate isomerase	19.4405	3.2	3	1	1	5
IPI00908902.1	cDNA FLJ57028, highly similar to Long-chain-fatty-acid--CoA ligase 4	5.21767	2.77	4	1	1	2
IPI00908984.1	cDNA FLJ59670, highly similar to Homo sapiens formin binding protein 1 (FNBP1), mRNA	3.67502	9.39	10	1	1	1
IPI00909059.3	cDNA FLJ53910, highly similar to Keratin, type II cytoskeletal 6A	233.273	44.86	28	5	27	89
IPI00909164.1	cDNA FLJ58540, highly similar to Caspase-1	6.83695	11.11	9	2	2	3
IPI00909207.1	cDNA FLJ60461, highly similar to Peroxiredoxin-2	27.9419	34.43	4	5	6	16
IPI00909237.1	cDNA FLJ55703, highly similar to Solute carrier family 2, facilitated glucose transporter member 1	3.6372	3.69	4	1	2	5
IPI00909262.1	cDNA FLJ55372, highly similar to FH1/FH2 domain-containing protein	6.33224	2.02	2	1	1	2
IPI00909336.1	cDNA FLJ59092	7.28565	4.74	5	1	1	4
IPI00909338.1	cDNA FLJ51982, highly similar to Lysosome membrane protein 2	5.90257	2.99	2	1	1	3
IPI00909354.2	Putative uncharacterized protein	0	3.98	5	1	1	1
IPI00909417.1	cDNA FLJ61295, highly similar to Gamma-interferon-inducible protein Ifi-16	28.0676	15.14	3	1	8	18
IPI00909432.1	glutathione S-transferase kappa 1 isoform d	18.6562	16.39	5	2	2	7
IPI00909440.1	cDNA FLJ50266, highly similar to Cytochrome P450 2B6	0	6.87	2	1	1	1
IPI00909453.2	cDNA FLJ52243, highly similar to Heat-shock protein beta-1	4.87665	19.3	2	2	2	3
IPI00909513.1	Phosphorylase	0	1.34	5	1	1	1
IPI00909555.1	cDNA FLJ51602, highly similar to Interferon-induced guanylate-binding protein 1	1.71514	2.52	2	1	1	1
IPI00909703.2	cDNA FLJ51518, highly similar to Annexin A11	62.1406	25	4	9	9	28
IPI00909846.1	cDNA FLJ59379, highly similar to Hematopoietic lineage cell-specific protein	94.9616	30.96	4	10	10	44
IPI00909970.1	cDNA FLJ53704, moderately similar to Nascent polypeptide-associated complex subunit alpha	33.2407	16.57	4	2	2	10
IPI00909975.1	Ubiquitin carrier protein	1.76286	7.38	3	1	1	2
IPI00910005.1	cDNA FLJ59832, moderately similar to Prostaglandin E synthase 3	5.4769	16.13	6	2	2	4
IPI00910019.2	cDNA FLJ53437, highly similar to Major vault protein	18.7609	6.19	2	4	4	8
IPI00910113.1	cDNA FLJ52902, highly similar to Rab GDP dissociation inhibitor alpha	1.85594	2.64	2	1	1	1
IPI00910169.1	cDNA FLJ54122, highly similar to Cytosol aminopeptidase	5.06656	3.35	3	1	1	2
IPI00910216.1	cDNA FLJ50259, highly similar to Cathepsin S	5.8774	6.41	2	2	2	3
IPI00910287.1	cDNA FLJ54162, moderately similar to CDP-diacylglycerol--inositol3-phosphatidyltransferase	4.94972	6.55	4	1	1	2
IPI00910350.1	cDNA FLJ52068, highly similar to Microtubule-associated protein RP/EB family member 1	43.7741	18.91	2	3	3	14
IPI00910395.1	cDNA FLJ56819, highly similar to Protocadherin-8	0	3.86	3	1	1	1
IPI00910438.1	cDNA FLJ54574, highly similar to Staphylococcal nuclease domain-containing protein 1	24.1813	3.37	3	2	2	8
IPI00910614.1	heterogeneous nuclear ribonucleoprotein R isoform 4	33.148	13.35	6	3	6	18
IPI00910621.2	cDNA FLJ57481, highly similar to Phosphatidylserine synthase 1	6.54031	4.29	3	1	1	2
IPI00910625.1	cDNA FLJ51265, moderately similar to Beta-2-glycoprotein 1	3.25473	7.66	2	1	1	1
IPI00910683.2	cDNA FLJ59557, highly similar to 2-oxoglutarate dehydrogenase E1 component, mitochondrial	0	0.92	5	1	1	1
IPI00910786.1	programmed cell death 8 isoform 5	2.18732	3.4	3	1	1	1
IPI00910936.1	cDNA FLJ61101, highly similar to Eukaryotic translation initiation factor 5	0	6.74	2	1	1	1
IPI00910983.1	cDNA FLJ59402, highly similar to Eukaryotic translation initiation factor 4B	5.71516	3.53	5	1	1	3
IPI00911015.1	Superoxide dismutase	25.9301	21.6	4	3	3	9
IPI00911038.2	apoptotic chromatin condensation inducer 1 isoform 3	16.4877	4.61	5	3	3	7
IPI00911096.1	cDNA FLJ54127, highly similar to Heterogeneous nuclear ribonucleoproteins C	132.008	27.04	10	8	8	67
IPI00915274.1	dyskerin isoform 2	15.4315	5.89	4	2	2	6
IPI00915404.1	cDNA FLJ57756, highly similar to Paxillin	0	11.32	2	1	1	1
IPI00916005.1	Putative uncharacterized protein PPIG	1.85943	7.19	6	1	1	1
IPI00916253.1	Putative uncharacterized protein MDH1	35.679	20.83	4	2	2	12
IPI00916434.1	Anti-(ED-B) scFV (Fragment)	6.03748	14.71	13	1	2	2
IPI00916480.1	Putative uncharacterized protein PTMA	95.4042	23.36	17	4	4	32
IPI00916796.1	Putative uncharacterized protein DSCR3	1.64438	15.38	6	1	1	1
IPI00916802.1	SS-B/La protein	34.3549	18.84	5	6	6	18
IPI00917312.1	Putative uncharacterized protein AGPS	0	8.99	2	1	1	1
IPI00917399.1	Putative uncharacterized protein DARS	0	11.36	3	1	1	1
IPI00917420.1	30 kDa protein	50.5095	34.04	10	7	8	27
IPI00917579.1	38 kDa protein	5.11472	3.65	4	1	1	2
IPI00917753.1	SET nuclear oncogene	104.686	24.91	10	5	5	42
IPI00917777.1	elongation factor Tu GTP binding domain containing 2 isoform b	13.382	5.98	3	3	4	8
IPI00918020.1	cDNA FLJ52702, highly similar to Homo sapiens CD44 antigen (homing function and Indian blood group system) (CD44), transcript variant 4, mRNA	23.0333	16.72	20	5	5	19
IPI00921080.1	Isoform 7 of Integrin alpha-6	6.4247	1.57	8	1	1	3
IPI00921274.1	myosin regulatory light chain MRCL2 isoform B	68.5821	19.48	5	2	3	27
IPI00921414.1	Chaperonin Cpn60/TCP-1 family protein	7.75964	5.88	3	2	2	3
IPI00921805.1	cDNA FLJ55224, highly similar to EVI2B protein	16.0904	3.24	1	1	1	4
IPI00921826.1	cDNA FLJ53726, highly similar to Coiled-coil-helix-coiled-coil-helixdomain-containing protein 3	33.8965	25.36	5	3	3	11
IPI00921860.1	cDNA FLJ61649, highly similar to Homo sapiens estrogen receptor binding protein (ERBP), mRNA	5.23957	2.33	2	1	1	2
IPI00921931.2	cDNA FLJ50080, highly similar to Succinyl-CoA ligase (GDP-forming) beta-chain, mitochondrial	10.507	5.8	5	2	2	4
IPI00921947.1	cDNA, FLJ79234, moderately similar to Eukaryotic translation initiation factor 3 subunit 4	7.94433	9.03	2	1	1	3
IPI00922002.1	cDNA FLJ53370, highly similar to Mus musculus cytoplasmic FMR1 interacting protein 2 (Cyfip2), mRNA	14.9517	3.4	8	4	4	9
IPI00922290.1	cDNA FLJ53094, highly similar to Receptor expression-enhancing protein 5	4.24782	12.82	4	2	2	2
IPI00922298.1	cDNA FLJ51445, highly similar to AMBP protein	2.49032	8.52	2	1	1	1
IPI00922599.1	cDNA FLJ58489, highly similar to Ena/VASP-like protein	1.63311	8.21	3	2	2	2
IPI00922622.1	ITPR1 protein	0	1.39	13	1	1	1
IPI00922693.1	cDNA FLJ53662, highly similar to Actin, alpha skeletal muscle	1206.01	44.9	31	2	22	622
IPI00922769.1	cDNA FLJ52561, highly similar to Four and a half LIM domains protein 1	4.22012	10.89	15	2	2	3
IPI00922800.1	cDNA FLJ50154, moderately similar to Ras-related protein Rab-18	9.356	10.56	6	1	1	3
IPI00922838.1	cDNA FLJ56074, highly similar to 150 kDa oxygen-regulated protein	29.4944	6.01	3	4	4	11
IPI00922900.1	Surfeit 4, isoform CRA_c	6.90846	10.16	5	1	1	3
IPI00924569.1	Putative uncharacterized protein NAGK	25.9658	16.98	6	2	2	9
IPI00924593.1	cDNA FLJ52880, highly similar to Malate dehydrogenase, mitochondrial	84.5833	32.77	3	8	8	36
IPI00924786.1	Putative uncharacterized protein OXA1L	1.68551	5.58	5	1	1	1
IPI00924948.1	Putative uncharacterized protein AZGP1	2.98765	5.29	2	1	1	1
IPI00925058.1	16 kDa protein	13.0201	6.77	6	1	1	8
IPI00925477.1	Topoisomerase II beta	12.4701	1.83	5	2	2	6
IPI00925670.1	Isoform 4 of RNA-binding protein 25	1.84255	2.35	2	1	1	5
IPI00925757.1	Putative uncharacterized protein GBAS	0	3.64	2	1	1	1
IPI00925853.1	cDNA FLJ60586, highly similar to NADH-ubiquinone oxidoreductase 75 kDa subunit, mitochondrial	58.6792	22.09	6	9	9	21
IPI00926054.1	Putative uncharacterized protein ARPC4	54.5126	21.56	8	4	4	23
IPI00926103.1	Putative uncharacterized protein ATIC	9.95019	10.5	3	1	1	5
IPI00926178.1	Putative uncharacterized protein MTPN	25.3288	32.69	3	1	1	6
IPI00926215.8	MHC class II antigen (Fragment)	25.1151	40.45	38	1	3	14
IPI00926256.1	Band 3 anion transport protein	4.01823	1.43	2	1	1	2
IPI00926274.2	Putative uncharacterized protein CALD1	12.1582	6.75	10	2	2	4
IPI00926319.1	cDNA FLJ56112, highly similar to Dihydrolipoyl dehydrogenase, mitochondrial	50.748	16.05	3	6	6	26
IPI00926410.1	cDNA FLJ55045, highly similar to 26S proteasome non-ATPase regulatory subunit 2	0	1.2	3	1	1	1
IPI00926449.1	Putative uncharacterized protein RGPD1	6.91185	11.71	12	1	1	3
IPI00926510.1	Putative uncharacterized protein ARMC10	2.69705	8.29	12	1	1	1
IPI00926625.1	Zyxin	31.4988	22.73	8	8	8	25
IPI00926851.1	TRAM adaptor with GOLD domain isoform 2	1.99002	11.7	3	2	2	2
IPI00926864.1	Putative uncharacterized protein APEH	7.81102	5.6	6	1	1	3
IPI00926884.1	Putative uncharacterized protein PDAP1	5.66139	41.03	2	1	1	2
IPI00926917.1	Putative uncharacterized protein EIF4G1	0	1.45	16	1	1	1
IPI00927294.1	Putative uncharacterized protein QRICH1	0	37.5	3	1	1	1
IPI00927407.1	cDNA FLJ59080, highly similar to Heterogeneous nuclear ribonucleoprotein A3	55.5855	27.02	12	6	8	35
IPI00927500.1	Isoform 3 of Transformer-2 protein homolog beta	8.10038	12.77	7	2	2	4
IPI00927830.1	Putative uncharacterized protein PSMA2	5.75916	8.54	2	1	1	6
IPI00929107.1	Seipin	39.7607	10.72	2	6	6	19
IPI00929117.1	Similar to Calreticulin-3 precursor	1.62566	6.32	3	2	2	2
IPI00929530.1	Isoform 2 of Adipocyte plasma membrane-associated protein	99.4024	41.18	3	10	10	45
IPI00930599.1	16 kDa protein	298.999	53.79	14	8	8	118
IPI00930614.1	GUCA1B protein (Fragment)	5.15483	29.33	1	1	2	2
IPI00930629.1	Putative uncharacterized protein NUP160	3.99455	0.91	2	1	1	2
IPI00930720.1	cDNA FLJ61134, highly similar to Ras-related protein Rab-11B	25.9199	27.37	6	5	5	19
IPI00935255.1	hypothetical protein XP_002344169	1.62282	4.92	1	1	1	1
IPI00935962.1	Cytochrome b	1.92265	2.37	2	1	1	1
IPI00936738.1	Isoform 1 of Torsin-1A-interacting protein 1	30.4646	9.78	5	5	5	13
IPI00936931.1	Erlin-1	17.0787	9.54	3	1	3	8
IPI00937166.1	hypothetical protein XP_002342974	1.7574	9.46	1	1	1	1
IPI00937457.1	Putative tripartite motif-containing protein 64C	0	1.34	8	1	1	1
IPI00937967.1	similar to hCG2039165	12.5485	10.68	5	1	1	7
IPI00939159.2	Adenylyl cyclase-associated protein	226.065	41.8	3	2	12	92
IPI00939174.1	Isoform 1 of Ubiquitin thioesterase OTUB1	29.4543	9.96	2	2	2	9
IPI00939265.1	GTPase IMAP family member 4	31.826	22.49	4	6	6	16
IPI00939286.1	Putative uncharacterized protein LDHA	89.7427	19.64	10	5	6	34
IPI00939507.1	Putative uncharacterized protein DOCK8	7.21249	3.47	7	1	1	2
IPI00939521.1	Putative uncharacterized protein ENSP00000346720 (Fragment)	11.6469	19.79	5	1	1	3
IPI00939530.1	cDNA FLJ34106 fis, clone FCBBF3008073, highly similar to SPLICING FACTOR, ARGININE/SERINE-RICH 7	21.3094	16.06	6	1	2	11
IPI00939854.1	cDNA FLJ45763 fis, clone N1ESE2000698, highly similar to WD repeat protein 1	97.6293	21.5	7	10	10	54
IPI00939886.1	Myosin-ID (Fragment)	4.34952	6.98	5	2	2	3
IPI00940046.1	cDNA FLJ40980 fis, clone UTERU2014464, highly similar to ACID CERAMIDASE	14.2178	7.54	4	2	2	9
IPI00940120.1	Putative uncharacterized protein	10.662	9.07	2	3	3	5
IPI00940257.1	cDNA FLJ52361, highly similar to T-complex protein 1 subunit epsilon	7.16529	4.12	3	2	2	3
IPI00940326.1	Isoform 2 of Coronin-7	6.69584	4.29	2	2	2	3
IPI00940349.1	cDNA FLJ42092 fis, clone TESOP2002273, highly similar to Derlin-1	6.30774	8.4	4	1	1	3
IPI00940423.1	Isoform Long of Proto-oncogene tyrosine-protein kinase LCK	43.6189	9.63	109	3	4	19
IPI00940441.1	Isoform 1 of Protein unc-13 homolog D	17.4883	5.32	5	4	4	7
IPI00940459.1	cDNA FLJ58823, highly similar to Thromboxane-A synthase	24.2118	8.21	6	3	3	8
IPI00940656.1	28 kDa protein	31.2881	19.84	8	4	4	13
IPI00941110.1	Protein unc-84 homolog B	134.442	25.24	7	12	12	49
IPI00941161.1	General vesicular transport factor p115	8.41167	3.53	2	3	3	4
IPI00941172.1	Isoform 1 of Protein transport protein Sec61 subunit alpha isoform 1	23.3675	9.03	15	4	4	12
IPI00941747.1	Calnexin	147.653	27.03	5	15	15	72
IPI00941774.1	SPTBN2 protein	1.96462	1.61	7	1	2	2
IPI00941933.1	Putative uncharacterized protein ENSP00000406535	42.8781	14.44	1	1	1	19
IPI00942312.1	Putative uncharacterized protein ENSP00000404946	14.929	7.98	3	2	2	7
IPI00942512.1	keratin 3	43.8189	10.35	17	1	10	22
IPI00942614.1	Putative uncharacterized protein LGR4	0	2.36	3	1	1	1
IPI00942979.1	Transketolase	148.728	21.83	8	10	10	57
IPI00943173.1	Coronin-1C	8.69276	14.98	4	7	7	11
IPI00943215.1	Putative uncharacterized protein BID	2.27178	6.77	3	1	1	1
IPI00943220.1	Putative uncharacterized protein ITGAL	15.1504	5.37	5	4	4	7
IPI00943343.1	PTPRJ, protein tyrosine phosphatase receptor J, eta	11.4154	4.83	3	2	2	5
IPI00943982.1	Isoform 2 of SAM domain and HD domain-containing protein 1	125.793	26.41	3	12	12	55
IPI00944677.1	IGL@ protein	21.588	18.88	14	2	3	8
IPI00945195.1	Putative uncharacterized protein SYPL1	8.85505	4.91	3	1	1	4
IPI00945375.1	Putative uncharacterized protein CUTA	0	10.37	4	1	1	1
IPI00945384.1	Putative uncharacterized protein ATP1B3	4.92512	32.56	6	1	1	2
IPI00945534.1	14 kDa protein	39.996	18.55	35	1	2	17
IPI00945574.1	Putative uncharacterized protein RAB7A	31.2146	30.63	11	4	4	13
IPI00945585.1	Putative uncharacterized protein FAM162A	4.05973	19.44	4	2	2	2
IPI00945893.1	Putative uncharacterized protein ARHGAP25	6.48285	3.54	7	1	1	3
IPI00945937.1	Putative uncharacterized protein KCNAB1	0	4.61	9	1	1	1
IPI00945960.1	Putative uncharacterized protein SSR3	7.88503	8.05	3	1	1	5
IPI00946334.1	NADH dehydrogenase (ubiquinone) Fe-S protein 2 isoform 2 precursor	14.0574	7.88	2	3	3	7
IPI00946351.1	Putative uncharacterized protein AP1B1	5.45419	6.75	10	3	3	6
IPI00946670.1	Putative uncharacterized protein NDUFA5	2.25268	13.39	3	1	1	1
IPI00946676.1	Putative uncharacterized protein SSR1	17.4705	12.83	6	3	3	8
IPI00946841.1	Putative uncharacterized protein LIN9	1.67141	2.86	6	1	1	1
IPI00947137.1	Putative uncharacterized protein ENSP00000419887	1.67876	3.28	6	1	1	1
IPI00947251.1	Putative uncharacterized protein TRBC2 (Fragment)	2.5995	6.29	12	1	1	1
IPI00947307.1	cDNA FLJ58075, highly similar to Ceruloplasmin	10.4317	4.33	5	3	3	4
IPI00947310.1	Putative uncharacterized protein SSBP1	4.30669	12.4	4	1	1	1
IPI00952671.1	chaperonin containing TCP1, subunit 7 isoform c	0	2.63	4	1	1	1
IPI00952763.1	Putative uncharacterized protein AP2A2	2.88321	2.8	8	1	1	1
IPI00953297.1	cDNA FLJ55060, highly similar to Annexin A7	21.9838	7.14	3	2	2	7
IPI00953689.1	Alpha-2-HS-glycoprotein	45.5324	27.25	4	8	8	17
IPI00953696.1	Glutathion reductase delta8+9 alternative splicing variant	18.9374	5.68	6	2	2	7
IPI00953980.1	Isocitrate dehydrogenase	62.8962	11.93	2	4	4	25
IPI00954084.1	MHC class I antigen (Fragment)	0	6.08	1	1	1	1
IPI00954567.1	MHC class II antigen (Fragment)	15.417	20.65	11	1	2	9
