# Supplementary material for: Proteomics Analysis of Human Obesity Reveals the Epigenetic Factor HDAC4 as a Potential Target for Obesity
Source: PLoS One. 2013 Sep 24;8(9):e75342. doi: 10.1371/journal.pone.0075342 (PMC3782461; doi:10.1371/journal.pone.0075342)
Supplement: Table S5 — List of proteins quantified by Sieve 1.3 software and shown as ratios of protein expression between lean and obese subjects at baseline. (XLSX) [file pone.0075342.s008.xlsx]

## Sheet: combined Final
IPI number	Protein Name	Peptide	Frame	Hits	Protein ratio Lean Vs Obese	SD	P value
IPI00014338.2 -PROT:Q15080-1 :Q53FG4;Q6FGM9|ENSEMBL:ENSP00000248899|REFSEQ:NP_000622|H-INV:HIT000295854|VEGA:OTTHUMP00000028736;OTTHUMP00000197809	NCF4 Isoform 1 of Neutrophil cytosol factor 4	1	1	1	0.083	0.047	0.0124
IPI00554443.2 -PROT:Q9H668|ENSEMBL:ENSP00000224950;ENSP00000358779|REFSEQ:NP_079204|H-INV:HIT000296380|VEGA:OTTHUMP00000020417;OTTHUMP00000020418	OBFC1 Oligonucleotide/oligosaccharide-binding fold-containing protein 1	1	1	6	0.097	0.07	2.72e-05
IPI00296099.6 -PROT:P07996 :A0PJG0;B4E3J7;Q59E99;Q7KYY3|ENSEMBL:ENSP00000260356|REFSEQ:NP_003237|H-INV:HIT000321462|VEGA:OTTHUMP00000165029;OTTHUMP00000175561	THBS1 Thrombospondin-1	7	7	38	0.128	0.046	0.000545
IPI00219757.13 -PROT:P09211 :C7DJS1;C7DJS2|ENSEMBL:ENSP00000381607|REFSEQ:NP_000843|H-INV:HIT000321506|VEGA:OTTHUMP00000174659	GSTP1 Glutathione S-transferase P	1	1	1	0.345	0.174	0.0436
IPI00290949.3 -PROT:Q8TC92 :B7Z5K1|ENSEMBL:ENSP00000261488;ENSP00000415054|REFSEQ:NP_001121087;NP_060463|H-INV:HIT000263078|VEGA:OTTHUMP00000018332	ENOX1 Ecto-NOX disulfide-thiol exchanger 1	1	1	1	0.418	0.321	0.16
IPI00029166.4 -PROT:Q04743|ENSEMBL:ENSP00000358202|REFSEQ:NP_004089|H-INV:HIT000076670|VEGA:OTTHUMP00000020578	EMX2 Homeobox protein EMX2	1	1	1	0.441	0.226	0.0716
IPI00293423.3 -PROT:P14222|ENSEMBL:ENSP00000316746;ENSP00000362305;ENSP00000398568|REFSEQ:NP_001076585;NP_005032|H-INV:HIT000260750|VEGA:OTTHUMP00000019759	PRF1 Perforin-1	1	1	6	0.463	0.123	8.18e-09
IPI00645645.1 :Q5TB94|ENSEMBL:ENSP00000391270;ENSP00000404479|VEGA:OTTHUMP00000016246	TCP11 T-complex 11 homolog	1	3	5	0.478	0.159	0.201
IPI00152658.1 -PROT:Q8TDX7 :B2R8K8|ENSEMBL:ENSP00000356355|REFSEQ:NP_598001|H-INV:HIT000293358|VEGA:OTTHUMP00000033680	NEK7 Serine/threonine-protein kinase Nek7	1	1	1	0.524	0.163	0.00635
IPI00794900.3 :B2R5Y2;B7Z809|VEGA:OTTHUMP00000028302	MTHFD1 cDNA FLJ56016, highly similar to C-1-tetrahydrofolate synthase, cytoplasmic	1	1	1	0.539	0.238	0.0422
IPI00010832.1 -PROT:Q9BXQ6|ENSEMBL:ENSP00000329318|REFSEQ:NP_114096|H-INV:HIT000076902|VEGA:OTTHUMP00000028726	CECR6 Cat eye syndrome critical region protein 6	1	1	1	0.57	0.14	0.00417
IPI00021739.2 -PROT:O75420 :A2VDH9|ENSEMBL:ENSP00000275732|REFSEQ:NP_072096|H-INV:HIT000250900|VEGA:OTTHUMP00000211357	GIGYF1 PERQ amino acid-rich with GYF domain-containing protein 1	1	1	6	0.574	0.258	0.000692
IPI00031016.1 -PROT:O60674 :A8K910;B4DYV1;Q506Q0;Q8IXP2|ENSEMBL:ENSP00000371067|REFSEQ:NP_004963|H-INV:HIT000061792|VEGA:OTTHUMP00000021024	JAK2 Tyrosine-protein kinase JAK2	1	1	1	0.577	0.391	0.192
IPI00413436.2 -PROT:Q49B96|ENSEMBL:ENSP00000342015|REFSEQ:NP_001026788|VEGA:OTTHUMP00000200080	COX19 Cytochrome c oxidase assembly protein COX19	1	1	1	0.586	0.186	0.0593
IPI00003362.2 -PROT:P11021 :B4DEF7;Q2KHP4|ENSEMBL:ENSP00000324173|REFSEQ:NP_005338|H-INV:HIT000038771|VEGA:OTTHUMP00000022124	HSPA5 HSPA5 protein	1	1	6	0.589	0.36	0.383
IPI00383810.2 :Q9UFA8	PIAS3 Putative uncharacterized protein DKFZp434O0617	1	2	3	0.61	0.356	0.165
IPI00007800.1 -PROT:Q9UKU9 :B2R780;Q8N2J9|ENSEMBL:ENSP00000362524|REFSEQ:NP_036230|H-INV:HIT000252318|VEGA:OTTHUMP00000022159	ANGPTL2 Angiopoietin-related protein 2	1	1	1	0.626	0.041	0.00189
IPI00456750.2 -PROT:Q96TA1 :Q5VVW6;Q9H6L6;Q9H8K1|ENSEMBL:ENSP00000362411|REFSEQ:NP_001030611|H-INV:HIT000071610|VEGA:OTTHUMP00000022187	FAM129B Niban-like protein 1	1	1	1	0.637	0.164	0.0338
IPI00100630.6 -PROT:Q03111|ENSEMBL:ENSP00000252674|REFSEQ:NP_005925|H-INV:HIT000100547|VEGA:OTTHUMP00000077673	MLLT1 Protein ENL	1	1	1	0.642	0.298	0.0789
IPI00028438.4 -PROT:Q8IY22-1|REFSEQ:NP_938204|H-INV:HIT000001410|VEGA:OTTHUMP00000080361	CMIP c-Maf-inducing protein isoform C-mip	1	3	22	0.668	0.108	3.41e-07
IPI00400922.5 -PROT:Q14690 :B4DES7;B4DH82|ENSEMBL:ENSP00000358812|REFSEQ:NP_055791|H-INV:HIT000042322|VEGA:OTTHUMP00000020409	PDCD11 Protein RRP5 homolog	2	2	4	0.671	0.236	0.0487
IPI00027596.4 -PROT:Q96HF1 :B3KSM5|ENSEMBL:ENSP00000274063|REFSEQ:NP_003004|H-INV:HIT000077025	SFRP2 Secreted frizzled-related protein 2	1	1	2	0.678	0.193	0.00837
IPI00022774.3 -PROT:P55072 :Q0IIN5;Q96IF9;Q9HAP0;Q9HAP1;Q9NTC4|ENSEMBL:ENSP00000351777|REFSEQ:NP_009057|H-INV:HIT000339803|VEGA:OTTHUMP00000021326	VCP Transitional endoplasmic reticulum ATPase	1	1	2	0.687	0.374	0.411
IPI00154776.1 -PROT:Q8TDY3 :B2RB53;Q96LK1|ENSEMBL:ENSP00000367658|REFSEQ:NP_536356|H-INV:HIT000079690|VEGA:OTTHUMP00000000569	ACTRT2 Actin-related protein T2	1	1	2	0.695	0.158	0.00249
IPI00217269.3 -PROT:P19087 :Q16162;Q5T697|ENSEMBL:ENSP00000251337|REFSEQ:NP_005263|H-INV:HIT000029447|VEGA:OTTHUMP00000013354	GNAT2 Guanine nucleotide-binding protein G(t) subunit alpha-2	1	1	5	0.707	0.152	0.00152
IPI00396329.1 -PROT:Q9H7B2 :A8K800;B4DWS5|ENSEMBL:ENSP00000402338|REFSEQ:NP_115570|H-INV:HIT000051368|VEGA:OTTHUMP00000017009	RPF2 Brix domain-containing protein 1	1	1	1	0.721	0.219	0.0675
IPI00383229.5 :Q9P0H6	UBAP2 AD-012 protein	1	1	1	0.727	0.248	0.0864
IPI00847360.1 :A5HBD2	- Menin 308del1 variant	1	2	2	0.728	0.389	0.454
IPI00001543.1 -PROT:P62072|ENSEMBL:ENSP00000257245|REFSEQ:NP_036588|H-INV:HIT000071573	TIMM10 Mitochondrial import inner membrane translocase subunit Tim10	1	1	2	0.738	0.291	0.109
IPI00643876.2 :B7Z1Y7|VEGA:OTTHUMP00000019234	TRDMT1 cDNA FLJ50466, highly similar to DNA (cytosine-5)-methyltransferase-like protein 2	1	1	2	0.742	0.366	0.425
IPI00217468.3 -PROT:P16401|ENSEMBL:ENSP00000330074|REFSEQ:NP_005313|H-INV:HIT000263273|VEGA:OTTHUMP00000017748	HIST1H1B Histone H1.5	1	1	2	0.749	0.183	0.0163
IPI00290106.4 -PROT:P56373|ENSEMBL:ENSP00000263314|REFSEQ:NP_002550|H-INV:HIT000325353	P2RX3 P2X purinoceptor 3	1	1	1	0.752	0.421	0.334
IPI00167911.2 -PROT:Q8NA58-1|ENSEMBL:ENSP00000275275|REFSEQ:NP_775787|H-INV:HIT000022413|VEGA:OTTHUMP00000017533	PNLDC1 Isoform 1 of Poly(A)-specific ribonuclease PARN-like domain-containing protein 1	1	1	3	0.752	0.421	0.319
IPI00007257.4 -PROT:O94985-2|ENSEMBL:ENSP00000354997|REFSEQ:NP_055759|VEGA:OTTHUMP00000001598	CLSTN1 Isoform 2 of Calsyntenin-1 (Fragment)	1	1	1	0.753	0.304	0.0982
IPI00306708.4 -PROT:Q96KB5 :B4DX68|ENSEMBL:ENSP00000301905|REFSEQ:NP_060962|H-INV:HIT000037045|VEGA:OTTHUMP00000128310;OTTHUMP00000177306	PBK cDNA FLJ58333, highly similar to T-lymphokine-activated killer cell-originated protein kinase	1	1	2	0.762	0.221	0.0979
IPI00007928.4 -PROT:Q6P2Q9 :B4DK16;Q53GM6;Q6JH02;Q6JH03|ENSEMBL:ENSP00000304350|REFSEQ:NP_006436|H-INV:HIT000068368|VEGA:OTTHUMP00000115657;OTTHUMP00000182993	PRPF8 Pre-mRNA-processing-splicing factor 8	1	1	1	0.762	0.285	0.24
IPI00003865.1 -PROT:P11142-1 :A8K7Q2;B3KTV0;B4E1Q1;Q53GZ6;Q96BE0;Q96H53;Q96IS6;Q9NWW3;Q9NZ87|ENSEMBL:ENSP00000227378|REFSEQ:NP_006588|H-INV:HIT000037619	HSPA8 Isoform 1 of Heat shock cognate 71 kDa protein	1	1	5	0.765	0.317	0.282
IPI00022664.3 -PROT:Q92696 :B4E069;Q6FHF7|ENSEMBL:ENSP00000216840;ENSP00000382341|REFSEQ:NP_004572;NP_878256|H-INV:HIT000031422|VEGA:OTTHUMP00000028175	RABGGTA Geranylgeranyl transferase type-2 subunit alpha	1	1	2	0.766	0.135	0.00394
IPI00328745.1 -PROT:Q86UN2|ENSEMBL:ENSP00000330631|REFSEQ:NP_848663|H-INV:HIT000389962|VEGA:OTTHUMP00000067544	RTN4RL1 Reticulon-4 receptor-like 1	1	1	2	0.774	0.177	0.0502
IPI00020947.2 -PROT:Q9NYD6 :Q53XI4|ENSEMBL:ENSP00000307321|REFSEQ:NP_059105|H-INV:HIT000030298|VEGA:OTTHUMP00000167779	HOXC10 Homeobox protein Hox-C10	1	1	2	0.775	0.487	0.424
IPI00844170.4 :A6NGL9;Q0IJ46|ENSEMBL:ENSP00000340637	MTMR10 Putative uncharacterized protein MTMR10	1	1	2	0.782	0.319	0.18
IPI00022643.2 -PROT:Q9NQ86 :B7Z3V4;B7ZAV7;Q4R1Q4|ENSEMBL:ENSP00000282369|REFSEQ:NP_061170|H-INV:HIT000246254|VEGA:OTTHUMP00000159132	TRIM36 E3 ubiquitin-protein ligase TRIM36	1	1	2	0.783	0.185	0.0732
IPI00061267.2 -PROT:Q96DX4-1 :B3KNH9|ENSEMBL:ENSP00000377942|REFSEQ:NP_588609|H-INV:HIT000001687|VEGA:OTTHUMP00000080905;OTTHUMP00000164667	RSPRY1 Isoform 1 of RING finger and SPRY domain-containing protein 1	1	1	1	0.785	0.411	0.361
IPI00028602.1 -PROT:P49863|ENSEMBL:ENSP00000231009|REFSEQ:NP_002095|H-INV:HIT000051515|VEGA:OTTHUMP00000122500	GZMK Granzyme K (Fragment)	1	1	1	0.792	0.264	0.299
IPI00930570.1 :A8K9J7	HIST1H2BD Histone H2B	2	3	18	0.793	0.097	9.9e-20
IPI00021812.2 -PROT:Q09666 :B4DTV0;Q13727;Q6ZQN2;Q8N274|ENSEMBL:ENSP00000367263|REFSEQ:NP_001611	AHNAK Neuroblast differentiation-associated protein AHNAK	1	1	1	0.796	0.358	0.294
IPI00787853.2 -PROT:Q9NX62|ENSEMBL:ENSP00000262644|REFSEQ:NP_060283|H-INV:HIT000262782|VEGA:OTTHUMP00000177698	IMPAD1 Inositol monophosphatase 3	1	1	1	0.796	0.358	0.294
IPI00217031.4 -PROT:Q5T9Z0|ENSEMBL:ENSP00000356536|REFSEQ:NP_741997|H-INV:HIT000248389|VEGA:OTTHUMP00000035521	TEDDM1 Transmembrane epididymal protein 1	1	1	1	0.802	0.31	0.242
IPI00028091.3 -PROT:P61158 :B4DT29;B4DTI0;B4DXW1;Q53QM2;Q59FV6|ENSEMBL:ENSP00000263238|REFSEQ:NP_005712|H-INV:HIT000052876|VEGA:OTTHUMP00000203980	ACTR3 Actin-related protein 3	1	1	2	0.804	0.267	0.161
IPI00299254.4 -PROT:O60841 :A0JLR8;B3KM86;Q05CQ1;Q8N5A0|ENSEMBL:ENSP00000289371|REFSEQ:NP_056988|H-INV:HIT000000466|VEGA:OTTHUMP00000203504	EIF5B Eukaryotic translation initiation factor 5B	1	1	2	0.804	0.211	0.0649
IPI00003411.3 -PROT:Q16647 :Q6LEN0;Q6LEN2|ENSEMBL:ENSP00000244043|REFSEQ:NP_000952|H-INV:HIT000101420|VEGA:OTTHUMP00000031777	PTGIS Prostacyclin synthase	1	1	1	0.804	0.32	0.256
IPI00807575.2 :A0A575|ENSEMBL:ENSP00000388523|VEGA:OTTHUMP00000025369	TRBV2 V_segment translation product	1	1	1	0.815	0.242	0.237
IPI00745836.2	LOC728153 Conserved hypothetical protein	1	1	1	0.817	0.165	0.0702
IPI00328824.3 -PROT:Q86UW2|ENSEMBL:ENSP00000335292;ENSP00000379062|REFSEQ:NP_849190|H-INV:HIT000048872|VEGA:OTTHUMP00000164149;OTTHUMP00000175889	OSTBETA Organic solute transporter subunit beta	1	2	7	0.818	0.226	0.436
IPI00797749.1 :A8MXY0|ENSEMBL:ENSP00000378447;ENSP00000415958|VEGA:OTTHUMP00000196803	STX4 Syntaxin 4A (Placental), isoform CRA_c	1	1	1	0.828	0.329	0.328
IPI00456969.1 -PROT:Q14204 :B4DSR6;Q92862;Q9NRC3|ENSEMBL:ENSP00000348965|REFSEQ:NP_001367|H-INV:HIT000000031|VEGA:OTTHUMP00000028119;OTTHUMP00000065399	DYNC1H1 Cytoplasmic dynein 1 heavy chain 1	2	2	2	0.832	0.171	0.281
IPI00442500.1 :Q6ZNU3	- CDNA FLJ27146 fis, clone SPL09537	1	1	2	0.835	0.244	0.172
IPI00787587.2	LOC729549 similar to UNCoordinated family member	1	1	5	0.841	0.24	0.11
IPI00413265.4 -PROT:Q8IY18 :B4E265|ENSEMBL:ENSP00000354957|REFSEQ:NP_055925|H-INV:HIT000000311|VEGA:OTTHUMP00000021442	SMC5 Structural maintenance of chromosomes protein 5	1	1	1	0.841	0.24	0.209
IPI00792632.1	DCTN2 5 kDa protein	1	1	1	0.842	0.176	0.115
IPI00446280.2 :B4E244;Q6ZVL3|ENSEMBL:ENSP00000396246	SHROOM3 cDNA FLJ55531, highly similar to Homo sapiens shroom (SHRM), mRNA	1	1	1	0.842	0.176	0.115
IPI00549189.4 -PROT:P52888 :B4DU96;Q96CV8;Q9BW75|ENSEMBL:ENSP00000304467|REFSEQ:NP_003240|H-INV:HIT000030855|VEGA:OTTHUMP00000078155	THOP1 Thimet oligopeptidase	1	1	5	0.842	0.176	0.0173
IPI00102581.3 -PROT:O43704|ENSEMBL:ENSP00000308770|REFSEQ:NP_055280|H-INV:HIT000222780|VEGA:OTTHUMP00000159773	SULT1B1 Sulfotransferase family cytosolic 1B member 1	1	1	5	0.846	0.622	0.923
IPI00015171.4	AFG3L1 14 kDa protein	1	1	5	0.848	0.584	0.87
IPI00411356.5 -PROT:Q9UN37 :Q49AN7;Q9NXK5;Q9UF30|ENSEMBL:ENSP00000254950|REFSEQ:NP_037377|H-INV:HIT000075148|VEGA:OTTHUMP00000081662	VPS4A Vacuolar protein sorting-associated protein 4A	1	1	6	0.848	0.584	0.896
IPI00797574.3 -PROT:Q8NFC6 :B4DNZ8|ENSEMBL:ENSP00000040738|REFSEQ:NP_683692|H-INV:HIT000001042|VEGA:OTTHUMP00000115820	BOD1L Biorientation of chromosomes in cell division protein 1-like	3	3	4	0.85	0.148	0.133
IPI00465248.5 -PROT:P06733-1 :A4QMW8;A4UCS8;Q96GV1;Q9BT62|ENSEMBL:ENSP00000234590|REFSEQ:NP_001419|H-INV:HIT000270987|VEGA:OTTHUMP00000001706	ENO1 Isoform alpha-enolase of Alpha-enolase	1	1	6	0.85	0.495	0.919
IPI00027688.1 -PROT:P32249|ENSEMBL:ENSP00000365596|REFSEQ:NP_004942|H-INV:HIT000293260|VEGA:OTTHUMP00000018611	GPR183 G-protein coupled receptor 183	1	1	1	0.856	0.255	0.275
IPI00749279.2 :A6NMX9|ENSEMBL:ENSP00000368252|H-INV:HIT000278994|VEGA:OTTHUMP00000165090	hCG_17955 Putative uncharacterized protein ENSP00000368252	1	1	2	0.856	0.255	0.271
IPI00103430.2 -PROT:Q5JUK3-1|ENSEMBL:ENSP00000263604|VEGA:OTTHUMP00000022558	KCNT1 Isoform 1 of Potassium channel subfamily T member 1	1	1	2	0.861	0.329	0.614
IPI00855998.1 -PROT:P49454|ENSEMBL:ENSP00000355922|REFSEQ:NP_057427|H-INV:HIT000218527|VEGA:OTTHUMP00000035028	CENPF Centromere protein F	1	1	1	0.862	0.443	0.559
IPI00793787.1	SH3D20;ARHGAP27 4 kDa protein	1	1	1	0.862	0.443	0.559
IPI00719757.1 -PROT:Q9Y6M7-5 :C9J9I5;C9JAI2|ENSEMBL:ENSP00000373429;ENSP00000411031|VEGA:OTTHUMP00000208476	SLC4A7 Isoform 5 of Sodium bicarbonate cotransporter 3	1	1	4	0.864	0.216	0.183
IPI00412982.4 -PROT:P46531|ENSEMBL:ENSP00000277541|REFSEQ:NP_060087|H-INV:HIT000076953|VEGA:OTTHUMP00000022594	NOTCH1 Neurogenic locus notch homolog protein 1 precursor	1	1	2	0.865	0.341	0.52
IPI00175420.1 -PROT:Q13400	PMS2L1 Postmeiotic segregation increased 2-like protein 8	1	1	1	0.865	0.341	0.446
IPI00008011.1 -PROT:Q9Y253-1 :B3KN75;B3KVC6;B4DG64;B7ZA36|ENSEMBL:ENSP00000361310|REFSEQ:NP_006493|H-INV:HIT000058777|VEGA:OTTHUMP00000016478	POLH Isoform 1 of DNA polymerase eta	1	1	1	0.865	0.227	0.392
IPI00103812.8 -PROT:Q6NUJ5|ENSEMBL:ENSP00000306324;ENSP00000389188|REFSEQ:NP_612508|H-INV:HIT000263130|VEGA:OTTHUMP00000020770	PWWP2B PWWP domain-containing protein 2B	1	1	1	0.865	0.341	0.446
IPI00165459.7 -PROT:Q9UPS6|ENSEMBL:ENSP00000267197|REFSEQ:NP_055863|H-INV:HIT000000793|VEGA:OTTHUMP00000169600	SETD1B Histone-lysine N-methyltransferase SETD1B	1	1	1	0.865	0.227	0.392
IPI00027212.1 -PROT:P14616|ENSEMBL:ENSP00000357178|REFSEQ:NP_055030|H-INV:HIT000191306|VEGA:OTTHUMP00000038715	INSRR Insulin receptor-related protein	1	1	1	0.878	0.124	0.227
IPI00412771.1 -PROT:Q9Y5K6|ENSEMBL:ENSP00000352264|REFSEQ:NP_036252|H-INV:HIT000071328|VEGA:OTTHUMP00000016562	CD2AP CD2-associated protein	1	1	3	0.88	0.36	0.787
IPI00301058.5 -PROT:P50552|ENSEMBL:ENSP00000245932|REFSEQ:NP_003361|H-INV:HIT000052001|VEGA:OTTHUMP00000078235	VASP Vasodilator-stimulated phosphoprotein	2	2	12	0.881	0.201	0.618
IPI00910512.1 :B4E3F4|ENSEMBL:ENSP00000405865	ITGA5 cDNA FLJ50382, moderately similar to Integrin alpha-5	1	1	2	0.884	0.301	0.537
IPI00748682.2	- Pheromone shutdown-related, TraB family protein	1	1	5	0.885	0.356	0.73
IPI00217244.1 -PROT:Q8IWA6|ENSEMBL:ENSP00000333374|REFSEQ:NP_848594|H-INV:HIT000052427|VEGA:OTTHUMP00000169433	CCDC60 Coiled-coil domain-containing protein 60	1	1	4	0.885	0.356	0.696
IPI00032226.1 -PROT:O60811|ENSEMBL:ENSP00000240189|REFSEQ:NP_075390|H-INV:HIT000250068|VEGA:OTTHUMP00000001965	PRAMEF2 PRAME family member 2	1	1	1	0.885	0.356	0.499
IPI00178899.1 -PROT:Q13309-1 :B4DHK6;B4DJT4|ENSEMBL:ENSP00000274255|REFSEQ:NP_005974|VEGA:OTTHUMP00000161734	SKP2 Isoform 1 of S-phase kinase-associated protein 2	1	1	3	0.885	0.356	0.654
IPI00902516.1 :B3KW43|REFSEQ:XP_002342386;XP_002345674;XP_002346548|H-INV:HIT000333852	LOC100293699;LOC100288428;LOC100290823 cDNA FLJ42094 fis, clone TESOP2002489	1	1	1	0.887	0.446	0.601
IPI00922184.1 :B7Z5W7	- Stathmin	1	1	1	0.89	0.421	0.618
IPI00168780.2 -PROT:Q8NEW7|ENSEMBL:ENSP00000324775|REFSEQ:NP_671729|H-INV:HIT000084245|VEGA:OTTHUMP00000195079	TMIE Transmembrane inner ear expressed protein	1	1	1	0.893	0.219	0.425
IPI00043740.3 -PROT:Q96NL6-1|ENSEMBL:ENSP00000281142|REFSEQ:NP_653244|H-INV:HIT000011831|VEGA:OTTHUMP00000164485	SCLT1 Isoform 1 of Sodium channel and clathrin linker 1	2	2	5	0.899	0.149	0.408
IPI00217955.2 -PROT:Q8IZA3-1|ENSEMBL:ENSP00000319799|REFSEQ:NP_722575|H-INV:HIT000084849|VEGA:OTTHUMP00000172714	H1FOO Isoform 1 of Histone H1oo	1	1	3	0.901	0.181	0.266
IPI00332510.4 :B1AHD6|ENSEMBL:ENSP00000383913|REFSEQ:NP_619538|VEGA:OTTHUMP00000198152	TRIOBP TRIO and F-actin binding protein isoform 2	1	1	2	0.906	0.346	0.676
IPI00305992.4 -PROT:Q96I51 :B2RXG5;Q8IW88;Q8N572|ENSEMBL:ENSP00000333799|REFSEQ:NP_110425|H-INV:HIT000025400|VEGA:OTTHUMP00000160908	WBSCR16 Williams-Beuren syndrome chromosomal region 16 protein	1	1	3	0.906	0.346	0.745
IPI00304706.7 -PROT:Q96QP1 :B3KUH8;B4E3G1|ENSEMBL:ENSP00000177648;ENSP00000398048|REFSEQ:NP_001095876;NP_079420|H-INV:HIT000057445|VEGA:OTTHUMP00000163832	ALPK1 Alpha-protein kinase 1	1	1	1	0.91	0.271	0.6
IPI00030111.1 -PROT:O95390|ENSEMBL:ENSP00000257868|REFSEQ:NP_005802|H-INV:HIT000068632|VEGA:OTTHUMP00000167883	GDF11 Growth/differentiation factor 11	1	1	1	0.911	0.304	0.533
IPI00302592.2 -PROT:P21333-2 :Q5HY53;Q60FE6;Q6NXF2;Q8TES4|ENSEMBL:ENSP00000353467;ENSP00000416926|REFSEQ:NP_001447|VEGA:OTTHUMP00000024320	FLNA Isoform 2 of Filamin-A	1	1	3	0.913	0.41	0.999
IPI00008091.2 -PROT:Q9ULG1 :A8K2V6;Q9NUK2|ENSEMBL:ENSP00000355205;ENSP00000384686|REFSEQ:NP_060023|H-INV:HIT000014196|VEGA:OTTHUMP00000160712;OTTHUMP00000176202	INO80 Putative DNA helicase INO80 complex homolog 1	1	1	2	0.915	0.152	0.255
IPI00007858.1 -PROT:Q9UKX3 :Q9P0U8|ENSEMBL:ENSP00000252172|REFSEQ:NP_003793|H-INV:HIT000069700|VEGA:OTTHUMP00000183340	MYH13 Myosin-13	1	1	2	0.915	0.152	0.255
IPI00217696.3 -PROT:Q8IXY8 :A9NIU0;B2RE39|ENSEMBL:ENSP00000389292|REFSEQ:NP_775943|H-INV:HIT000052066|VEGA:OTTHUMP00000034764	PPIL6 Peptidyl-prolyl cis-trans isomerase-like 6	1	1	1	0.917	0.049	0.00839
IPI00186808.7 -PROT:Q13625-1 :Q05BL1|ENSEMBL:ENSP00000353560|H-INV:HIT000220536|VEGA:OTTHUMP00000035500	TP53BP2 Isoform 1 of Apoptosis-stimulating of p53 protein 2	1	1	1	0.917	0.049	0.00335
IPI00103090.2 -PROT:Q8WVC0-1 :B4DNM0|ENSEMBL:ENSP00000299601|REFSEQ:NP_620147|H-INV:HIT000251531|VEGA:OTTHUMP00000162667;OTTHUMP00000176285	LEO1 Isoform 1 of RNA polymerase-associated protein LEO1	1	1	1	0.918	0.316	0.604
IPI00745038.3 -PROT:Q5VUJ6 :Q08AD5|ENSEMBL:ENSP00000325091;ENSP00000360996|REFSEQ:NP_065922|H-INV:HIT000055840|VEGA:OTTHUMP00000023873	LRCH2 Leucine-rich repeat and calponin homology domain-containing protein 2	1	1	1	0.918	0.316	0.604
IPI00514111.3 -PROT:Q5VX52-1 :A6NG49|ENSEMBL:ENSP00000263717;ENSP00000393880|REFSEQ:NP_001074941|VEGA:OTTHUMP00000011572	SPATA1 spermatogenesis associated 1	1	1	2	0.918	0.316	0.732
IPI00216454.2 -PROT:O75916-3|ENSEMBL:ENSP00000405814|REFSEQ:NP_001159405	RGS9 Isoform 3 of Regulator of G-protein signaling 9	1	1	1	0.919	0.564	0.77
IPI00014424.1 -PROT:Q05639|ENSEMBL:ENSP00000217182;ENSP00000298049|REFSEQ:NP_001949|H-INV:HIT000386552|VEGA:OTTHUMP00000031776	EEF1A2 Elongation factor 1-alpha 2	1	1	6	0.92	0.26	1
IPI00165361.3 -PROT:Q9BTE7 :B4DP84|ENSEMBL:ENSP00000260247|REFSEQ:NP_115675|H-INV:HIT000275778	DCUN1D5 DCN1-like protein 5	1	1	1	0.921	0.439	0.693
IPI00916368.2	SPATA13 spermatogenesis associated 13 isoform 1	1	1	3	0.921	0.238	0.643
IPI00375882.1 -PROT:Q7Z444|ENSEMBL:ENSP00000339136|REFSEQ:NP_853510|H-INV:HIT000061488|VEGA:OTTHUMP00000065857	ERAS GTPase ERas	1	1	1	0.926	0.302	0.681
IPI00941267.1 :B4DN49	MSH2 cDNA FLJ50998, highly similar to DNA mismatch repair protein Msh2	1	1	3	0.926	0.302	0.89
IPI00299608.3 -PROT:Q99460-1 :B2R6D0;Q05BX4;Q05CW6|ENSEMBL:ENSP00000309474|REFSEQ:NP_002798|H-INV:HIT000335021|VEGA:OTTHUMP00000164295	PSMD1 Isoform 1 of 26S proteasome non-ATPase regulatory subunit 1	1	1	2	0.927	0.249	0.78
IPI00303402.7 -PROT:Q9H814|ENSEMBL:ENSP00000297540|REFSEQ:NP_115553|H-INV:HIT000007339|VEGA:OTTHUMP00000159192	PHAX Phosphorylated adapter RNA export protein	1	1	5	0.928	0.296	0.908
IPI00296942.2 -PROT:P55289 :B3KRT0;B7Z2U6|ENSEMBL:ENSP00000284308;ENSP00000371689|REFSEQ:NP_004052|H-INV:HIT000053182|VEGA:OTTHUMP00000115709	CDH12 Cadherin-12	1	1	2	0.929	0.349	0.89
IPI00301255.2 -PROT:Q96ID5|ENSEMBL:ENSP00000251296|REFSEQ:NP_116269|H-INV:HIT000033336|VEGA:OTTHUMP00000002532	IGSF21 Immunoglobulin superfamily member 21	1	1	1	0.929	0.349	0.754
IPI00040158.2 :Q13749;Q7KYY0|ENSEMBL:ENSP00000274392	PAM Peptidylglycine alpha-amidating monooxygenase	1	1	6	0.929	0.338	0.953
IPI00008164.2 -PROT:P48147 :B2RAH7;Q9UM02|ENSEMBL:ENSP00000358106|REFSEQ:NP_002717|H-INV:HIT000041078|VEGA:OTTHUMP00000016916	PREP Prolyl endopeptidase	1	1	6	0.929	0.235	0.904
IPI00025255.1 -PROT:O75324 :Q6FGI0|ENSEMBL:ENSP00000329287|REFSEQ:NP_003489|H-INV:HIT000051696|VEGA:OTTHUMP00000081514;OTTHUMP00000115637	SNN Stannin	1	1	2	0.929	0.349	0.89
IPI00647163.1 -PROT:Q96EI5-2|ENSEMBL:ENSP00000361712|H-INV:HIT000077103|VEGA:OTTHUMP00000160533	TCEAL4 Isoform 2 of Transcription elongation factor A protein-like 4	1	1	1	0.929	0.235	0.595
IPI00472354.1 -PROT:Q8N8H1-1	ZNF321 Isoform 1 of KRAB domain-containing protein ZNF321	1	1	9	0.929	0.349	0.999
IPI00935752.1	LOC100288033 hypothetical protein XP_002343859	1	1	6	0.931	0.35	0.984
IPI00217465.5 -PROT:P16403 :A8K4I2|ENSEMBL:ENSP00000339566|REFSEQ:NP_005310|H-INV:HIT000031065|VEGA:OTTHUMP00000017749	HIST1H1C Histone H1.2	3	4	24	0.932	0.092	0.999
IPI00064935.5 -PROT:Q96L96 :B4DU37|ENSEMBL:ENSP00000258888|REFSEQ:NP_065829|H-INV:HIT000083775|VEGA:OTTHUMP00000176620;OTTHUMP00000192892	ALPK3 Alpha-protein kinase 3	1	1	1	0.939	0.243	0.653
IPI00001617.1 -PROT:Q06945|ENSEMBL:ENSP00000244745|REFSEQ:NP_003098|H-INV:HIT000264907|VEGA:OTTHUMP00000017714	SOX4 Transcription factor SOX-4	1	1	1	0.939	0.243	0.653
IPI00646871.3 :B1AK51;B3KRD4|ENSEMBL:ENSP00000367240;ENSP00000367245|VEGA:OTTHUMP00000001140	CHD5 Chromodomain helicase DNA binding protein 5	1	1	5	0.941	0.274	0.921
IPI00179408.1 :Q8WYY7|ENSEMBL:ENSP00000294161	TTC9C Tetratricopeptide repeat protein 9C	1	1	6	0.941	0.274	0.942
IPI00057620.3 -PROT:A6NC97|ENSEMBL:ENSP00000313280|H-INV:HIT000047457	FAM172B Putative UPF0528 protein FAM172B	1	1	1	0.949	0.338	0.777
IPI00911004.1 :B4DNP9|ENSEMBL:ENSP00000391471	P4HB cDNA FLJ59939, highly similar to Protein disulfide-isomerase	1	1	1	0.95	0.492	0.827
IPI00550477.2 -PROT:Q9BRR8 :A8K8Y8;B2RDX4|ENSEMBL:ENSP00000170564|REFSEQ:NP_060495|H-INV:HIT000032610|VEGA:OTTHUMP00000076417	GPATCH1 G patch domain-containing protein 1	1	1	3	0.956	0.353	0.976
IPI00005751.1 -PROT:O15270|ENSEMBL:ENSP00000216484|REFSEQ:NP_004854|H-INV:HIT000000243|VEGA:OTTHUMP00000028486	SPTLC2 Serine palmitoyltransferase 2	1	1	5	0.962	0.312	0.993
IPI00018298.3 -PROT:P09913 :B4DTZ5;Q05DN2;Q8IZ03|ENSEMBL:ENSP00000360891|REFSEQ:NP_001538|H-INV:HIT000051072|VEGA:OTTHUMP00000020058	IFIT2 Interferon-induced protein with tetratricopeptide repeats 2	1	1	4	0.963	0.398	0.995
IPI00104050.3 -PROT:Q9Y2W1 :Q05D20;Q6P0P7;Q6PJV4;Q7Z5U1|ENSEMBL:ENSP00000346634|REFSEQ:NP_005110|H-INV:HIT000340469|VEGA:OTTHUMP00000009597	THRAP3 Thyroid hormone receptor-associated protein 3	1	1	2	0.963	0.398	0.957
IPI00220827.5 -PROT:P63313 :Q596K9|ENSEMBL:ENSP00000233143|REFSEQ:NP_066926|H-INV:HIT000050220|VEGA:OTTHUMP00000160498	TMSB10 Thymosin beta-10	2	3	8	0.967	0.31	0.536
IPI00479616.5 -PROT:Q17RD7-2	SYT16 Isoform 2 of Synaptotagmin-16	1	1	2	0.968	0.121	0.859
IPI00023051.2 -PROT:O75443|ENSEMBL:ENSP00000264037;ENSP00000376543|REFSEQ:NP_005413|VEGA:OTTHUMP00000195078	TECTA Alpha-tectorin	1	1	1	0.969	0.277	0.81
IPI00004413.1 -PROT:O75509 :B3KMB6|ENSEMBL:ENSP00000296861|REFSEQ:NP_055267|H-INV:HIT000252348|VEGA:OTTHUMP00000016561	TNFRSF21 Tumor necrosis factor receptor superfamily member 21	1	1	2	0.969	0.277	0.933
IPI00479163.4 -PROT:Q05D60-1 :Q6ZRU6|ENSEMBL:ENSP00000298050|REFSEQ:NP_857596|H-INV:HIT000047846	CCDC67 Isoform 1 of Coiled-coil domain-containing protein 67	2	2	2	0.972	0.242	0.499
IPI00936051.2 -PROT:Q96M86-1 :B0I1S4;Q9NSW8|ENSEMBL:ENSP00000254579|REFSEQ:NP_653267|H-INV:HIT000409116	DNHD1 dynein heavy chain domain 1 isoform 1	1	1	2	0.976	0.334	0.978
IPI00394808.1 -PROT:Q6PCB8 :B7Z902|ENSEMBL:ENSP00000302289|REFSEQ:NP_940851|H-INV:HIT000259997|VEGA:OTTHUMP00000161812	EMB Embigin	1	1	5	0.976	0.334	1
IPI00935267.1	LOC100287486 hypothetical protein XP_002343202	1	1	1	0.976	0.334	0.893
IPI00909321.1 :B4DSM7|ENSEMBL:ENSP00000391002	ZBTB17 cDNA FLJ50647, highly similar to Zinc finger and BTB domain-containing protein 17	1	1	1	0.976	0.334	0.893
IPI00027883.2 -PROT:Q9Y2H9 :B4DMN4|ENSEMBL:ENSP00000251472|REFSEQ:NP_055790|H-INV:HIT000000690|VEGA:OTTHUMP00000076897	MAST1 Microtubule-associated serine/threonine-protein kinase 1	1	1	2	0.977	0.271	0.96
IPI00807440.1 -PROT:Q9NP74-2	PALMD Isoform 2 of Palmdelphin	1	1	1	0.977	0.271	0.855
IPI00022445.1 -PROT:P02775|ENSEMBL:ENSP00000296028|REFSEQ:NP_002695|H-INV:HIT000040491|VEGA:OTTHUMP00000160477	PPBP Platelet basic protein	1	1	6	0.977	0.261	0.999
IPI00216461.5 -PROT:P14621 :Q4ZFV7|ENSEMBL:ENSP00000378161|REFSEQ:NP_612457|H-INV:HIT000035740|VEGA:OTTHUMP00000159620	ACYP2 Acylphosphatase-2	1	1	2	0.982	0.672	0.996
IPI00456708.5 -PROT:Q8TEP8-1 :B3KSV4;B7ZME9;B7ZMF0;Q9HCK3|ENSEMBL:ENSP00000317156|REFSEQ:NP_115518|H-INV:HIT000056879|VEGA:OTTHUMP00000071751	CEP192 centrosomal protein 192kDa	1	1	3	0.982	0.672	1
IPI00020230.1 -PROT:O00144 :Q8TAN2|ENSEMBL:ENSP00000345785|REFSEQ:NP_003499|H-INV:HIT000221742|VEGA:OTTHUMP00000160317	FZD9 Frizzled-9	1	1	1	0.982	0.672	0.953
IPI00002902.5 -PROT:Q5SY16|ENSEMBL:ENSP00000366934|REFSEQ:NP_078930|H-INV:HIT000016151|VEGA:OTTHUMP00000001049	NOL9 Nucleolar protein 9	1	1	1	0.982	0.672	0.953
IPI00006128.1 -PROT:Q92563 :A6NIR4;A8K8G3;B4DFA9|ENSEMBL:ENSP00000321108;ENSP00000362201|REFSEQ:NP_055582|H-INV:HIT000042408|VEGA:OTTHUMP00000019778	SPOCK2 Testican-2	1	1	1	0.982	0.672	0.953
IPI00794829.1	ACADS 16 kDa protein	1	1	1	0.989	0.218	0.918
IPI00395401.3 -PROT:Q15642-3|ENSEMBL:ENSP00000415493|VEGA:OTTHUMP00000078195;OTTHUMP00000196791	TRIP10 Isoform 3 of Cdc42-interacting protein 4	1	1	1	0.989	0.218	0.918
IPI00784320.2 -PROT:Q6ZRV2|ENSEMBL:ENSP00000373565;ENSP00000378535|REFSEQ:NP_940890|VEGA:OTTHUMP00000164909;OTTHUMP00000178414	FAM83H Protein FAM83H	1	1	1	0.999	0.307	0.997
IPI00434629.2 -PROT:Q9C0D6|ENSEMBL:ENSP00000260008|REFSEQ:NP_203751|H-INV:HIT000001443	FHDC1 FH2 domain-containing protein 1	1	1	1	0.999	0.307	0.997
IPI00795199.2 :Q9Y438|ENSEMBL:ENSP00000380001	FAM171A1 Astroprincin	1	1	1	1.003	0.35	0.984
IPI00554761.2 -PROT:P05114 :Q3B790;Q6NSG7|ENSEMBL:ENSP00000370125|REFSEQ:NP_004956|H-INV:HIT000276716|VEGA:OTTHUMP00000068966	HMGN1;LOC643790 Non-histone chromosomal protein HMG-14	1	2	6	1.003	0.301	1
IPI00298281.4 -PROT:P11047 :Q6NVY8|ENSEMBL:ENSP00000258341|REFSEQ:NP_002284|H-INV:HIT000191137|VEGA:OTTHUMP00000033450	LAMC1 Laminin subunit gamma-1	1	1	1	1.003	0.35	0.984
IPI00017501.5 -PROT:P59901 :Q32MC4|ENSEMBL:ENSP00000291759|REFSEQ:NP_036408|H-INV:HIT000339309|VEGA:OTTHUMP00000067952;OTTHUMP00000076862	LILRA4 Leukocyte immunoglobulin-like receptor subfamily A member 4	1	1	1	1.003	0.35	0.984
IPI00032849.2 -PROT:Q9Y3C1|ENSEMBL:ENSP00000373810|REFSEQ:NP_057475|H-INV:HIT000071688	NOP16 Nucleolar protein 16	1	1	2	1.003	0.35	0.999
IPI00297396.5 -PROT:Q8N1G1 :B4DYC5;Q05DB0|ENSEMBL:ENSP00000170168|REFSEQ:NP_065746|H-INV:HIT000000854|VEGA:OTTHUMP00000076478	REXO1 RNA exonuclease 1 homolog	1	1	1	1.003	0.35	0.984
IPI00017972.3 -PROT:Q9H7S9-1|ENSEMBL:ENSP00000332325|REFSEQ:NP_079345|H-INV:HIT000007635	ZNF703 Isoform 1 of Zinc finger protein 703	1	1	1	1.003	0.35	0.984
IPI00454910.1 -PROT:Q6DT37|ENSEMBL:ENSP00000345133|REFSEQ:NP_059995|H-INV:HIT000255935|VEGA:OTTHUMP00000042866	CDC42BPG Serine/threonine-protein kinase MRCK gamma	1	1	1	1.004	0.297	0.982
IPI00061009.4 -PROT:Q96DN5-1|ENSEMBL:ENSP00000287380|REFSEQ:NP_663622|H-INV:HIT000340083|VEGA:OTTHUMP00000178001	WDR67 Isoform 1 of WD repeat-containing protein 67	1	1	2	1.004	0.274	1
IPI00783781.1 -PROT:Q92621 :A6H8X3;B4DE72;Q4VBX7;Q6DKH1;Q6P486|ENSEMBL:ENSP00000285968|REFSEQ:NP_055950|H-INV:HIT000042360|VEGA:OTTHUMP00000208108	NUP205 Nuclear pore complex protein Nup205	1	1	1	1.008	0.282	0.953
IPI00910763.2 :B4DSF8|ENSEMBL:ENSP00000410230	CAPRIN1 cDNA FLJ57278	1	1	3	1.01	0.354	1
IPI00387102.1 :Q9HBR3	GDPD5 Putative uncharacterized protein	1	1	2	1.01	0.354	0.996
IPI00152566.1 -PROT:Q8TDN2|ENSEMBL:ENSP00000371514|REFSEQ:NP_598004|H-INV:HIT000336734|VEGA:OTTHUMP00000020986	KCNV2 Potassium voltage-gated channel subfamily V member 2	1	1	1	1.015	0.135	0.829
IPI00419562.2 -PROT:Q6NT89|REFSEQ:NP_001013664|H-INV:HIT000263375	TRNP1 TMF-regulated nuclear protein 1	1	1	4	1.015	0.135	0.993
IPI00065180.3 -PROT:Q96M11|ENSEMBL:ENSP00000348815;ENSP00000376462;ENSP00000414884|REFSEQ:NP_001128265;NP_659451|H-INV:HIT000014091	HYLS1 Hydrolethalus syndrome protein 1	1	2	6	1.016	0.174	0.948
IPI00791325.1 -PROT:Q15397 :B2RDG4|ENSEMBL:ENSP00000380982|REFSEQ:NP_055693|H-INV:HIT000385083|VEGA:OTTHUMP00000020987	KIAA0020 Pumilio domain-containing protein KIAA0020	1	2	4	1.016	0.223	0.848
IPI00294386.3 -PROT:Q9UBC5 :B2R643;B4DTV4;Q13871|ENSEMBL:ENSP00000300119|REFSEQ:NP_005370|H-INV:HIT000069489|VEGA:OTTHUMP00000168295;OTTHUMP00000195072	MYO1A Myosin-Ia	1	1	1	1.016	0.321	0.912
IPI00925214.1	CASP12 31 kDa protein	1	1	6	1.019	0.252	1
IPI00909969.1 :B4E1C6|ENSEMBL:ENSP00000346821	GPT cDNA FLJ59145, highly similar to Alanine aminotransferase 1	1	1	5	1.019	0.331	1
IPI00902529.1 :B3KRN4|ENSEMBL:ENSP00000405132	HTRA1 cDNA FLJ34625 fis, clone KIDNE2015244, highly similar to Serine protease HTRA1	1	1	1	1.019	0.331	0.897
IPI00935890.1	LOC100287115 hypothetical protein XP_002343389	1	1	6	1.019	0.331	1
IPI00937398.1	LOC100288993 hypothetical protein XP_002342967	1	1	6	1.019	0.331	1
IPI00221269.1 -PROT:O14717-6 :B0YJ06;Q5JVT2|ENSEMBL:ENSP00000366996;ENSP00000390611|VEGA:OTTHUMP00000019231	TRDMT1 tRNA aspartic acid methyltransferase 1 variant 5	1	1	6	1.019	0.331	1
IPI00947462.1 :C9IYY8|ENSEMBL:ENSP00000418771	AKD1 Putative uncharacterized protein AKD1	1	1	5	1.02	0.282	1
IPI00930239.1	LOC100129162 similar to hCG1644578	1	1	5	1.02	0.282	1
IPI00007277.2 -PROT:Q9Y608-1|ENSEMBL:ENSP00000338727;ENSP00000392217|REFSEQ:NP_006300|H-INV:HIT000069903|VEGA:OTTHUMP00000161359;OTTHUMP00000170630	LRRFIP2 Isoform 1 of Leucine-rich repeat flightless-interacting protein 2	1	1	4	1.02	0.282	0.999
IPI00106495.1 -PROT:Q9BPX3 :Q6NUR1|ENSEMBL:ENSP00000251496|REFSEQ:NP_071741|H-INV:HIT000077677|VEGA:OTTHUMP00000158674	NCAPG Condensin complex subunit 3	1	1	5	1.02	0.282	1
IPI00952839.1 :C9IZ75|ENSEMBL:ENSP00000399070|VEGA:OTTHUMP00000204281	NCKAP5 Putative uncharacterized protein ENSP00000399070	1	1	5	1.02	0.282	1
IPI00169217.2 -PROT:Q8NH90|ENSEMBL:ENSP00000322784|REFSEQ:NP_001005323|H-INV:HIT000383195	OR5AK2 Similar to Olfactory receptor MOR203-2	1	1	5	1.02	0.282	1
IPI00797163.1	P4HTM 20 kDa protein	1	1	3	1.02	0.555	0.999
IPI00455618.1 -PROT:Q6EIG7|ENSEMBL:ENSP00000371505|REFSEQ:NP_001007034|H-INV:HIT000251730	CLEC6A C-type lectin domain family 6 member A	1	1	3	1.024	0.308	0.989
IPI00514893.3 -PROT:Q86T65|ENSEMBL:ENSP00000274867;ENSP00000381876|REFSEQ:NP_056160|H-INV:HIT000000087|VEGA:OTTHUMP00000016351;OTTHUMP00000180661	DAAM2 Disheveled-associated activator of morphogenesis 2	1	1	4	1.024	0.308	0.997
IPI00000206.1 -PROT:Q9BXC1|ENSEMBL:ENSP00000276077|REFSEQ:NP_115942|H-INV:HIT000078107|VEGA:OTTHUMP00000023600	GPR174 Probable G-protein coupled receptor 174	1	1	5	1.024	0.308	0.999
IPI00002580.2 -PROT:O00443 :B4DG55;B4DRX6;B4E2G4|ENSEMBL:ENSP00000265970|REFSEQ:NP_002636|H-INV:HIT000325770|VEGA:OTTHUMP00000196155	PIK3C2A Phosphatidylinositol-4-phosphate 3-kinase C2 domain-containing alpha polypeptide	1	1	1	1.024	0.529	0.934
IPI00028089.2 -PROT:P57796-1|ENSEMBL:ENSP00000324960|REFSEQ:NP_660201	CABP4 Isoform 1 of Calcium-binding protein 4	1	1	1	1.028	0.236	0.8
IPI00003834.4 -PROT:Q86VR8|ENSEMBL:ENSP00000400223|REFSEQ:NP_055159|H-INV:HIT000053354	FJX1 Four-jointed box protein 1	1	1	1	1.028	0.236	0.8
IPI00030834.2 -PROT:Q14416 :A8K1R9;B0AZM5;B0M0K7|ENSEMBL:ENSP00000378492|REFSEQ:NP_000830|H-INV:HIT000333641|VEGA:OTTHUMP00000171386;OTTHUMP00000210984	GRM2 Metabotropic glutamate receptor 2	1	1	5	1.028	0.236	0.994
IPI00936366.1	LOC100287025;LOC100292328 hypothetical protein XP_002344222	1	1	9	1.028	0.236	1
IPI00938089.1	LOC143666;LOC100291538;LOC100288751 hypothetical protein XP_002343086	1	1	1	1.028	0.236	0.8
IPI00216345.2 -PROT:Q8WUT4 :Q6ZMD1|ENSEMBL:ENSP00000368135|REFSEQ:NP_689824|H-INV:HIT000040305|VEGA:OTTHUMP00000030221	LRRN4 Leucine-rich repeat neuronal protein 4	1	1	5	1.028	0.236	0.994
IPI00004407.1 -PROT:Q9Y3P8|ENSEMBL:ENSP00000259608|REFSEQ:NP_055265|H-INV:HIT000244378|VEGA:OTTHUMP00000021333	SIT1 Signaling threshold-regulating transmembrane adapter 1	1	1	1	1.028	0.236	0.8
IPI00306505.2 -PROT:O43609|ENSEMBL:ENSP00000343785;ENSP00000377871|REFSEQ:NP_005832;NP_955359|H-INV:HIT000250954|VEGA:OTTHUMP00000164086	SPRY1 Protein sprouty homolog 1	1	1	1	1.028	0.236	0.8
IPI00925168.1 :C9J7X8|ENSEMBL:ENSP00000406259|VEGA:OTTHUMP00000207120	SRGAP3 Putative uncharacterized protein SRGAP3	1	1	3	1.028	0.236	0.969
IPI00410013.3 -PROT:Q8IXZ2-1|ENSEMBL:ENSP00000262577|REFSEQ:NP_055932|H-INV:HIT000052060|VEGA:OTTHUMP00000178389	ZC3H3 Isoform 1 of Zinc finger CCCH domain-containing protein 3	1	1	10	1.028	0.236	1
IPI00178714.2 -PROT:O96013-2	PAK4 Isoform 2 of Serine/threonine-protein kinase PAK 4	1	1	6	1.029	0.211	0.993
IPI00894067.1 :C9JDV7|ENSEMBL:ENSP00000415425|VEGA:OTTHUMP00000199699	THOC5 Putative uncharacterized protein THOC5	1	1	2	1.029	0.211	0.895
IPI00065223.6 -PROT:Q3SY00-1|REFSEQ:NP_689975	TSGA10IP Isoform 1 of Testis-specific protein 10-interacting protein	1	1	1	1.029	0.211	0.76
IPI00152043.2	C12orf75 Conserved hypothetical protein	1	1	2	1.031	0.315	0.946
IPI00007047.1 -PROT:P05109|ENSEMBL:ENSP00000357721;ENSP00000357722|REFSEQ:NP_002955|H-INV:HIT000321168|VEGA:OTTHUMP00000015329;OTTHUMP00000015330	S100A8 Protein S100-A8	1	1	6	1.031	0.339	0.999
IPI00002938.1 -PROT:Q9ULW3|ENSEMBL:ENSP00000274849|REFSEQ:NP_037507|H-INV:HIT000296938|VEGA:OTTHUMP00000017935	ABT1 Activator of basal transcription 1	2	1	2	1.032	0.178	0.93
IPI00385943.2 :B5MEB1|ENSEMBL:ENSP00000347215	PHIP Putative uncharacterized protein PHIP	1	1	1	1.032	0.251	0.807
IPI00028448.1 -PROT:O60242 :A8K0Y1;B7Z1K0;B7Z356;B7ZA59|ENSEMBL:ENSP00000238918;ENSP00000359630|REFSEQ:NP_001695|H-INV:HIT000000267|VEGA:OTTHUMP00000016691	BAI3 Brain-specific angiogenesis inhibitor 3	1	1	3	1.034	0.79	0.999
IPI00031758.3 -PROT:Q9Y259-1 :A0PJM6;B7Z756|ENSEMBL:ENSP00000384400|REFSEQ:NP_005189|VEGA:OTTHUMP00000028590;OTTHUMP00000196839	CHKB Isoform 1 of Choline/ethanolamine kinase	1	1	4	1.034	0.79	1
IPI00240345.3 -PROT:Q86T13|ENSEMBL:ENSP00000353013|REFSEQ:NP_778230|H-INV:HIT000266974|VEGA:OTTHUMP00000027984;OTTHUMP00000178873	CLEC14A C-type lectin domain family 14 member A	1	1	6	1.034	0.79	1
IPI00007632.2 -PROT:P48058|ENSEMBL:ENSP00000282499|REFSEQ:NP_000820|H-INV:HIT000218333	GRIA4 Glutamate receptor 4	1	1	2	1.037	0.548	1
IPI00954540.1 :Q8NBE1	KIAA1984 cDNA FLJ33364 fis, clone BRACE2005448	1	1	5	1.037	0.548	1
IPI00514143.2	KIAA1984 Protein	1	1	5	1.037	0.548	1
IPI00217975.4 -PROT:P20700 :B4DZT3|ENSEMBL:ENSP00000261366|REFSEQ:NP_005564|H-INV:HIT000195594|VEGA:OTTHUMP00000159218	LMNB1 Lamin-B1	1	1	5	1.037	0.548	1
IPI00872870.3 -PROT:A8MVX0|ENSEMBL:ENSP00000381780;ENSP00000387020|REFSEQ:NP_001138923|VEGA:OTTHUMP00000204068	LOC100271715 DH and coiled-coil domain-containing protein ENSP00000381780	1	1	2	1.037	0.548	0.97
IPI00887636.1 -PROT:A4D1F6-1|ENSEMBL:ENSP00000405987;ENSP00000411568|REFSEQ:NP_001155000|VEGA:OTTHUMP00000208799	LOC401387 Isoform 1 of Leucine-rich repeat and death domain-containing protein LOC401387	1	1	5	1.037	0.548	0.999
IPI00514622.2 -PROT:O60518 :B4DTX6;B4E340|ENSEMBL:ENSP00000259569|REFSEQ:NP_036548|H-INV:HIT000054220|VEGA:OTTHUMP00000021039	RANBP6 Ran-binding protein 6	1	1	5	1.037	0.548	0.999
IPI00384256.2 -PROT:Q86UU9-4|ENSEMBL:ENSP00000340461|REFSEQ:NP_001070973	TAC4 Isoform 4 of Tachykinin-4	1	1	1	1.037	0.206	0.698
IPI00479523.6 -PROT:O75962-2 :B4E3M5|H-INV:HIT000219811	TRIO Isoform 2 of Triple functional domain protein	1	1	5	1.037	0.548	1
IPI00295387.5 -PROT:Q8IUI8 :B4DJU5|ENSEMBL:ENSP00000318804|REFSEQ:NP_057070|H-INV:HIT000050831|VEGA:OTTHUMP00000181056	CRLF3 Cytokine receptor-like factor 3	2	2	5	1.041	0.283	0.886
IPI00024802.1 -PROT:O14981 :B4E0W6;Q05C17;Q2M1V9;Q59HB6;Q6PI32;Q8N6J1|ENSEMBL:ENSP00000265990|REFSEQ:NP_003963|H-INV:HIT000243826|VEGA:OTTHUMP00000020093	BTAF1 TATA-binding protein-associated factor 172	1	1	4	1.042	0.213	0.9
IPI00216363.1 -PROT:Q99062-2|ENSEMBL:ENSP00000345013;ENSP00000402978|REFSEQ:NP_724780	CSF3R Isoform 2 of Granulocyte colony-stimulating factor receptor	1	1	4	1.042	0.422	0.992
IPI00026317.3 -PROT:O95365|ENSEMBL:ENSP00000323670|REFSEQ:NP_056982|H-INV:HIT000386964|VEGA:OTTHUMP00000076483;OTTHUMP00000076484	ZBTB7A Zinc finger and BTB domain-containing protein 7A	1	1	6	1.042	0.422	0.999
IPI00017250.4 -PROT:Q9BWX5 :Q86VU4|ENSEMBL:ENSP00000252997;ENSP00000359576|REFSEQ:NP_536721|H-INV:HIT000387646|VEGA:OTTHUMP00000031490	GATA5 Transcription factor GATA-5	1	1	1	1.049	0.229	0.623
IPI00220484.3 -PROT:O00479 :B2R4I6|ENSEMBL:ENSP00000327691;ENSP00000366798|REFSEQ:NP_006344|H-INV:HIT000292199|VEGA:OTTHUMP00000016171	HMGN4 High mobility group nucleosome-binding domain-containing protein 4	1	1	2	1.049	0.229	0.756
IPI00418471.6 -PROT:P08670 :B0YJC4;B0YJC5;B3KRK8;Q53HU8|ENSEMBL:ENSP00000224237|REFSEQ:NP_003371|H-INV:HIT000262376|VEGA:OTTHUMP00000019224	VIM Vimentin	2	2	8	1.052	0.268	0.995
IPI00167818.3 -PROT:Q8N9U9|H-INV:HIT000018372	CXorf18 Putative uncharacterized protein CXorf18	1	1	2	1.053	0.229	0.765
IPI00027778.3 -PROT:Q9BQG2 :B4E1W3|ENSEMBL:ENSP00000230792|REFSEQ:NP_113626|H-INV:HIT000052507|VEGA:OTTHUMP00000158933	NUDT12 Peroxisomal NADH pyrophosphatase NUDT12	1	1	2	1.053	0.229	0.765
IPI00940414.1 :B3KW58|VEGA:OTTHUMP00000175703	CCNDBP1 cDNA FLJ42199 fis, clone THYMU2034374, highly similar to Homo sapiens cyclin D-type binding-protein 1 (CCNDBP1), transcript variant 2, mRNA	1	1	1	1.054	0.128	0.39
IPI00442154.2 -PROT:Q6ZMV7|ENSEMBL:ENSP00000348936;ENSP00000418214|REFSEQ:NP_001004316|H-INV:HIT000249761	LEKR1 leucine, glutamate and lysine rich 1	1	1	5	1.054	0.128	0.494
IPI00645206.2 -PROT:O14917-1|ENSEMBL:ENSP00000367151|REFSEQ:NP_001035519|H-INV:HIT000091518|VEGA:OTTHUMP00000018476	PCDH17 Isoform 1 of Protocadherin-17	1	1	1	1.055	0.196	0.539
IPI00027462.1 -PROT:P06702 :B2R4M6|ENSEMBL:ENSP00000357727|REFSEQ:NP_002956|H-INV:HIT000321167|VEGA:OTTHUMP00000015331	S100A9 Protein S100-A9	2	3	18	1.056	0.207	1
IPI00935289.1	LOC100287774 hypothetical protein XP_002342517	1	1	1	1.058	0.244	0.643
IPI00386284.5 -PROT:Q8NG84|ENSEMBL:ENSP00000334794;ENSP00000355436|REFSEQ:NP_001004491|H-INV:HIT000391511|VEGA:OTTHUMP00000038053	OR2AK2 Olfactory receptor 2AK2	1	1	2	1.058	0.244	0.779
IPI00178150.5 -PROT:O95239-1 :B3KNC0;Q59HG1|ENSEMBL:ENSP00000363524|REFSEQ:NP_036442|VEGA:OTTHUMP00000023473	KIF4A Isoform 1 of Chromosome-associated kinesin KIF4A	1	1	2	1.059	0.196	0.717
IPI00796887.1 -PROT:Q14929|ENSEMBL:ENSP00000378792|REFSEQ:NP_919301|VEGA:OTTHUMP00000161692	ZNF169 Zinc finger protein 169	1	1	1	1.061	0.269	0.603
IPI00856092.1	NUP188 4 kDa protein	1	1	2	1.062	0.312	0.801
IPI00152503.1 -PROT:Q8TDB6-1|ENSEMBL:ENSP00000296161|REFSEQ:NP_612144|H-INV:HIT000028510|VEGA:OTTHUMP00000172447	DTX3L Isoform 1 of E3 ubiquitin-protein ligase DTX3L	1	1	2	1.063	0.268	0.721
IPI00376394.4 -PROT:Q6ZRP7 :B3KY64|ENSEMBL:ENSP00000351536|REFSEQ:NP_859052|H-INV:HIT000098690|VEGA:OTTHUMP00000022565	QSOX2 Sulfhydryl oxidase 2	1	1	1	1.063	0.268	0.594
IPI00018882.1 -PROT:Q15669 :Q6ICP4|ENSEMBL:ENSP00000371219|REFSEQ:NP_004301|H-INV:HIT000286196|VEGA:OTTHUMP00000125213	RHOH Rho-related GTP-binding protein RhoH	1	1	1	1.063	0.268	0.594
IPI00215794.4 -PROT:Q9H324|ENSEMBL:ENSP00000270328|REFSEQ:NP_112219|H-INV:HIT000072226|VEGA:OTTHUMP00000076072	ADAMTS10 A disintegrin and metalloproteinase with thrombospondin motifs 10	1	1	1	1.065	0.125	0.292
IPI00935889.1	LOC100286940;LOC100290879 hypothetical protein XP_002343317	1	1	4	1.066	0.302	0.864
IPI00742831.3 -PROT:Q05BV3-3 :A6NIN2;B9EK59|ENSEMBL:ENSP00000370039|REFSEQ:NP_899243|H-INV:HIT000047959|VEGA:OTTHUMP00000028243	EML5 Isoform 3 of Echinoderm microtubule-associated protein-like 5	1	1	1	1.07	0.277	0.558
IPI00926386.1 :C9JCT4|ENSEMBL:ENSP00000403582|VEGA:OTTHUMP00000206471	RNF25 Putative uncharacterized protein RNF25	1	1	3	1.07	0.277	0.744
IPI00937692.1	LOC100288439 hypothetical protein XP_002343141	1	1	1	1.071	0.304	0.589
IPI00012480.3 :Q9BZ74|H-INV:HIT000077785|VEGA:OTTHUMP00000167206	RACGAP1P FKSG42	1	1	2	1.071	0.284	0.676
IPI00418194.3 -PROT:Q9HCH5-10|ENSEMBL:ENSP00000352065	SYTL2 Isoform 10 of Synaptotagmin-like protein 2	1	1	1	1.071	0.284	0.559
IPI00000602.3 :Q9P0C7|ENSEMBL:ENSP00000269290|H-INV:HIT000072102	- HSPC254 (Fragment)	1	1	1	1.083	0.537	0.718
IPI00015650.1 :Q9NXD8|ENSEMBL:ENSP00000394451|H-INV:HIT000002788|VEGA:OTTHUMP00000025543	- Putative uncharacterized protein FLJ20306	1	1	2	1.083	0.537	0.857
IPI00397015.2 -PROT:Q5TGY3|ENSEMBL:ENSP00000247087;ENSP00000363123|REFSEQ:NP_001025053|H-INV:HIT000261643|VEGA:OTTHUMP00000003476	AHDC1 A.T hook DNA-binding motif-containing protein 1	1	1	2	1.083	0.537	0.857
IPI00646424.3 -PROT:Q8IZ83-2|ENSEMBL:ENSP00000398675|VEGA:OTTHUMP00000077539	ALDH16A1 Isoform 2 of Aldehyde dehydrogenase family 16 member A1	1	1	3	1.083	0.537	0.921
IPI00554656.1 :Q5CZ70|ENSEMBL:ENSP00000410150	DGCR2 Putative uncharacterized protein DKFZp686I1730	1	1	2	1.083	0.537	0.857
IPI00952618.1	FRMPD4 192 kDa protein	1	1	1	1.083	0.537	0.718
IPI00008224.1 -PROT:P48167|ENSEMBL:ENSP00000264428|REFSEQ:NP_000815;NP_001159532|H-INV:HIT000041644	GLRB Glycine receptor subunit beta	1	1	4	1.083	0.537	0.954
IPI00398900.2 -PROT:A2RU54|ENSEMBL:ENSP00000341108|REFSEQ:NP_005510|H-INV:HIT000390811|VEGA:OTTHUMP00000020683	HMX2 Homeobox protein HMX2	1	1	1	1.083	0.537	0.718
IPI00026102.1 -PROT:P22301 :B3VI66;Q5VUT4;Q6FGS9;Q6FGW4;Q6LBF4;Q71UZ1;Q9BXR7|ENSEMBL:ENSP00000412237|REFSEQ:NP_000563|H-INV:HIT000195829|VEGA:OTTHUMP00000034567	IL10 Interleukin-10	1	1	2	1.083	0.537	0.857
IPI00152196.3 -PROT:Q8TBE9|ENSEMBL:ENSP00000302441|REFSEQ:NP_689880|H-INV:HIT000028028|VEGA:OTTHUMP00000030503	NANP N-acylneuraminate-9-phosphatase	1	1	3	1.083	0.537	0.921
IPI00291755.6 -PROT:Q8TEM1-1|ENSEMBL:ENSP00000254508|REFSEQ:NP_079199|VEGA:OTTHUMP00000170309;OTTHUMP00000208000	NUP210 Isoform 1 of Nuclear pore membrane glycoprotein 210	1	1	1	1.083	0.537	0.718
IPI00374189.1 -PROT:Q6BEB4|ENSEMBL:ENSP00000364430|REFSEQ:NP_001003845|H-INV:HIT000242120|VEGA:OTTHUMP00000204954	SP5 Transcription factor Sp5	1	1	1	1.083	0.537	0.718
IPI00094507.1 -PROT:P68543|ENSEMBL:ENSP00000312107;ENSP00000385525|REFSEQ:NP_859064|H-INV:HIT000334460|VEGA:OTTHUMP00000155152;OTTHUMP00000200716	UBXN2A UBX domain-containing protein 2A	1	1	5	1.083	0.537	0.973
IPI00007074.5 -PROT:P54577|ENSEMBL:ENSP00000362576|REFSEQ:NP_003671|H-INV:HIT000045086|VEGA:OTTHUMP00000004027	YARS Tyrosyl-tRNA synthetase, cytoplasmic	1	1	1	1.083	0.537	0.718
IPI00929175.1	DNM1 Similar to Colon cancer-associated antigen AgSK1-2HT-ECS	1	1	2	1.084	0.437	0.804
IPI00878325.2 :B0QZ08|ENSEMBL:ENSP00000397501;ENSP00000397523|VEGA:OTTHUMP00000197290	GRAMD4 Death-inducing-protein	1	1	1	1.084	0.437	0.666
IPI00375294.3 -PROT:P25391 :B3KRN6;Q6P6D3;Q7Z5W6|ENSEMBL:ENSP00000374309|REFSEQ:NP_005550|H-INV:HIT000322237|VEGA:OTTHUMP00000072012;OTTHUMP00000164711	LAMA1 Laminin subunit alpha-1	1	1	1	1.084	0.437	0.666
IPI00432363.1 -PROT:Q96PK2 :B1ALC5|ENSEMBL:ENSP00000289893|REFSEQ:NP_149033|H-INV:HIT000077229|VEGA:OTTHUMP00000009303	MACF1 Microtubule-actin cross-linking factor 1, isoform 4	1	1	1	1.084	0.437	0.666
IPI00022048.8 -PROT:Q9P2B2 :A4QPA1;Q1WWL2;Q4QQP8;Q5VVU9;Q9H3U3|ENSEMBL:ENSP00000376899|REFSEQ:NP_065173|H-INV:HIT000001151|VEGA:OTTHUMP00000013816	PTGFRN Prostaglandin F2 receptor negative regulator	1	1	1	1.084	0.437	0.666
IPI00029278.2 -PROT:P08588|ENSEMBL:ENSP00000358301|REFSEQ:NP_000675|H-INV:HIT000191120|VEGA:OTTHUMP00000020519	ADRB1 Beta-1 adrenergic receptor	1	1	5	1.085	0.435	0.966
IPI00514438.1 :Q5SPY9|ENSEMBL:ENSP00000360659|VEGA:OTTHUMP00000022637	NPDC1 Neural proliferation, differentiation and control, 1	1	1	3	1.085	0.435	0.909
IPI00455328.2 -PROT:Q6IEE8|ENSEMBL:ENSP00000389348	SLFN12L Schlafen family member 12-like	1	1	1	1.085	0.378	0.701
IPI00436172.1 :Q71SA9	GPR107 GCDRP	1	1	6	1.092	0.316	0.854
IPI00072644.8 -PROT:A5D8V7 :B3KPH7;B4DG09;B4DXT0;B7ZMB9|ENSEMBL:ENSP00000348757|REFSEQ:NP_659482|H-INV:HIT000094227|VEGA:OTTHUMP00000077578	CCDC151 Coiled-coil domain-containing protein 151	1	1	5	1.096	0.219	0.458
IPI00883950.1 :Q8TB01|ENSEMBL:ENSP00000258512	CKAP4 Similar to cytoskeleton-associated protein 4 (Fragment)	1	1	1	1.096	0.219	0.375
IPI00024163.1 -PROT:O14802 :B7Z6H4;Q7Z755;Q8TCW2;Q8TCW3;Q8TCW4|ENSEMBL:ENSP00000361446|REFSEQ:NP_008986|H-INV:HIT000062572|VEGA:OTTHUMP00000019920	POLR3A DNA-directed RNA polymerase III subunit RPC1	1	1	6	1.096	0.219	0.465
IPI00003909.1 -PROT:P11169 :B7Z5A7;B7Z966|ENSEMBL:ENSP00000075120|REFSEQ:NP_008862|H-INV:HIT000194741|VEGA:OTTHUMP00000165065;OTTHUMP00000166485	SLC2A3 Solute carrier family 2, facilitated glucose transporter member 3	1	1	6	1.096	0.507	1
IPI00921800.1 :B7Z981	- cDNA FLJ55425, highly similar to Homo sapiens AT rich interactive domain 5A (MRF1-like) (ARID5A), transcript variant 1, mRNA	1	1	3	1.1	0.525	0.992
IPI00012918.5 -PROT:Q03989|ENSEMBL:ENSP00000350078|REFSEQ:NP_997646|H-INV:HIT000196008|VEGA:OTTHUMP00000207481	ARID5A AT-rich interactive domain-containing protein 5A	1	1	3	1.1	0.525	0.992
IPI00154829.3 -PROT:Q6IMN6-9|ENSEMBL:ENSP00000415407	CAPRIN2 Isoform 9 of Caprin-2	1	1	2	1.1	0.525	1
IPI00925249.1 :C9JZ73|ENSEMBL:ENSP00000399782|VEGA:OTTHUMP00000207505	TTLL3 Putative uncharacterized protein TTLL3	1	1	1	1.103	0.272	0.391
IPI00298057.2 -PROT:O60437|ENSEMBL:ENSP00000340510|REFSEQ:NP_002696|H-INV:HIT000061654|VEGA:OTTHUMP00000081390;OTTHUMP00000159922	PPL Periplakin	1	1	6	1.111	0.316	0.574
IPI00027463.1 -PROT:P06703 :B2R577|ENSEMBL:ENSP00000357708;ENSP00000357709|REFSEQ:NP_055439|H-INV:HIT000034143|VEGA:OTTHUMP00000015472;OTTHUMP00000015473	S100A6 Protein S100-A6	1	1	6	1.117	0.294	0.472
IPI00783396.1 :Q13038|H-INV:HIT000218438	ABCA2 ATP-binding cassette protein (Fragment)	1	1	1	1.12	0.568	0.657
IPI00888165.2 -PROT:P0C857	PMS2L12 Putative postmeiotic segregation increased 2-like protein 12	1	1	2	1.12	0.568	0.794
IPI00031697.1 -PROT:Q9BVC6 :B2R9T9|ENSEMBL:ENSP00000227525|REFSEQ:NP_076997|H-INV:HIT000030310	TMEM109 Transmembrane protein 109	1	1	6	1.127	0.162	0.000905
IPI00216332.2 :B4DUQ0|ENSEMBL:ENSP00000404930	APCDD1 cDNA FLJ56398, highly similar to Protein APCDD1	1	1	5	1.13	0.467	0.926
IPI00011229.1 -PROT:P07339|ENSEMBL:ENSP00000236671;ENSP00000384947|REFSEQ:NP_001900|H-INV:HIT000292605|VEGA:OTTHUMP00000042282	CTSD Cathepsin D	1	1	3	1.131	0.249	0.112
IPI00328215.2 -PROT:Q8WWZ8-1|ENSEMBL:ENSP00000333900|REFSEQ:NP_689848|H-INV:HIT000021290|VEGA:OTTHUMP00000019791	OIT3 Isoform 1 of Oncoprotein-induced transcript 3 protein	1	1	6	1.136	0.333	0.514
IPI00004445.1 -PROT:Q9NY99|ENSEMBL:ENSP00000311837|REFSEQ:NP_061841|H-INV:HIT000243992|VEGA:OTTHUMP00000199935	SNTG2 Gamma-2-syntrophin	1	1	2	1.137	0.345	0.54
IPI00011454.1 -PROT:Q14697-2 :B4DZ53|ENSEMBL:ENSP00000340466|REFSEQ:NP_938149|H-INV:HIT000071272	GANAB Isoform 2 of Neutral alpha-glucosidase AB	1	1	4	1.138	0.328	0.343
IPI00789618.2 -PROT:Q8N4P3-1|ENSEMBL:ENSP00000377814|VEGA:OTTHUMP00000176772;OTTHUMP00000180561	HDDC3 Isoform 1 of HD domain-containing protein 3	1	1	1	1.139	0.375	0.451
IPI00007732.1 -PROT:Q9UL17 :Q53EK5|ENSEMBL:ENSP00000177694|REFSEQ:NP_037483|H-INV:HIT000068379|VEGA:OTTHUMP00000181583	TBX21 T-box transcription factor TBX21	1	1	2	1.139	0.375	0.527
IPI00915818.1 :C9JYF1|ENSEMBL:ENSP00000413393|VEGA:OTTHUMP00000203641	SLC20A1 Putative uncharacterized protein SLC20A1	1	1	4	1.14	0.351	0.539
IPI00384219.1 :Q86UH9	- Gag protein	1	1	1	1.142	0.251	0.305
IPI00910365.1 :B4DXP7;Q7Z777|ENSEMBL:ENSP00000407296	CLPB cDNA FLJ53237, highly similar to Caseinolytic peptidase B protein	1	1	5	1.144	0.544	0.79
IPI00893522.1 :B4DJV1|VEGA:OTTHUMP00000024774	NXPH1 HCG2009575, isoform CRA_b	1	1	2	1.149	0.662	0.776
IPI00303476.1 -PROT:P06576 :Q0QEN7|ENSEMBL:ENSP00000262030|REFSEQ:NP_001677|H-INV:HIT000279396|VEGA:OTTHUMP00000168049	ATP5B ATP synthase subunit beta, mitochondrial	3	3	18	1.153	0.169	0.0324
IPI00022744.5 -PROT:P55060-1 :B4DUC5|ENSEMBL:ENSP00000262982|REFSEQ:NP_001307|H-INV:HIT000339409|VEGA:OTTHUMP00000043373	CSE1L Isoform 1 of Exportin-2	1	1	2	1.153	0.267	0.0752
IPI00065454.4 -PROT:Q6ZWH5-1|ENSEMBL:ENSP00000379876	NEK10 Isoform 1 of Serine/threonine-protein kinase Nek10	1	1	1	1.153	0.267	0.159
IPI00654754.1 :Q49A90	UBB;UBC;RPS27A RPS27A protein	1	1	6	1.155	0.164	9.9e-20
IPI00298994.6 -PROT:Q9Y490 :Q5TCU6|ENSEMBL:ENSP00000316029|REFSEQ:NP_006280|H-INV:HIT000000744|VEGA:OTTHUMP00000021350	TLN1 Talin-1	10	10	50	1.161	0.103	0.0034
IPI00935826.1	LOC100289983;LOC100288706;LOC100293384 hypothetical protein XP_002343233	1	1	2	1.168	0.609	0.699
IPI00410572.4 -PROT:Q6ZN54-1|ENSEMBL:ENSP00000268676;ENSP00000387715|REFSEQ:NP_997397|H-INV:HIT000019906|VEGA:OTTHUMP00000080564;OTTHUMP00000176849	DEF8 Isoform 1 of Differentially expressed in FDCP 8 homolog	1	1	2	1.184	0.453	0.403
IPI00018842.2 -PROT:Q15651-1 :Q5HYD3|ENSEMBL:ENSP00000341267|REFSEQ:NP_004233|H-INV:HIT000083743|VEGA:OTTHUMP00000016772	HMGN3 Isoform 1 of High mobility group nucleosome-binding domain-containing protein 3	1	2	6	1.192	0.213	0.000763
IPI00798360.1	SARNP 18 kDa protein	1	1	6	1.192	0.352	0.115
IPI00854845.2 -PROT:Q7Z2Y8|H-INV:HIT000055100	GVIN1 Interferon-induced very large GTPase 1	1	1	1	1.194	0.501	0.525
IPI00917805.1 :C9J515|ENSEMBL:ENSP00000398307|VEGA:OTTHUMP00000203162	TMEM67 Putative uncharacterized protein TMEM67	1	1	1	1.194	0.462	0.362
IPI00008711.3 -PROT:O76024 :B4DJ99|ENSEMBL:ENSP00000226760|REFSEQ:NP_001139325;NP_005996|H-INV:HIT000326067|VEGA:OTTHUMP00000115499	WFS1 Wolframin	1	1	1	1.196	0.333	0.226
IPI00930226.1 :B4E3A4	ACTG1 cDNA FLJ57283, highly similar to Actin, cytoplasmic 2	7	8	47	1.197	0.313	1
IPI00887704.3 -PROT:B2RXF5|ENSEMBL:ENSP00000409107|REFSEQ:NP_001131073|H-INV:HIT000044876	ZBTB42 Zinc finger and BTB domain-containing protein 42	1	1	1	1.202	0.701	0.507
IPI00003269.1 -PROT:Q562R1 :B2RPJ1|ENSEMBL:ENSP00000416706|REFSEQ:NP_001017992|H-INV:HIT000057151	ACTBL2 Beta-actin-like protein 2	4	5	29	1.204	0.396	1
IPI00893078.1 :B5MCY1|ENSEMBL:ENSP00000384376;ENSP00000416084|REFSEQ:XP_001717396|VEGA:OTTHUMP00000200558	LOC100129278 similar to tudor domain containing 1	1	1	1	1.215	0.468	0.287
IPI00025039.1 -PROT:P22087 :B4DLD4;Q96BS4|ENSEMBL:ENSP00000221801|REFSEQ:NP_001427|H-INV:HIT000038585|VEGA:OTTHUMP00000076485	FBL rRNA 2_-O-methyltransferase fibrillarin	1	1	2	1.216	0.395	0.209
IPI00445111.3	LOC100130930 Conserved hypothetical protein	1	2	4	1.217	0.454	0.537
IPI00017704.3 -PROT:Q14019|ENSEMBL:ENSP00000262428|REFSEQ:NP_066972|H-INV:HIT000297977|VEGA:OTTHUMP00000080376;OTTHUMP00000174986	COTL1 Coactosin-like protein	1	1	6	1.218	0.371	0.0684
IPI00936601.1	LOC100287267;LOC100290436 hypothetical protein XP_002343446	1	1	1	1.218	0.444	0.351
IPI00297617.5 -PROT:O60346|ENSEMBL:ENSP00000262719|VEGA:OTTHUMP00000073657;OTTHUMP00000198060	PHLPP1 PH domain leucine-rich repeat-containing protein phosphatase 1	1	1	1	1.218	0.443	0.284
IPI00020428.1 -PROT:P35713|ENSEMBL:ENSP00000341815|REFSEQ:NP_060889|H-INV:HIT000386594|VEGA:OTTHUMP00000031624	SOX18 Transcription factor SOX-18	2	2	6	1.22	0.308	0.292
IPI00445332.1 -PROT:Q2TAZ0-5	ATG2A Isoform 4 of Autophagy-related protein 2 homolog A	1	1	3	1.222	0.576	0.672
IPI00297191.2 -PROT:O60244 :A8KAK5|ENSEMBL:ENSP00000323720|REFSEQ:NP_004220|H-INV:HIT000390729|VEGA:OTTHUMP00000025778	MED14 Mediator of RNA polymerase II transcription subunit 14	1	1	1	1.222	0.576	0.511
IPI00944521.1 :B2R6Y1	H3F3B;LOC440926;LOC644914;H3F3A Histone H3	2	3	18	1.229	0.293	0.000549
IPI00059444.1 -PROT:Q96AH8|REFSEQ:NP_001157994;NP_796377|H-INV:HIT000084380	RAB7B;CEP63 Ras-related protein Rab-7b	1	1	1	1.232	0.317	0.129
IPI00168282.2 -PROT:P59047|ENSEMBL:ENSP00000375063|REFSEQ:NP_703148|H-INV:HIT000083931|VEGA:OTTHUMP00000077512;OTTHUMP00000195023	NLRP5 NACHT, LRR and PYD domains-containing protein 5	1	1	1	1.236	0.248	0.0657
IPI00301961.4 -PROT:P29120 :A1L3V6;B7Z8T7;Q59H85|ENSEMBL:ENSP00000308024|REFSEQ:NP_000430|H-INV:HIT000196794|VEGA:OTTHUMP00000151175	PCSK1 Neuroendocrine convertase 1	1	1	6	1.236	0.248	0.00109
IPI00922693.1 :B7Z6P1	- cDNA FLJ53662, highly similar to Actin, alpha skeletal muscle	5	6	36	1.239	0.377	0.999
IPI00954527.1 :Q13707	ACTA2 ACTA2 protein (Fragment)	5	6	36	1.239	0.377	0.999
IPI00930343.1 :A8K3K1	ACTC1 cDNA FLJ78096, highly similar to Homo sapiens actin, alpha, cardiac muscle (ACTC), mRNA	5	6	36	1.239	0.377	0.999
IPI00455457.4 :Q5TEC6|ENSEMBL:ENSP00000358175;ENSP00000376675|VEGA:OTTHUMP00000038569	- Histone H3	1	1	4	1.243	0.367	0.0917
IPI00021107.7 -PROT:O75191 :B3KM56;B4DDT2|ENSEMBL:ENSP00000207870|REFSEQ:NP_005099|H-INV:HIT000282615|VEGA:OTTHUMP00000161968;OTTHUMP00000170682	XYLB Xylulose kinase	1	2	3	1.243	0.261	0.145
IPI00386751.2 -PROT:Q7Z4H3-2|ENSEMBL:ENSP00000316242;ENSP00000357361|VEGA:OTTHUMP00000017137	HDDC2 Isoform 2 of HD domain-containing protein 2	1	1	1	1.247	0.343	0.187
IPI00009550.1 -PROT:Q9Y235|ENSEMBL:ENSP00000244669|REFSEQ:NP_006780|H-INV:HIT000053245|VEGA:OTTHUMP00000016367	APOBEC2 Probable C->U-editing enzyme APOBEC-2	1	1	1	1.251	0.296	0.127
IPI00103326.1 -PROT:Q8WWF6|REFSEQ:NP_001001394|H-INV:HIT000250692	DNAJB3 DnaJ homolog subfamily B member 3	1	1	1	1.251	0.296	0.127
IPI00297420.5 -PROT:Q9ULV1 :Q8TDT8|ENSEMBL:ENSP00000311581|REFSEQ:NP_036325|H-INV:HIT000387277	FZD4 Frizzled-4 precursor	1	1	1	1.251	0.296	0.127
IPI00027666.1 -PROT:P32238|ENSEMBL:ENSP00000295589|REFSEQ:NP_000721|H-INV:HIT000192333|VEGA:OTTHUMP00000158717	CCKAR Cholecystokinin receptor type A	1	1	5	1.252	0.384	0.0597
IPI00791507.1 :B9A015|ENSEMBL:ENSP00000387036|VEGA:OTTHUMP00000177140;OTTHUMP00000205255	DOCK5 Putative uncharacterized protein DOCK5	1	1	6	1.252	0.384	0.0465
IPI00909530.1 :B4E380	H3F3B;LOC440926;LOC644914;H3F3A Histone H3	3	4	21	1.257	0.257	0.000194
IPI00008603.1 -PROT:P62736 :B3KPP5;B4DUI8;Q562S2|ENSEMBL:ENSP00000224784;ENSP00000402373|REFSEQ:NP_001135417;NP_001604|H-INV:HIT000269810|VEGA:OTTHUMP00000020042	ACTA2 Actin, aortic smooth muscle	2	2	12	1.26	0.659	0.806
IPI00019924.1 -PROT:Q15814|ENSEMBL:ENSP00000244625;ENSP00000361967|REFSEQ:NP_003183|H-INV:HIT000038027|VEGA:OTTHUMP00000016406	TBCC Tubulin-specific chaperone C	1	1	6	1.262	0.118	1.17e-09
IPI00020329.6 -PROT:Q9ULS6|ENSEMBL:ENSP00000287042|REFSEQ:NP_065748|H-INV:HIT000000860|VEGA:OTTHUMP00000041400;OTTHUMP00000177935	KCNS2 Potassium voltage-gated channel subfamily S member 2	1	1	2	1.278	0.516	0.347
IPI00244512.2 -PROT:Q6UWI4|ENSEMBL:ENSP00000313079|REFSEQ:NP_001007539|H-INV:HIT000390950|VEGA:OTTHUMP00000018153	SHISA2 Protein shisa-2 homolog	1	1	1	1.278	0.516	0.328
IPI00240812.6	PDS5B 165 kDa protein	1	1	1	1.279	0.415	0.073
IPI00296311.1 -PROT:P53794|ENSEMBL:ENSP00000370543|REFSEQ:NP_008864|VEGA:OTTHUMP00000068543	SLC5A3 Sodium/myo-inositol cotransporter	1	1	1	1.292	0.5	0.298
IPI00031680.3 -PROT:Q9BR61 :B2RAA8|ENSEMBL:ENSP00000356567|REFSEQ:NP_115736|H-INV:HIT000305778|VEGA:OTTHUMP00000033086	ACBD6 Acyl-CoA-binding domain-containing protein 6	1	1	1	1.304	0.249	0.0396
IPI00026977.1 -PROT:O60729-3|ENSEMBL:ENSP00000265659;ENSP00000417897	CDC14B Isoform 3 of Dual specificity protein phosphatase CDC14B	1	1	1	1.304	0.249	0.0396
IPI00306301.2 :A5YVE9;Q5JPU1|ENSEMBL:ENSP00000369134;ENSP00000406473|VEGA:OTTHUMP00000023017	PDHA1 Mitochondrial PDHA1	1	1	1	1.304	0.249	0.0396
IPI00217313.5 -PROT:Q8IWL3|ENSEMBL:ENSP00000216027|REFSEQ:NP_741999|H-INV:HIT000029273|VEGA:OTTHUMP00000028547;OTTHUMP00000199107	HSCB Co-chaperone protein HscB, mitochondrial	1	1	1	1.306	0.522	0.187
IPI00218628.4 -PROT:P08514-2|ENSEMBL:ENSP00000340536	ITGA2B Isoform 2 of Integrin alpha-IIb	3	3	14	1.306	0.366	0.114
IPI00009822.1 -PROT:P61011 :B4DDS7|ENSEMBL:ENSP00000216774|REFSEQ:NP_003127|H-INV:HIT000031539|VEGA:OTTHUMP00000028256;OTTHUMP00000178810	SRP54 Signal recognition particle 54 kDa protein	1	1	5	1.309	0.368	0.00489
IPI00549869.4 -PROT:Q96NG3-1|ENSEMBL:ENSP00000366766|REFSEQ:NP_113609|H-INV:HIT000025356|VEGA:OTTHUMP00000181197	TTC25 Isoform 1 of Tetratricopeptide repeat protein 25	1	1	5	1.309	0.368	0.00489
IPI00942498.1 :Q6TXQ4	H3F3B;LOC440926;LOC644914;H3F3A Histone H3 (Fragment)	1	2	12	1.312	0.525	0.162
IPI00930144.1 :B4E0B3	H2AFJ Histone H2A	1	1	6	1.313	0.348	9.9e-20
IPI00944603.1 :A8K4Y7	H3F3B;LOC440926;LOC644914;H3F3A Histone H3	2	3	15	1.331	0.376	0.0377
IPI00018278.3 -PROT:Q71UI9|ENSEMBL:ENSP00000308405|REFSEQ:NP_036544|VEGA:OTTHUMP00000024948;OTTHUMP00000159513	H2AFV Histone H2A.V	2	2	12	1.342	0.275	9.9e-20
IPI00020991.2 -PROT:Q9NXV6 :B3KTW3;Q7Z335|ENSEMBL:ENSP00000303788|REFSEQ:NP_060102|H-INV:HIT000074935	CDKN2AIP CDKN2A interacting protein	1	1	4	1.345	0.592	0.0808
IPI00555876.1 -PROT:Q58FG0|H-INV:HIT000333301	HSP90AA5P Putative heat shock protein HSP 90-alpha A5	1	1	5	1.35	0.34	0.00229
IPI00220350.2 -PROT:P05106-2 :A7U833;B4DTY9;Q1PBM2;Q2YFE1|ENSEMBL:ENSP00000407801	ITGB3 Isoform Beta-3B of Integrin beta-3	2	3	13	1.354	0.371	0.0108
IPI00020557.1 -PROT:Q07954 :Q59FG2;Q6LAF4;Q6LBN5|ENSEMBL:ENSP00000243077|REFSEQ:NP_002323|H-INV:HIT000321395|VEGA:OTTHUMP00000168137	LRP1 Prolow-density lipoprotein receptor-related protein 1	1	1	2	1.355	0.654	0.157
IPI00397526.3 -PROT:P35580-1 :Q6PK16;Q9BWG0;Q9UMG3|ENSEMBL:ENSP00000269243|REFSEQ:NP_005955|H-INV:HIT000196222|VEGA:OTTHUMP00000135337;OTTHUMP00000183184	MYH10 Isoform 1 of Myosin-10	1	2	2	1.357	0.22	2.37e-05
IPI00878019.1 :B5MCQ4|ENSEMBL:ENSP00000386052|VEGA:OTTHUMP00000197880	DGCR6L Putative uncharacterized protein DGCR6L	1	1	1	1.366	0.622	0.263
IPI00152653.3 -PROT:Q8TE73 :B0I1R7;O95496;Q8NEX4|ENSEMBL:ENSP00000265104|REFSEQ:NP_001360|H-INV:HIT000083790|VEGA:OTTHUMP00000115635	DNAH5 Dynein heavy chain 5, axonemal	1	1	1	1.366	0.399	0.125
IPI00010951.2 -PROT:P58107 :C9JH97;Q9NSU9|ENSEMBL:ENSP00000416257|REFSEQ:NP_112598|H-INV:HIT000026013	EPPK1 epiplakin 1	2	2	2	1.371	0.221	0.00649
IPI00022402.3 -PROT:Q9Y421 :B2R547|ENSEMBL:ENSP00000263384|REFSEQ:NP_054796|H-INV:HIT000029797|VEGA:OTTHUMP00000076368	FAM32A Protein FAM32A	1	1	10	1.379	0.379	0.000327
IPI00375570.1 -PROT:Q8WTV0-3|ENSEMBL:ENSP00000365984	SCARB1 Isoform 2 of Scavenger receptor class B member 1	1	1	2	1.379	0.379	0.0446
IPI00217240.1 -PROT:Q8IWA0 :A8K330;Q05D27|ENSEMBL:ENSP00000314193|REFSEQ:NP_115544|H-INV:HIT000052432|VEGA:OTTHUMP00000163494	WDR75 WD repeat-containing protein 75	1	1	1	1.379	0.379	0.0871
IPI00059930.1 -PROT:Q96BF6|ENSEMBL:ENSP00000277554;ENSP00000360818|REFSEQ:NP_653254|H-INV:HIT000037239|VEGA:OTTHUMP00000022564	NACC2 Nucleus accumbens-associated protein 2	1	1	6	1.381	0.508	0.0167
IPI00307235.21 -PROT:B0YJ81-1|ENSEMBL:ENSP00000355308|REFSEQ:NP_055056|H-INV:HIT000034891|VEGA:OTTHUMP00000019240	PTPLA Isoform 1 of Protein-tyrosine phosphatase-like member A	1	1	6	1.381	0.508	0.0167
IPI00479143.2 -PROT:O95613 :B4DKV6|ENSEMBL:ENSP00000352572|REFSEQ:NP_006022|H-INV:HIT000220288|VEGA:OTTHUMP00000115827	PCNT Pericentrin	2	2	3	1.389	0.591	0.227
IPI00027971.2 -PROT:P49703|ENSEMBL:ENSP00000322628|REFSEQ:NP_001652|H-INV:HIT000276261|VEGA:OTTHUMP00000181474	ARL4D ADP-ribosylation factor-like protein 4D	1	1	1	1.401	0.158	0.0148
IPI00414656.3 -PROT:O00221 :Q7LC14;Q96F31|ENSEMBL:ENSP00000275015|REFSEQ:NP_004547|H-INV:HIT000222581|VEGA:OTTHUMP00000016522	NFKBIE NF-kappa-B inhibitor epsilon	1	1	2	1.404	0.444	0.0276
IPI00217466.3 -PROT:P16402 :B2R751|ENSEMBL:ENSP00000244534|REFSEQ:NP_005311|H-INV:HIT000337962|VEGA:OTTHUMP00000016148	HIST1H1D Histone H1.3	3	2	18	1.428	0.286	8.3e-06
IPI00183968.4 -PROT:P06753-1|ENSEMBL:ENSP00000271850;ENSP00000357513|REFSEQ:NP_689476|H-INV:HIT000033784|VEGA:OTTHUMP00000034016	TPM3 tropomyosin 3 isoform 1	1	1	6	1.444	0.607	0.0267
IPI00219012.4 -PROT:P06241-1 :B5BU57|ENSEMBL:ENSP00000357656;ENSP00000357667|REFSEQ:NP_002028|H-INV:HIT000194330|VEGA:OTTHUMP00000017914;OTTHUMP00000017917	FYN Isoform 1 of Proto-oncogene tyrosine-protein kinase Fyn	1	1	5	1.458	0.395	0.00331
IPI00012491.1 -PROT:P25092 :B2RMY6|ENSEMBL:ENSP00000261170|REFSEQ:NP_004954|H-INV:HIT000196268|VEGA:OTTHUMP00000166800	GUCY2C Heat-stable enterotoxin receptor	1	1	2	1.458	0.395	0.0323
IPI00936710.1	LOC100290086;LOC100292155 similar to hCG1790963	1	1	1	1.465	0.678	0.127
IPI00003515.1 -PROT:Q15643 :B2RUT2;Q6MZL5|ENSEMBL:ENSP00000267622|REFSEQ:NP_004230|H-INV:HIT000325708|VEGA:OTTHUMP00000028325	TRIP11 Thyroid receptor-interacting protein 11	1	1	1	1.485	0.638	0.15
IPI00297550.8 -PROT:P00488 :B2R6V9|ENSEMBL:ENSP00000264870|REFSEQ:NP_000120|H-INV:HIT000328787|VEGA:OTTHUMP00000015990	F13A1 Coagulation factor XIII A chain	1	1	6	1.512	0.453	2.74e-05
IPI00470491.3 -PROT:Q15788-2 :A8K1V4|ENSEMBL:ENSP00000288599;ENSP00000385097|REFSEQ:NP_671756|H-INV:HIT000243822|VEGA:OTTHUMP00000155182	NCOA1 Nuclear receptor coactivator 1 isoform 2	1	1	1	1.522	0.53	0.0427
IPI00464990.1 -PROT:P13224-2	GP1BB Isoform 2 of Platelet glycoprotein Ib beta chain	1	1	6	1.523	0.555	5.61e-07
IPI00465139.2 -PROT:Q86SK9-1 :B2RPG0;Q86UC8|ENSEMBL:ENSP00000316329|REFSEQ:NP_001032671|H-INV:HIT000078811|VEGA:OTTHUMP00000160803	SCD5 Isoform 1 of Stearoyl-CoA desaturase 5	1	1	1	1.523	0.571	0.0497
IPI00069208.1 -PROT:Q9Y6F8-1|ENSEMBL:ENSP00000354799;ENSP00000371844|REFSEQ:NP_001003894;NP_733841|VEGA:OTTHUMP00000042554;OTTHUMP00000042673	CDY1;CDY1B Isoform 1 of Testis-specific chromodomain protein Y 1	1	1	3	1.53	0.328	9.35e-07
IPI00869011.2 -PROT:Q9BXL7 :Q8TES3|ENSEMBL:ENSP00000380150|REFSEQ:NP_115791|H-INV:HIT000014829|VEGA:OTTHUMP00000024641	CARD11 Caspase recruitment domain-containing protein 11	1	1	6	1.549	0.697	0.0361
IPI00742823.1	LOC283547 Similar to DNA-binding protein	1	1	1	1.552	0.532	0.0331
IPI00329245.8 -PROT:Q86XL3-2|ENSEMBL:ENSP00000337651|VEGA:OTTHUMP00000169943	ANKLE2 Isoform 2 of Ankyrin repeat and LEM domain-containing protein 2	1	1	1	1.564	0.434	0.0162
IPI00386324.2 :Q8NGB0|ENSEMBL:ENSP00000414666	GPR142 Seven transmembrane helix receptor	1	1	2	1.601	0.569	0.00739
IPI00005782.1 -PROT:O15297 :B2R7A1;Q6P991;Q8NEA7|ENSEMBL:ENSP00000306682|REFSEQ:NP_003611|H-INV:HIT000221419|VEGA:OTTHUMP00000181757	PPM1D Protein phosphatase 1D	1	1	1	1.611	0.612	0.0504
IPI00640721.1 :Q4VY19;Q59EQ2|ENSEMBL:ENSP00000394729|VEGA:OTTHUMP00000043877	YWHAB Tyrosine 3-monooxygenase/tryptophan 5-monooxygenase activation protein, beta polypeptide	1	1	1	1.613	0.579	0.0462
IPI00400838.3 -PROT:Q9N2J9	- HERV-H_3q26 provirus ancestral Env polyprotein	1	1	3	1.616	0.514	0.00101
IPI00418774.3 -PROT:Q6ZRK6-1|ENSEMBL:ENSP00000335325|REFSEQ:NP_001008392	CCDC73 Isoform 1 of Coiled-coil domain-containing protein 73	1	1	1	1.618	0.479	0.0201
IPI00295976.6 -PROT:P08514-1 :Q6LDK5|ENSEMBL:ENSP00000262407|REFSEQ:NP_000410|H-INV:HIT000387731|VEGA:OTTHUMP00000181875	ITGA2B Isoform 1 of Integrin alpha-IIb	1	1	6	1.647	0.494	4.6e-05
IPI00016868.3 -PROT:Q9Y4R8 :B4DFV7;B4DXS2|ENSEMBL:ENSP00000262319|REFSEQ:NP_057195|H-INV:HIT000000408|VEGA:OTTHUMP00000041764;OTTHUMP00000080883	TELO2 Telomere length regulation protein TEL2 homolog	1	1	2	1.647	0.494	0.00824
IPI00552787.4 -PROT:Q5T481 :B4DZ92;B5A868|ENSEMBL:ENSP00000358532;ENSP00000358534|REFSEQ:NP_001127835|H-INV:HIT000057210|VEGA:OTTHUMP00000020478	RBM20 RNA binding motif protein 20	1	1	1	1.648	0.465	0.0418
IPI00019502.3 -PROT:P35579-1 :A8K6E4;B4E3S1;Q60FE2;Q86XU5;Q99529|ENSEMBL:ENSP00000216181;ENSP00000391782|REFSEQ:NP_002464|H-INV:HIT000242559|VEGA:OTTHUMP00000165902	MYH9 Isoform 1 of Myosin-9	2	2	12	1.653	0.441	1.05e-08
IPI00290462.5 -PROT:O75828 :Q53F60|ENSEMBL:ENSP00000290354|REFSEQ:NP_001227|H-INV:HIT000241959|VEGA:OTTHUMP00000109012	CBR3 Carbonyl reductase [NADPH] 3	1	1	1	1.66	0.505	0.0176
IPI00009448.1 -PROT:P21580 :Q5PY18|ENSEMBL:ENSP00000237289|REFSEQ:NP_006281|H-INV:HIT000195896|VEGA:OTTHUMP00000017289	TNFAIP3 Tumor necrosis factor, alpha-induced protein 3	1	1	1	1.686	0.793	0.0443
IPI00915861.1 :C9JU23|ENSEMBL:ENSP00000407544|VEGA:OTTHUMP00000203454	NGEF Putative uncharacterized protein NGEF	1	1	6	1.705	0.607	3.92e-06
IPI00427739.1 -PROT:Q9BTT6-1 :A8K883;Q5TGN3|ENSEMBL:ENSP00000359925|REFSEQ:NP_060684|H-INV:HIT000077700|VEGA:OTTHUMP00000016634	LRRC1 Isoform 1 of Leucine-rich repeat-containing protein 1	1	1	2	1.854	0.729	0.00467
IPI00745814.2	LOC100287770;LOC100291562 hypothetical protein XP_002343109	1	1	2	1.86	0.615	0.000671
IPI00414661.7 -PROT:Q9BRS8|ENSEMBL:ENSP00000299213|REFSEQ:NP_060827|H-INV:HIT000079762|VEGA:OTTHUMP00000176440	LARP6 La-related protein 6	1	1	1	1.947	0.791	0.025
IPI00010088.2 -PROT:P56524 :B7Z803;B7Z8G5;B7Z8I2;B7Z8L3;Q53SM2;Q86YH7|ENSEMBL:ENSP00000264606|REFSEQ:NP_006028|H-INV:HIT000000105|VEGA:OTTHUMP00000164483	HDAC4 Histone deacetylase 4	1	1	6	2.108	0.657	1.11e-07
IPI00298497.3 -PROT:P02675 :B4E1D3;Q32Q65|ENSEMBL:ENSP00000306099|REFSEQ:NP_005132|H-INV:HIT000295767|VEGA:OTTHUMP00000197066	FGB Fibrinogen beta chain	1	1	6	2.112	0.568	4.44e-08
IPI00005685.2 -PROT:Q8ND90 :A8K4L5;Q6IAP2|ENSEMBL:ENSP00000318914|REFSEQ:NP_006020|H-INV:HIT000077353|VEGA:OTTHUMP00000028114	PNMA1 Paraneoplastic antigen Ma1	1	1	1	2.143	0.597	0.016
IPI00219806.7 -PROT:P31151|ENSEMBL:ENSP00000357711;ENSP00000357712|REFSEQ:NP_002954|H-INV:HIT000196645|VEGA:OTTHUMP00000015327;OTTHUMP00000015328	S100A7 Protein S100-A7	1	1	2	2.175	0.792	0.0543
IPI00410380.2 -PROT:Q96M98-2|ENSEMBL:ENSP00000355854;ENSP00000355855|REFSEQ:NP_001073847;NP_001073848|H-INV:HIT000052852|VEGA:OTTHUMP00000017729;OTTHUMP00000017730	PACRG Isoform 2 of Parkin coregulated gene protein	1	1	1	2.192	0.616	0.00368
IPI00022022.1 -PROT:Q92562 :A8K6K6|ENSEMBL:ENSP00000230124|REFSEQ:NP_055660|H-INV:HIT000052543|VEGA:OTTHUMP00000016976	FIG4 Polyphosphoinositide phosphatase	1	1	5	2.259	0.917	0.0254
