# Supplementary material for: Proteomics Analysis of Human Obesity Reveals the Epigenetic Factor HDAC4 as a Potential Target for Obesity
Source: PLoS One. 2013 Sep 24;8(9):e75342. doi: 10.1371/journal.pone.0075342 (PMC3782461; doi:10.1371/journal.pone.0075342)
Supplement: Table S7 — List of peptides identified in obese subjects after 3 months of physical exercise. (XLSX) [file pone.0075342.s010.xlsx]

## Sheet: Sheet1
A2	Sequence	Protein Group Accessions	Modifications	PEP	XCorr	Probability	MH+ [Da]	ΔM [ppm]	m/z [Da]	RT [min]	# Missed Cleavages
High	DNLTLWTSDTQGDEAEAGEGGEN	IPI00021263.3		9.32212e-09	6.69101	0	2409	1.09821	1205	24.465	0
High	GGGGGGYGSGGSSYGSGGGSYGSGGGGGGGR	IPI00220327.4		2.84238e-09	6.42539	0	2383.96	1.65038	795.323	8.7362	0
High	LQVELDNVTGLLSQSDSK	IPI00019502.3		6.92999e-09	6.33697	0	1946.01	1.36807	973.509	29.3783	0
High	LcYVALDFEQEMATAASSSSLEK	IPI00021439.1	C2(Carbamidomethyl)	1.95201e-08	6.22485	0	2550.17	-0.123018	1275.59	35.4801	0
High	APEPHVEEDDDDELDSK	IPI00792537.1		3.61812e-07	6.15864	0	1939.81	0.793013	970.406	10.7883	0
High	ELSGLPSGPSAGSGPPPPPPGPPPPPVSTSSGSDESASR	IPI00939159.2		6.25962e-07	6.125	0	3590.73	1.59315	1197.58	21.8719	0
High	LAPITSDPTEATAVGAVEASFK	IPI00479186.7		1.09289e-09	6.0351	0	2175.13	7.02351	1088.07	30.333	0
High	GGSGGSHGGGSGFGGESGGSYGGGEEASGSGGGYGGGSGK	IPI00019359.4		4.93442e-10	5.9977	0	3223.29	1.01015	1075.1	10.3696	0
High	TQLEELEDELQATEDAK	IPI00019502.3		1.08886e-07	5.90696	0	1961.92	1.46544	981.464	29.4817	0
High	GPPQEEEEEEDEEEEATKEDAEAPGIR	IPI00514330.5		1.09665e-07	5.85884	0	3042.29	1.68005	1014.77	17.0061	1
High	DYEEVGVDSVEGEGEEEGEEY	IPI00792677.1		2.10884e-09	5.83674	0	2348.91	0.0534699	1174.96	22.8044	0
High	TELEDTLDSTAAQQELR	IPI00019502.3		7.66764e-08	5.78981	0	1919.92	1.78955	960.465	21.7237	0
High	MPcAEDYLSVVLNQLcVLHEK	IPI00745872.2	C3(Carbamidomethyl); C16(Carbamidomethyl)	7.17945e-11	5.73488	0	2518.21	-1.52971	840.075	41.4377	0
High	VVAPTISSPVcQEQLVEAGR	IPI00298994.6	C11(Carbamidomethyl)	2.21829e-09	5.71995	0	2140.11	0.890084	1070.56	22.2096	0
High	LcYVALDFEQEmATAASSSSLEK	IPI00021439.1	C2(Carbamidomethyl); M12(Oxidation)	2.81226e-08	5.68202	0	2566.18	4.61829	1283.59	27.7633	0
High	GVAALTSDPAVQAIVLDTASDVLDK	IPI00298994.6		8.45772e-09	5.65589	0	2469.32	3.5536	1235.16	41.1303	0
High	HGVQELEIELQSQLSK	IPI00019359.4		1.47268e-07	5.62622	0	1837.97	4.58834	919.491	27.2128	0
High	ALVLIAFAQYLQQcPFEDHVK	IPI00745872.2	C14(Carbamidomethyl)	1.75078e-07	5.60515	0	2490.28	-0.144454	1245.65	40.8512	0
High	FVALIcEASGGGAFLVLPLGK	IPI00010133.3	C6(Carbamidomethyl)	1.93011e-08	5.58573	0	2119.16	-2.2939	1060.08	38.4017	0
High	VQNATLAVANITNADSATR	IPI00219682.6		7.49223e-10	5.57887	0	1930	1.27413	965.504	19.8226	0
High	IAQLEEELEEEQGNTELINDR	IPI00019502.3		2.74886e-07	5.51378	0	2472.18	1.63041	1236.59	26.3316	0
High	GLVEPVDVVDNADGTQTVNYVPSR	IPI00302592.2		4.52843e-08	5.50991	0	2544.27	2.92148	1272.64	24.8585	0
High	ATLVcLISDFYPGAVTVAWK	IPI00852577.2	C5(Carbamidomethyl)	1.76271e-07	5.5056	0	2211.15	-0.566644	1106.08	42.9141	0
High	AASADSTTEGTPADGFTVLSTK	IPI00059366.4		3.69975e-08	5.50264	0	2127.01	2.26523	1064.01	20.148	0
High	EFNAETFTFHADIcTLSEK	IPI00745872.2	C14(Carbamidomethyl)	4.17151e-07	5.38338	0	2260.02	-0.0055854	1130.52	28.0397	0
High	DATNVGDEGGFAPNILENK	IPI00465248.5		1.44221e-08	5.37417	0	1960.93	1.09447	980.967	23.7548	0
High	SDLEmQYETLQEELMALK	IPI00019359.4	M5(Oxidation)	1.78024e-07	5.36861	0	2187.04	7.43928	1094.02	37.1449	0
High	DQMQQQLNDYEQLLDVK	IPI00217975.4		1.23432e-07	5.3601	0	2108.01	5.1378	1054.51	32.3419	0
High	TAAELLQSQGSQAGGSQTLK	IPI00216139.3		1.27953e-08	5.33127	0	1975.01	2.49334	988.011	15.6041	0
High	NPSSAGSWNSGSSGPGSTGNR	IPI00029717.1		5.56702e-08	5.32674	0	1963.85	-0.0859631	982.428	9.19318	0
High	EILVGDVGQTVDDPYATFVK	IPI00012011.6		5.90541e-09	5.32093	0	2166.11	4.79657	1083.56	29.9517	0
High	NIELIcQENEGENDPVLQR	IPI00910350.1	C6(Carbamidomethyl)	2.04963e-07	5.27742	0	2270.07	1.16965	1135.54	22.2807	0
High	TEGDEEAEEEQEENLEASGDYK	IPI00644712.4		3.86536e-06	5.27236	0	2501	2.14594	1251	15.5369	0
High	EITENLMATGDLDQDGR	IPI00010471.5		2.70766e-07	5.27154	0	1877.86	0.915694	939.432	21.4916	0
High	HSQAVEELAEQLEQTK	IPI00019502.3		1.66559e-07	5.26978	0	1839.92	6.50266	920.464	23.3974	0
High	SMEAEMIQLQEELAAAER	IPI00019502.3		1.30196e-08	5.26564	0	2048.97	3.62189	1024.99	35.8383	0
High	GVVPLAGTDGETTTQGLDGLSER	IPI00418262.5		8.31364e-09	5.26386	0	2273.13	1.1921	758.381	23.3254	0
High	ALPAVQQNNLDEDLIR	IPI00645078.1		5.36923e-07	5.24829	0	1808.95	1.5806	904.98	23.6314	0
High	VVLVSLQSGYLFIQTDK	IPI00783987.2		2.99564e-08	5.24426	0	1910.06	-0.643912	955.535	33.4913	0
High	LQQELDDLLVDLDHQR	IPI00019502.3		7.30515e-08	5.24094	0	1950	6.0425	975.506	31.8988	0
High	mPcAEDYLSVVLNQLcVLHEK	IPI00745872.2	M1(Oxidation); C3(Carbamidomethyl); C16(Carbamidomethyl)	3.43416e-11	5.23653	0	2534.21	-1.05492	845.407	39.7528	0
High	ALVLIAFAQYLQQcPFEDHVKLVNEVTEFAK	IPI00745872.2	C14(Carbamidomethyl)	2.07464e-06	5.23066	0	3620.88	-0.575318	1207.63	43.4143	1
High	LAADEDDDDDDEEDDDEDDDDDDFDDEEAEEKAPVKK	IPI00658013.1		8.73965e-07	5.21948	0	4246.56	1.63631	1062.39	13.9912	2
High	AQPVQVAEGSEPDGFWEALGGK	IPI00796316.4		4.00616e-07	5.21606	0	2272.1	4.94324	1136.55	30.7477	0
High	VIEHIMEDLDTNADK	IPI00027462.1		8.71199e-08	5.21533	0	1742.84	6.41761	871.923	19.3251	0
High	VQLSNDFDEYImAIEQTIK	IPI00783987.2	M12(Oxidation)	6.07435e-08	5.20642	0	2273.1	1.80266	1137.06	42.2805	0
High	AFQPFFVELTmPYSVIR	IPI00478003.2	M11(Oxidation)	7.91428e-08	5.19988	0	2061.05	-0.792807	1031.03	38.9475	0
High	GQVGGDVNVEmDAAPGVDLSR	IPI00384444.6	M11(Oxidation)	4.84614e-09	5.17596	0	2101.99	1.84642	1051.5	18.3293	0
High	LEDTENWLYEDGEDQPK	IPI00002966.2		9.4475e-08	5.16615	0	2080.9	1.97993	1040.95	22.6826	0
High	LVQDVANNTNEEAGDGTTTATVLAR	IPI00784154.1		2.15787e-07	5.15894	0	2560.25	1.25531	854.089	17.3391	0
High	YTPVQQGPVGVNVTYGGDPIPK	IPI00302592.2		2.6199e-08	5.15293	0	2286.2	9.18384	1143.6	22.5732	0
High	TAFDEAIAELDTLSEESYK	IPI00021263.3		3.77583e-08	5.14754	0	2132	4.7652	1066.5	39.782	0
High	FVPGAWLAGEGVDVTSLR	IPI00293423.3		5.54888e-09	5.13592	0	1873.99	6.17712	937.5	32.422	0
High	NMGGPYGGGNYGPGGSGGSGGYGGR	IPI00396378.3		1.63973e-09	5.1349	0	2189.9	-0.732958	1095.46	14.7455	0
High	SHcIAEVENDEmPADLPSLAADFVESK	IPI00745872.2	C3(Carbamidomethyl); M12(Oxidation)	5.84745e-07	5.12035	0	2990.33	-2.70714	997.449	31.1563	0
High	TIGGGDDSFNTFFSETGAGK	IPI00792677.1		1.77046e-07	5.10459	0	2007.9	2.96536	1004.45	27.7923	0
High	YVQLPADEVDTQLLQDAAR	IPI00032460.3		7.1099e-08	5.10373	0	2145.09	3.86579	1073.05	28.906	0
High	EADESLNFEEQILEAAK	IPI00298994.6		2.64081e-07	5.10347	0	1935.92	-0.0159153	968.463	31.4824	0
High	DNLTLWTSENQGDEGDAGEGEN	IPI00759832.1		8.21783e-05	5.08591	0	2350.95	-1.52283	1175.98	23.3355	0
High	EDAQVAAEILEIADTPSGDK	IPI00221226.7		1.90068e-06	5.07322	0	2072	0.764945	1036.51	31.2961	0
High	IIGLDQVAGMSETALPGAFK	IPI00019502.3		1.11235e-08	5.07207	0	2018.08	6.16013	1009.54	33.4055	0
High	ANLQIDQINTDLNLER	IPI00019502.3		3.36865e-06	5.06488	0	1869.96	-1.48055	935.486	25.9999	0
High	GESDPAYQQYQDAANNLR	IPI00009904.1		3.03007e-07	5.06337	0	2039.9	-1.05665	1020.46	19.9129	0
High	GIVDQSQQAYQEAFEISK	IPI00021263.3		9.37499e-08	5.0622	0	2041	5.20388	1021	26.3391	0
High	ILLmDLNEEDPTVLELGITGSK	IPI00218732.3	M4(Oxidation)	1.09802e-06	5.05994	0	2416.26	1.25842	1208.63	33.4727	0
High	VENQENVSNLVIEDTELK	IPI00008274.7; IPI00939159.2		2.54796e-08	5.04978	0	2073.04	1.29752	1037.02	25.2509	0
High	LNEAAAGLNQAATELVQASR	IPI00298994.6		1.91411e-09	5.04771	0	2027.07	7.69439	1014.04	28.7801	0
High	LVRPEVDVmcTAFHDNEETFLK	IPI00745872.2	M9(Oxidation); C10(Carbamidomethyl)	2.23146e-09	5.04018	0	2666.26	-0.855987	889.424	23.0622	0
High	LcYVALDFENEmATAASSSSLEK	IPI00922693.1	C2(Carbamidomethyl); M12(Oxidation)	0.000183336	5.0393	0	2552.18	9.05377	1276.59	35.6465	0
High	LLLFSPSVVHLGVPLSVGVQLQDVPR	IPI00418163.3		2.22981e-09	5.03695	0	2769.61	1.54767	923.874	38.0473	0
High	DAGEGLLAVQITDPEGKPK	IPI00302592.2		5.45854e-07	5.013	0	1938.03	4.55086	969.517	22.8646	0
High	INNVPAEGENEVNNELANR	IPI00303318.2		8.89576e-08	5.00227	0	2096.01	2.39379	1048.51	18.1793	0
High	DIENQYETQITQIEHEVSSSGQEVQSSAK	IPI00019359.4		2.13843e-07	4.98733	0	3264.51	-0.735639	1088.84	31.7657	0
High	ELEQVcNPIISGLYQGAGGPGPGGFGAQGPK	IPI00304925.5	C6(Carbamidomethyl)	1.72812e-07	4.98231	0	3055.51	5.61394	1019.18	31.2465	0
High	TPMGIVLDALEQQEEGINR	IPI00908696.2		1.28871e-08	4.98214	0	2113.07	5.24968	1057.04	37.4678	0
High	AAAASAAEAGIATTGTEDSDDALLK	IPI00853609.2		1.28918e-07	4.96319	0	2320.12	1.76954	774.045	20.7869	0
High	AAFDDAIAELDTLSEESYK	IPI00000816.1		5.19269e-09	4.95351	0	2087.97	4.43962	1044.49	37.0085	0
High	SEDFGVNEDLADSDAR	IPI00218918.5		2.49674e-07	4.95218	0	1739.74	1.51487	870.373	18.3087	0
High	ELGGLEGDPSPEEDEGIQK	IPI00551062.2		1.93749e-08	4.95055	0	1998.92	1.66722	999.962	16.9016	0
High	KANLQIDQINTDLNLER	IPI00019502.3		2.75288e-08	4.94629	0	1998.07	2.64694	999.537	23.035	1
High	WGTDEAQFIYILGNR	IPI00002459.4;IPI00221226.7		1.89287e-07	4.94502	0	1782.89	6.50315	891.95	33.3749	0
High	ATTPADGEEPAPEAEALAAAR	IPI00552208.1		1.02741e-07	4.93879	0	2037.97	-0.190289	1019.49	19.6662	0
High	EGPGPEDTVQDNLGAAGAEEEQEEHQK	IPI00013260.3		6.90681e-09	4.93472	0	2864.25	1.90184	955.422	17.1663	0
High	EKEQQQQQQQQQQQK	IPI00792186.4		1.65642e-07	4.92936	0	1941.94	-0.22529	647.984	4.88614	1
High	THTcPPcPAPELLGGPSVFLFPPKPK	IPI00448925.6	C4(Carbamidomethyl); C7(Carbamidomethyl)	1.08639e-08	4.92235	0	2844.46	0.406447	948.824	31.1899	0
High	DcDLQEDAcYNcGR	IPI00430814.1	C2(Carbamidomethyl); C9(Carbamidomethyl); C12(Carbamidomethyl)	3.04636e-06	4.92207	0	1775.64	0.910608	888.325	12.3337	0
High	GGSGGSYGGGGSGGGYGGGSGSR	IPI00019359.4		6.36937e-09	4.92104	0	1791.73	0.970284	896.368	6.44212	0
High	ScVEEPEPEPEAAEGDGDK	IPI00514330.5	C2(Carbamidomethyl)	5.54999e-08	4.92065	0	2044.83	1.07441	1022.92	10.9896	0
High	RmPcAEDYLSVVLNQLcVLHEK	IPI00745872.2	M2(Oxidation); C4(Carbamidomethyl); C17(Carbamidomethyl)	2.90043e-06	4.91946	0	2690.3	-2.71226	897.439	39.2297	1
High	NPDDITNEEYGEFYK	IPI00784295.2		2.25297e-06	4.91851	0	1833.78	0.531651	917.395	20.9957	0
High	EmEENFAVEAANYQDTIGR	IPI00418471.6	M2(Oxidation)	5.80294e-07	4.91509	0	2202.96	0.700712	1101.98	23.9984	0
High	EDEEESLNEVGYDDIGGcR	IPI00022774.3	C18(Carbamidomethyl)	5.35631e-09	4.90885	0	2185.88	0.513001	1093.45	20.4822	0
High	DNLTLWTSDMQGDGEEQNK	IPI00000816.1		2.10434e-08	4.89979	0	2180.94	1.7075	1090.98	24.9004	0
High	DPAEGDGAQPEETPR	IPI00383581.4		3.83996e-06	4.89708	0	1568.68	-0.850031	784.844	7.46129	0
High	IPESGGDNSVFDIFELTGAAR	IPI00296099.6		2.24612e-06	4.89375	0	2195.08	7.0953	1098.04	37.4451	0
High	SSGSPYGGGYGSGGGSGGYGSR	IPI00927407.1		5.07659e-09	4.89122	0	1910.79	1.49309	955.9	11.1341	0
High	AANDAGYFNDEmAPIEVK	IPI00001539.8	M12(Oxidation)	1.22844e-07	4.89063	0	1970.88	1.87751	985.946	20.8455	0
High	ILATPPQEDAPSVDIANIR	IPI00942979.1		1.26291e-07	4.89063	0	2020.07	-0.342167	1010.54	23.9584	0
High	GVNLPGAAVDLPAVSEK	IPI00479186.7		2.77262e-08	4.88929	0	1636.89	0.962887	818.95	24.2609	0
High	LGPGGLDPVEVYESLPEELQK	IPI00013122.1		5.34969e-08	4.88486	0	2269.17	5.82239	1135.09	35.5076	0
High	SHcIAEVENDEMPADLPSLAADFVESK	IPI00745872.2	C3(Carbamidomethyl)	1.33594e-07	4.87502	0	2974.35	0.514138	992.12	34.3194	0
High	EIVHLQAGQcGNQIGAK	IPI00007752.1	C10(Carbamidomethyl)	3.17823e-07	4.87104	0	1822.94	6.74899	911.971	12.659	0
High	RAEDGSVIDYELIDQDAR	IPI00455315.4		3.77863e-07	4.86806	0	2064.99	5.01146	1033	22.119	1
High	LAATNALLNSLEFTK	IPI00001639.2		2.48977e-07	4.86059	0	1605.9	7.27855	803.452	31.1033	0
High	MTVDESGQLIScSMDDTVR	IPI00746165.2	C12(Carbamidomethyl)	3.64255e-05	4.85766	0	2143.93	-0.150154	1072.47	24.086	0
High	TDDYLDQPcYETINR	IPI00640006.1	C9(Carbamidomethyl)	3.26341e-05	4.84836	0	1902.81	-3.36478	951.909	19.3925	0
High	VFLDPNILSDDGTVALR	IPI00008164.2		1.68245e-08	4.84807	0	1844.98	5.11522	922.996	31.8072	0
High	AAEDDEDDDVDTKK	IPI00916480.1		9.9678e-06	4.84433	0	1565.65	1.82253	783.328	5.79939	1
High	NDLSPASSGNAVYDFFIGR	IPI00292135.1		3.50371e-06	4.84257	0	2029.97	4.26562	1015.49	34.2807	0
High	VIVVGNPANTNcLTASK	IPI00916111.2	C12(Carbamidomethyl)	1.79259e-07	4.84239	0	1757.92	1.19817	879.465	17.1317	0
High	AAAPAPEEEMDEcEQALAAEPK	IPI00937615.2	C13(Carbamidomethyl)	1.32615e-06	4.83998	0	2357.03	0.860903	1179.02	22.5301	0
High	MSQVAPSLSALIGEAVGAR	IPI00411937.4		3.4441e-09	4.83991	0	1857.01	9.43593	929.007	37.0865	0
High	NALLQLTDSQIADVAR	IPI00740142.2		4.1044e-07	4.82743	0	1727.94	8.99344	864.476	28.5698	0
High	VDNALQSGNSQESVTEQDSK	IPI00909649.3		4.3302e-08	4.82623	0	2135.97	-0.349314	1068.49	9.94131	0
High	VSQMAQYFEPLTLAAVGAASK	IPI00298994.6		1.50208e-07	4.82111	0	2182.13	6.04811	1091.57	36.2041	0
High	TAFDEAIAELDTLNEESYK	IPI00759832.1		5.50495e-08	4.81797	0	2159.01	5.19789	1080.01	36.0747	0
High	DNLTLWTSDQQDEEAGEGN	IPI00216319.3		1.59653e-07	4.81104	0	2121.89	0.875055	1061.45	23.5694	0
High	AVFVDLEPTVIDEVR	IPI00792677.1		8.62825e-07	4.80297	0	1701.91	0.537385	851.457	30.5463	0
High	EGEEAGPGDPLLEAVPK	IPI00013122.1		5.18269e-06	4.80138	0	1707.84	-0.146332	854.425	23.8154	0
High	DLYANTVLSGGTTMYPGIADR	IPI00021439.1		1.69719e-09	4.79872	0	2215.08	5.65028	1108.04	28.1115	0
High	AIGGGLSSVGGGSSTIK	IPI00909059.3		4.18132e-08	4.79797	0	1447.78	3.04419	724.393	14.8424	0
High	NNEESPTATVAEQGEDITSK	IPI00218775.2		5.323e-09	4.79255	0	2119.96	0.0107469	1060.48	15.7013	0
High	ELDRDTVFALVNYIFFK	IPI00553177.1		2.15719e-05	4.78971	0	2090.1	-0.0194136	1045.55	46.7066	1
High	ISGVGIDQPPYGIFVINQK	IPI00025753.1		8.90491e-08	4.78317	0	2045.12	7.72219	1023.06	30.8709	0
High	DVQDSLTVSNEAQTAK	IPI00873484.1		7.31759e-05	4.77278	0	1705.83	1.53262	853.417	13.4689	0
High	DLYANTVLSGGTTmYPGIADR	IPI00021439.1	M14(Oxidation)	5.47815e-09	4.76253	0	2231.07	2.63644	1116.04	25.6433	0
High	VDATEESDLAQQYGVR	IPI00010796.1		1.20546e-07	4.76231	0	1780.83	-0.0600305	890.921	19.5821	0
High	VGLSGmAIADVTLLSGFHALR	IPI00418163.3	M6(Oxidation)	4.46715e-09	4.75586	0	2144.16	1.76402	715.391	35.3153	0
High	DPDAGIDEAQVEQDAQALFQAGELK	IPI00872379.1		1.23404e-06	4.75025	0	2658.27	4.79672	886.76	37.3071	0
High	LEEEQIILEDQNcK	IPI00019502.3	C13(Carbamidomethyl)	1.09429e-06	4.75013	0	1760.84	0.0116433	880.922	18.7391	0
High	TYADYESVNEcMEGVcK	IPI00029631.1	C11(Carbamidomethyl); C16(Carbamidomethyl)	4.59198e-07	4.73566	0	2054.81	-3.59697	1027.91	19.6796	0
High	VFLLGEEVAQYDGAYK	IPI00798351.1		4.68409e-08	4.72429	0	1801.92	8.2888	901.461	30.5139	0
High	VVSVLTVVHQDWLNGK	IPI00399007.7		4.60107e-07	4.71028	0	1793.99	-0.696591	897.498	29.9042	0
High	STNcFGDNDPIDVcEIGSK	IPI00654717.1	C4(Carbamidomethyl); C14(Carbamidomethyl)	3.15373e-07	4.7093	0	2127.9	0.316121	1064.45	22.3339	0
High	KLEEEQIILEDQNcK	IPI00019502.3	C14(Carbamidomethyl)	9.23292e-07	4.70704	0	1888.94	5.43961	944.975	16.2853	1
High	AVELLGDIVQNcSLEDSQIEK	IPI00013847.4	C12(Carbamidomethyl)	2.13674e-08	4.70401	0	2360.18	6.09939	1180.59	29.6997	0
High	FSScGGGGGSFGAGGGFGSR	IPI00220327.4	C4(Carbamidomethyl)	9.04257e-10	4.69877	0	1765.74	1.43679	883.372	16.1974	0
High	IGLADYALESGGASVISTR	IPI00941110.1		6.5199e-09	4.69656	0	1879.99	8.72766	940.5	27.6045	0
High	VPADTEVVcAPPTAYIDFAR	IPI00797270.4	C9(Carbamidomethyl)	5.16153e-08	4.69424	0	2192.08	4.81109	1096.54	28.5383	0
High	GLLSDSMTDVPVDTGVAAR	IPI00221178.1		6.48027e-09	4.69048	0	1903.96	6.7748	952.482	25.1985	0
High	AYSDPSTGEPATYGELQQR	IPI00398776.3		1.78875e-07	4.68971	0	2069.94	-0.664964	1035.47	15.7287	0
High	EAAGEGPALYEDPPDQK	IPI00215911.3		3.16296e-07	4.68669	0	1786.82	2.49672	893.912	13.8726	0
High	LISLTDENALSGNEELTVK	IPI00027230.3		2.07273e-08	4.68433	0	2046.06	2.16097	1023.54	25.501	0
High	GPDGLTAFEATDNQAIK	IPI00926178.1		5.50709e-08	4.67695	0	1747.85	0.330747	874.429	21.5031	0
High	IAEFTTNLTEEEEK	IPI00019502.3		1.40879e-06	4.67667	0	1653.79	2.20633	827.398	19.1028	0
High	TGIEQGSDAGYLcESQK	IPI00031522.2	C13(Carbamidomethyl)	1.50487e-06	4.67051	0	1842.82	1.1517	921.913	14.6871	0
High	AEDNADTLALVFEAPNQEK	IPI00021700.3		3.65066e-07	4.66695	0	2075	2.52201	1038	28.6602	0
High	AVVYSNTIQSIMAIVK	IPI00748145.2		6.57121e-08	4.6628	0	1736.97	4.00822	868.988	36.4087	0
High	LYLVQGTQVYVFLTK	IPI00022488.1		3.33974e-07	4.66215	0	1772	-0.0779873	886.503	33.9288	0
High	KQPPVSPGTALVGSQKEPSEVPTPK	IPI00179700.3		0.000353206	4.66126	0	2558.4	6.71595	853.471	14.8621	2
High	VAPEEHPVLLTEAPLNPK	IPI00021439.1		1.00758e-06	4.65773	0	1954.07	2.12368	977.538	20.7178	0
High	QTTVSNSQQAYQEAFEISK	IPI00759832.1		1.04848e-07	4.65771	0	2159.03	1.13671	1080.02	21.5114	0
High	VGLTNYAAAYcTGLLLAR	IPI00000494.6	C11(Carbamidomethyl)	1.08229e-07	4.65691	0	1927.02	5.13233	964.014	31.5486	0
High	IQQQAETTSEELGAVTVK	IPI00940441.1		1.12771e-07	4.65614	0	1932	2.59142	966.502	17.0678	0
High	IGGDAGTSLNSNDYGYGGQK	IPI00375441.2		1.58836e-07	4.65527	0	1973.89	1.90761	987.447	14.837	0
High	LLEGEDAHLSSSQFSSGSQSSR	IPI00384444.6		2.09817e-08	4.65084	0	2309.09	9.3672	1155.05	15.1478	0
High	AETEcQNTEYQQLLDIK	IPI00009865.4	C5(Carbamidomethyl)	1.38359e-07	4.64247	0	2082.97	2.81109	1041.99	24.7575	0
High	FTASAGIQVVGDDLTVTNPK	IPI00465248.5		1.9149e-08	4.64219	0	2033.06	3.50215	1017.03	25.6093	0
High	AAELIANSLATAGDGLIELR	IPI00017334.1		1.51109e-08	4.64156	0	1998.1	8.67833	999.556	33.9239	0
High	VAGTGEGGLEEMVEELNSGK	IPI00925098.1		7.70717e-08	4.63629	0	2005.95	6.63349	1003.48	31.8411	0
High	KVEEAEPEEFVVEK	IPI00297579.4		6.71806e-06	4.62336	0	1661.84	5.36258	831.422	15.6143	1
High	KGVNLPGAAVDLPAVSEKDIQDLK	IPI00479186.7		8.57311e-06	4.62096	0	2477.38	5.68988	826.463	35.2501	2
High	FLEQQNQVLQTK	IPI00021304.1;IPI00220327.4		9.02348e-06	4.61962	0	1475.79	0.251276	738.396	14.7361	0
High	LGGSAVISLEGKPL	IPI00012011.6		3.82147e-06	4.6122	0	1340.78	0.651243	670.893	24.2955	0
High	LAQAAQSSVATITR	IPI00298994.6		3.58678e-07	4.61079	0	1416.78	1.28102	708.895	13.0488	0
High	DNLTLWTSDQQDDDGGEGNN	IPI00220642.7		2.69457e-07	4.59934	0	2193.88	0.11921	1097.44	23.3116	0
High	GAGTGGLGLAVEGPSEAK	IPI00302592.2		1.86894e-06	4.59643	0	1570.81	1.36393	785.908	17.3372	0
High	SQIFSTASDNQPTVTIK	IPI00003362.2		5.51911e-07	4.59324	0	1836.93	-3.03825	918.968	19.1875	0
High	SLLVIPNTLAVNAAQDSTDLVAK	IPI00550591.1		1.95172e-08	4.59291	0	2353.32	8.60201	1177.16	33.2244	0
High	SDLEMQYETLQEELMALKK	IPI00019359.4		2.79078e-07	4.59122	0	2299.13	6.56418	1150.07	33.3913	1
High	FGIVTSSAGTGTTEDTEAK	IPI00014938.3		2.02084e-07	4.59012	0	1871.88	-1.22344	936.446	15.2808	0
High	TTGIVMDSGDGVTHTVPIYEGYALPHAILR	IPI00021439.1		1.2501e-07	4.5896	0	3183.64	7.4875	1061.88	28.6121	0
High	ELTVSNNDINEAGVR	IPI00550069.3		3.13517e-07	4.58568	0	1630.81	1.4019	815.906	15.3441	0
High	AQQVSQGLDVLTAK	IPI00291175.7		2.20411e-05	4.58324	0	1457.79	-2.14646	729.4	19.0045	0
High	GEELDEDLFLQLTGGHEAF	IPI00216699.1		2.90292e-07	4.58291	0	2119.99	5.76743	1060.5	37.9087	0
High	LVPLLDTGDIIIDGGNSEYR	IPI00219525.10		3.18832e-10	4.58283	0	2160.14	8.39341	1080.57	33.5587	0
High	TGASFQQAQEEFSQGIFSSR	IPI00218850.5		5.28719e-07	4.57292	0	2205.03	4.87541	1103.02	29.4634	0
High	SASPDDDLGSSNWEAADLGNEER	IPI00003419.1		1.53773e-06	4.56884	0	2435.03	3.57884	1218.02	22.1361	0
High	RAAEDDEDDDVDTKK	IPI00916480.1		6.02746e-07	4.56401	0	1721.74	-1.03582	574.586	5.50905	2
High	VFDEFKPLVEEPQNLIK	IPI00745872.2		7.87682e-07	4.55983	0	2045.1	1.21104	1023.05	29.2209	0
High	FALGIFAINEAVESGDVGK	IPI00009342.1		6.68432e-09	4.55736	0	1937.01	5.69926	969.01	35.9615	0
High	GEPAAAAAPEAGASPVEK	IPI00219301.7		2.18782e-07	4.55555	0	1622.8	1.44174	811.906	10.2602	0
High	SDLEmQYETLQEELmALK	IPI00019359.4	M5(Oxidation); M15(Oxidation)	1.22713e-06	4.55452	0	2203.03	5.14983	1102.02	35.6949	0
High	IAQLEEQLDNETK	IPI00019502.3		6.78935e-06	4.55449	0	1530.76	-1.09373	765.885	17.0557	0
High	VTAQGPGLEPSGNIANK	IPI00302592.2		5.13126e-06	4.55431	0	1652.86	-0.611529	826.933	12.6752	0
High	DAGEGGLSLAIEGPSK	IPI00302592.2		9.48726e-07	4.55192	0	1500.76	1.18985	750.882	20.9324	0
High	DFSALESQLQDTQELLQEENR	IPI00019502.3		5.10386e-09	4.55158	0	2493.17	-0.426571	831.729	35.2804	0
High	SDLEMQYETLQEELMALK	IPI00019359.4		2.57507e-07	4.55099	0	2171.03	4.70209	1086.02	37.353	0
High	GFEVVYMTEPIDEYcVQQLK	IPI00414676.6	C15(Carbamidomethyl)	4.02393e-06	4.54933	0	2448.16	7.19341	1224.59	31.7821	0
High	NPDDITQEEYGEFYK	IPI00414676.6		4.06937e-07	4.54901	0	1847.8	0.976526	924.403	21.4948	0
High	VAAIEALNDGELQK	IPI00892883.1		5.51083e-07	4.54684	0	1470.79	3.50186	735.896	19.5684	0
High	LAENNIQPIFAVTSR	IPI00291792.2;IPI00746851.1		6.31662e-07	4.54566	0	1672.92	9.41874	836.962	24.6844	0
High	EDSDEVHLEELSLSK	IPI00013260.3		5.32811e-07	4.5429	0	1729.82	3.41644	865.413	20.0259	0
High	EEDDVVSEDLVQQDVQDLYEAGELK	IPI00002459.4;IPI00221226.7		1.31923e-09	4.5339	0	2865.34	7.11598	955.784	35.7506	0
High	TTQVPQFILDDFIQNDR	IPI00844578.1		1.08365e-05	4.52606	0	2050.03	2.92464	1025.52	35.1814	0
High	GIYAYGFEKPSAIQQR	IPI00009328.4;IPI00025491.1		1.87591e-07	4.51597	0	1827.95	5.82029	914.478	18.949	0
High	AEDGSVIDYELIDQDAR	IPI00455315.4		3.22327e-06	4.51421	0	1908.88	1.09679	954.946	24.7187	0
High	ELESQISELQEDLESER	IPI00019502.3		1.80979e-07	4.51284	0	2033.96	5.66909	1017.48	29.7537	0
High	GHYTEGAELVDSVLDVVR	IPI00007752.1;IPI00645452.1		5.46696e-09	4.5057	0	1958.99	5.53452	980	33.7591	0
High	FDQLFDDESDPFEVLK	IPI00412714.3		3.49141e-07	4.50391	0	1943.91	8.80564	972.458	34.1991	0
High	NAVTQEFGPVPDTAR	IPI00017855.1		5.45427e-07	4.50241	0	1601.79	1.31204	801.401	18.7856	0
High	ADLEmQIESLTEELAYLK	IPI00009865.4	M5(Oxidation)	8.1382e-08	4.50032	0	2112.06	8.56309	1056.53	45.0616	0
High	QLETVLDDLDPENALLPAGFR	IPI00005087.1		5.20678e-08	4.48767	0	2326.2	2.2183	1163.6	39.0236	0
High	KTQEQLALEMAELTAR	IPI00872814.1		2.79821e-06	4.48737	0	1831.97	6.58483	916.489	25.9175	1
High	ELTTEIDNNIEQISSYK	IPI00009865.4		7.47342e-08	4.48594	0	1996.98	2.61525	998.992	27.4238	0
High	DGScGVAYVVQEPGDYEVSVK	IPI00302592.2;IPI00552858.2	C4(Carbamidomethyl)	2.33457e-05	4.48435	0	2258.03	0.594906	1129.52	22.9338	0
High	VFVGEEDPEAESVTLR	IPI00216699.1		1.45928e-06	4.48227	0	1776.87	3.03888	888.939	20.7037	0
High	LQLQEQLQAETELcAEAEELR	IPI00019502.3	C14(Carbamidomethyl)	2.40358e-07	4.4817	0	2501.23	5.61022	1251.12	31.0237	0
High	IIVDELKQEVISTSSK	IPI00848226.1		3.0328e-06	4.47817	0	1789	5.05355	895.006	22.605	1
High	GAEAANVTGPGGVPVQGSK	IPI00450235.1		5.82796e-08	4.46806	0	1695.87	1.29281	848.438	11.336	0
High	LNVAEVTQSEIGQK	IPI00879834.1		4.63806e-07	4.46551	0	1515.81	8.73556	758.411	19.3206	0
High	NLDLAVLELMQSSVDNTK	IPI00786995.1		1.05423e-07	4.46511	0	1990.03	7.08016	995.519	38.2736	0
High	VHTEccHGDLLEcADDR	IPI00745872.2	C5(Carbamidomethyl); C6(Carbamidomethyl); C13(Carbamidomethyl)	8.40647e-09	4.46184	0	2086.84	-0.703717	696.284	13.4734	0
High	GLGTDEDTLIEILASR	IPI00218918.5		8.66645e-07	4.458	0	1702.89	2.39527	851.949	36.7916	0
High	VQALEEANNDLENK	IPI00019359.4		2.06486e-06	4.45781	0	1586.77	0.501517	793.887	13.9943	0
High	NQLTSNPENTVFDAK	IPI00003362.2		6.70889e-06	4.45345	0	1677.81	1.22947	839.409	18.059	0
High	ITLPVDFVTADKFDENAK	IPI00169383.3		1.86373e-06	4.44687	0	2023.05	5.14192	1012.03	28.6709	1
High	ALGALVDScAPGLcPDWDSWDASKPVTNAR	IPI00302592.2	C9(Carbamidomethyl); C14(Carbamidomethyl)	2.9288e-05	4.44309	0	3229.52	3.42921	1077.18	30.2899	0
High	AFGPGLQGGSAGSPAR	IPI00302592.2		5.03014e-07	4.44304	0	1429.73	5.2712	715.367	13.1395	0
High	DIDDDLEGEVTEEcGK	IPI00788826.1	C14(Carbamidomethyl)	1.26896e-07	4.43901	0	1823.75	0.525378	912.379	20.951	0
High	SAAPSTLDSSSTAPAQLGK	IPI00797747.1		7.23749e-08	4.43837	0	1788.9	1.37998	894.954	13.1299	0
High	KQELEEIcHDLEAR	IPI00019502.3	C8(Carbamidomethyl)	3.29382e-07	4.43466	0	1769.86	6.37206	885.434	18.9833	1
High	GADFLVTEVENGGSLGSK	IPI00479186.7		1.91976e-06	4.43314	0	1779.88	4.31674	890.445	26.8583	0
High	VVSVLTVLHQDWLNGK	IPI00827754.3;IPI00448925.6		1.27457e-05	4.43229	0	1808.01	-0.232403	904.507	33.2947	0
High	LLQDSVDFSLADAINTEFK	IPI00418471.6		6.37532e-09	4.43139	0	2126.08	6.40321	1063.54	35.5624	0
High	VLALSVETDYTFPLAEK	IPI00791448.1		1.29562e-08	4.43006	0	1896.01	6.12604	948.51	31.3108	0
High	IAAESSENVDcPENPK	IPI00382733.2	C11(Carbamidomethyl)	1.29965e-06	4.42471	0	1759.78	-0.394717	880.393	9.13633	0
High	VNDDIIVNWVNETLR	IPI00010471.5		5.85055e-07	4.42464	0	1799.95	9.24406	900.476	38.8533	0
High	GVAIGQTSLTASVTNK	IPI00291755.6		3.151e-07	4.42168	0	1546.85	1.71814	773.927	17.3662	0
High	WGDAGAEYVVESTGVFTTMEK	IPI00795257.3		4.5303e-09	4.4188	0	2277.05	4.4101	1139.03	32.8333	0
High	NPNAVLTLVDDNLAPEYQK	IPI00299048.6		5.95292e-08	4.41489	0	2114.09	8.17669	1057.55	31.4021	0
High	SDVLELTDDNFESR	IPI00893541.1		1.14291e-05	4.40927	0	1639.75	0.381496	820.376	23.7543	0
High	SLHQAIEGDTSGDFLK	IPI00002459.4;IPI00221226.7		2.55568e-07	4.40683	0	1717.86	9.90623	859.432	18.1407	0
High	YLQEIYNSNNQK	IPI00219713.1		1.22666e-05	4.40652	0	1513.73	1.3879	757.369	13.8526	0
High	AVTEQGAELSNEER	IPI00018146.1		1.13946e-05	4.4044	0	1532.72	-1.42294	766.862	9.81268	0
High	SVGMIAGGTGITPMLQVIR	IPI00446235.2		7.76271e-08	4.39163	0	1901.05	9.83302	951.03	32.0158	0
High	VLQLTSWDEDAWASK	IPI00291175.7		2.51807e-07	4.38345	0	1748.86	7.52427	874.935	29.0215	0
High	GSSGGGcFGGSSGGYGGLGGFGGGSFR	IPI00009865.4	C7(Carbamidomethyl)	3.35193e-09	4.38225	0	2343	6.12958	1172	24.8868	0
High	FIAVGYVDDTQFVR	IPI00472448.1;IPI00743503.1;IPI00892737.1;IPI00472073.1;IPI00718924.3;IPI00472855.1;IPI00930070.1;IPI00930140.1		5.51502e-07	4.38195	0	1629.84	6.28814	815.422	26.5348	0
High	ALLVTASQcQQPAENK	IPI00008274.7	C9(Carbamidomethyl)	2.94735e-07	4.37895	0	1757.89	1.62226	879.448	12.9277	0
High	GcITIIGGGDTATccAK	IPI00169383.3	C2(Carbamidomethyl); C14(Carbamidomethyl); C15(Carbamidomethyl)	7.34121e-07	4.37801	0	1754.79	1.63626	877.899	16.4044	0
High	RPcFSALEVDETYVPK	IPI00745872.2	C3(Carbamidomethyl)	1.46251e-07	4.37678	0	1910.93	-1.19198	637.648	22.9877	0
High	IEDLSQQAQLAAAEK	IPI00909970.1		2.64553e-07	4.37672	0	1614.83	0.000199518	807.92	16.859	0
High	EMEENFAVEAANYQDTIGR	IPI00418471.6		4.24568e-08	4.37515	0	2186.98	4.85547	1093.99	25.6732	0
High	VNQIGSVTESIQAcK	IPI00465248.5	C14(Carbamidomethyl)	8.12458e-07	4.3747	0	1633.82	1.6397	817.416	18.1981	0
High	IISNAScTTNcLAPLAK	IPI00795257.3	C7(Carbamidomethyl); C11(Carbamidomethyl)	5.10135e-08	4.37411	0	1833.92	2.2839	917.466	17.7042	0
High	SINPDEAVAYGAAVQAAILSGDK	IPI00003865.1		3.22062e-08	4.37326	0	2260.15	3.94102	1130.58	36.7915	0
High	EYQLNDSAAYYLNDLER	IPI00748145.2		1.69376e-07	4.37202	0	2076.97	7.65692	1038.99	29.3689	0
High	FGSYcPTTcGIADFLSTYQTK	IPI00219713.1	C5(Carbamidomethyl); C9(Carbamidomethyl)	9.95002e-06	4.36909	0	2417.08	-0.494391	1209.04	33.7752	0
High	GVVPLAGTNGETTTQGLDGLSER	IPI00465439.5		5.15909e-08	4.36854	0	2272.14	1.3915	1136.58	22.8011	0
High	IIYGGSVTGATcK	IPI00797270.4	C12(Carbamidomethyl)	1.66149e-06	4.36836	0	1326.67	0.845832	663.84	12.6807	0
High	DYPVVSIEDPFDQDDWGAWQK	IPI00465248.5		1.24624e-05	4.36709	0	2510.13	7.69262	1255.57	36.7828	0
High	GSLGGGFSSGGFSGGSFSR	IPI00009865.4		4.55659e-07	4.36153	0	1707.77	1.09157	854.391	21.8411	0
High	EITENLmATGDLDQDGR	IPI00010471.5	M7(Oxidation)	4.79985e-07	4.36124	0	1893.85	1.46591	947.43	17.0065	0
High	VIQYLAYVASSHK	IPI00019502.3		1.25198e-05	4.3585	0	1478.81	4.20798	739.907	21.3956	0
High	AEGSDVANAVLDGADcIMLSGETAK	IPI00479186.7	C16(Carbamidomethyl)	4.26411e-07	4.35087	0	2494.16	5.71787	1247.58	34.6118	0
High	NYSPYYNTIDDLKDQIVDLTVGNNK	IPI00019359.4		1.93833e-06	4.34539	0	2902.42	3.16344	968.145	36.7908	1
High	AANDAGYFNDEMAPIEVK	IPI00001539.8		1.875e-07	4.34307	0	1954.9	6.09803	977.952	24.5196	0
High	TAFDDAIAELDTLNEDSYK	IPI00220642.7		3.1878e-09	4.34233	0	2130.98	4.83146	1065.99	36.136	0
High	TFTDcFNcLPIAAIVDEK	IPI00410128.2	C5(Carbamidomethyl); C8(Carbamidomethyl)	4.01307e-09	4.34115	0	2114.01	6.8452	1057.51	36.4026	0
High	AETSEGSGSAPAVPEASASPK	IPI00872623.1		9.85602e-07	4.33999	0	1929.91	1.02386	965.456	9.8727	0
High	YDGQVAVFGSDLQEK	IPI00645078.1		2.387e-07	4.33956	0	1655.79	1.23759	828.4	21.3825	0
High	DQQEAALVDMVNDGVEDLR	IPI00219757.13		8.69853e-09	4.33769	0	2117	6.72458	1059	35.0514	0
High	KGVNLPGAAVDLPAVSEK	IPI00479186.7		2.13852e-08	4.33035	0	1765	5.66557	883.001	21.6536	1
High	VSHVSTGGGASLELLEGK	IPI00169383.3		2.46957e-08	4.32815	0	1740.92	5.55429	870.965	19.228	0
High	SGGGGGGGLGSGGSIR	IPI00019359.4		3.72488e-07	4.3276	0	1232.6	-0.548218	616.802	7.8413	0
High	IEWLESHQDADIEDFK	IPI00003362.2		1.21822e-07	4.32703	0	1974.92	5.35485	987.963	24.8792	0
High	EYVLPSFEVIVEPTEK	IPI00783987.2		1.76793e-06	4.32665	0	1878.97	-2.55656	939.988	32.1936	0
High	EGIcAIGGTSEQSSVGTQHSYSEEEK	IPI00010471.5	C4(Carbamidomethyl)	2.53228e-10	4.3265	0	2770.21	0.699745	924.076	14.3243	0
High	LLSDSLPPSTGTFQEAQSR	IPI00298994.6		7.08361e-07	4.32468	0	2034.01	-0.0943092	1017.51	20.6198	0
High	LIAYQEPADDSSFSLSQEVLR	IPI00257059.2		7.79437e-08	4.32369	0	2368.18	7.42445	1184.6	28.4904	0
High	EIEQEAAVELSQLR	IPI00026964.2		7.45936e-07	4.32097	0	1614.85	8.9957	807.928	25.8242	0
High	GAGTDEGcLIEILASR	IPI00872780.1	C8(Carbamidomethyl)	2.84948e-07	4.31927	0	1661.83	8.69694	831.419	31.3195	0
High	ILAQATSDLVNAIK	IPI00298994.6		6.47682e-07	4.30902	0	1456.85	6.48102	728.927	25.9376	0
High	VINEPTAAALAYGLDK	IPI00007765.5		3.47787e-08	4.30862	0	1645.89	3.51317	823.446	25.2687	0
High	QAWFIENEEQEYVQTVK	IPI00218918.5		1.66798e-08	4.30739	0	2141.04	7.84512	1071.02	28.4738	0
High	GGGGSFGYSYGGGSGGGFSASSLGGGFGGGSR	IPI00019359.4		2.05809e-06	4.30636	0	2705.17	5.02777	1353.09	25.6731	0
High	AQAAAPASVPAQAPK	IPI00173589.2		4.02298e-06	4.30627	0	1377.75	0.274118	689.378	9.07293	0
High	LQVTNVLSQPLTQATVK	IPI00383680.3		7.98232e-08	4.30389	0	1840.07	6.08662	920.536	25.0974	0
High	SVIEQGGIQTVDQLIK	IPI00246058.10		2.36512e-07	4.30383	0	1727.97	8.99128	864.488	27.3565	0
High	VLAGETLSVNDPPDVLDR	IPI00219330.2		5.88358e-07	4.30359	0	1909.99	-0.336017	955.497	24.0365	0
High	AIMTYVSSFYHAFSGAQK	IPI00909239.1;IPI00013808.1		6.02557e-08	4.30093	0	2007.97	4.64775	1004.49	33.5251	0
High	TSFTPVGDVFELNFMNVK	IPI00383680.3		4.3147e-08	4.30029	0	2045.01	4.41186	1023.01	37.3758	0
High	TLAQLNPESSLFIIASK	IPI00908881.2		1.37195e-07	4.29904	0	1832.03	5.0278	916.516	33.1699	0
High	IEELLPGSSIDAETR	IPI00032139.1		1.79895e-06	4.29805	0	1629.83	0.652057	815.421	21.4424	0
High	HELQANcYEEVKDR	IPI00012011.6	C7(Carbamidomethyl)	2.14566e-06	4.29768	0	1790.81	0.494998	597.609	9.74481	1
High	SEALPTDLPAPSAPDLTEPK	IPI00792916.2		1.60659e-07	4.29532	0	2049.04	1.24744	1025.02	23.4119	0
High	NIYVLQELDNPGAK	IPI00644712.4		1.47074e-05	4.29408	0	1573.83	6.72111	787.42	25.8853	0
High	DTDmDGVGDQcDNcPLEHNPDQLDSDSDR	IPI00296099.6	M4(Oxidation); C11(Carbamidomethyl); C14(Carbamidomethyl)	1.40498e-06	4.29168	0	3336.27	2.21703	1112.76	15.5539	0
High	GISLNPEQWSQLK	IPI00221222.7		1.56267e-05	4.29096	0	1499.79	4.55434	750.4	27.7942	0
High	AAVPSGASTGIYEALELR	IPI00791564.2;IPI00465248.5		7.10072e-08	4.28844	0	1804.95	4.85613	902.98	28.7568	0
High	SALFAQINQGESITHALK	IPI00939159.2		7.80976e-08	4.28717	0	1928.03	5.53313	964.521	24.584	0
High	IQALQQQADEAEDR	IPI00010779.4		9.50762e-05	4.28408	0	1614.77	1.1444	807.891	12.1893	0
High	DGELPVEDDIDLSDVELDDLGKDEL	IPI00644989.2		6.79898e-06	4.27744	0	2758.28	5.42045	1379.65	36.9184	1
High	AGAIAPcEVTVPAQNTGLGPEK	IPI00791448.1	C7(Carbamidomethyl)	1.53692e-05	4.27547	0	2180.1	-0.496199	1090.55	19.3468	0
High	GILFVGSGVSGGEEGAR	IPI00219525.10		3.13123e-07	4.27257	0	1591.81	0.678504	796.408	22.3441	0
High	AAQKADVLTTGAGNPVGDKLNVITVGPR	IPI00465436.4		2.66347e-08	4.2714	0	2762.53	6.34642	921.516	22.4551	2
High	EGNDLYHEMIESGVINLK	IPI00303476.1		1.62944e-07	4.25997	0	2061.01	6.55196	1031.01	30.3739	0
High	LLLQGEADQSLLTFIDK	IPI00786995.1		1.20829e-07	4.2594	0	1904.04	3.22339	952.526	35.2982	0
High	LVSQDNFGFDLPAVEAATK	IPI00005614.6		3.26369e-08	4.25618	0	2022.04	8.4719	1011.52	31.0346	0
High	VGINYQPPTVVPGGDLAK	IPI00794663.1;IPI00792677.1		6.42544e-05	4.25362	0	1824.98	-1.59988	912.995	22.8121	0
High	VVVAENFDEIVNNENK	IPI00025252.1		5.74874e-08	4.25353	0	1832.91	2.96539	916.958	23.551	0
High	DVMQQQLAEYQELLDVK	IPI00879819.1		6.76598e-08	4.25081	0	2050.04	9.61689	1025.52	35.0095	0
High	AAEDDEDDDVDTK	IPI00916480.1		3.91367e-05	4.25013	0	1437.55	-1.49709	719.278	6.20057	0
High	TGSGGPGNHPHGPDASAEGLNPYGLVAPR	IPI00216699.1		2.43086e-07	4.25006	0	2782.35	8.62376	928.123	19.4676	0
High	INQEEVGLAAPAPTAR	IPI00013163.1		1.94292e-07	4.24636	0	1636.87	0.225403	818.937	15.1251	0
High	AAAAAAAAAPAAAATAPTTAATTAATAAQ	IPI00788736.1		0.0061393	4.24473	0	2368.21	0.538896	1184.61	18.2208	0
High	FADDTYTESYISTIGVDFK	IPI00005719.1;IPI00008964.3		9.1144e-08	4.24415	0	2172.01	5.51208	1086.51	31.5211	0
High	FYPEDVAEELIQDITQK	IPI00843975.1		4.6414e-09	4.24331	0	2038.02	9.47504	1019.51	45.3698	0
High	LAALNPESNTAGLDIFAK	IPI00010896.3		1.95976e-08	4.24286	0	1844.99	7.62941	922.998	29.0065	0
High	SGPFGQIFRPDNFVFGQSGAGNNWAK	IPI00007752.1;IPI00645452.1;IPI00909140.5		9.11018e-08	4.24193	0	2798.36	7.33876	933.46	32.5048	0
High	DAPEGGFDAIMQATVcDEK	IPI00303283.2	C16(Carbamidomethyl)	9.15454e-08	4.23695	0	2053.89	4.0754	1027.45	29.5339	0
High	QLYNVEATSYALLALLQLK	IPI00783987.2		8.1536e-09	4.23596	0	2151.21	-0.294647	717.74	46.3882	0
High	IGVFLcGPEALAETLSK	IPI00218646.3	C6(Carbamidomethyl)	5.33901e-08	4.23556	0	1804.96	3.12115	902.982	35.9526	0
High	SGNFGGSRNMGGPYGGGNYGPGGSGGSGGYGGR	IPI00396378.3		1.56832e-07	4.23541	0	2952.26	3.11188	984.757	15.4269	1
High	ELSLAGNELGDEGAR	IPI00550069.3		1.3898e-07	4.23507	0	1530.74	1.52709	765.875	18.6366	0
High	FYPEDVSEELIQDITQR	IPI00872814.1		9.37836e-09	4.23463	0	2082.02	8.47253	1041.51	38.5713	0
High	QLLQANPILEAFGNAK	IPI00019502.3;IPI00337335.7		4.18739e-08	4.23437	0	1726.96	6.81285	863.984	33.2951	0
High	TQEQLALEMAELTAR	IPI00872814.1		7.68144e-07	4.23432	0	1703.87	5.57497	852.44	29.553	0
High	KTVTAMDVVYALKR	IPI00453473.6		9.39106e-07	4.23391	0	1594.91	4.67247	797.957	23.2829	2
High	SALTVQFVQGIFVEK	IPI00015148.3		3.12349e-06	4.23306	0	1665.92	-0.538853	833.464	33.5237	0
High	AAEAAPPTQEAQGETEPTEQAPDALEQAADTSR	IPI00182757.10		7.60169e-07	4.23068	0	3380.52	-3.7564	1127.51	18.9665	0
High	MQQNIQELEEQLEEEESAR	IPI00019502.3		4.73647e-07	4.22849	0	2333.07	5.30624	1167.04	28.378	0
High	IPEISIQDMTAQVTSPSGK	IPI00302592.2		4.80724e-09	4.22649	0	2002.03	9.29371	1001.52	28.1148	0
High	EPcVESLVSQYFQTVTDYGK	IPI00021854.1	C3(Carbamidomethyl)	3.56697e-07	4.2257	0	2350.09	-0.0857539	1175.55	40.9813	0
High	DQTDDQVTIDSALATQK	IPI00953980.1		2.57154e-08	4.22464	0	1848.89	1.93007	924.947	19.2098	0
High	SVTEQGAELSNEER	IPI00021263.3		1.01461e-05	4.22096	0	1548.72	0.853688	774.861	10.1991	0
High	NVQALEIELQSQLALK	IPI00009865.4		7.80943e-05	4.22048	0	1797.02	2.06295	899.011	33.1364	0
High	SYELPDGQVITIGNER	IPI00003269.1;IPI00922693.1;IPI00021439.1		1.01159e-06	4.21939	0	1790.9	3.28519	895.953	26.1602	0
High	DFAIFGFDEDLQQEGTLLGK	IPI00941110.1		4.6433e-08	4.21934	0	2243.1	3.78546	1122.05	38.3709	0
High	KVESLQEEIAFLK	IPI00418471.6		1.14589e-05	4.2182	0	1533.86	3.40986	767.432	25.9399	1
High	EQLEEEEEAKHNLEK	IPI00019502.3		7.05725e-07	4.20511	0	1854.89	8.20919	927.947	10.4324	1
High	QVELALWDTAGQEDYDR	IPI00478231.2		1.60132e-08	4.20505	0	2008.93	2.65814	1004.97	27.8255	0
High	LLIHQSLAGGIIGVK	IPI00514561.1		3.71639e-08	4.2047	0	1518.94	5.29871	759.976	22.9815	0
High	IVEEEAQEDLEGLR	IPI00889754.1		7.12548e-07	4.20383	0	1629.81	9.79154	815.41	20.5104	0
High	ASGPGLNTTGVPASLPVEFTIDAK	IPI00302592.2		1.89586e-07	4.19978	0	2342.24	5.41302	1171.62	30.6435	0
High	DKDDDGGEDDDANcNLIcGDEYGPETR	IPI00844578.1	C14(Carbamidomethyl); C18(Carbamidomethyl)	1.66663e-06	4.19914	0	3045.16	1.21858	1015.73	17.6958	1
High	GYDVIAQAQSGTGK	IPI00025491.1		3.57868e-06	4.19835	0	1394.69	1.22272	697.85	13.9528	0
High	GFGDGYNGYGGGPGGGNFGGSPGYGGGR	IPI00396378.3		2.67599e-07	4.19788	0	2495.05	3.79093	1248.03	20.7114	0
High	RFDEILEASDGIMVAR	IPI00479186.7		1.78453e-06	4.19063	0	1821.92	4.06407	911.466	26.9707	1
High	SLPSVETLGcTSVIcSDK	IPI00478023.1;IPI00177817.4	C10(Carbamidomethyl); C15(Carbamidomethyl)	5.52575e-08	4.18147	0	1952.94	7.45264	976.976	23.383	0
High	IAPLAEGALPYNLAELQR	IPI00386271.4		1.10879e-08	4.18075	0	1939.08	8.07632	970.044	30.8619	0
High	IIAEGANGPTTPEADK	IPI00016801.1		3.58968e-06	4.17872	0	1583.79	0.972923	792.4	9.89337	0
High	TTTTNTQVEGDDEAAFLER	IPI00926763.1		2.5261e-07	4.17864	0	2097.96	0.295511	1049.48	19.8367	0
High	GVVDSEDIPLNLSR	IPI00414676.6;IPI00784295.2		4.42324e-06	4.17344	0	1513.79	1.1771	757.397	23.0601	0
High	ALSVGNIDDALQcYSEAIK	IPI00013894.1	C13(Carbamidomethyl)	6.00578e-07	4.17191	0	2067.02	6.501	1034.01	33.7718	0
High	EASSVSDFNQNFEVPNR	IPI00013163.1		5.25652e-07	4.16472	0	1939.88	0.481792	970.443	20.4612	0
High	IMDPNIVGSEHYDVAR	IPI00303476.1		7.16653e-07	4.16289	0	1815.88	7.83271	908.445	17.9831	0
High	APVAGTcYQAEWDDYVPK	IPI00219446.5	C7(Carbamidomethyl)	3.99216e-07	4.16129	0	2069.94	6.67382	1035.47	25.9348	0
High	DLEADIIGDTSGHFQK	IPI00002459.4;IPI00221226.7		3.67914e-07	4.15923	0	1745.85	9.7904	873.429	25.9276	0
High	VESVFETLVEDSAEEESTLTK	IPI00922838.1		8.73281e-07	4.15916	0	2342.12	2.24952	1171.56	39.1719	0
High	ELEDATETADAMNR	IPI00019502.3		2.61225e-05	4.15277	0	1565.68	0.683168	783.342	13.3085	0
High	LTDWILQDGSADTFTR	IPI00646625.1		2.35357e-07	4.15235	0	1838.91	8.83645	919.958	28.5848	0
High	AQEAcGPLEMDSALSVVQNLEK	IPI00298994.6	C5(Carbamidomethyl)	1.74379e-05	4.15203	0	2389.16	7.70257	797.057	34.656	0
High	EVATNSELVQSGK	IPI00384444.6;IPI00450768.7		2.7781e-05	4.14735	0	1361.69	-1.73256	681.348	9.03093	0
High	YAIcSALAASALPALVMSK	IPI00003918.6	C4(Carbamidomethyl)	4.76854e-08	4.14705	0	1937.03	5.50428	969.021	34.9603	0
High	VVVVTGANTGIGK	IPI00910248.1		1.40483e-05	4.14055	0	1214.71	-0.407368	607.859	12.6247	0
High	GFGTDEQAIIDcLGSR	IPI00909703.2	C12(Carbamidomethyl)	2.44639e-07	4.13849	0	1738.81	3.15964	869.91	28.5766	0
High	MSGEcAPNVSVSVSTSHTTISGGGSR	IPI00220327.4	C5(Carbamidomethyl)	6.31036e-09	4.13843	0	2565.17	2.95003	855.73	15.0913	0
High	SLGLSLSGGDQEDAGR	IPI00924569.1		7.8621e-07	4.13814	0	1561.75	1.60655	781.378	17.9391	0
High	LAcESASSTEVSGALK	IPI00217987.8	C3(Carbamidomethyl)	0.000104844	4.13579	0	1609.78	1.21081	805.392	13.0375	0
High	IFFYDSENPPASEVLR	IPI00218732.3		1.81525e-07	4.1333	0	1883.92	1.64472	942.464	27.9947	0
High	YFQINQDEEEEEDED	IPI00878392.1		1.1586e-05	4.12934	0	1931.73	0.673805	966.369	18.6651	0
High	FQDVGPQAPVGSVYQK	IPI00925098.1		1.38245e-06	4.12876	0	1719.87	0.942163	860.44	17.2811	0
High	GWAPTFLGYSMQGLcK	IPI00215777.1	C15(Carbamidomethyl)	6.34905e-07	4.12823	0	1815.86	4.91023	908.436	33.0303	0
High	LGAASLGAEDPETQVVLINAVK	IPI00298994.6		1.99928e-06	4.12562	0	2195.2	4.67897	732.406	28.0886	0
High	THNLEPYFESFINNLR	IPI00220327.4		1.17181e-05	4.12013	0	1993.99	4.84679	997.497	34.3418	0
High	FSTVAGESGSADTVR	IPI00465436.4		5.7547e-07	4.12008	0	1483.7	1.67168	742.356	11.4029	0
High	VGWEQLLTTIAR	IPI00909239.1;IPI00013808.1		2.33417e-05	4.11598	0	1386.79	9.89771	693.898	37.1803	0
High	LNDLEDALQQAK	IPI00220327.4		4.13602e-05	4.11572	0	1357.7	1.43641	679.353	21.0337	0
High	LQVEPAVDTSGVQcYGPGIEGQGVFR	IPI00302592.2	C14(Carbamidomethyl)	2.93422e-06	4.11011	0	2763.36	7.66723	921.792	26.7023	0
High	VTIAQGGVLPNIQAVLLPK	IPI00081836.3		2.32896e-07	4.10996	0	1931.16	-2.17012	966.086	34.7968	0
High	NKDQGTYEDYVEGLR	IPI00930599.1		1.94388e-06	4.10903	0	1786.84	9.27705	893.924	19.3129	1
High	VAGSVTELIQAAEAMK	IPI00298994.6		2.20849e-07	4.10825	0	1617.86	4.07493	809.433	34.6262	0
High	NSVSQISVLSGGK	IPI00737530.1		3.7075e-05	4.10817	0	1275.69	0.569368	638.349	16.6867	0
High	VFDKDGNGYISAAELR	IPI00075248.11		7.46033e-08	4.10675	0	1754.87	0.779932	877.94	19.1607	1
High	HVVQSISTQQEK	IPI00029133.4		2.25789e-05	4.10604	0	1383.74	9.7868	692.372	6.66441	0
High	TLAESALQLLYTAK	IPI00298994.6		4.58152e-07	4.10331	0	1521.87	9.46569	761.437	35.0027	0
High	VLIFQEENEIPASVFVK	IPI00005809.7		1.92111e-07	4.10249	0	1962.07	4.25403	981.537	33.3217	0
High	LAAVDATVNQVLASR	IPI00644989.2		8.60923e-07	4.0998	0	1527.86	9.77044	764.436	25.47	0
High	RHPDYSVVLLLR	IPI00745872.2		8.36143e-08	4.09794	0	1467.84	-1.89096	489.952	23.8894	1
High	ScSGVEFSTSGSSNTDTGK	IPI00917420.1	C2(Carbamidomethyl)	4.55658e-05	4.09539	0	1907.79	0.890915	954.401	10.4695	0
High	LATGSDDNcAAFFEGPPFK	IPI00746165.2	C9(Carbamidomethyl)	2.76599e-08	4.09514	0	2043.92	3.1132	1022.46	28.0721	0
High	IIAATIENAQPILQIDNAR	IPI00217963.3		2.0162e-07	4.09342	0	2064.16	7.54141	1032.58	27.0068	0
High	NSYVAGQYDDAASYQR	IPI00884082.3		1.87798e-08	4.09017	0	1807.79	2.31481	904.4	14.7888	0
High	EAGAGGLAIAVEGPSK	IPI00302592.2;IPI00552858.2		1.08545e-06	4.08892	0	1426.76	2.72272	713.882	17.8414	0
High	EILGTAQSVGcNVDGR	IPI00816063.1	C11(Carbamidomethyl)	9.88314e-07	4.08808	0	1675.81	1.33328	838.408	15.9705	0
High	EVVTSEDGSDcPEAMDLGTLSGIGTLDGFR	IPI00029717.1	C11(Carbamidomethyl)	4.92902e-07	4.08789	0	3128.42	6.02002	1043.48	34.7755	0
High	KMEDSVGcLETAEEVKR	IPI00019502.3	C8(Carbamidomethyl)	8.2995e-06	4.08695	0	1980.95	4.5001	660.987	14.6046	2
High	SEDPDQQYLILNTAR	IPI00018931.6		9.89484e-06	4.08662	0	1762.86	1.57109	881.935	22.0745	0
High	GSYGSGGSSYGSGGGSYGSGGGGGGHGSYGSGSSSGGYR	IPI00220327.4		8.77758e-06	4.0851	0	3312.32	4.45001	1104.78	10.597	0
High	TAFDEAIAELDTLNEDSYK	IPI00018146.1		2.87303e-09	4.08504	0	2145	4.78824	1073	36.842	0
High	NALVSHLDGTTPVcEDIGR	IPI00013847.4	C14(Carbamidomethyl)	1.37814e-08	4.08263	0	2054.02	9.69424	1027.51	19.5956	0
High	IINEPTAAAIAYGLDKK	IPI00003865.1		6.07782e-08	4.08212	0	1787.99	1.99146	894.501	23.3357	1
High	SPYTVTVGQAcNPSAcR	IPI00302592.2	C11(Carbamidomethyl); C16(Carbamidomethyl)	2.965e-05	4.0815	0	1867.85	1.68184	934.427	14.7567	0
High	DAGYGGLSLSIEGPSK	IPI00302592.2;IPI00552858.2		1.74617e-07	4.08148	0	1550.77	1.85669	775.89	23.6354	0
High	FLRPDGTcTLcENALQEGTLQR	IPI00293423.3	C8(Carbamidomethyl); C11(Carbamidomethyl)	4.48693e-09	4.08051	0	2579.25	7.10954	860.422	21.7108	0
High	LEGEALEQAIISQAPQVEK	IPI00329789.8		2.00307e-06	4.07859	0	2053.1	7.99891	1027.05	29.0577	0
High	ASVPTIQDQASAMQLSQcAK	IPI00298994.6	C18(Carbamidomethyl)	1.84834e-07	4.07787	0	2134.03	-0.18768	1067.52	20.4554	0
High	TEEEEEDLPDAQTAAK	IPI00216532.1		5.51713e-06	4.07698	0	1775.78	-1.41168	888.393	11.8238	0
High	VKDTDDVPMILVGNK	IPI00015148.3		1.32789e-06	4.07687	0	1643.88	7.70809	822.444	20.7208	1
High	VQVQDNEGcPVEALVK	IPI00302592.2	C9(Carbamidomethyl)	6.00998e-06	4.07666	0	1784.88	-0.821858	892.945	19.9081	0
High	LNQVcFDDDGTSSPQDR	IPI00644506.1	C5(Carbamidomethyl)	3.54835e-07	4.07328	0	1953.83	2.05824	977.418	14.5107	0
High	NQVAmNPTNTVFDAK	IPI00003865.1	M5(Oxidation)	2.14198e-06	4.07292	0	1665.79	0.385873	833.399	15.2882	0
High	DIDIEDLEELDPDFIMAK	IPI00029012.1		5.66458e-07	4.07238	0	2121.01	5.59826	1061.01	39.3926	0
High	mQQNIQELEEQLEEEESAR	IPI00019502.3	M1(Oxidation)	1.14782e-05	4.06747	0	2349.06	5.71421	783.693	27.2002	0
High	TGVAVNKPAEFTVDAK	IPI00302592.2		3.63759e-06	4.06727	0	1646.88	3.72082	823.944	14.4698	0
High	GVDEVTIVNILTNR	IPI00455315.4		4.78502e-06	4.06651	0	1542.85	3.32894	771.931	32.9519	0
High	IQVLQQQADDAEER	IPI00642042.3;IPI00382894.2;IPI00479185.1		7.92476e-07	4.06476	0	1642.81	1.46596	821.906	13.7626	0
High	AQGPAASAEEPKPVEAPAANSDQTVTVKE	IPI00299024.9		1.55817e-06	4.06405	0	2892.43	2.25237	964.814	13.9115	1
High	ASVQLLVQDSLNPAVK	IPI00295976.6		0.000265112	4.06333	0	1681.96	6.61666	841.483	26.709	0
High	YTLNILEEIGGGQK	IPI00010471.5		3.92585e-07	4.06287	0	1534.82	6.67663	767.914	30.6535	0
High	LDFGDVLLATGGPLR	IPI00293423.3		2.55358e-07	4.06108	0	1543.86	6.55405	772.433	34.8028	0
High	YSNSALGHVNcTIK	IPI00298289.1	C11(Carbamidomethyl)	8.99617e-07	4.06083	0	1563.76	3.13856	782.385	11.8517	0
High	LcYVGYNIEQEQK	IPI00005159.3	C2(Carbamidomethyl)	9.18567e-06	4.05954	0	1643.77	-1.07756	822.389	18.8243	0
High	VSLAGAcGVGGYGSR	IPI00009867.3	C7(Carbamidomethyl)	1.51885e-07	4.05848	0	1410.69	8.90974	705.85	14.9789	0
High	DDGVFVQEVTQNSPAAR	IPI00021812.2		6.66859e-06	4.05799	0	1832.88	1.70195	916.944	22.0221	0
High	VAGESAEPEPEPEADYYAK	IPI00000075.3		2.84769e-05	4.0574	0	2051.91	2.68555	1026.46	14.686	0
High	TLELQGLINDLQR	IPI00013933.2		0.000279406	4.05695	0	1512.85	9.41349	756.93	33.0215	0
High	mYLGYEYVTAIR	IPI00022463.1	M1(Oxidation)	6.12989e-06	4.0525	0	1494.73	-0.314876	747.868	25.1439	0
High	ILTFDQLALDSPK	IPI00215719.6		4.14439e-07	4.0523	0	1460.81	5.94454	730.908	28.936	0
High	LSQSGEVGEPAGTDPGLDDLDVALSNLEVK	IPI00216699.1		4.70582e-05	4.05037	0	3025.49	2.84354	1009.17	36.2579	0
High	AVSSAIAQLLGEVAQGNENYAGIAAR	IPI00298994.6		2.30362e-07	4.0484	0	2573.35	6.7933	1287.18	39.3718	0
High	IDATSASVLASR	IPI00009904.1		7.21744e-06	4.04795	0	1190.64	1.34924	595.823	14.7383	0
High	SAVGFNEMEAPTTAYK	IPI00909846.1		3.11671e-07	4.04702	0	1715.8	3.56421	858.404	19.9629	0
High	NLDLDSIIAEVK	IPI00909059.3;IPI00009867.3;IPI00021304.1;IPI00293665.9		7.14666e-05	4.04231	0	1329.74	9.66197	665.373	33.4597	0
High	LPPNTNDEVDEDPTGNK	IPI00300371.5		3.65909e-05	4.04204	0	1854.84	1.10337	927.922	10.6343	0
High	mEDSVGcLETAEEVK	IPI00019502.3	M1(Oxidation); C7(Carbamidomethyl)	1.30741e-07	4.0414	0	1712.74	0.831246	856.872	16.4998	0
High	AIVDcIISIIEENSESK	IPI00783982.1	C5(Carbamidomethyl)	1.48011e-08	4.04027	0	1919.98	7.6592	960.493	43.249	0
High	ETVYcLNDDDETEVLKEDIIQGFR	IPI00220834.8	C5(Carbamidomethyl)	6.1502e-07	4.03908	0	2901.36	4.56364	967.791	32.6593	1
High	ETVSEESNVLcLSK	IPI00186290.6	C11(Carbamidomethyl)	1.59431e-05	4.03861	0	1594.77	1.48052	797.886	18.63	0
High	LGFAGLVQEISFGTTK	IPI00940257.1		2.15422e-07	4.03857	0	1667.91	4.27902	834.457	35.7431	0
High	GLGTDEDSLIEIIcSR	IPI00455315.4	C14(Carbamidomethyl)	0.000118327	4.03838	0	1777.87	1.82559	889.437	33.4336	0
High	ILAIGLINEALDEGDAQK	IPI00009342.1		1.80039e-08	4.03797	0	1883.02	5.24633	942.015	34.8091	0
High	ESLELEDPSSGLGVTK	IPI00217775.1		4.04546e-07	4.03423	0	1660.83	3.16831	830.92	20.7261	0
High	DIELVMSQANVSR	IPI00909970.1		6.2332e-06	4.0317	0	1461.74	2.12924	731.374	21.8935	0
High	SLDLFNcEITNLEDYR	IPI00910661.2	C7(Carbamidomethyl)	1.33702e-07	4.02838	0	2001.93	3.95522	1001.47	34.7789	0
High	KIQVLQQQADDAEER	IPI00642042.3;IPI00382894.2;IPI00479185.1		3.5856e-07	4.02716	0	1770.91	3.91077	885.956	11.8063	1
High	YHVPVVVVPEGSASDTHEQAILR	IPI00383680.3		6.90705e-06	4.02664	0	2503.31	5.67265	835.108	21.1106	0
High	IVADKDYSVTANSK	IPI00219217.3		2.57434e-06	4.02569	0	1510.78	3.88273	755.894	9.12229	1
High	DNENVVNEYSSELEK	IPI00298497.3		2.02238e-06	4.02505	0	1768.79	1.60865	884.899	21.554	0
High	SLADELALVDVLEDK	IPI00219217.3		5.23735e-05	4.02437	0	1629.87	4.38855	815.436	37.0537	0
High	NDKSEEEQSSSSVK	IPI00911096.1		2.41579e-06	4.02404	0	1553.7	5.30473	777.354	5.30143	1
High	AESAPLPVSADDTPEVLNR	IPI00032150.3		7.17564e-08	4.02202	0	1980.99	0.601563	990.998	21.572	0
High	IPDQLVILDMK	IPI00028055.4		3.62444e-05	4.0215	0	1284.73	8.40259	642.871	28.5446	0
High	EQELQQTLQQEQSVLDQLR	IPI00398776.3		1.68222e-07	4.02025	0	2313.18	6.78899	1157.1	31.2643	0
High	ITNLTQQLEQASIVK	IPI00013933.2		1.98206e-07	4.01901	0	1685.96	9.33633	843.483	25.2499	0
High	SWTAADTAAQITQR	IPI00472676.1;IPI00892737.1;IPI00472943.1;IPI00930070.1;IPI00930140.1		2.0025e-06	4.01888	0	1519.76	7.0119	760.384	19.0481	0
High	VDVAVNcAGIAVASK	IPI00639797.1	C7(Carbamidomethyl)	2.27521e-06	4.01835	0	1473.77	0.112404	737.39	17.5731	0
High	FLEQQNQVLETK	IPI00329306.3		5.06876e-05	4.01797	0	1476.77	-2.15364	738.887	14.9172	0
High	AcANPAAGSVILLENLR	IPI00169383.3	C2(Carbamidomethyl)	5.36684e-08	4.01499	0	1768.95	4.42908	884.976	30.7313	0
High	KTVTAMDVVYALK	IPI00453473.6		5.37797e-06	4.01466	0	1438.81	8.52002	719.909	25.3801	1
High	VQELGHGcAALVTK	IPI00298994.6	C8(Carbamidomethyl)	2.77569e-06	4.01242	0	1482.78	6.15262	741.895	11.3773	0
High	NYTDEAIETDDLTIK	IPI00218372.1		1.51092e-07	4.01168	0	1740.82	0.95248	870.913	21.5849	0
High	NLIPFDQMTIEDLNEAFPETK	IPI00456049.3		2.05001e-07	4.01137	0	2465.21	6.19293	1233.11	38.1908	0
High	EIETYHNLLEGGQEDFESSGAGK	IPI00019359.4		3.41017e-09	4.00821	0	2510.13	0.364251	837.382	23.0719	0
High	ILDNTSEPQPGEAR	IPI00479108.1		1.05491e-06	4.00743	0	1526.74	-0.590379	763.875	9.83028	0
High	AVAEQIPLLVQGVR	IPI00298994.6		2.33775e-06	4.00703	0	1492.9	6.96354	746.951	27.041	0
High	DGEDQTQDTELVETRPAGDGTFQK	IPI00472448.1;IPI00472855.1;IPI00892737.1;IPI00743503.1;IPI00472943.1		5.83964e-06	4.00523	0	2637.19	1.01642	879.736	15.817	0
High	SEAAHQGVITWNPPQR	IPI00647613.4		6.40012e-06	4.0051	0	1790.91	6.96743	895.957	16.0018	0
High	TPAFAESVTEGDVR	IPI00384016.1		3.34559e-06	4.00433	0	1478.71	1.62703	739.861	17.681	0
High	VEQIAAIAQELNELDYYDSHNVNTR	IPI00013808.1		1.53218e-07	4.00255	0	2905.42	8.62855	969.145	34.2092	0
High	EEFASTcPDDEEIELAYEQVAK	IPI00010896.3	C7(Carbamidomethyl)	8.11874e-07	4.00152	0	2573.14	7.23699	858.386	29.7869	0
High	KASGPPVSELITK	IPI00217465.5;IPI00217466.3;IPI00217467.3		2.93781e-06	3.9999	0	1326.77	4.73275	663.888	14.5346	1
High	VGSAADIPINISETDLSLLTATVVPPSGR	IPI00302592.2;IPI00552858.2		1.26559e-05	3.99861	0	2893.57	6.8172	965.195	39.501	0
High	SLDLDSIIAEVK	IPI00220327.4		2.8933e-05	3.9968	0	1302.72	6.04792	651.865	33.3941	0
High	GGSYSQAAcSDSAQGSDVSLTA	IPI00472676.1;IPI00930140.1	C9(Carbamidomethyl)	3.76873e-05	3.9961	0	2118.89	2.93521	1059.95	15.7238	0
High	VDVTEQPGLSGR	IPI00395887.4		2.31873e-05	3.99521	0	1257.64	1.2116	629.326	11.1101	0
High	IQQEIAVQNPLVSER	IPI00939174.1		1.43684e-07	3.99423	0	1723.94	5.57192	862.475	21.1531	0
High	GQVLVFLGQSEGLR	IPI00295976.6		1.97239e-06	3.99398	0	1502.84	5.96805	751.924	27.4667	0
High	DQIVDLTVGNNK	IPI00019359.4		4.424e-05	3.99156	0	1315.69	0.0524693	658.346	17.5893	0
High	IQEIIEQLDVTTSEYEK	IPI00784154.1		6.8875e-08	3.99079	0	2038.03	5.88031	1019.52	28.1254	0
High	LTEMETLQSQLMAEK	IPI00019502.3		7.44596e-07	3.99068	0	1751.87	6.56423	876.437	26.6963	0
High	NQVALNPQNTVFDAK	IPI00304925.5		8.84544e-06	3.98911	0	1658.85	-0.633505	829.928	19.8039	0
High	AGEAAELQDAEVESSAK	IPI00449112.3		4.75365e-07	3.98871	0	1704.79	1.3867	852.901	14.2666	0
High	IVGPSGAAVPcKVEPGLGADNSVVR	IPI00302592.2	C11(Carbamidomethyl)	2.17254e-07	3.98807	0	2449.29	0.69674	1225.15	18.9396	1
High	GVGIISEGNETVEDIAAR	IPI00006482.1		1.17156e-07	3.98592	0	1829.94	8.64271	915.474	24.292	0
High	VVLAGGVAPALFR	IPI00216699.1		2.08973e-05	3.98463	0	1269.77	3.4755	635.39	26.9189	0
High	GFGSDKEAILDIITSR	IPI00002459.4;IPI00221226.7		4.03375e-06	3.97848	0	1721.92	5.87048	861.462	30.1238	1
High	FTDEEVDELYR	IPI00921274.1		4.72299e-05	3.97732	0	1415.63	0.980078	708.321	20.9308	0
High	ScNLDEQQELVER	IPI00647613.4	C2(Carbamidomethyl)	3.64202e-05	3.97707	0	1619.74	1.45324	810.371	14.3026	0
High	LLSTQAEESQGPVLK	IPI00289966.4		1.25126e-05	3.96805	0	1599.86	-0.131964	800.433	15.5622	0
High	VANPSGNLTETYVQDR	IPI00302592.2		9.78058e-06	3.96658	0	1763.86	0.691412	588.624	16.3932	0
High	VEEAEPEEFVVEK	IPI00297579.4		7.47082e-06	3.96625	0	1533.73	1.9101	767.371	18.4291	0
High	ESTGAQVQVAGDmLPNSTER	IPI00900327.2;IPI00016610.2	M13(Oxidation)	1.59898e-07	3.96448	0	2105.98	1.37116	1053.49	14.2803	0
High	TASGDYIDSSWELR	IPI00216699.1		1.20259e-05	3.96399	0	1599.74	7.53052	800.374	23.6811	0
High	QMVVLEEEFQNISPEELK	IPI00028414.3		5.5002e-07	3.96361	0	2162.09	7.66916	1081.55	32.2939	0
High	QEIEcQNQEYSLLLSIK	IPI00019359.4	C5(Carbamidomethyl)	9.27667e-08	3.9633	0	2095.05	4.65172	1048.03	29.172	0
High	LTVTSQNLQLENLR	IPI00217775.1		1.08163e-05	3.96319	0	1628.91	6.65907	814.957	22.1412	0
High	LASEAKPAAVAAENEEIGSHIK	IPI00298994.6		3.36677e-07	3.96222	0	2235.18	8.10288	745.731	14.6688	0
High	DcVDIEVFPAGENTEDQK	IPI00382733.2	C2(Carbamidomethyl)	3.03999e-07	3.96206	0	2065.9	0.664412	1033.46	22.435	0
High	DSQEEEKTEALTSAK	IPI00796316.4		2.68758e-05	3.95937	0	1665.79	3.43121	833.397	9.522	1
High	KVPQVSTPTLVEVSR	IPI00745872.2		1.16152e-06	3.95755	0	1639.94	-1.25442	547.317	17.9568	1
High	TATESFASDPILYRPVAVALDTKGPEIR	IPI00479186.7		5.85554e-05	3.95751	0	3017.6	3.34504	1006.54	43.8782	1
High	ITGEAFVQFASQELAEK	IPI00003881.5		4.72554e-08	3.95714	0	1867.95	5.45716	934.481	34.3213	0
High	IDFYFDENPYFENK	IPI00917753.1		1.97572e-06	3.95595	0	1840.82	9.51254	920.916	31.0807	0
High	AQQEQELAADAFK	IPI00792916.2		2.5011e-05	3.95589	0	1448.7	1.28909	724.855	17.3588	0
High	ALSVAELTQQMFDAR	IPI00006510.1		1.19752e-06	3.95528	0	1679.85	7.55107	840.431	34.3337	0
High	NKLNDLEDALQQAKEDLAR	IPI00220327.4		2.5839e-06	3.95417	0	2184.14	6.69399	728.718	31.0872	2
High	VDVEGPDVNIEGPEGK	IPI00021812.2		4.10814e-06	3.94711	0	1653.8	1.74558	827.403	17.722	0
High	IMVANIEEVLQR	IPI00006865.3		4.59078e-06	3.94562	0	1414.78	7.19333	707.895	29.3033	0
High	VDIEGPDVNIEGPEGK	IPI00021812.2		1.78923e-06	3.94561	0	1667.81	-1.50452	834.409	19.6721	0
High	AYVAVDGIPQGVLER	IPI00441550.4		0.000141836	3.94379	0	1586.86	3.56761	793.933	24.5534	0
High	IYVDDGLISLQVK	IPI00479186.7		4.59109e-06	3.94332	0	1462.83	6.84402	731.916	27.7741	0
High	YISPDQLADLYK	IPI00465248.5		2.555e-05	3.94116	0	1425.73	2.26856	713.368	26.6209	0
High	EIQTTTGNQQVLVR	IPI00910248.1		8.01808e-06	3.94112	0	1586.85	0.190241	793.929	12.7038	0
High	LEEMINELAVAMTAVK	IPI00797864.2		1.38147e-07	3.94005	0	1761.93	9.84599	881.469	37.0744	0
High	APWVEKEGPEYWDR	IPI00941911.1		2.28728e-05	3.94	0	1761.81	-8.53568	881.408	24.4219	1
High	EKEQQQQQQQQQQK	IPI00013495.1		3.79456e-05	3.93844	0	1813.88	-0.282425	605.298	4.8998	1
High	SLPGQNEDLVLTGYQVDK	IPI00032325.1		5.76146e-06	3.93819	0	1976.01	6.32581	988.508	23.9378	0
High	HSQAVEELAEQLEQTKR	IPI00019502.3		1.92263e-06	3.93763	0	1996.02	5.93387	666.012	21.4913	1
High	NDGAAILAAVSSIAQK	IPI00925853.1		7.79592e-07	3.93753	0	1528.85	8.23978	764.926	32.3868	0
High	LASYLDKVQALEEANNDLENK	IPI00019359.4		4.15467e-07	3.93341	0	2377.2	5.24562	1189.1	25.8448	1
High	AIAELGIYPAVDPLDSTSR	IPI00303476.1		1.08336e-05	3.93266	0	1988.05	6.27591	994.527	29.5131	0
High	YSDESGNMDFDNFIScLVR	IPI00025084.3	C16(Carbamidomethyl)	1.40997e-07	3.93187	0	2268.97	9.34158	1134.99	38.9234	0
High	VEAQLQELQVK	IPI00019502.3		0.00019813	3.93042	0	1284.72	0.868085	642.862	17.118	0
High	GVLLEIEDLQVNQFK	IPI00009342.1		0.000242552	3.93008	0	1744.95	3.62875	872.981	33.003	0
High	FVDEEDGGDGQAGPDEGEVDScLR	IPI00450866.1	C22(Carbamidomethyl)	8.59323e-08	3.92972	0	2553.03	0.816846	851.683	17.545	0
High	ILDDDTIITTLENLK	IPI00456969.1		1.02219e-07	3.92915	0	1716.94	6.77294	858.973	38.22	0
High	EGPYSISVLYGDEEVPR	IPI00302592.2		2.58933e-07	3.92838	0	1909.93	5.82816	955.468	26.5167	0
High	YYALcGFGGVLScGLTHTAVVPLDLVK	IPI00215777.1	C5(Carbamidomethyl); C13(Carbamidomethyl)	1.43863e-08	3.92832	0	2910.51	6.18761	970.841	37.4404	0
High	TQGFLALFSGDTGEIK	IPI00009104.7		7.59415e-08	3.92747	0	1683.88	9.72782	842.441	34.1086	0
High	SIDGTADDEDEGVPTDQAIR	IPI00845446.2		5.91665e-07	3.92711	0	2103.93	0.257168	1052.47	15.2407	0
High	SRPSQVLDSPFPTGSAFGFSLR	IPI00295976.6		2.11187e-06	3.92688	0	2353.21	5.83853	785.074	30.8543	0
High	EADIDGDGQVNYEEFVQMMTAK	IPI00075248.11		7.95336e-07	3.92549	0	2490.09	3.94767	1245.55	34.8438	0
High	LSLEGDHSTPPSAYGSVK	IPI00455315.4		1.99731e-07	3.92466	0	1844.91	4.61108	922.959	14.8525	0
High	IIGLDQVAGmSETALPGAFK	IPI00019502.3	M10(Oxidation)	4.77168e-08	3.91973	0	2034.07	8.01146	1017.54	29.1353	0
High	IHFPLATYAPVISAEK	IPI00794663.1;IPI00792677.1		2.09093e-05	3.91861	0	1756.98	9.23462	586.331	26.8278	0
High	GLAITFVSDENDAK	IPI00893580.1		5.10282e-06	3.91742	0	1479.73	0.626333	740.37	22.4818	0
High	APWIEQEGPEYWDR	IPI00472676.1;IPI00472073.1;IPI00718924.3;IPI00743503.1;IPI00472943.1;IPI00930070.1;IPI00930140.1		4.31244e-06	3.91722	0	1775.81	4.86057	888.409	26.2165	0
High	LKTEPEEVSIEDSAQSDLK	IPI00217475.2;IPI00909417.1		2.27458e-05	3.91714	0	2118.05	3.92129	706.689	17.3481	1
High	EAFSLFDKDGDGTITTK	IPI00075248.11		6.26956e-07	3.91643	0	1844.9	3.93836	922.953	22.5719	1
High	AGALQcSPSDAYTK	IPI00298994.6	C6(Carbamidomethyl)	8.61844e-06	3.91538	0	1468.68	1.26604	734.841	10.9262	0
High	QTLPEDNEEPPALPPR	IPI00909846.1		1.55696e-07	3.91311	0	1802.89	1.01788	901.951	16.3908	0
High	NDASHLLVFTTDAK	IPI00303283.2		6.25567e-07	3.90946	0	1531.79	9.02652	766.398	20.688	0
High	VLLLGSQQAGTTLNLDLGGK	IPI00295976.6		2.95493e-06	3.90814	0	1998.14	6.8489	999.572	29.3552	0
High	SNLDEDIIAEENIVSR	IPI00783987.2		2.95943e-06	3.90624	0	1816.89	-0.951461	908.949	27.3136	0
High	IHLISTQSAIPYALR	IPI00219713.1		2.96461e-07	3.90542	0	1682.96	0.458137	841.983	24.3908	0
High	SAELAAALLSIYMER	IPI00022143.3		7.39793e-06	3.90435	0	1637.86	4.7307	819.436	38.722	0
High	EQIVGPLESPVEDSLWPYK	IPI00294739.1		1.06941e-06	3.90365	0	2186.12	9.79962	1093.57	32.982	0
High	AQAELVGTADEATR	IPI00024920.1		7.12978e-06	3.90346	0	1431.71	2.95187	716.359	12.0757	0
High	IcDQWDNLGALTQK	IPI00909239.1	C2(Carbamidomethyl)	2.15605e-07	3.90321	0	1661.8	4.8965	831.405	25.0696	0
High	NATNVEQSFMTMAAEIK	IPI00005719.1		2.84331e-07	3.8988	0	1884.9	9.96963	942.955	34.3268	0
High	SLHTLFGDKLcTVATLR	IPI00745872.2	C11(Carbamidomethyl)	6.36253e-07	3.89862	0	1932.04	0.241995	644.684	25.1555	1
High	FTQAGSEVSALLGR	IPI00303476.1		0.000296164	3.89755	0	1435.76	7.16589	718.386	24.4163	0
High	FFLQDPQSQELDVQVK	IPI00022143.3		3.2679e-05	3.89741	0	1920.98	6.93229	960.995	26.201	0
High	AmGIMNSFVNDIFER	IPI00003935.6;IPI00020101.9	M2(Oxidation)	3.90245e-07	3.89732	0	1759.83	9.75218	880.419	35.6247	0
High	EAATLEVERPLPMEVEK	IPI00514330.5		5.39134e-07	3.89592	0	1941.01	5.87671	971.009	20.7652	0
High	SNVSDAVAQSTR	IPI00797270.4		2.635e-05	3.89585	0	1234.6	0.156561	617.805	9.41762	0
High	HNEETGDNVGPLIIK	IPI00020510.1		4.61784e-07	3.89256	0	1635.84	5.39514	818.425	16.4604	0
High	NVTELNEPLSNEER	IPI00220642.7		8.57995e-06	3.89174	0	1643.79	-0.169406	822.397	15.4845	0
High	TLTLVDTGIGMTKADLINNLGTIAK	IPI00414676.6;IPI00784295.2		1.11794e-05	3.88575	0	2573.44	6.93709	858.485	34.7042	1
High	ATENDIYNFFSPLNPVR	IPI00003881.5;IPI00013881.6		1.10863e-05	3.88407	0	1996.98	2.49353	998.994	35.0706	0
High	KVEAQLQELQVK	IPI00019502.3		1.31391e-05	3.88187	0	1412.81	0.876279	706.91	14.804	1
High	VDQSILTGESVSVTK	IPI00478023.1		2.32619e-06	3.88149	0	1562.83	0.583109	781.918	18.005	0
High	IEVEKPFAIAKE	IPI00646304.4		6.04859e-05	3.881	0	1373.78	7.05935	687.392	17.241	1
High	GLLTYTSWEDALSR	IPI00925853.1		2.49476e-06	3.87848	0	1611.82	8.97882	806.412	32.0105	0
High	ALGQNPTNAEVLK	IPI00930599.1		0.00287094	3.87424	0	1354.73	1.27643	677.871	13.4825	0
High	VGAIPANALDDGQWSQGLISAAR	IPI00298994.6		1.16768e-07	3.87317	0	2310.2	5.63313	1155.6	30.4909	0
High	VDTDGNGYISFNELNDLFK	IPI00010471.5		8.62306e-08	3.86815	0	2161.03	8.63289	1081.02	37.0296	0
High	ALEEANADLEVK	IPI00171196.2;IPI00217963.3;IPI00384444.6		3.51409e-05	3.86772	0	1301.66	0.908223	651.333	13.9812	0
High	AAAFEEQENETVVVK	IPI00298994.6		6.54795e-06	3.86771	0	1663.82	1.38744	832.414	15.8097	0
High	HDDSSDNFcEADDIQSPEAEYVDLLLNPER	IPI00386755.2	C9(Carbamidomethyl)	0.000232777	3.86751	0	3493.51	4.3077	1165.18	43.8646	0
High	AVTEQGHELSNEER	IPI00759832.1		1.23113e-05	3.86567	0	1598.75	3.10224	799.876	7.44806	0
High	SELVANNVTLPAGEQR	IPI00181409.6		9.95879e-06	3.86545	0	1697.89	2.51055	849.447	17.2238	0
High	DSALETLQGQLEEK	IPI00006196.3		5.78128e-06	3.86444	0	1560.77	-1.43165	780.89	25.1397	0
High	DAALATALGDKK	IPI00217975.4		0.000126158	3.86327	0	1173.66	7.12135	587.332	12.1169	1
High	AIAVTVQEMVTK	IPI00298994.6		4.15553e-06	3.86209	0	1289.72	3.41139	645.363	21.5311	0
High	SPFSVAVSPSLDLSK	IPI00302592.2		4.28431e-07	3.86202	0	1533.82	3.73679	767.414	25.9771	0
High	EWNDSTSVQNPTR	IPI00294739.1		1.79544e-05	3.86059	0	1533.7	2.65092	767.352	11.6993	0
High	IIDVVYNASNNELVR	IPI00645201.1		1.37058e-06	3.86048	0	1718.91	1.51046	859.959	23.097	0
High	NLPGLVQEGEPFSEEATLFTK	IPI00910438.1		3.6702e-07	3.86	0	2306.17	4.82448	1153.59	33.7185	0
High	GAPAAATAPAPTAHK	IPI00021924.1		2.37046e-05	3.85998	0	1331.7	-1.82478	666.356	6.19742	0
High	IYDDDFFQNLDGVANALDNVDAR	IPI00645078.1		6.15966e-08	3.85793	0	2600.21	5.78971	1300.61	39.9659	0
High	GLGTDEESILTLLTSR	IPI00872379.1		5.39984e-07	3.85648	0	1704.91	7.39556	852.961	38.233	0
High	AIPDLTAPVAAVQAAVSNLVR	IPI00291175.7		1.54147e-06	3.85647	0	2076.18	1.25432	1038.6	42.3991	0
High	GVDEATIIDILTK	IPI00218918.5		4.22388e-05	3.85563	0	1387.78	5.73955	694.392	35.4098	0
High	APWVEQEGPEYWDR	IPI00892737.1		9.32681e-06	3.8554	0	1761.8	6.92275	881.403	24.3806	0
High	MQKEITALAPSTMK	IPI00922693.1;IPI00021439.1		6.62664e-06	3.85506	0	1548.81	1.52738	774.911	15.4899	1
High	GPYESGSGHSSGLGHR	IPI00398625.5		3.53617e-07	3.85001	0	1584.73	7.85832	792.867	6.31296	0
High	GGSYSQAASSDSAQGSDVSLTA	IPI00472073.1;IPI00718924.3;IPI00472943.1		2.0778e-05	3.84984	0	2045.89	0.995063	1023.45	15.1736	0
High	LGSTAPQVLSTSSPAQQAENEAK	IPI00376904.2		5.73083e-08	3.84569	0	2314.15	-0.613751	772.055	17.4134	0
High	AQEAPGQAEPPAAAEVQGAGNENEPR	IPI00003527.5		9.71624e-08	3.84261	0	2588.2	1.88211	863.406	13.5709	0
High	AVcMLSNTTAIAEAWAR	IPI00794663.1;IPI00792677.1	C3(Carbamidomethyl)	1.6736e-07	3.84143	0	1864.92	6.84675	932.962	31.2145	0
High	EQLGEFYEALDcLcIPR	IPI00020091.1	C12(Carbamidomethyl); C14(Carbamidomethyl)	1.1926e-06	3.83925	0	2112.98	1.60279	1056.99	36.0542	0
High	TITLEVEPSDTIENVK	IPI00179330.6		3.50734e-06	3.83916	0	1787.93	2.06751	894.469	22.8458	0
High	VPDASQDDGPAVERPSTEL	IPI00298268.1		2.14459e-06	3.83263	0	1982.93	1.08897	991.97	16.2579	0
High	LLVVDPETDEQLQK	IPI00003527.5		9.87329e-06	3.83193	0	1626.86	0.298174	813.933	20.254	0
High	SQVLQFFSSDIcR	IPI00418495.5	C12(Carbamidomethyl)	1.83032e-05	3.83183	0	1586.77	3.01029	793.888	28.6214	0
High	KLENcNYAVELGK	IPI00010471.5	C5(Carbamidomethyl)	1.43813e-05	3.82996	0	1537.78	6.28842	769.392	13.7758	1
High	NLLSVAYKNVVGAR	IPI00021263.3;IPI00759832.1;IPI00216319.3;IPI00220642.7		2.38523e-06	3.82914	0	1503.87	6.69197	752.441	25.957	1
High	VDVDVPDVNIEGPDAK	IPI00021812.2		0.000751631	3.82832	0	1681.83	1.5416	841.419	21.7687	0
High	GLGTDEDTIIDIITHR	IPI00002459.4;IPI00221226.7		7.15681e-07	3.82798	0	1768.92	5.37648	884.962	33.9041	0
High	IFVGGLSPDTPEEK	IPI00220684.1		6.58641e-06	3.82732	0	1488.76	-1.57608	744.882	19.4959	0
High	SLTNDWEDHLAVK	IPI00784295.2;IPI00414676.6		2.75815e-05	3.82718	0	1527.75	6.20663	764.38	21.0783	0
High	KLEGDSTDLSDQIAELQAQIAELK	IPI00019502.3		8.09152e-06	3.82582	0	2615.35	2.16974	872.454	36.3334	1
High	GFGFVTFDDHDPVDK	IPI00396378.3		2.48984e-06	3.82562	0	1695.78	7.08456	848.392	25.4249	0
High	QAQQERDELADEIANSSGK	IPI00019502.3		1.45198e-07	3.82535	0	2089	8.16382	1045	15.8028	1
High	YSNSEVVTGSGLDSQK	IPI00922002.1		1.2036e-06	3.82361	0	1670.79	1.28486	835.898	12.3953	0
High	SSFYVNGLTLGGQK	IPI00216691.5		1.26536e-05	3.82327	0	1470.76	2.45138	735.885	23.7141	0
High	INEELESQYQQSMDSK	IPI00003419.1		5.46936e-07	3.82324	0	1928.86	0.387156	964.931	16.6429	0
High	VGEATETALTcLVEK	IPI00478023.1;IPI00177817.4	C11(Carbamidomethyl)	2.62139e-06	3.82313	0	1620.82	1.72834	810.913	23.774	0
High	DNPGVVTcLDEAR	IPI00645078.1	C8(Carbamidomethyl)	5.8448e-05	3.82262	0	1445.67	1.34936	723.339	16.8163	0
High	VSQGSKDPAEGDGAQPEETPR	IPI00383581.4		0.000117068	3.82001	0	2155	4.13093	719.004	7.2757	1
High	VVVGAPQEIVAANQR	IPI00217987.8		0.00162992	3.81933	0	1550.87	1.20422	775.937	17.0684	0
High	EVAAFAQFGSDLDAATQQLLSR	IPI00440493.2		2.18114e-07	3.81925	0	2338.18	5.23499	780.065	39.9699	0
High	IEDGNDFGVAIQEK	IPI00746205.1		1.03976e-05	3.81788	0	1534.74	2.45891	767.875	18.3629	0
High	AVTGYNDPETGNIISLFQAMNK	IPI00013933.2		6.76123e-08	3.8168	0	2383.18	8.30563	1192.09	37.0984	0
High	SQYEQLAEQNR	IPI00009865.4		0.000209533	3.81675	0	1365.64	1.75737	683.325	11.0799	0
High	KISSEAWPPVGTPPSSESEPVR	IPI00909846.1		1.22233e-05	3.81443	0	2337.17	-1.54805	779.728	18.4902	1
High	AAPEASGTPSSDAVSR	IPI00010133.3		1.30875e-06	3.81441	0	1502.71	1.43304	751.859	7.49593	0
High	LEEGEVNVLDNLAAATDQLVQQR	IPI00884241.1		1.52685e-06	3.8142	0	2525.3	7.21224	842.439	39.0338	0
High	TVLIMELINNVAK	IPI00303476.1		1.13304e-05	3.81387	0	1457.85	7.00334	729.429	39.1893	0
High	VPSYTLILPSLELPVLHVPR	IPI00022229.1		2.00061e-06	3.81185	0	2243.31	-0.994631	748.443	38.5237	0
High	LLDEWFTLDEVPK	IPI00893476.1		0.000671635	3.81025	0	1604.83	8.05969	802.92	34.3613	0
High	DREVGIPPEQSLETAK	IPI00028091.3		4.32703e-06	3.81019	0	1768.91	2.6105	884.96	14.8258	1
High	VKAFGPGLQGGSAGSPAR	IPI00302592.2		0.000142026	3.81004	0	1656.89	4.90944	552.968	11.994	1
High	SAVGELSEDSSNVVHLIK	IPI00746851.1		3.76558e-07	3.80901	0	1883.99	8.94871	942.498	25.437	0
High	LNDLEEALQQAK	IPI00021304.1		1.21347e-05	3.80707	0	1371.71	1.13653	686.36	22.9849	0
High	LIAPVAEEEATVPNNK	IPI00219217.3		3.11803e-06	3.80657	0	1694.9	0.727534	847.952	17.2746	0
High	GGVNDNFQGVLQNVR	IPI00296099.6		1.55514e-05	3.80527	0	1616.82	0.976028	808.911	23.3779	0
High	VPVHDVTDASK	IPI00302592.2		0.000105694	3.80431	0	1167.61	6.40322	584.308	6.88938	0
High	AVLPLLDAQQPcYLLYR	IPI00550917.3	C12(Carbamidomethyl)	1.10259e-07	3.80187	0	2033.11	8.88585	1017.06	35.1555	0
High	VIAPVDEVQISILSSK	IPI00470722.1		7.48542e-07	3.80178	0	1697.98	7.31531	849.494	29.1013	0
High	ILASTQFEPTAAR	IPI00477831.2		4.41848e-06	3.80075	0	1404.75	1.47388	702.879	16.7834	0
High	TEQGPQVDETQFK	IPI00792207.2		2.34391e-05	3.80062	0	1506.71	2.38908	753.859	12.7069	0
High	AASGFNAMEDAQTLR	IPI00872780.1		2.34109e-06	3.79912	0	1581.75	9.36485	791.377	19.8749	0
High	QVQSLTcEVDALK	IPI00418471.6	C7(Carbamidomethyl)	1.24222e-05	3.79717	0	1490.75	1.48428	745.881	21.0689	0
High	SPAGLQVLNDYLADK	IPI00178440.3		1.50198e-06	3.79593	0	1603.84	7.00715	802.426	29.9288	0
High	IVFENPDPSDGFVLIPDLK	IPI00335385.4		2.07196e-06	3.79434	0	2115.11	4.46211	1058.06	36.0174	0
High	cDENILWLDYK	IPI00479186.7	C1(Carbamidomethyl)	2.9848e-05	3.7933	0	1468.68	4.76255	734.846	28.624	0
High	QQSEEDLLLQDFSR	IPI00945960.1		1.65225e-07	3.79031	0	1707.83	9.38554	854.421	28.7119	0
High	STAGDTHLGGEDFDNR	IPI00003865.1		6.17153e-06	3.78958	0	1691.73	1.35457	846.368	11.0644	0
High	EAINVEQAFQTIAR	IPI00945574.1		8.54592e-07	3.7888	0	1589.84	6.31079	795.423	30.0766	0
High	EVQGNESDLFMSYFPR	IPI00908511.1		7.70139e-07	3.7887	0	1918.87	4.89318	959.94	32.742	0
High	GLGVGFGSGGGSSSSVK	IPI00009867.3		4.5899e-07	3.788	0	1439.71	1.09579	720.361	15.0546	0
High	AAEEAFVNDIDESSPGTEWER	IPI00216393.1		5.13035e-05	3.7877	0	2352.04	6.04311	1176.52	25.9518	0
High	DAGTIAGLNVLR	IPI00003865.1		3.63506e-05	3.78759	0	1199.68	1.24829	600.342	24.1073	0
High	AEGPEVDVNLPK	IPI00021812.2		8.48452e-05	3.78743	0	1267.65	0.633313	634.331	17.2901	0
High	AMGIMNSFVNDIFER	IPI00003935.6;IPI00020101.9		8.97628e-07	3.78708	0	1743.83	4.05563	872.417	37.5493	0
High	VDLLNQEIEFLK	IPI00021304.1		1.98427e-05	3.78667	0	1460.81	4.94179	730.907	32.0305	0
High	ADALQAGASQFETSAAK	IPI00791199.1		2.98699e-06	3.78635	0	1665.81	0.273686	833.408	18.0439	0
High	LPAcVVDcGTGYTK	IPI00028091.3	C4(Carbamidomethyl); C8(Carbamidomethyl)	1.73176e-06	3.78611	0	1540.71	-0.436906	770.86	15.5001	0
High	IIGATDSSGELMFLMK	IPI00010320.1;IPI00297579.4		9.32255e-08	3.78603	0	1712.87	4.94634	856.938	31.595	0
High	EEASDYLELDTIK	IPI00027230.3		2.70325e-06	3.78545	0	1525.73	1.42896	763.368	23.9233	0
High	ELQEMDKDDESLIK	IPI00792537.1		1.41414e-05	3.78474	0	1692.81	3.66522	846.907	15.9548	1
High	LFDSDPITVTVPVEVSR	IPI00795633.1		1.69581e-06	3.78327	0	1873.99	1.10037	937.5	28.7174	0
High	GFSSGSAVVSGGSR	IPI00021304.1		2.92338e-05	3.78133	0	1254.61	0.370143	627.808	9.90994	0
High	VLYDAEISQIHQSVTDTNVILSMDNSR	IPI00021304.1		4.49292e-06	3.78095	0	3048.51	5.40135	1016.84	30.7827	0
High	mDSTANEVEAVK	IPI00010796.1	M1(Oxidation)	0.000103199	3.77712	0	1309.6	1.35652	655.302	9.28113	0
High	VALVYGQMNEPPGAR	IPI00303476.1		4.12799e-07	3.77662	0	1601.82	4.16088	801.412	18.2813	0
High	LVDEYSLNAGK	IPI00220667.3		0.000159433	3.7763	0	1208.62	1.29559	604.812	14.431	0
High	RPTEIcADPQFIIGGATR	IPI00289758.6	C6(Carbamidomethyl)	8.49618e-06	3.77573	0	2002.03	6.54261	668.015	22.195	0
High	AYGPGIEPTGNMVK	IPI00302592.2		3.13706e-06	3.77539	0	1433.71	3.57382	717.361	16.3671	0
High	AGKPVIcATQMLESMIK	IPI00479186.7	C7(Carbamidomethyl)	1.68645e-06	3.77444	0	1876.98	5.0582	938.993	32.2716	0
High	FNTANDDNVTQVR	IPI00465436.4		1.09334e-05	3.77432	0	1493.7	1.27562	747.354	11.5287	0
High	mSGEcAPNVSVSVSTSHTTISGGGSR	IPI00220327.4	M1(Oxidation); C5(Carbamidomethyl)	8.24362e-07	3.77379	0	2581.18	5.44563	861.063	14.1218	0
High	LIVDEAINEDNSVVSLSQPK	IPI00022774.3		9.41533e-09	3.77292	0	2170.14	7.29204	1085.57	25.527	0
High	GLTEFVEPIIQIK	IPI00012269.3		5.51603e-06	3.77132	0	1486.87	9.75553	743.937	32.2374	0
High	LAADEDDDDDDEEDDDEDDDDDDFDDEEAEEKAPVK	IPI00658013.1		0.00323042	3.77074	0	4118.46	0.78628	1373.49	16.2411	1
High	ITPNLAEFAFSLYR	IPI00553177.1		3.2495e-06	3.77009	0	1641.86	0.395666	547.96	38.1171	0
High	FLSEIESDSLALR	IPI00005118.2		4.923e-06	3.7688	0	1479.78	6.72868	740.393	26.0312	0
High	ILLMDLNEEDPTVLELGITGSK	IPI00218732.3		4.21458e-06	3.76738	0	2400.26	0.464973	800.758	36.7165	0
High	LFESSENIEDSNNPK	IPI00921805.1		9.51987e-07	3.76706	0	1722.78	0.929597	861.895	14.1928	0
High	VLDFEHFLPMLQTVAK	IPI00930599.1		2.42143e-06	3.76658	0	1888.01	5.05397	944.51	41.4344	0
High	NKLNDLEDALQQAK	IPI00220327.4		7.62957e-05	3.7645	0	1599.84	5.21134	800.425	22.7632	1
High	LASVPAGGAVAVSAAPGSAAPAAGSAPAAAEEK	IPI00008529.1		6.68286e-05	3.76244	0	2774.44	1.21021	925.483	17.6336	0
High	SIQEIQELDKDDESLR	IPI00003815.3		1.18871e-06	3.76179	0	1917.95	4.21618	959.478	19.7077	1
High	IINEPTAAAIAYGLDK	IPI00003362.2;IPI00003865.1		5.72002e-07	3.76169	0	1659.9	5.74819	830.456	25.9827	0
High	ATGTSSGANSEESTAAEFcR	IPI00299063.2	C19(Carbamidomethyl)	4.04742e-08	3.76078	0	2032.86	2.35206	1016.93	12.9969	0
High	DVPDLTLIDLPGITR	IPI00796515.1		5.11919e-07	3.75993	0	1637.92	6.77283	819.465	35.5549	0
High	APGSPLSSEGAAGEGVR	IPI00940120.1		1.25247e-07	3.75889	0	1541.76	2.22955	771.383	12.4003	0
High	SAVGHEYVAEVEK	IPI00909846.1		4.00724e-05	3.75817	0	1417.7	2.58813	709.353	11.4551	0
High	LEGSAPTDVLDSLTTIPELK	IPI00216699.1		9.18883e-06	3.75814	0	2099.11	0.675308	1050.06	35.1849	0
High	GVVTIEQIVDTLPDR	IPI00218916.3		3.96583e-06	3.75715	0	1654.92	9.77247	827.962	34.4387	0
High	NTGIIcTIGPASR	IPI00479186.7	C6(Carbamidomethyl)	0.000106952	3.75582	0	1359.71	1.45728	680.357	17.0006	0
High	NAPAIIFIDELDAIAPK	IPI00022774.3		2.15677e-07	3.75447	0	1811	3.64617	906.004	42.5814	0
High	IFPGDTILETGEVIPPMK	IPI00219385.3		6.92854e-07	3.7536	0	1957.05	9.54971	979.031	32.0766	0
High	ILGADTSVDLEETGR	IPI00440493.2		2.74676e-07	3.75215	0	1575.78	-2.53157	788.395	19.1625	0
High	AQQVAVQEQEIAR	IPI00893832.1		7.96172e-05	3.75148	0	1469.77	-0.216332	735.389	11.3845	0
High	TSRPENAIIYNNNEDFQVGQAK	IPI00942979.1		1.33112e-06	3.75108	0	2508.22	5.04058	836.746	18.1902	0
High	QDANcVNPLGAPEK	IPI00647613.4	C5(Carbamidomethyl)	8.34405e-06	3.75094	0	1512.71	2.12054	756.861	12.8361	0
High	LALETALMYGAK	IPI00297550.8		1.17193e-05	3.74989	0	1280.7	4.6633	640.853	26.2909	0
High	IIAEGANGPTTPEADKIFLER	IPI00016801.1		1.28131e-06	3.74899	0	2242.18	4.80506	748.066	22.6386	1
High	DLLVTGAYEISDQSGGAGGLR	IPI00028055.4		8.41846e-10	3.7483	0	2079.05	8.12985	1040.03	26.7018	0
High	KIQALQQQADEAEDR	IPI00010779.4		2.23984e-06	3.74824	0	1742.87	2.60156	871.939	10.7468	1
High	DLGTESQIFISR	IPI00640006.1		4.29855e-05	3.74727	0	1365.7	2.08804	683.356	23.2022	0
High	KISELDAFLKEPALNEANLSNLK	IPI00479722.2		8.03398e-05	3.74686	0	2557.4	3.66792	853.137	47.4892	2
High	VAPAEPQEAPDSTAAGGSASK	IPI00551024.4		7.96027e-06	3.7467	0	1940.92	0.955777	970.964	8.56358	0
High	RPAEDMEEEQAFK	IPI00514561.1		4.32769e-06	3.74441	0	1579.72	5.99238	790.361	11.2994	0
High	YVGGQEHFAHLLILR	IPI00022429.3		1.91547e-05	3.74428	0	1752.95	-2.26718	876.979	23.9924	0
High	YTPSGQAGAAASESLFVSNHAY	IPI00465439.5		5.1315e-08	3.74217	0	2228.03	3.68832	1114.52	23.6118	0
High	SGTASVVcLLNNFYPR	IPI00909649.3	C8(Carbamidomethyl)	2.79459e-05	3.74179	0	1797.89	-1.07746	899.45	35.3122	0
High	VTGESHIGGVLLK	IPI00216699.1		7.66064e-06	3.741	0	1309.75	4.09536	655.38	14.7028	0
High	ILYMTDEVNDPSLTIK	IPI00017510.3		2.93802e-06	3.74017	0	1851.96	9.58146	926.483	25.767	0
High	SQEQLAAELAEYTAK	IPI00843975.1		4.31131e-06	3.73717	0	1651.83	6.95212	826.418	25.8583	0
High	TAENATSGETLEENEAGD	IPI00794875.1		1.68214e-05	3.73641	0	1837.76	0.949723	919.383	11.3488	0
High	DSLLQDGEFSmDLR	IPI00216691.5	M11(Oxidation)	4.26054e-06	3.7349	0	1641.75	2.10324	821.377	25.2048	0
High	EAEScDcLQGFQLTHSLGGGTGSGMGTLLISK	IPI00007752.1;IPI00645452.1;IPI00909140.5	C5(Carbamidomethyl); C7(Carbamidomethyl)	4.53491e-05	3.7347	0	3311.56	7.82244	1104.52	29.8603	0
High	LEEEDEDEEDGESGcTFLVGLIQK	IPI00289758.6	C15(Carbamidomethyl)	1.71192e-07	3.73334	0	2741.22	9.24591	1371.12	32.078	0
High	NATNVEQAFmTMAAEIK	IPI00008964.3	M10(Oxidation)	1.97164e-07	3.73277	0	1884.9	9.18983	942.954	34.2169	0
High	VFLDHNALPDTLK	IPI00291792.2		2.27896e-05	3.73003	0	1482.81	8.42556	741.907	20.5958	0
High	AGVNTVTTLVENK	IPI00478896.3		4.77786e-05	3.72939	0	1345.74	4.25888	673.373	18.2447	0
High	ILPTLEAVAALGNK	IPI00005198.2		4.20892e-06	3.72648	0	1409.85	9.45893	705.428	30.0629	0
High	EVDEQMLNVQNK	IPI00007752.1;IPI00645452.1;IPI00909140.5		8.4821e-05	3.72613	0	1446.69	0.919427	723.849	14.7573	0
High	VDINTEDLEDGTcR	IPI00302592.2;IPI00552858.2	C13(Carbamidomethyl)	3.0152e-06	3.72475	0	1636.71	0.955131	818.86	16.6739	0
High	TGLLSGLDIMEVNPSLGK	IPI00291560.4		9.4886e-06	3.72224	0	1844	8.18952	922.503	34.2741	0
High	YSQFINFPIYVWSSK	IPI00027230.3		1.79044e-07	3.7222	0	1878.95	3.77406	939.978	36.7067	0
High	AVVVNAAQLASYSQSK	IPI00797802.1		1.00239e-06	3.72098	0	1635.88	7.26477	818.445	20.1997	0
High	VLDNYLTSPLPEEVDETSAEDEGVSQR	IPI00010896.3		4.17885e-05	3.71523	0	2992.39	1.27425	998.136	27.1571	0
High	VEQLFQVMNGILAQDSAcSQR	IPI00786995.1	C18(Carbamidomethyl)	7.57423e-06	3.71409	0	2394.18	8.71559	798.73	36.244	0
High	ALQDLENAASGDATVR	IPI00797536.1		7.15181e-07	3.71378	0	1630.81	1.62032	815.907	18.7648	0
High	KDLYANTVLSGGTTMYPGIADR	IPI00021439.1		1.23103e-06	3.71305	0	2343.18	6.29972	781.731	24.1177	1
High	DGYNDIAVAAPYGGPSGR	IPI00295976.6		1.85358e-05	3.71283	0	1779.83	-0.189905	890.418	19.5003	0
High	HSQFIGYPITLFVEKER	IPI00784295.2		1.42396e-06	3.71257	0	2064.1	6.02325	688.706	30.1858	1
High	IHVLEAQDLIAK	IPI00022143.3		1.86616e-05	3.71152	0	1349.79	5.20297	675.397	20.0905	0
High	LGAVDESLSEETQK	IPI00386755.2		3.8497e-06	3.71032	0	1505.73	0.518649	753.371	14.1312	0
High	SAVEAQNEVTENPK	IPI00382733.2		3.33526e-06	3.7103	0	1515.73	1.01525	758.369	8.35456	0
High	TIGGGDDSFTTFFcETGAGK	IPI00794663.1	C14(Carbamidomethyl)	5.42798e-07	3.71	0	2067.91	6.50145	1034.46	29.6324	0
High	AAAAAAALQAK	IPI00003918.6		4.66801e-05	3.70994	0	956.553	0.313248	478.78	8.53999	0
High	TYTDELTPIESAVSVFK	IPI00025796.3		4.36156e-08	3.70816	0	1899.98	9.24885	950.492	34.818	0
High	VNPALAELNLR	IPI00550069.3		1.08295e-05	3.70774	0	1209.7	7.9161	605.356	22.5809	0
High	AVLQFTPASWTYVR	IPI00910621.2		1.8113e-06	3.70703	0	1638.87	4.93299	819.94	30.5513	0
High	VQQLQGLLQNQSLQLQEQEK	IPI00645440.2		1.65585e-06	3.70505	0	2352.27	5.87002	784.76	25.1103	0
High	VEEQEPELTSTPNFVVEVIK	IPI00014230.1		0.000138767	3.70483	0	2287.19	7.56407	1144.1	30.9048	0
High	RPAEDMEEEQAFKR	IPI00514561.1		2.76733e-06	3.70453	0	1735.81	3.87224	579.276	10.1882	1
High	DLADELALVDVIEDK	IPI00939286.1		1.10775e-07	3.70402	0	1657.86	6.49504	829.436	38.093	0
High	EIADGLcLEVEGK	IPI00384863.1	C7(Carbamidomethyl)	9.67881e-06	3.70311	0	1432.7	0.763224	716.854	22.1749	0
High	ITFELVYEELLK	IPI00556036.2		7.62157e-06	3.70146	0	1496.83	0.668009	748.917	38.7833	0
High	GVVDSDDLPLNVSR	IPI00027230.3		5.55762e-06	3.70131	0	1485.76	3.20481	743.383	20.7458	0
High	VVDLMAHMASKE	IPI00795257.3		1.35549e-05	3.7013	0	1330.66	4.96158	665.832	17.2272	1
High	VDVEVPDVSLEGPEGK	IPI00021812.2		2.68703e-05	3.70065	0	1668.83	0.462834	834.92	23.1522	0
High	FFLQGIQLNTILPDAR	IPI00884105.2		2.31462e-07	3.7	0	1846.04	8.7465	923.523	37.1159	0
High	IPDPEAVKPDDWDEDAPAK	IPI00941747.1		4.0749e-08	3.69984	0	2107.99	5.44333	1054.5	19.253	0
High	VAAALDDGSALGR	IPI00853163.1		3.17009e-06	3.69919	0	1215.63	1.19579	608.321	13.7846	0
High	LDLDLTADSQPPVFK	IPI00438230.3		5.34966e-07	3.69896	0	1658.87	5.02422	829.94	27.3988	0
High	VIGSGcNLDSAR	IPI00219217.3;IPI00939286.1	C6(Carbamidomethyl)	4.79217e-06	3.69846	0	1248.6	1.63795	624.805	10.1567	0
High	ALTVPELTQQVFDAK	IPI00645452.1;IPI00909140.5		2.93993e-05	3.69781	0	1659.91	6.04235	830.456	30.5317	0
High	LASTLVHLGEYQAAVDGAR	IPI00455383.4		4.37776e-05	3.69766	0	1971.03	1.55481	657.682	23.1338	0
High	DGQVINETSQHHDDLE	IPI00418471.6		0.000237178	3.69719	0	1836.8	1.43201	918.905	10.4224	0
High	IYEFPETDDEEENK	IPI00033025.9		0.000195599	3.69585	0	1757.74	1.96608	879.375	17.6148	0
High	LSSEmNTSTVNSAR	IPI00217975.4	M5(Oxidation)	5.51303e-06	3.6957	0	1512.69	-2.06894	756.85	6.53753	0
High	IDASKNEEDEGHSNSSPR	IPI00220684.1		3.56036e-06	3.69514	0	1971.87	4.04187	657.962	5.84132	1
High	DIQDSLTVSNEVQTAK	IPI00026182.5		0.000943359	3.69433	0	1747.87	1.10365	874.44	18.3412	0
High	ISTAIDDMEAYTK	IPI00294739.1		4.47628e-06	3.69261	0	1457.69	4.27609	729.348	21.9945	0
High	QMEQISQFLQAAER	IPI00550363.3		3.32207e-06	3.68941	0	1678.83	4.66167	839.918	30.2343	0
High	DLLGTVWGGPANLEAIAK	IPI00645630.2		2.10629e-05	3.68862	0	1825	7.41904	913.003	35.5645	0
High	DVQGTDASLDEELDR	IPI00908723.1		1.76331e-06	3.68859	0	1662.75	1.98679	831.878	17.6526	0
High	KKPSEEEAAAAAGGPPGGPQVNPIPVTDEVV	IPI00218433.5		3.44685e-05	3.68732	0	3011.55	6.78891	1004.52	22.2831	1
High	LISWYDNEFGYSNR	IPI00795257.3		2.8326e-06	3.68725	0	1763.81	3.24965	882.408	27.8051	0
High	TALPAQSAATLPAR	IPI00005614.6		4.7135e-05	3.6867	0	1367.77	2.2286	684.387	14.1466	0
High	SPEAPQPVIAMEEPAVPAPLPK	IPI00909846.1		2.40954e-07	3.68477	0	2268.2	2.28522	1134.6	26.0567	0
High	LVLEVAQHLGESTVR	IPI00303476.1		5.21357e-07	3.68356	0	1650.93	5.09263	825.967	21.9854	0
High	TEESPASDEAGEK	IPI00554761.2		2.50646e-05	3.68174	0	1349.57	-1.46293	675.288	5.77975	0
High	VDcTANTNTcNK	IPI00025252.1;IPI00893541.1	C3(Carbamidomethyl); C10(Carbamidomethyl)	0.00010236	3.68146	0	1397.58	-0.103487	699.293	5.31738	0
High	EDQSILcTGESGAGK	IPI00019502.3;IPI00337335.7	C7(Carbamidomethyl)	3.2753e-06	3.68006	0	1551.7	1.10068	776.352	12.537	0
High	ALLQAILQTEDMLK	IPI00013933.2		1.51224e-06	3.6789	0	1586.9	9.28161	793.952	38.5399	0
High	NLGSINTELQDVQR	IPI00006865.3		3.79993e-06	3.67596	0	1586.83	7.50027	793.916	20.5184	0
High	AGFWEEFESLQK	IPI00218604.6		0.000154371	3.67547	0	1470.7	9.50959	735.856	32.86	0
High	MENAELDVPIQSVFTR	IPI00296099.6		3.52221e-08	3.6734	0	1848.92	3.59982	924.965	29.453	0
High	ALNALcDGLIDELNQALK	IPI00024993.4	C6(Carbamidomethyl)	6.85716e-08	3.67293	0	1971.03	5.63519	986.02	39.1219	0
High	MEDSVGcLETAEEVK	IPI00019502.3	C7(Carbamidomethyl)	1.06116e-06	3.6722	0	1696.74	0.647976	848.874	18.2472	0
High	LIDDMVAQVLK	IPI00953980.1		4.19579e-05	3.6658	0	1244.69	2.04412	622.851	29.3863	0
High	DQGTYEDYVEGLR	IPI00930599.1		1.69852e-05	3.66552	0	1544.69	5.41107	772.851	22.8937	0
High	GTVDPENEFASMWIER	IPI00022449.6		1.88507e-07	3.66178	0	1880.86	8.75898	940.936	32.8118	0
High	GQcDLELINVcNENSLFK	IPI00455383.4	C3(Carbamidomethyl); C11(Carbamidomethyl)	9.137e-08	3.66125	0	2153.01	6.13839	1077.01	29.7222	0
High	ETVYcLNDDDETEVLK	IPI00220834.8	C5(Carbamidomethyl)	2.86842e-05	3.6594	0	1942.86	1.12316	971.934	21.1642	0
High	KGGETSEMYLIQPDSSVKPYR	IPI00298497.3		2.73496e-05	3.65912	0	2385.19	4.52509	795.734	18.638	1
High	ATENDIANFFSPLNPIR	IPI00216496.1		1.63741e-06	3.65681	0	1918.97	3.51255	959.99	35.6921	0
High	DDGLFSGDPNWFPK	IPI00550363.3		5.18411e-06	3.6564	0	1594.73	6.43079	797.867	32.1317	0
High	HELQANcYEEVK	IPI00012011.6	C7(Carbamidomethyl)	9.74386e-06	3.65594	0	1519.69	2.89345	760.348	10.3316	0
High	VcTLAIIDPGDSDIIR	IPI00790695.1	C2(Carbamidomethyl)	4.87628e-07	3.65547	0	1757.92	3.06711	879.461	28.0563	0
High	EIYTHFTcATDTK	IPI00748145.2;IPI00220578.3	C8(Carbamidomethyl)	2.09564e-05	3.65518	0	1586.72	3.26171	793.864	13.4593	0
High	RHPYFYAPELLFFAK	IPI00745872.2		2.29577e-06	3.65471	0	1899	1.32415	633.671	34.3746	1
High	DPSASPGDAGEQAIR	IPI00291175.7		4.34716e-07	3.65427	0	1470.68	-2.12874	735.843	9.8179	0
High	EENVGLHQTLDQTLNELNcI	IPI00010779.4	C19(Carbamidomethyl)	1.5838e-06	3.64943	0	2340.13	4.84688	1170.57	34.4354	0
High	TFVNITPAEVGVLVGK	IPI00216691.5		7.31329e-06	3.64923	0	1643.94	4.70472	822.476	32.1582	0
High	HFcPNVPIILVGNKK	IPI00478231.2	C3(Carbamidomethyl)	8.39493e-06	3.64859	0	1735.97	3.9731	579.33	21.3172	1
High	ILELSGSSSEDSEK	IPI00786995.1		2.13114e-06	3.64845	0	1480.7	1.28545	740.855	12.6393	0
High	IVMFTIDIGEAPK	IPI00797864.2		5.11771e-07	3.64627	0	1433.78	5.0025	717.393	30.87	0
High	FAEVYFAQSQQK	IPI00798088.1		5.16724e-05	3.64469	0	1445.72	7.2469	723.362	18.4194	0
High	DLEQGAQEDQVAEEK	IPI00619938.2		1.26792e-05	3.64397	0	1688.76	-0.877696	844.883	10.8405	0
High	DLLVQQASQcLSK	IPI00929107.1	C10(Carbamidomethyl)	3.07812e-05	3.6422	0	1489.77	0.181757	745.388	20.8611	0
High	TTGIVmDSGDGVTHTVPIYEGYALPHAILR	IPI00021439.1	M6(Oxidation)	2.04259e-05	3.6421	0	3199.63	7.47511	1067.22	31.3737	0
High	NQDLAPNSAEQASILSLVTK	IPI00005198.2		1.59185e-08	3.6416	0	2099.11	3.70595	1050.06	30.6261	0
High	LVINGNPITIFQER	IPI00795257.3		6.98009e-07	3.64105	0	1613.91	5.67724	807.459	30.6847	0
High	FIITALPTIYHcK	IPI00395887.4	C12(Carbamidomethyl)	1.32472e-06	3.63925	0	1576.86	5.72422	788.936	26.6598	0
High	GLAGAVSELLR	IPI00298994.6		5.9725e-05	3.63737	0	1085.64	8.53993	543.324	28.6403	0
High	KLEELELDEQQR	IPI00219604.3		4.59156e-05	3.63691	0	1529.79	6.24754	765.399	14.4415	1
High	SIQEIQELDKDDESLRK	IPI00003815.3		4.64814e-05	3.6367	0	2046.05	7.82397	682.689	17.2604	2
High	DINQEVYNFLATAGAK	IPI00017855.1		4.51184e-06	3.63658	0	1753.89	6.36019	877.447	37.6322	0
High	ILLAELEQLKGQGK	IPI00418471.6		1.26757e-05	3.63425	0	1539.92	3.42083	770.462	24.2411	1
High	SGGGFSSGSAGIINYQR	IPI00220327.4		6.89848e-06	3.63364	0	1657.8	5.64144	829.405	18.0475	0
High	VDFEQLTENLGQLER	IPI00909262.1		4.20112e-07	3.63188	0	1790.91	9.00513	895.958	32.9248	0
High	KVESLQEEIAFLKK	IPI00418471.6		0.000250202	3.63136	0	1661.96	4.68182	554.657	22.7428	2
High	DPTGMDPDDIWQLSSSLK	IPI00452747.6		2.76879e-08	3.63048	0	2004.94	9.76319	1002.97	33.6142	0
High	ELEDATETADAmNR	IPI00019502.3	M12(Oxidation)	1.91362e-05	3.62953	0	1581.67	1.26716	791.34	9.32244	0
High	LTTDFNVIVEALSK	IPI00916802.1		1.73694e-05	3.62914	0	1549.86	5.63493	775.432	36.7376	0
High	IDTIEIITDR	IPI00396378.3		0.000145058	3.62813	0	1188.65	1.98575	594.828	23.0121	0
High	ANLPQSFQVDTSK	IPI00302592.2		5.85952e-05	3.62772	0	1434.72	0.983591	717.866	16.9351	0
High	DADDAVYELDGK	IPI00413654.3		7.78348e-05	3.62398	0	1310.57	-0.541054	655.791	14.9002	0
High	NLEALALDLMEPEQAVDLTLPK	IPI00644712.4		2.08673e-05	3.62347	0	2423.3	8.77826	1212.15	43.4755	0
High	VYALPEDLVEVNPK	IPI00010471.5		3.26363e-06	3.62341	0	1585.86	5.27609	793.431	26.1479	0
High	GILAADESTGSIAK	IPI00465439.5		0.000196004	3.62022	0	1332.7	1.73869	666.855	14.6211	0
High	GGETSEMYLIQPDSSVKPYR	IPI00298497.3		2.77879e-06	3.61896	0	2257.1	6.51223	753.037	21.362	0
High	SPYLYPLYGLGELPQGFAR	IPI00910113.1;IPI00640006.1		9.89185e-09	3.61592	0	2141.12	5.16183	1071.06	37.0054	0
High	IMNVIGEPIDER	IPI00303476.1		5.43356e-05	3.61254	0	1385.72	9.50441	693.365	20.4505	0
High	GTDVNVFNTILTTR	IPI00218918.5		6.24307e-06	3.6121	0	1550.83	9.4901	775.92	30.0768	0
High	IVQAEGEAEAAK	IPI00027252.6		7.49857e-05	3.61206	0	1215.62	-2.11016	608.313	7.20475	0
High	DGEDQTQDTELVETRPAGDR	IPI00472676.1;IPI00472073.1;IPI00718924.3;IPI00930070.1;IPI00930140.1		7.92221e-07	3.61052	0	2232	1.33658	744.673	12.3053	0
High	LGHPDTLNQGEFK	IPI00027462.1		7.17381e-05	3.60976	0	1455.73	6.35412	728.37	11.8686	0
High	ILYSQcGDVMR	IPI00930599.1	C6(Carbamidomethyl)	5.42652e-05	3.60968	0	1341.63	3.31324	671.32	15.2266	0
High	SIVEEIEDLVAR	IPI00383680.3		7.63422e-05	3.60908	0	1372.74	3.07436	686.872	40.6269	0
High	TVTAAGAENIQQK	IPI00303063.9		7.88215e-05	3.60897	0	1330.7	0.850625	665.852	8.11008	0
High	LTLVcESAPGPITMDLTGDLEALKK	IPI00792537.1	C5(Carbamidomethyl)	2.37375e-06	3.60877	0	2672.4	4.28615	891.472	33.9566	1
High	FTAQDQQAVR	IPI00103387.5		0.00028334	3.60636	0	1163.58	-0.874885	582.293	7.57869	0
High	DNcQYVYNVDQR	IPI00296099.6	C3(Carbamidomethyl)	0.000184187	3.60636	0	1573.68	3.3064	787.341	13.6431	0
High	KDLYANTVLSGGTTmYPGIADR	IPI00021439.1	M15(Oxidation)	1.78498e-07	3.60455	0	2359.17	4.1954	787.061	21.7978	1
High	EAMVQAEEAAAEITR	IPI00411937.4		9.17203e-08	3.60432	0	1618.78	6.03653	809.896	22.8937	0
High	EQQIVIQSSGGLSK	IPI00007765.5		5.79857e-06	3.60291	0	1473.79	1.579	737.4	14.2038	0
High	GDAEKPEEELEEDDDEELDETLSER	IPI00024976.5		1.09757e-06	3.6021	0	2921.24	7.26014	974.418	22.9058	0
High	VLWLDEIQQAVDEANVDEDR	IPI00299048.6		2.62766e-08	3.6019	0	2357.14	7.18854	1179.07	40.0749	0
High	mSVQPTVSLGGFEITPPVVLR	IPI00658013.1	M1(Oxidation)	1.72434e-08	3.60051	0	2243.22	6.40364	1122.12	34.9803	0
High	VPQVSTPTLVEVSR	IPI00745872.2		3.61842e-05	3.59982	0	1511.85	2.88671	756.427	20.1902	0
High	ADAEGESDLENSR	IPI00298994.6		1.48343e-05	3.59869	0	1392.59	-0.249585	696.797	8.14001	0
High	WAELLPLLQQcQVVR	IPI00550069.3	C11(Carbamidomethyl)	1.59555e-07	3.59799	0	1853.02	4.8836	927.013	35.0792	0
High	STGEAFVQFASQEIAEK	IPI00013881.6		6.19219e-07	3.59734	0	1841.9	4.82599	921.454	29.4051	0
High	LDIDSPPITAR	IPI00479186.7		2.01086e-05	3.59575	0	1197.65	0.769615	599.328	18.0668	0
High	GPPDFSSDEEREPTPVLGSGAAAAGR	IPI00181409.6		9.79716e-08	3.59438	0	2570.22	2.91539	857.411	18.2425	1
High	LEGDSTDLSDQIAELQAQIAELK	IPI00019502.3		2.38255e-07	3.59432	0	2487.26	5.96746	1244.13	39.8558	0
High	YEELQQTAGR	IPI00009867.3		0.000166304	3.59428	0	1194.57	-0.291937	597.791	8.53574	0
High	TSIAIDTIINQK	IPI00440493.2		0.000285041	3.59301	0	1316.74	-1.35131	658.874	22.8323	0
High	cPAPELLGGPSVFLFPPKPK	IPI00827754.3	C1(Carbamidomethyl)	8.93549e-08	3.59258	0	2151.17	-0.626929	717.727	31.5513	0
High	EATNPPVIQEEKPK	IPI00025252.1		6.88955e-06	3.59134	0	1579.84	3.47571	790.423	9.43335	0
High	cFIEEIPDETMVIGNYR	IPI00023542.6	C1(Carbamidomethyl)	2.56421e-07	3.58894	0	2085.98	9.77198	1043.49	31.2242	0
High	IDGATQSSPAEPK	IPI00382733.2		4.21301e-05	3.58454	0	1300.64	-0.761789	650.822	6.88738	0
High	IKGEHPGLSIGDVAK	IPI00644653.1		4.16001e-06	3.58402	0	1520.85	5.93033	760.93	12.4523	1
High	FEGEPATHTQPGVQLQSNTYDLQESNVR	IPI00216139.3		2.94658e-06	3.58231	0	3145.5	5.64356	1049.17	18.9852	0
High	EGPYDVVVLPGGNLGAQNLSESAAVK	IPI00298547.3		5.75829e-06	3.58101	0	2584.34	5.87093	1292.67	28.4978	0
High	FLEQQNQVLQTKWELLQQVDTSTR	IPI00220327.4		1.30509e-06	3.57996	0	2932.54	6.62924	978.183	29.4878	1
High	AVFVSEGKILTTGFSR	IPI00010133.3		8.34651e-06	3.57994	0	1711.95	5.68129	856.477	23.4455	1
High	SEPVKEESSELEQPFAQDTSSVGPDR	IPI00925702.1		2.20326e-06	3.57964	0	2848.32	1.8838	950.111	19.3712	1
High	IITITGTQDQIQNAQYLLQNSVK	IPI00514561.1		6.42238e-06	3.57961	0	2589.4	4.76599	1295.2	32.689	0
High	ALYETELADAR	IPI00217975.4		0.000120593	3.57902	0	1251.63	5.86639	626.318	17.0944	0
High	TNEQMHQLVAAYK	IPI00002459.4;IPI00221226.7		6.174e-06	3.57853	0	1532.76	6.51082	766.885	14.88	0
High	ALSEIAGMTLPYDTLDQVR	IPI00925853.1		6.28903e-06	3.5782	0	2093.08	9.08178	1047.04	32.1591	0
High	TDEQALLSSILAK	IPI00016670.3		4.23649e-06	3.57749	0	1388.78	8.54761	694.891	30.2193	0
High	TPVGScFLAQPESGR	IPI00295976.6	C6(Carbamidomethyl)	9.76817e-06	3.57679	0	1605.78	6.64187	803.393	17.9392	0
High	MLSLDFLDDVR	IPI00790799.1		4.10798e-05	3.57588	0	1323.67	8.04834	662.34	34.726	0
High	LAELEEFINGPNNAHIQQVGDR	IPI00455383.4		1.14185e-05	3.5748	0	2464.24	8.02961	822.085	25.5484	0
High	SLNNQFASFIDK	IPI00220327.4		8.49085e-05	3.57429	0	1383.7	4.84773	692.352	25.6601	0
High	TLTIVDTGIGMTK	IPI00784295.2;IPI00414676.6		1.29368e-05	3.5737	0	1349.74	5.05971	675.374	22.7952	0
High	TVGALQVLGTEAQSSLLK	IPI00786995.1		3.31153e-08	3.57352	0	1815.04	9.87164	908.024	30.7904	0
High	GALQNIIPASTGAAK	IPI00795257.3		3.71026e-05	3.57293	0	1411.79	0.793463	706.399	19.8592	0
High	SLQDIIAILGmDELSEEDKLTVSR	IPI00303476.1	M11(Oxidation)	0.00124765	3.5718	0	2691.39	5.7986	897.802	39.647	1
High	RHPYFYAPELLFFAKR	IPI00745872.2		0.000145931	3.57034	0	2055.09	-2.16129	514.528	31.0086	2
High	TIISYIDEQFER	IPI00893645.1		4.60704e-06	3.56987	0	1513.77	8.38142	757.387	32.2436	0
High	VEQLGAEGNVEESQK	IPI00216804.1		1.0134e-06	3.56732	0	1616.78	1.20273	808.893	10.2094	0
High	QEDKDDLDVTELTNEDLLDQLVK	IPI00181409.6		9.55084e-06	3.56611	0	2688.33	9.00904	896.783	33.7516	1
High	ALEESNYELEGK	IPI00009865.4		0.000267432	3.56549	0	1381.65	0.632686	691.328	13.6011	0
High	AEcMLQQAER	IPI00010471.5	C3(Carbamidomethyl)	3.39925e-05	3.5654	0	1235.55	3.19678	618.281	11.0447	0
High	GVGTDEAcLIEILASR	IPI00909703.2	C8(Carbamidomethyl)	5.09937e-07	3.56513	0	1703.88	8.50995	852.443	34.6221	0
High	LQQLFNHTMFILEQEEYQR	IPI00019502.3		4.2434e-07	3.5614	0	2467.22	5.86802	823.079	30.5629	0
High	LGDVYVNDAFGTAHR	IPI00169383.3		7.25169e-06	3.56125	0	1634.8	4.0766	817.903	19.6163	0
High	QNcELFEQLGEYK	IPI00745872.2	C3(Carbamidomethyl)	6.22011e-06	3.56069	0	1657.75	-0.719564	829.379	25.718	0
High	FAQPGSFEYEYAMR	IPI00922367.1		3.50045e-06	3.5602	0	1695.76	6.05192	848.382	23.8809	0
High	GKEESLDSDLYAELR	IPI00022445.1		5.36456e-06	3.55991	0	1724.84	4.09117	862.924	22.7611	1
High	VAGSVTELIQAAEAmK	IPI00298994.6	M15(Oxidation)	4.45515e-07	3.55952	0	1633.86	7.29672	817.433	29.0944	0
High	FTGSQPFGQGVEHATANK	IPI00296099.6		5.475e-06	3.55788	0	1875.92	9.69781	938.462	13.3072	0
High	LKDELASTK	IPI00218200.8		0.0025698	3.5577	0	1004.57	5.77412	502.788	6.91196	1
High	AKKPAAAAGAK	IPI00217467.3		0.000187627	3.55678	0	983.6	-0.00684984	328.538	4.96347	1
High	IIGATDScGDLMFLMK	IPI00024662.1	C8(Carbamidomethyl)	7.37521e-07	3.55518	0	1771.86	8.5348	886.433	31.8914	0
High	GTVPDDAVEALADSLGK	IPI00220859.3		3.01208e-07	3.55499	0	1657.84	5.31915	829.422	32.115	0
High	EASDIILTDDNFTSIVK	IPI00217168.1		7.39721e-07	3.5546	0	1880.96	7.48921	940.985	29.1772	0
High	LEGLGSSEADQDGLASTVR	IPI00604713.3		1.57121e-06	3.55456	0	1904.92	0.0819475	952.964	18.7032	0
High	KATGPPVSELITK	IPI00217468.3		1.67321e-05	3.55291	0	1340.78	4.75568	670.896	14.3992	1
High	EESDDEAAVEEEEEEK	IPI00027230.3		1.03552e-06	3.55162	0	1866.72	-0.600458	933.865	11.2682	0
High	SLEDALSSDTSGHFR	IPI00002459.4;IPI00221226.7		2.5043e-06	3.55113	0	1621.76	9.237	811.384	19.438	0
High	MLAAQGVDPGLAR	IPI00853163.1		1.65533e-05	3.54843	0	1298.69	3.77899	649.85	16.5812	0
High	IESLSSQLSNLQK	IPI00217975.4		8.47258e-06	3.54672	0	1446.78	0.965107	723.894	21.1781	0
High	EVDQQLLSVQTR	IPI00006510.1		2.9521e-05	3.54653	0	1415.75	1.29876	708.379	16.9547	0
High	VAEELALEQAK	IPI00921826.1		0.000128668	3.54636	0	1200.65	5.51601	600.831	14.4133	0
High	GTHVDLGLASANVDFAFSLYK	IPI00847635.1		3.38072e-05	3.54633	0	2225.13	0.58149	742.38	33.3629	0
High	LTEMETLQSQLmAEK	IPI00019502.3	M12(Oxidation)	5.99353e-07	3.54555	0	1767.85	1.16429	884.43	23.8692	0
High	ADLNQGIGEPQSPSR	IPI00060181.1		1.32715e-06	3.54544	0	1568.77	0.936126	784.888	11.6775	0
High	AGFAGDDAPRAVFPSIVGRPR	IPI00922693.1;IPI00021439.1		4.1021e-05	3.54482	0	2156.14	1.8684	719.385	22.6949	1
High	VLAVNQENEQLMEDYEK	IPI00909239.1		1.96688e-07	3.54451	0	2051.98	7.81879	1026.49	22.0709	0
High	IEVEKPFAIAK	IPI00646304.4		0.000239776	3.54361	0	1244.73	6.61234	622.87	16.4494	0
High	NFILDQTNVSAAAQR	IPI00644224.2;IPI00883857.2		4.31526e-07	3.54184	0	1647.86	7.28212	824.432	20.7535	0
High	ELAPAVSVLQLFcSSPK	IPI00783982.1	C13(Carbamidomethyl)	3.79295e-07	3.54017	0	1845.99	5.80164	923.498	38.115	0
High	VTLEYRPVIDK	IPI00217143.3		0.000685422	3.53918	0	1332.76	6.97117	666.884	16.2436	0
High	LAGIVQPNDGQcHVGSDNHYSASTTMDYPSLGLMTEK	IPI00303283.2	C12(Carbamidomethyl)	0.00133868	3.53908	0	3993.83	6.53666	999.213	25.2159	0
High	ATAGDTHLGGEDFDNR	IPI00304925.5		3.68742e-07	3.53873	0	1675.73	0.952481	838.37	11.1838	0
High	TDFGSPGEPQIIFcR	IPI00647613.4	C14(Carbamidomethyl)	2.47911e-05	3.53801	0	1723.81	1.79668	862.411	25.2457	0
High	IASLEVENQSLR	IPI00023048.4		8.5705e-05	3.53777	0	1358.73	1.51501	679.868	16.8623	0
High	TVTAMDVVYALK	IPI00453473.6		6.13833e-05	3.53688	0	1310.71	4.50926	655.858	29.2556	0
High	SAYQTIDSAEAPADPFAVPEGR	IPI00513986.2		6.65891e-07	3.53659	0	2292.1	9.2393	1146.55	24.9222	0
High	IINEPTAAAIAYGLDKR	IPI00003362.2		1.47676e-07	3.53637	0	1816	-0.753628	908.501	23.9374	1
High	QISNLQQSISDAEQR	IPI00220327.4		1.08254e-06	3.5359	0	1716.86	3.87591	858.933	18.8577	0
High	TFcGTPDYIAPEIIAYQPYGK	IPI00219628.3	C3(Carbamidomethyl)	1.17803e-07	3.53573	0	2404.18	9.17617	1202.59	30.6229	0
High	SLNNQFASFIDKVR	IPI00220327.4		1.64333e-05	3.53426	0	1638.87	6.48599	819.939	28.0402	1
High	FAIQDISVEETSAK	IPI00909239.1;IPI00013808.1		1.96215e-05	3.53363	0	1537.78	2.27627	769.393	22.2137	0
High	ISIGGGScAISGGYGSR	IPI00293665.9;IPI00909059.3	C8(Carbamidomethyl)	0.000172636	3.53236	0	1598.77	4.88506	799.887	16.5008	0
High	AQFEGIVTDLIR	IPI00007765.5		4.30115e-05	3.5322	0	1361.75	9.01408	681.381	31.0253	0
High	IPNIYAIGDVVAGPMLAHK	IPI00926319.1		2.42431e-05	3.53211	0	1979.08	2.2316	660.366	33.612	0
High	FVIGGPQGDAGLTGR	IPI00010157.1		2.41126e-07	3.53106	0	1444.76	2.06299	722.882	19.9809	0
High	QDLEAEVSQLTGEVAK	IPI00884341.2		1.31475e-06	3.52974	0	1716.88	6.63481	858.942	30.0513	0
High	AGQSAAGAAPGGGVDTR	IPI00302592.2		3.52741e-07	3.52882	0	1442.7	-0.966445	721.852	6.75182	0
High	MVSDINNAWGcLEQVEK	IPI00909239.1	C11(Carbamidomethyl)	4.8785e-07	3.52874	0	1992.93	6.29768	996.968	28.2284	0
High	AEAGVPAEFSIWTR	IPI00302592.2;IPI00552858.2		5.96214e-06	3.52821	0	1533.78	5.41174	767.393	28.9303	0
High	VLGEAMTGISQNAK	IPI00298994.6		2.18049e-06	3.5266	0	1418.74	9.38642	709.876	15.561	0
High	GSSSGGGYSSGSSSYGSGGR	IPI00021304.1		2.01334e-06	3.52639	0	1740.71	2.16399	870.858	6.69616	0
High	STAAmSTYTGIFTDQVLSVLK	IPI00021856.3	M5(Oxidation)	5.28235e-05	3.52586	0	2249.14	-0.43785	750.384	37.3972	0
High	AEAGPEGVAPAPEGEK	IPI00922838.1		1.27908e-07	3.52563	0	1508.72	1.12917	754.866	9.62691	0
High	ATSFLLALEPELEAR	IPI00025874.2		1.30807e-05	3.52195	0	1659.9	0.594334	830.452	34.4492	0
High	IPSAVGYQPTLATDMGTMQER	IPI00303476.1		2.41148e-07	3.52108	0	2266.1	6.54313	1133.55	24.3535	0
High	VTATEcIQEQSFVIR	IPI00291792.2	C6(Carbamidomethyl)	2.98067e-06	3.52068	0	1780.9	8.25609	890.956	22.1165	0
High	VGLIGScTNSSYEDMGR	IPI00017855.1	C7(Carbamidomethyl)	1.09772e-06	3.52053	0	1845.82	3.47212	923.412	19.5007	0
High	ALDLFSDNAPPPELLEIINEDIAK	IPI00644989.2		0.000191559	3.5198	0	2637.39	8.08502	1319.2	44.0718	0
High	QAALQVAEGFISR	IPI00908511.1		1.23164e-06	3.51803	0	1389.75	2.21134	695.379	26.9545	0
High	TSFFQALGITTK	IPI00791448.1		5.30846e-06	3.51722	0	1313.72	4.34991	657.362	31.3667	0
High	QVLLSEPEEAAALYR	IPI00925016.1		3.29017e-06	3.51599	0	1688.89	3.52522	844.949	25.1071	0
High	NLQNLLILTAIK	IPI00455383.4		2.12219e-05	3.51485	0	1353.86	8.48424	677.433	34.7422	0
High	VVDALGNAIDGK	IPI00440493.2		6.86881e-05	3.51477	0	1171.63	0.278566	586.32	16.3664	0
High	IVSAQSLAEDDVE	IPI00016676.1		7.67056e-05	3.5147	0	1375.66	-1.02138	688.332	19.4926	0
High	KQPPVSPGTALVGSQK	IPI00179700.3		9.58626e-06	3.51425	0	1593.91	6.63806	797.457	10.9665	1
High	VVLAYEPVWAIGTGK	IPI00797270.4		3.7503e-06	3.51349	0	1602.89	2.13511	801.95	30.4657	0
High	YEELQITAGR	IPI00220327.4;IPI00293665.9		0.000154708	3.51349	0	1179.6	0.758441	590.304	15.9375	0
High	NQPGNTLTEILETPATAQQEVDHATDMVSR	IPI00299048.6		0.000427824	3.51312	0	3266.59	9.7228	1089.54	34.2413	0
High	TEGSLEDWDIAVQK	IPI00792661.1		3.68427e-06	3.51231	0	1590.77	4.61974	795.89	24.1177	0
High	KLLETEcPQYIR	IPI00007047.1	C7(Carbamidomethyl)	4.09029e-05	3.51218	0	1549.82	7.10402	775.411	14.9854	1
High	VLLLSSPGLEELYR	IPI00182757.10		5.66726e-06	3.51218	0	1588.9	5.62569	794.955	31.8734	0
High	NFINNPLAQADWAAK	IPI00019502.3		4.498e-06	3.512	0	1672.86	7.89558	836.932	27.9387	0
High	LREYEAALNSK	IPI00217975.4		0.000729298	3.51186	0	1293.69	8.73187	647.349	10.4607	1
High	LGANSLLDLVVFGR	IPI00217143.3;IPI00305166.2		9.35241e-07	3.51042	0	1473.85	3.55026	737.427	39.4622	0
High	YLAEVAAGDDKK	IPI00021263.3		0.000110927	3.50999	0	1279.66	6.9311	640.335	8.98185	1
High	NQINALTSFVDASMVYGSEEPLAR	IPI00236554.1		1.42501e-07	3.50752	0	2612.29	8.48542	1306.65	38.9172	0
High	LGGTcVNVGcVPK	IPI00953696.1	C5(Carbamidomethyl); C10(Carbamidomethyl)	4.94943e-05	3.50653	0	1360.67	0.412464	680.84	14.5891	0
High	QIATLHAQVADMK	IPI00019502.3		5.11373e-06	3.50622	0	1425.76	5.44261	713.383	13.8337	0
High	GVLLDIDDLQTNQFK	IPI00299048.6		1.80329e-06	3.50439	0	1718.91	8.2509	859.959	29.7889	0
High	LLLSSETPIEGK	IPI00929530.1		0.00269966	3.50401	0	1286.72	-1.24019	643.863	18.4959	0
High	VLQDLVMDILR	IPI00295851.4		4.75243e-05	3.50147	0	1314.75	5.46382	657.88	37.406	0
High	TNAENEFVTIK	IPI00220327.4		9.65384e-05	3.4999	0	1265.64	0.766327	633.323	16.911	0
High	VGTGEPccDWVGDEGAGHFVK	IPI00219525.10	C7(Carbamidomethyl); C8(Carbamidomethyl)	7.45065e-07	3.49758	0	2276.98	3.97447	759.665	20.0539	0
High	NKLEGLEDALQK	IPI00293665.9;IPI00909059.3		8.29403e-05	3.49725	0	1357.74	9.06882	679.376	18.0716	1
High	AYLESEVAISEELVQK	IPI00298289.1		2.78304e-06	3.49711	0	1807.94	5.44655	904.475	28.1011	0
High	LVINGNPITIFQERDPSK	IPI00795257.3		2.59963e-06	3.49701	0	2041.12	5.83758	1021.06	27.8165	1
High	LAEAQIEELR	IPI00789460.1		0.000214064	3.49622	0	1171.63	0.495478	586.32	17.4725	0
High	SVLEDFFTATEGQYQPQP	IPI00940423.1		1.98088e-06	3.49594	0	2056.97	8.47435	1028.99	36.66	0
High	EAAPDAGAEPITADSDPAYSSK	IPI00182757.10		4.13613e-08	3.49576	0	2162.97	-1.1572	1081.99	14.4422	0
High	ADDPSSYMEVVQAANTSGNWEELVK	IPI00455383.4		2.48408e-06	3.49545	0	2740.26	8.63442	1370.64	33.8418	0
High	YNEQHVPGSPFTAR	IPI00302592.2		1.82756e-05	3.49343	0	1602.78	6.34892	534.93	13.7263	0
High	LQEALDAEMLEDEAGGGGAGPGGAcK	IPI00929107.1	C25(Carbamidomethyl)	0.00187072	3.4925	0	2503.11	-0.195743	1252.06	24.1949	0
High	LALDLEIATYR	IPI00220327.4		3.3582e-05	3.49144	0	1277.72	4.85462	639.362	28.0354	0
High	LAEDILNTMFDTSYSK	IPI00908582.1		3.08558e-07	3.49024	0	1847.89	9.57061	924.449	33.1772	0
High	FASFEAQGALANIAVDK	IPI00645572.1		4.98173e-07	3.48996	0	1751.91	4.96922	876.456	26.7005	0
High	IAFDAESDPSNAPGSGTEK	IPI00642462.1		0.000140545	3.48941	0	1892.85	0.804759	946.93	13.966	0
High	AAVEEGIVLGGGcALLR	IPI00784154.1	C13(Carbamidomethyl)	5.21091e-06	3.48903	0	1684.92	7.76607	842.963	27.048	0
High	NDQDTWDYTNPNLSGQGDPGSNPNKR	IPI00027834.3		0.000293232	3.48572	0	2890.27	3.77032	964.096	17.0771	1
High	IAQSDYIPTQQDVLR	IPI00748145.2		4.57229e-06	3.48563	0	1746.9	1.18558	873.956	20.7397	0
High	DTMSDQALEALSASLGTR	IPI00220859.3		8.99587e-09	3.48472	0	1865.9	4.97607	933.454	33.8486	0
High	MLVVLLQGTR	IPI00002459.4;IPI00221226.7		7.17207e-05	3.48437	0	1129.68	6.76666	565.346	24.818	0
High	EYQLNDSASYYLNDLDR	IPI00220578.3		2.5722e-08	3.48389	0	2078.94	6.23467	1039.98	27.631	0
High	TETQEKNPLPSK	IPI00180240.2		0.000124305	3.48209	0	1371.71	2.38969	686.361	7.0215	1
High	NKLNDLEEALQQAK	IPI00021304.1		1.41079e-05	3.48148	0	1613.86	4.16729	807.432	24.0117	1
High	VALVYGQmNEPPGAR	IPI00303476.1	M8(Oxidation)	2.1354e-06	3.47898	0	1617.81	2.20747	809.408	14.5137	0
High	ALNVEPDGTGLTcSLAPNIISQL	IPI00375307.1	C13(Carbamidomethyl)	0.000118091	3.47827	0	2383.23	6.60304	1192.12	37.4462	0
High	SPEEGAETPVYLALLPPDAEGPHGQFVSEK	IPI00295386.7		2.42843e-06	3.47745	0	3164.55	3.6425	1055.52	30.7562	0
High	cQLEINFNTLQTK	IPI00909239.1;IPI00013808.1	C1(Carbamidomethyl)	8.87016e-06	3.47694	0	1608.81	1.60957	804.907	24.7543	0
High	QTIDNSQGAYQEAFDISK	IPI00018146.1		7.14371e-05	3.47498	0	2014.94	1.47336	1007.97	21.5251	0
High	ILISLATGHREEGGENLDQAR	IPI00002459.4;IPI00221226.7		1.15468e-06	3.47386	0	2279.19	5.31243	760.4	17.3336	1
High	LAMQEFmILPVGAANFR	IPI00465248.5	M7(Oxidation)	1.69988e-07	3.47362	0	1923.99	5.03667	962.5	34.0577	0
High	STGGAPTFNVTVTK	IPI00216691.5		5.07316e-05	3.47243	0	1379.72	0.810069	690.362	16.6932	0
High	NVIFEISPTEEVGDFEVK	IPI00009342.1		1.75804e-08	3.47199	0	2052.03	4.80788	1026.52	31.6073	0
High	EVSDGIIAPGYEEEALTILSK	IPI00925601.1		8.67154e-07	3.47183	0	2234.16	6.95122	1117.58	35.8657	0
High	IVDDWANDGWGLK	IPI00941747.1		2.98597e-06	3.47127	0	1488.73	9.83171	744.867	26.821	0
High	LASDLLEWIR	IPI00909239.1;IPI00013808.1		4.52027e-05	3.47085	0	1215.68	7.93597	608.345	33.7065	0
High	LEScGVTSDNcR	IPI00550069.3	C4(Carbamidomethyl); C11(Carbamidomethyl)	2.03531e-05	3.46816	0	1397.58	1.72358	699.294	7.30187	0
High	ADLINNLGTIAK	IPI00784295.2;IPI00414676.6		0.000105102	3.46816	0	1242.71	3.6977	621.859	22.885	0
High	AFLADPSAFVAAAPVAAATTAAPAAAAAPAK	IPI00791448.1		0.000864299	3.46781	0	2752.49	8.37937	918.168	31.3263	0
High	RLTVSSLQESGLK	IPI00302592.2		2.45911e-05	3.4677	0	1417.81	9.10491	709.411	15.288	1
High	AKKPAAATVTKK	IPI00217465.5		0.000881465	3.46571	0	1213.77	6.46885	405.262	5.19573	2
High	NNLAGAEELFAR	IPI00455383.4		8.61861e-05	3.46525	0	1304.67	4.72431	652.836	23.4734	0
High	LLETIDQLYLEYAK	IPI00909239.1		1.56229e-06	3.46449	0	1711.92	5.49026	856.466	34.6035	0
High	KAAGGATPK	IPI00217465.5		0.03982	3.46394	0	800.462	-0.940387	400.735	4.84931	1
High	EKPYFPIPEEYTFIQNVPLEDR	IPI00644224.2;IPI00883857.2		1.11752e-06	3.46323	0	2724.37	5.34108	908.795	32.7592	0
High	VSQTTWDSGFcAVNPK	IPI00010133.3	C11(Carbamidomethyl)	1.4632e-06	3.46105	0	1796.83	2.80365	898.92	21.2949	0
High	KLEAAEDIAYQLSR	IPI00017334.1		1.96318e-06	3.46074	0	1606.85	6.59193	803.931	22.9195	1
High	EAAQDcEVLGQR	IPI00940459.1	C6(Carbamidomethyl)	0.000182442	3.46021	0	1375.63	2.12788	688.319	10.1775	0
High	NILLTNEQLESAR	IPI00009368.4		3.79464e-06	3.45908	0	1500.82	9.74168	750.912	19.8067	0
High	GIEQAVQSHAVAEEEAR	IPI00554469.1		9.37987e-07	3.45889	0	1823.9	7.30532	608.639	15.73	0
High	KDIENQYETQITQIEHEVSSSGQEVQSSAK	IPI00019359.4		0.000140915	3.45888	0	3392.63	6.88434	1131.55	28.4209	1
High	ADVLTTGAGNPVGDKLNVITVGPR	IPI00465436.4		7.5745e-05	3.45836	0	2364.29	2.20357	788.769	24.393	1
High	LAMQEFMILPVGAANFR	IPI00465248.5		3.94495e-08	3.45792	0	1908	8.36375	954.505	37.8371	0
High	LGYAGNTEPQFIIPScIAIK	IPI00028091.3	C16(Carbamidomethyl)	3.05428e-07	3.4577	0	2192.15	4.58541	1096.58	31.6923	0
High	VEQIAAIAQELNELDYYDSPSVNAR	IPI00909239.1		5.76736e-07	3.45659	0	2808.38	4.56263	936.799	36.7169	0
High	GQTGGDVNVEmDAAPGVDLSR	IPI00217963.3	M11(Oxidation)	6.95187e-08	3.45632	0	2103.97	2.53523	1052.49	16.9652	0
High	VLGATLLPDLIQK	IPI00026216.4		1.51653e-05	3.45604	0	1380.85	5.63284	690.931	31.1642	0
High	ALTQTGGPHVK	IPI00302592.2		0.00026757	3.45532	0	1108.61	2.66811	554.811	6.73339	0
High	AMGNLQIDFADPSR	IPI00748145.2		2.52216e-05	3.45316	0	1534.74	7.74117	767.876	24.5377	0
High	TTIPEEEEEEEEAAGVVVEEELFHQQGTPR	IPI00217975.4		6.96546e-05	3.45309	0	3411.59	4.30865	1137.87	34.2686	0
High	IIEDQQESLNK	IPI00916802.1		0.000122159	3.45254	0	1316.67	1.16405	658.839	9.2413	0
High	QVTQSYWDTNPTR	IPI00296099.6		6.30155e-06	3.45133	0	1595.75	2.99551	798.378	16.0308	0
High	LVSNHSLHETSSVFVDSLTK	IPI00302592.2		9.56108e-06	3.45092	0	2200.14	5.36983	734.05	20.8682	0
High	KVIQYLAYVASSHK	IPI00019502.3		0.000251005	3.45068	0	1606.9	3.25688	536.305	19.9758	1
High	VVDLMAHMASK	IPI00795257.3		0.000167711	3.44916	0	1201.61	3.15577	601.309	16.3484	0
High	ETELVVVDTPGIFDTEVPNAETSK	IPI00939265.1		2.46871e-06	3.44758	0	2590.3	9.79674	1295.65	30.1097	0
High	DLLVVDTPGLFDTK	IPI00169340.1		8.50514e-06	3.44744	0	1532.83	8.19936	766.92	31.4284	0
High	FLEQQNKVLETK	IPI00909059.3		0.0104153	3.44607	0	1476.79	-8.2792	738.9	15.1539	1
High	GLIDEVNQDFTNR	IPI00029717.1		6.52893e-05	3.44307	0	1520.74	2.26407	760.872	24.94	0
High	ELEEIVQPIISK	IPI00003362.2		4.56293e-05	3.44212	0	1397.79	1.26025	699.399	23.833	0
High	STDYGIFQINSR	IPI00019038.1		6.62375e-05	3.44203	0	1400.68	1.79891	700.845	23.6775	0
High	LLAALLEDEGGSGRPLLQAAK	IPI00298994.6		3.44027e-05	3.44133	0	2122.19	3.49435	708.07	27.7191	0
High	IQTQPGYANTLR	IPI00215777.1		1.7821e-05	3.44111	0	1361.73	5.991	681.366	12.3014	0
High	IISLETYNLLR	IPI00398776.3		7.29843e-05	3.43994	0	1334.78	7.77248	667.893	29.1502	0
High	ALPFWNEEIVPQIK	IPI00453476.2		2.12067e-06	3.43875	0	1683.92	6.17294	842.464	33.902	0
High	VDVGKDQEFTVK	IPI00302592.2		6.51624e-05	3.43857	0	1364.71	3.52127	682.859	12.0468	1
High	LLGELLQDNAK	IPI00744692.1		7.14884e-05	3.43838	0	1213.68	4.13791	607.346	21.7442	0
High	ESMTDAILQTDQTLTEK	IPI00028564.1		6.99353e-07	3.43734	0	1923.93	4.5824	962.469	28.5298	0
High	ILLAELEQLK	IPI00418471.6		0.000160895	3.43663	0	1169.72	4.46652	585.363	28.8303	0
High	LAYINPDLALEEK	IPI00013894.1		4.83279e-05	3.43529	0	1488.8	5.64396	744.905	24.5322	0
High	GAEEMETVIPVDVMR	IPI00298547.3		3.76415e-06	3.43392	0	1675.81	4.04625	838.409	27.5508	0
High	VKDLQYSTDYTFK	IPI00647613.4		4.64994e-05	3.43356	0	1607.81	8.28331	804.408	16.8662	1
High	YYGGGYGSTQATFmVFQALAQYQK	IPI00783987.2	M14(Oxidation)	1.8883e-05	3.43199	0	2695.25	0.975131	899.089	35.9626	0
High	KGVAINMVTEEDKR	IPI00025491.1		4.0432e-05	3.43026	0	1589.84	4.97624	530.618	11.4368	2
High	EGLAVAEEALVDHVAELTATPR	IPI00420004.3		2.31379e-05	3.42893	0	2291.21	8.23537	764.407	36.2998	0
High	DELADEIANSSGK	IPI00019502.3		0.00289767	3.42834	0	1348.62	1.06909	674.816	16.3831	0
High	LLGPNASPDGLIPWTR	IPI00030781.1		2.04807e-06	3.42646	0	1706.93	5.79949	853.97	29.7072	0
High	AVYSTNcPVWEEAFR	IPI00022143.3	C7(Carbamidomethyl)	6.13078e-06	3.42584	0	1828.85	7.05207	914.926	28.4685	0
High	NGDLDEVKDYVAK	IPI00926178.1		2.3047e-05	3.42582	0	1465.72	4.6538	733.366	17.0569	1
High	TPEVTcVVVDVSHEDPEVK	IPI00448925.6	C6(Carbamidomethyl)	1.05655e-07	3.42572	0	2139.03	-0.982	713.68	22.5789	0
High	DAGQISGLNVLR	IPI00007765.5		3.87566e-05	3.42552	0	1242.68	1.04836	621.844	21.8761	0
High	LGGPEAGLGEYLFER	IPI00375676.8		5.60815e-06	3.42366	0	1607.82	6.27846	804.412	30.0936	0
High	IGDTVSFSIEAK	IPI00303283.2		0.000159655	3.42347	0	1266.66	1.51753	633.833	20.7596	0
High	WELLQQVDTSTR	IPI00220327.4		3.22822e-05	3.42262	0	1475.75	2.65215	738.38	24.7033	0
High	TALGVAELTVTDLFR	IPI00171626.3		1.22213e-06	3.42247	0	1605.89	4.68787	803.45	39.3397	0
High	DIVHSGLAYTMER	IPI00016801.1		1.73056e-05	3.42227	0	1491.74	8.68783	746.373	21.3553	0
High	LKEEEEDKK	IPI00020599.1		0.000433271	3.42196	0	1147.58	-0.771355	383.199	4.95825	2
High	VPTADLEDVLPLAEDITNILSK	IPI00555812.4		2.60484e-05	3.42072	0	2366.28	3.74664	789.431	48.4213	0
High	VDNSSLTGESEPQTR	IPI00006482.1		1.17584e-06	3.4206	0	1619.76	2.77531	810.381	8.74382	0
High	TTNFAGILSQGLR	IPI00449049.5		1.14147e-05	3.41979	0	1377.76	6.84508	689.383	28.5074	0
High	VLLFTDDVALVSK	IPI00604778.1		5.97662e-06	3.41899	0	1419.82	7.95524	710.414	29.8457	0
High	IINEPTAAAIAYGLDR	IPI00304925.5		1.045e-07	3.41713	0	1687.91	2.73247	844.457	26.6332	0
High	NQVEDLLATLEK	IPI00513841.1		1.54355e-05	3.41696	0	1372.74	7.35	686.875	33.7376	0
High	NVVLPTETEVAPAK	IPI00220113.1;IPI00878314.1		3.16124e-05	3.41652	0	1467.81	1.36894	734.407	17.3062	0
High	ADVIQATGDAIcIFR	IPI00005154.1	C12(Carbamidomethyl)	3.96178e-05	3.4163	0	1649.84	6.4718	825.425	29.9661	0
High	KLEKEEEEGISQESSEEEQ	IPI00177716.7;IPI00179700.3		5.0689e-05	3.41605	0	2237.01	5.54381	746.34	9.24571	2
High	HGSGSGQSSSYSPYGSGSGWSSSR	IPI00398625.5		4.22619e-07	3.41592	0	2348.99	4.37428	783.667	12.6849	0
High	HALIIYDDLSK	IPI00440493.2		0.00013709	3.4155	0	1287.7	7.11927	644.355	19.1648	0
High	QAAASATQTIAAAQHAASTPK	IPI00298994.6		1.41419e-05	3.41456	0	1995.04	9.5168	665.686	15.2426	0
High	KLQATVQELQK	IPI00010133.3		4.09872e-05	3.41367	0	1285.75	1.46332	429.255	10.4631	1
High	SNQQLENDLNLMDIK	IPI00009342.1		8.34288e-06	3.41285	0	1774.88	7.42224	887.942	27.6163	0
High	SQETEcTYFSTPLLLGK	IPI00924593.1	C6(Carbamidomethyl)	3.95044e-06	3.41168	0	1973.97	9.35149	987.489	29.1402	0
High	LNEQQSVLQR	IPI00291939.1		9.7975e-05	3.41167	0	1214.65	0.828693	607.829	10.268	0
High	NLPIYSEEIVEMYK	IPI00019502.3		6.42547e-06	3.40866	0	1727.87	6.86176	864.438	30.544	0
High	NVGSQTLQTFK	IPI00295976.6		0.000519605	3.40622	0	1222.64	1.46034	611.826	15.0341	0
High	GEGQLGPAER	IPI00186290.6		0.00115585	3.40601	0	1013.5	1.84113	507.255	7.7821	0
High	AVAGNISDPGLQK	IPI00291175.7		0.000185546	3.4051	0	1269.68	0.324554	635.344	11.6564	0
High	KPEDWDEEMDGEWEPPVIQNPEYK	IPI00020599.1		0.000182544	3.40501	0	2960.31	4.24922	987.44	27.7751	0
High	KREPEDEGEDDD	IPI00940656.1		0.000133084	3.40367	0	1433.57	4.65574	717.29	5.51882	2
High	VTEENKELANELR	IPI00296099.6		6.03342e-05	3.40348	0	1544.81	9.64055	772.907	12.1751	1
High	IGFPWSEIR	IPI00872814.1;IPI00843975.1		0.000154694	3.4025	0	1104.59	3.38465	552.797	30.0321	0
High	IMEGPAFNFLDAPAVR	IPI00798351.1		4.93362e-07	3.40236	0	1747.9	9.77924	874.454	32.2757	0
High	QVAASTAQLLVAcK	IPI00298994.6	C13(Carbamidomethyl)	0.000177381	3.40154	0	1459.8	1.89142	730.402	18.7157	0
High	SLVEIIEHGLVDEQQK	IPI00026089.4		0.000113651	3.39994	0	1836.98	5.65445	918.994	32.5653	0
High	TISQTSAPVWDESASFLIR	IPI00022143.3		5.5071e-08	3.39939	0	2108.08	8.11359	1054.55	31.8358	0
High	IGPYQPNVPVGIDYVIPK	IPI00017297.1		4.85618e-07	3.39891	0	1969.09	6.56722	985.05	30.1412	0
High	ALTSEIALLQSR	IPI00025874.2		7.25686e-05	3.39841	0	1301.75	6.62405	651.379	24.7461	0
High	VDALMDEINFMK	IPI00009867.3		8.15584e-06	3.3977	0	1425.69	8.56169	713.347	30.408	0
High	SSASAPDVDDPEAFPALA	IPI00412714.3		0.000292511	3.39708	0	1759.81	1.78665	880.406	26.7978	0
High	LQLPNcIEDPVSPIVLR	IPI00217987.8	C6(Carbamidomethyl)	1.2189e-06	3.39701	0	1963.08	7.81342	982.045	30.8973	0
High	GSQAQPDSPSAQLALIAASQSFLQPGGK	IPI00298994.6		4.33552e-05	3.39495	0	2754.42	4.88427	918.811	35.1078	0
High	TNAENEFVTIKK	IPI00220327.4		0.000198184	3.39341	0	1393.74	5.68872	697.374	12.4264	1
High	LVVPATQcGSLIGK	IPI00016610.2	C8(Carbamidomethyl)	5.87983e-06	3.39007	0	1442.81	1.01608	721.906	19.3118	0
High	LIccDILDVLDK	IPI00000816.1	C3(Carbamidomethyl); C4(Carbamidomethyl)	2.87783e-06	3.38979	0	1476.76	8.98341	738.882	33.1551	0
High	EQLGEFYEALDcLR	IPI00022429.3	C12(Carbamidomethyl)	1.53769e-05	3.38755	0	1742.8	-2.53174	871.904	32.9607	0
High	INSAPQQIEVFPPFR	IPI00291755.6		3.01972e-06	3.38699	0	1742.94	8.55695	871.972	27.8885	0
High	DTDPDSKPFSLQETYEAK	IPI00216139.3		3.26841e-07	3.38524	0	2070.96	2.68323	1035.98	18.4157	0
High	GAVAEDGDELRTEPEAK	IPI00215911.3		9.68421e-05	3.38495	0	1786.86	8.76413	893.934	10.1374	1
High	EIDcLSPEAQK	IPI00382733.2	C4(Carbamidomethyl)	0.000744373	3.38455	0	1289.61	2.2084	645.307	11.7431	0
High	HTLADNFNPVSEER	IPI00025049.1		3.73382e-07	3.38434	0	1628.78	7.65291	814.893	16.93	0
High	HGGGGGGFGGGGFGSR	IPI00021304.1		1.77668e-08	3.38425	0	1320.59	3.3444	660.797	9.9872	0
High	TAAAVAAQSGILDR	IPI00009634.1		6.24727e-06	3.38322	0	1343.74	6.63124	672.372	15.6556	0
High	ISSVLAGGScR	IPI00217963.3;IPI00384444.6	C10(Carbamidomethyl)	6.22338e-05	3.3828	0	1106.56	0.531836	553.785	10.3113	0
High	TLVLLDNLNVR	IPI00297084.7		0.000156467	3.38213	0	1269.76	4.64588	635.383	28.0461	0
High	NVQDAIADAEQR	IPI00021304.1		0.000147393	3.38213	0	1329.64	0.864315	665.324	16.385	0
High	NSSYFVEWIPNNVK	IPI00007752.1;IPI00645452.1;IPI00909140.5		1.45061e-05	3.38198	0	1696.84	6.07482	848.925	29.4679	0
High	VAEQTPLTALYVANLIK	IPI00792207.2		1.0042e-06	3.3818	0	1844.06	5.65529	922.535	35.961	0
High	TLGPSQEETGGVFLcPWR	IPI00295976.6	C15(Carbamidomethyl)	3.39954e-06	3.38161	0	2033.98	3.77501	1017.49	29.3692	0
High	NGQHVASSPIPVVISQSEIGDASR	IPI00302592.2;IPI00552858.2		1.01563e-06	3.38122	0	2448.26	4.28208	816.758	22.8928	0
High	ENNAVYAFLGLTAPPGSK	IPI00025318.1		2.42241e-07	3.38038	0	1848.96	6.61453	924.984	33.6726	0
High	EVDDLGPEVGDIK	IPI00396435.3		2.30397e-05	3.3803	0	1385.68	1.27786	693.344	18.6339	0
High	HGDQEIcAQYWGEGK	IPI00647613.4	C7(Carbamidomethyl)	1.31403e-06	3.37826	0	1777.78	8.5887	889.391	15.7317	0
High	LALDVEIATYR	IPI00909059.3;IPI00009867.3;IPI00021304.1;IPI00293665.9		7.6109e-05	3.3773	0	1263.7	4.54185	632.354	25.355	0
High	NATNVEQAFMTMAAEIK	IPI00008964.3		4.70046e-08	3.37617	0	1868.9	6.35171	934.954	38.2093	0
High	LQDEIQNMKEEMAR	IPI00418471.6		1.97442e-05	3.37572	0	1734.82	4.12714	867.915	18.1223	1
High	NEEDAAELVALAQAVNAR	IPI00645078.1		3.42277e-05	3.37572	0	1883.95	4.33256	628.656	32.0084	0
High	NLVEQHIQDIVVHYTFNK	IPI00025874.2		9.40807e-06	3.37543	0	2197.16	7.61992	733.057	30.6754	0
High	YFPTQALNFAFK	IPI00007188.5;IPI00291467.7		3.43917e-06	3.37403	0	1446.75	6.55602	723.879	31.7135	0
High	VGDTSLDPNDFDFTVTGR	IPI00872623.1		1.48343e-06	3.37343	0	1955.92	9.49649	978.462	27.3893	0
High	YADLTEDQLPScESLK	IPI00453476.2	C12(Carbamidomethyl)	0.000195709	3.37315	0	1868.86	0.336578	934.933	20.54	0
High	LSKEETVLATVQALQTASHLSQQADLR	IPI00383680.3		0.00178777	3.37242	0	2937.58	4.67823	979.864	32.7725	1
High	LPYDVTPEQALAHEEVK	IPI00009342.1		2.97406e-05	3.37163	0	1939	8.2455	647.004	21.8669	0
High	GFFDPNTEENLTYLQLK	IPI00013933.2		1.63154e-07	3.3711	0	2029.01	9.81107	1015.01	31.7764	0
High	KITIADcGQLE	IPI00419585.9	C7(Carbamidomethyl)	0.000735818	3.3707	0	1247.64	4.48241	624.321	15.5573	1
High	FGQGGAGPVGGQGPR	IPI00010740.1		0.000150005	3.36954	0	1341.67	0.841108	671.337	9.64693	0
High	LVPLLLEDGGEAPAALEAALEEK	IPI00456969.1		1.43714e-05	3.36947	0	2348.28	9.66727	783.432	38.7514	0
High	FSLVGIGGQDLNEGNR	IPI00010471.5		3.33119e-06	3.36853	0	1675.85	4.94128	838.428	24.8183	0
High	GGSTSYGTGSETESPR	IPI00029717.1		1.7449e-05	3.36743	0	1572.68	-0.386576	786.842	7.32383	0
High	ESGcSFVLALMQK	IPI00011285.1	C4(Carbamidomethyl)	1.1204e-05	3.3658	0	1469.72	4.51287	735.363	31.7031	0
High	ISSLLEEQFQQGK	IPI00645201.1		3.68121e-05	3.36545	0	1506.78	0.839026	753.894	21.4731	0
High	VLDSGAPIKIPVGPETLGR	IPI00303476.1		1.2088e-05	3.36544	0	1919.11	5.15913	640.374	24.2145	1
High	TGTAEMSSILEER	IPI00440493.2		5.8853e-06	3.36519	0	1423.68	5.89949	712.345	20.5628	0
High	IIIEDLLEATR	IPI00001159.10		1.12102e-05	3.36395	0	1285.75	9.29828	643.378	32.4707	0
High	ASGAQLEAK	IPI00031697.1		0.00371773	3.36334	0	874.462	-0.748418	437.735	5.85201	0
High	GLFDEEMNEILTDPSDDTK	IPI00398776.3		1.39544e-07	3.36277	0	2168.98	9.70226	1084.99	32.9338	0
High	AGVLAHLEEER	IPI00019502.3		5.37005e-05	3.3619	0	1223.64	4.12754	612.325	15.8675	0
High	IQYQLVDISQDNALR	IPI00514669.1		1.1694e-06	3.3613	0	1775.94	5.32488	888.473	25.0991	0
High	SKAEAESLYQSK	IPI00220327.4		9.12143e-05	3.35877	0	1340.67	3.06275	670.84	8.39836	1
High	SLYASSPGGVYATR	IPI00418471.6		9.23754e-06	3.35787	0	1428.71	0.361565	714.86	15.1809	0
High	LMIEMDGTENK	IPI00465248.5		0.0001848	3.3565	0	1280.59	2.13455	640.798	16.7643	0
High	AQPLSLEELLAK	IPI00903057.1		7.0968e-05	3.35593	0	1311.76	5.83779	656.383	30.2195	0
High	TLTGTVIDSGDGVTHVIPVAEGYVIGScIK	IPI00028091.3	C28(Carbamidomethyl)	2.86762e-05	3.35466	0	3058.59	5.63688	1020.2	33.2567	0
High	ELQEmDKDDESLIK	IPI00792537.1	M5(Oxidation)	0.000120077	3.35231	0	1708.8	5.24938	854.905	12.227	1
High	THEAQIQEMR	IPI00019502.3		0.000187084	3.35212	0	1242.6	6.42242	621.802	7.81484	0
High	GVVQELQQAISK	IPI00023048.4		9.27862e-05	3.35211	0	1299.73	5.80829	650.371	27.5716	0
High	LSEEAEcPNPSTPSK	IPI00304742.5	C7(Carbamidomethyl)	3.84055e-05	3.35098	0	1645.74	1.48897	823.374	8.2614	0
High	LYSILGTTLKDEGK	IPI00746165.2		5.17729e-05	3.34983	0	1537.86	5.44727	769.431	21.8951	1
High	ASAGPQPLLVQScK	IPI00298994.6	C13(Carbamidomethyl)	0.000194628	3.34939	0	1455.77	2.35027	728.387	14.1259	0
High	IPcFLAGDTR	IPI00236554.1	C3(Carbamidomethyl)	0.000235763	3.34757	0	1149.58	7.34938	575.294	20.6248	0
High	QGAPGQGGGGGLSHEDTLALLEGLVSR	IPI00941110.1		3.89743e-06	3.34692	0	2576.33	9.55915	859.449	34.0345	0
High	ALLTPVAIAAGR	IPI00953696.1		2.14419e-05	3.34626	0	1152.72	5.41575	576.862	23.3836	0
High	SIQFVDWcPTGFK	IPI00794663.1;IPI00792677.1	C8(Carbamidomethyl)	1.82284e-05	3.34539	0	1584.76	2.33558	792.881	30.3234	0
High	TALVANTSNMPVAAR	IPI00007682.2		0.000307437	3.34004	0	1515.8	4.49402	758.404	15.581	0
High	LTLDTIFVPNTGK	IPI00031804.1		3.97764e-06	3.33915	0	1418.8	8.49428	709.904	27.8966	0
High	HTGPGILSMANAGPNTNGSQFFIcTAK	IPI00419585.9	C24(Carbamidomethyl)	8.92128e-06	3.3385	0	2791.34	5.62721	931.12	28.4698	0
High	ALEEANTELEVK	IPI00450768.7		0.000139695	3.33718	0	1345.68	0.178907	673.346	14.2424	0
High	TLEEDEEELFK	IPI00878075.1		7.36607e-05	3.33714	0	1381.64	3.54072	691.325	24.6303	0
High	YEGSYALTSEEAER	IPI00005809.7		2.25551e-06	3.33613	0	1604.71	0.63712	802.858	14.6436	0
High	ESSETPDQFmTADETR	IPI00918020.1	M10(Oxidation)	3.52081e-06	3.33611	0	1859.76	1.30795	930.385	11.7346	0
High	YLIPNATQPESK	IPI00759832.1		6.36776e-05	3.3352	0	1360.71	1.06893	680.86	15.0619	0
High	IAQDLEmYGVNYFSIK	IPI00872814.1	M7(Oxidation)	1.20706e-06	3.33311	0	1906.94	5.24306	953.971	29.516	0
High	VQQTVQDLFGR	IPI00007765.5		0.000202952	3.33172	0	1290.68	3.57073	645.846	21.2105	0
High	LMDLDVEQLGIPEQEYScVVK	IPI00021700.3	C18(Carbamidomethyl)	4.90323e-06	3.33084	0	2465.2	3.73896	1233.11	32.5417	0
High	LLYPPETGLFLVR	IPI00013212.1		1.47635e-05	3.32973	0	1517.88	6.77975	759.445	33.3079	0
High	LGKDAVEDLESVGK	IPI00027547.2		0.00152856	3.32868	0	1459.77	3.1769	487.261	18.7501	1
High	APDFVFYAPR	IPI00872814.1;IPI00843975.1		6.37307e-05	3.32858	0	1182.6	1.45744	591.802	25.5309	0
High	LIEGLSHEVIVSAAcGR	IPI00465044.2	C15(Carbamidomethyl)	3.97928e-06	3.3277	0	1810.97	9.54978	905.986	21.6527	0
High	LVDQNIFSFYLSR	IPI00011229.1		3.63268e-05	3.32732	0	1601.84	3.30915	801.422	34.7768	0
High	TIAQGNLSNTDVQAAK	IPI00305383.1		6.63062e-05	3.32704	0	1630.84	2.07366	815.925	11.408	0
High	GEVLGDVLQLETLK	IPI00006196.3		7.18957e-06	3.32688	0	1513.86	6.72994	757.432	31.4004	0
High	DFLAGGVAAAISK	IPI00007188.5		3.1776e-05	3.32688	0	1219.68	9.5647	610.344	25.4538	0
High	DAVEDLESVGK	IPI00027547.2		0.000569367	3.32539	0	1161.56	-1.9254	581.284	19.3027	0
High	IYGLGSLALYEK	IPI00478410.2		3.87694e-05	3.32517	0	1326.74	6.51219	663.873	27.9969	0
High	IEDGNNFGVAVQEK	IPI00479722.2		3.31259e-05	3.32473	0	1519.73	-3.19594	760.371	15.4006	0
High	ASSEGGTAAGAGLDSLHK	IPI00737530.1		1.19075e-07	3.32435	0	1628.79	3.58625	814.9	11.0625	0
High	IEEEEQEPEPPEPFEYIDD	IPI00456695.1		0.000281322	3.32426	0	2333.99	2.88597	1167.5	29.3167	0
High	EASDPQPEEADGGLK	IPI00873484.1		3.01314e-06	3.3217	0	1542.69	1.60254	771.851	9.58952	0
High	ILDSVGIEADDDR	IPI00008529.1		3.67924e-06	3.32152	0	1417.68	-0.359736	709.344	16.9379	0
High	IGNFSTDIKDSK	IPI00010471.5		0.000123798	3.31959	0	1324.68	5.79243	662.845	12.1342	1
High	YVMGNNPADLLAVDSR	IPI00025753.1		8.57416e-06	3.31925	0	1734.86	5.51068	867.932	26.092	0
High	KTETQEKNPLPSK	IPI00180240.2		0.000102653	3.31919	0	1499.81	3.65109	750.41	6.63469	2
High	TINEVENQILTR	IPI00909239.1;IPI00013808.1		4.7851e-05	3.31916	0	1429.77	6.3058	715.39	20.6707	0
High	AmGImNSFVNDIFER	IPI00003935.6;IPI00020101.9	M2(Oxidation); M5(Oxidation)	1.47555e-05	3.31778	0	1775.82	8.67837	888.416	30.2786	0
High	GFFDPNTEENLTYLQLMER	IPI00398776.3		2.78009e-06	3.31686	0	2317.1	9.79576	1159.06	35.3656	0
High	LVVEcVMNNVTcTR	IPI00007797.3	C5(Carbamidomethyl); C12(Carbamidomethyl)	8.03027e-06	3.3157	0	1694.81	6.74351	847.911	22.4671	0
High	NKYEDEINKR	IPI00009867.3;IPI00220327.4;IPI00293665.9;IPI00909059.3		0.000212644	3.3154	0	1308.66	3.4274	436.891	7.83985	2
High	GFSEGLWEIENNPTVK	IPI00514330.5		2.96207e-06	3.31477	0	1819.89	4.74296	910.451	27.6617	0
High	VIQcFAETGQVQK	IPI00455383.4	C4(Carbamidomethyl)	2.56706e-05	3.31327	0	1507.76	0.301639	754.383	13.5602	0
High	AVmDDFAAFVEK	IPI00745872.2	M3(Oxidation)	0.000172419	3.31311	0	1358.63	-0.77769	679.818	24.9466	0
High	VAQVAEITYGQK	IPI00026942.5		5.46297e-05	3.31224	0	1306.7	0.880265	653.854	13.6626	0
High	ADLFYDVEALDLESPK	IPI00022371.1		7.35027e-06	3.3096	0	1824.89	-0.850368	912.948	34.0333	0
High	TNEKVELQELNDR	IPI00418471.6		8.97595e-05	3.30913	0	1587.8	4.56714	794.406	13.375	1
High	RQVQSLTcEVDALK	IPI00418471.6	C8(Carbamidomethyl)	9.52934e-06	3.30874	0	1646.86	5.2443	823.935	18.0671	1
High	LLETEcPQYIR	IPI00007047.1	C6(Carbamidomethyl)	9.3839e-05	3.30622	0	1421.71	1.64747	711.359	17.0849	0
High	KLLGSALALAR	IPI00218646.3		4.7141e-05	3.30452	0	1112.72	4.11675	556.863	18.7297	1
High	AVALYFIDKLALR	IPI00413611.1		2.19985e-05	3.30407	0	1492.9	4.93162	746.952	32.1664	1
High	KALAAAGYDVEK	IPI00217465.5;IPI00217466.3;IPI00217467.3		0.000101711	3.30331	0	1235.67	5.56635	618.339	9.77914	1
High	NEDITEPQSILAAAEK	IPI00917331.1		2.81099e-08	3.3005	0	1728.88	8.91876	864.944	24.2438	0
High	ALQATVGNSYK	IPI00884105.2		0.00115713	3.29952	0	1151.61	0.0756501	576.306	9.82407	0
High	FFLQGIQLNTILPDARDPAFK	IPI00884105.2		2.32332e-06	3.29916	0	2404.32	5.38262	802.11	35.552	1
High	YGVNPGPIVGTTR	IPI00181409.6		1.94379e-05	3.29894	0	1330.72	4.89345	665.863	15.8832	0
High	LLGSALALAR	IPI00218646.3		8.48579e-05	3.29887	0	984.629	8.68081	492.818	21.7731	0
High	TIELSDDDFLGEcEcTLGQIVSSK	IPI00024403.1	C13(Carbamidomethyl); C15(Carbamidomethyl)	0.000208586	3.2988	0	2716.26	9.39811	906.091	34.6497	0
High	ATAEQISSQTGNK	IPI00003482.1		7.40418e-05	3.29817	0	1334.66	0.83019	667.832	6.46062	0
High	VEIIANDQGNR	IPI00003362.2;IPI00003865.1;IPI00304925.5		1.79214e-05	3.29753	0	1228.63	0.793257	614.818	10.0885	0
High	TPSNTPSAEADWSPGLELHPDYK	IPI00294739.1		2.12668e-06	3.29742	0	2512.17	3.32159	838.062	22.7611	0
High	LTAIDILTTcAADIQR	IPI00740142.2	C10(Carbamidomethyl)	3.69698e-07	3.29739	0	1774.95	9.88645	887.981	33.5102	0
High	GDATVSYEDPPTAK	IPI00878484.1		1.24938e-05	3.29607	0	1450.67	2.54788	725.84	10.9892	0
High	AITIANQTNcPLYITK	IPI00257508.4	C10(Carbamidomethyl)	9.04173e-06	3.29374	0	1820.96	3.82755	910.986	21.4975	0
High	KEPAVLELEGK	IPI00008274.7;IPI00939159.2		0.00024496	3.2924	0	1212.69	5.75249	606.849	14.9228	1
High	ITPSYVAFTPEGER	IPI00003362.2		2.24196e-05	3.29223	0	1566.78	0.884807	783.894	21.1154	0
High	NSITLTNLTPGTEYVVSIVALNGR	IPI00339226.1		1.89632e-05	3.29201	0	2532.36	-1.43618	844.793	37.3657	0
High	AQAVSEDAGGNEGR	IPI00396370.6		9.14311e-06	3.29188	0	1360.61	0.696386	680.809	6.20391	0
High	DIISIAEDEDLR	IPI00644712.4		3.21041e-05	3.29001	0	1388.7	9.25566	694.855	26.2428	0
High	EAEAMALLAEAER	IPI00009253.2		1.09278e-05	3.28978	0	1403.69	6.37688	702.35	27.568	0
High	AEEYEFLTPVEEAPK	IPI00003815.3		0.000197651	3.2893	0	1751.84	0.667496	876.423	25.1047	0
High	IRLENEIQTYR	IPI00009865.4		0.000626759	3.28885	0	1434.78	4.21479	717.892	16.3414	1
High	AEAGDNLGALVR	IPI00027107.5		2.23388e-05	3.28845	0	1185.62	1.28675	593.316	17.7501	0
High	EFADSLGIPFLETSAK	IPI00005719.1;IPI00008964.3		8.9464e-07	3.28598	0	1724.89	7.83333	862.948	34.327	0
High	ELFSNLQEFAGPSGK	IPI00022300.5		6.37717e-06	3.28586	0	1623.81	7.47183	812.41	26.9757	0
High	GTVRPANDFNPDADAK	IPI00002459.4;IPI00221226.7		0.00022821	3.2857	0	1687.81	4.11249	844.409	10.5448	0
High	VDVEcPDVNIEGPEGK	IPI00021812.2	C5(Carbamidomethyl)	9.0027e-07	3.28468	0	1756.81	1.14049	878.908	18.034	0
High	SSQSSSQQFSGIGR	IPI00651653.1		1.66959e-06	3.28456	0	1455.69	4.26799	728.348	11.1931	0
High	SETSGSFEDALLAIVK	IPI00872780.1		1.63091e-07	3.28324	0	1666.86	4.36394	833.934	36.1926	0
High	SDGDPVQPAVLQVHQTS	IPI00005809.7		3.63468e-05	3.28248	0	1777.87	1.80674	889.441	17.0458	0
High	DLDQASLAAVSQQLAPR	IPI00298994.6		1.91732e-05	3.28169	0	1782.94	1.48075	891.972	27.5324	0
High	DVDIIDHHDNTYTVK	IPI00302592.2		3.91259e-06	3.28143	0	1784.85	4.37543	892.93	14.839	0
High	AIADTGANVVVTGGK	IPI00302925.4		2.10674e-05	3.2814	0	1372.74	0.84429	686.876	13.2834	0
High	EANSIIITPGYGLcAAK	IPI00337541.3	C14(Carbamidomethyl)	7.6019e-06	3.28019	0	1777.93	8.41999	889.469	23.7503	0
High	GFGQSVVQLQGSR	IPI00217987.8		0.000143086	3.28019	0	1362.72	7.30773	681.865	17.4859	0
High	DTDIVDEAIYYFK	IPI00796102.1		1.50533e-05	3.28015	0	1591.76	3.71364	796.383	36.044	0
High	TDYNASVSVPDSSGPER	IPI00514561.1		1.368e-06	3.27996	0	1780.8	0.495679	890.903	13.3796	0
High	FWEVISDEHGIDPTGTYHGDSDLQLDR	IPI00909140.5		9.17821e-06	3.27955	0	3102.42	5.51391	1034.81	26.6104	0
High	EcPQLELLDLAFTR	IPI00023722.1	C2(Carbamidomethyl)	1.06211e-06	3.27881	0	1704.87	3.56898	852.938	37.8946	0
High	DEILPTTPISEQK	IPI00011253.3		3.03214e-05	3.27834	0	1470.77	1.19124	735.889	18.5235	0
High	VVTDTDETELAR	IPI00219678.3		4.46426e-05	3.27812	0	1348.66	0.885782	674.834	10.936	0
High	KLVIIEGDLER	IPI00642042.3;IPI00382894.2;IPI00479185.1		0.000164732	3.27786	0	1284.76	4.27063	642.883	18.2964	1
High	AVTELGRPDAEYWNSQK	IPI00471969.1		9.88903e-06	3.27714	0	1963.97	7.73982	982.487	17.5515	0
High	EVDEQmLNVQNK	IPI00007752.1;IPI00645452.1;IPI00909140.5	M6(Oxidation)	0.000358582	3.27709	0	1462.68	-0.371154	731.846	9.75583	0
High	LWEEQLAAAK	IPI00792916.2		0.000699511	3.27672	0	1158.62	0.415172	579.812	18.8752	0
High	YAPSGFYIASGDVSGK	IPI00746165.2		5.0195e-06	3.27651	0	1618.78	5.05644	809.895	21.307	0
High	GSGDSSQVTQVSPQR	IPI00303283.2		0.000112348	3.2765	0	1532.73	-0.460391	766.868	7.63854	0
High	GTLGGLFSQILQGEDIVR	IPI00555743.1		2.82921e-07	3.2765	0	1903.03	1.30323	952.019	39.1766	0
High	GLSEDTTEETLK	IPI00604620.3		0.000237866	3.27646	0	1322.63	0.65244	661.82	11.9366	0
High	NIETIINTFHQYSVK	IPI00027462.1		3.61317e-05	3.27449	0	1806.95	5.54118	903.978	30.8472	0
High	ADGAEAKPAE	IPI00019502.3		0.000908415	3.27314	0	958.446	-1.40294	479.727	5.3434	0
High	VDSLLENLEK	IPI00911096.1		0.000941055	3.27298	0	1159.62	0.403562	580.314	23.476	0
High	YLFNQLFGEEDADQEVSPDR	IPI00023234.3		4.76656e-07	3.27289	0	2372.08	4.57387	1186.54	32.4992	0
High	SLDLFNcEVTNLNDYR	IPI00940656.1	C7(Carbamidomethyl)	2.82939e-07	3.27199	0	1972.92	5.28187	986.962	30.5928	0
High	MAPYQGPDAVPGALDYK	IPI00013808.1		2.50367e-08	3.27119	0	1792.87	4.73158	896.937	21.8936	0
High	FVSISDLLVPK	IPI00640006.1		0.000110511	3.27068	0	1217.72	5.79413	609.364	32.3892	0
High	VLEDRPLSDK	IPI00303283.2		0.000384131	3.27011	0	1171.64	4.03786	586.322	8.45915	0
High	LGIFGDTEDVAGK	IPI00478023.1		0.000131746	3.26929	0	1321.67	6.64878	661.34	22.238	0
High	RGDLPFVVPR	IPI00019502.3		0.000653873	3.2688	0	1155.67	8.77256	578.34	19.6157	1
High	VLVQNAAGSQEK	IPI00298994.6		0.00512865	3.26875	0	1243.67	0.752101	622.336	7.53777	0
High	AKPYEGSILEADcDILIPAASEK	IPI00016801.1	C13(Carbamidomethyl)	8.4129e-05	3.26871	0	2490.25	4.10355	830.756	26.8969	0
High	IFLLGLADNEAAIVQAESEETK	IPI00386885.1		2.2441e-05	3.2686	0	2361.21	-1.95091	1181.11	36.4681	0
High	TEDSGLQTQVIAAATQcALSTSQLVAcTK	IPI00298994.6	C17(Carbamidomethyl); C27(Carbamidomethyl)	1.59232e-05	3.26838	0	3052.51	5.93185	1018.18	37.0992	0
High	VSQGVEDGPDTK	IPI00640965.1		0.000474063	3.26749	0	1231.58	-0.912819	616.293	6.36619	0
High	TPAQFDADELR	IPI00218918.5		0.000145116	3.26691	0	1262.6	1.46811	631.805	16.5251	0
High	LDNLVAILDINR	IPI00942979.1		1.16099e-06	3.26691	0	1368.79	5.6054	684.9	33.0506	0
High	AITGASLADIMAK	IPI00793696.1		2.97191e-05	3.26682	0	1261.68	1.58386	631.346	25.2256	0
High	NVIGLQMGTNR	IPI00550363.3		1.82439e-05	3.26602	0	1202.63	1.58059	601.82	17.5533	0
High	AAPENPGGVLSVELPGLLAQLAR	IPI00893476.1		6.57223e-06	3.26593	0	2272.28	5.29533	1136.64	43.1293	0
High	HGLEVIYMIEPIDEYcVQQLK	IPI00784295.2	C16(Carbamidomethyl)	7.28236e-06	3.26525	0	2577.29	5.87545	859.768	33.209	0
High	QLLTLSSELSQAR	IPI00843975.1		2.42007e-05	3.26486	0	1445.8	-0.468729	723.401	23.9086	0
High	ALLANALTSALR	IPI00299084.1		5.49254e-06	3.2647	0	1213.73	5.33427	607.37	28.2648	0
High	GTSFDAAATSGGSASSEK	IPI00792673.1		4.77037e-07	3.26403	0	1630.72	0.288701	815.863	9.45773	0
High	SAADSISESVPVGPK	IPI00375145.1		7.96803e-05	3.26394	0	1443.73	1.31836	722.371	16.0525	0
High	MSVQPTVSLGGFEITPPVVLR	IPI00658013.1		1.24411e-06	3.26375	0	2227.23	4.27615	1114.12	36.2697	0
High	WANYHLENAGcNK	IPI00010471.5	C11(Carbamidomethyl)	1.72382e-05	3.2631	0	1576.71	7.91552	788.858	12.9468	0
High	TRLEQEIATYR	IPI00171196.2;IPI00217963.3;IPI00384444.6;IPI00450768.7		0.00058334	3.26161	0	1379.73	4.88744	690.371	16.4446	1
High	GASQAGMTGYGMPR	IPI00550363.3		8.51535e-06	3.26147	0	1383.62	5.3573	692.315	13.8636	0
High	AAVATFLQSVQVPEFTPK	IPI00645078.1		6.85493e-07	3.2609	0	1933.06	6.4966	967.031	33.423	0
High	AEALTEPLNA	IPI00015801.3		0.00339498	3.26034	0	1028.52	-1.30047	514.766	17.5122	0
High	HQAQIDHYLGLANK	IPI00298289.1		7.7356e-07	3.26017	0	1607.84	7.36052	804.424	16.0441	0
High	DSLIFLVDASK	IPI00644712.4		0.000227671	3.26007	0	1207.66	3.51018	604.334	29.1793	0
High	NLGLEELGIELDPR	IPI00926319.1		4.47814e-06	3.25946	0	1567.84	7.46672	784.426	32.5733	0
High	LQSIGTENTEENR	IPI00465439.5		1.4737e-05	3.25895	0	1490.71	0.475347	745.858	9.20951	0
High	ILLLGAGESGK	IPI00220578.3;IPI00748145.2		0.000160444	3.2588	0	1057.63	1.19243	529.317	19.9473	0
High	VAGQDGSVVQFK	IPI00745893.2		0.000296094	3.25865	0	1234.64	0.540112	617.825	13.7026	0
High	VAQPTITDNK	IPI00302592.2		0.000367499	3.25845	0	1086.58	0.800938	543.794	7.98629	0
High	EVASNSELVQSSR	IPI00217963.3		1.32089e-05	3.25771	0	1405.69	1.4754	703.351	9.41381	0
High	GPGLFFILPcTDSFIK	IPI00219682.6	C10(Carbamidomethyl)	8.44184e-07	3.25669	0	1811.95	3.14749	906.477	38.9833	0
High	HQGVMVGMGQK	IPI00003269.1;IPI00922693.1;IPI00021439.1		0.000110469	3.25663	0	1171.57	2.48211	391.196	8.88468	0
High	LSEIDVSSEGVK	IPI00060181.1		6.97028e-05	3.25626	0	1262.65	0.779155	631.828	14.79	0
High	LTQLYEQAR	IPI00216699.1		0.000269949	3.25538	0	1121.6	4.6041	561.304	11.9224	0
High	QVATALQNLQTK	IPI00291175.7		4.4217e-05	3.25472	0	1314.74	1.63712	657.874	15.1232	0
High	DYETATLSDIK	IPI00013808.1		0.000236408	3.2547	0	1255.61	1.54828	628.307	18.7563	0
High	TLNEADcATVPPAIR	IPI00217143.3	C7(Carbamidomethyl)	9.05755e-06	3.25414	0	1627.81	-0.197091	814.409	16.4114	0
High	VALTGLTVAEYFR	IPI00303476.1		5.97139e-06	3.25216	0	1439.8	8.81944	720.405	31.8714	0
High	LFQEDDEIPLYLK	IPI00872879.1		5.69215e-06	3.25171	0	1622.84	7.18604	811.925	29.0506	0
High	SLLDASEEAIKK	IPI00291175.7		0.00075547	3.25073	0	1303.72	4.44332	652.362	17.2268	1
High	VSFLSALEEYTK	IPI00021841.1		1.22645e-05	3.24898	0	1386.72	0.414318	693.862	35.0976	0
High	VLPAQATEYAFAFIQVPQDDDAR	IPI00910438.1		0.00315126	3.24887	0	2565.29	9.16325	855.767	36.2362	0
High	VLITTDLLAR	IPI00025491.1;IPI00030296.6		6.55996e-05	3.2488	0	1114.69	4.10731	557.847	24.929	0
High	SVNESLNNLFITEEDYQALR	IPI00455383.4		7.18105e-07	3.24762	0	2355.16	7.42397	1178.09	32.2183	0
High	SLVSKGTLVQTK	IPI00217465.5;IPI00217466.3;IPI00217467.3;IPI00217468.3		0.000254259	3.24733	0	1260.76	3.9805	630.882	10.3009	1
High	YHTSQSGDEMTSLSEYVSR	IPI00414676.6		8.95329e-06	3.24715	0	2176.95	4.32379	726.323	20.5941	0
High	EQAEGSEPTSGTEGPEHSVNGPASPALNQGS	IPI00647613.4		0.000575512	3.24567	0	3021.33	1.24528	1007.78	13.1764	0
High	AEGDVAALNR	IPI00010779.4		0.000260109	3.2444	0	1015.52	0.370395	508.262	9.49411	0
High	MALDIEIATYR	IPI00418471.6		1.73234e-05	3.24433	0	1295.67	4.87453	648.34	26.63	0
High	ELESQLHVLQSK	IPI00645440.2		0.000454269	3.24398	0	1410.77	9.65086	705.89	15.3919	0
High	GDFLALDLGGTNFR	IPI00005118.2		4.91761e-05	3.24362	0	1495.77	9.64649	748.388	31.4653	0
High	NLLSVAYKNVIGAR	IPI00000816.1		0.000300863	3.24354	0	1517.89	5.8095	759.448	27.5039	1
High	TLVLSNLSYSATEETLQEVFEK	IPI00604620.3		5.0497e-05	3.24301	0	2501.27	3.61582	834.43	38.3844	0
High	QYTSPEEIDAQLQAEK	IPI00926884.1		4.90828e-07	3.24286	0	1849.88	0.943308	925.445	20.6968	0
High	AKWDTANNPLYK	IPI00303283.2		0.000148769	3.24284	0	1420.73	8.83583	710.871	15.0427	1
High	FLAVGLVDNTVR	IPI00300371.5		4.38278e-06	3.24276	0	1303.74	2.00826	652.373	25.0691	0
High	ILENEKDLEEAEEYK	IPI00217236.4		2.96923e-05	3.24245	0	1851.89	4.50832	617.97	17.461	1
High	LKEVHEQLLSTEQVSDQK	IPI00012269.3		1.41513e-05	3.24113	0	2111.11	6.16963	704.375	12.8016	1
High	EVIAVScGPAQcQETIR	IPI00004902.1	C7(Carbamidomethyl); C12(Carbamidomethyl)	8.94742e-08	3.24051	0	1917.92	1.6015	959.463	16.477	0
High	VKEPSVQEATSTSDILK	IPI00647720.1		0.000101087	3.24012	0	1831.97	5.22283	611.33	16.3953	1
High	IIEVAPQVATQNVNPTPGATS	IPI00640051.2		0.000174407	3.23981	0	2107.11	2.4349	1054.06	20.8591	0
High	RPLIDQVVQTALSETQDPEEVSVTVK	IPI00455383.4		9.9764e-05	3.23948	0	2881.54	9.88259	961.186	44.979	0
High	VLDELTLAR	IPI00384444.6;IPI00450768.7;IPI00217963.3		0.000599966	3.23909	0	1029.59	0.334676	515.301	19.799	0
High	IDQWLEQYTQAIETAGR	IPI00013260.3		3.16595e-07	3.23878	0	2022	5.95302	1011.51	33.6117	0
High	SDIDEIVLVGGSTR	IPI00003362.2		1.50733e-05	3.23732	0	1460.76	0.425754	730.884	23.9524	0
High	QKHSQAVEELAEQLEQTK	IPI00019502.3		2.05375e-05	3.23651	0	2096.08	9.26094	699.365	21.8489	1
High	DIcNDVLSLLEK	IPI00021263.3	C3(Carbamidomethyl)	3.34648e-05	3.2361	0	1418.72	3.63266	709.866	36.9243	0
High	TGAIVDVPVGEELLGR	IPI00440493.2		8.86076e-06	3.23572	0	1624.9	4.80136	812.953	28.3569	0
High	ELISNASDALDK	IPI00027230.3;IPI00414676.6		0.00027795	3.23546	0	1275.64	0.85849	638.326	15.9438	0
High	AYYHLLEQVAPK	IPI00010471.5		4.57076e-05	3.23528	0	1431.77	3.15304	716.387	20.1938	0
High	IFTSIGEDYDER	IPI00017334.1		1.898e-05	3.23526	0	1444.67	5.81917	722.837	18.9211	0
High	LLLNNDNLLR	IPI00873484.1;IPI00026182.5		0.000124777	3.23523	0	1197.7	2.70392	599.353	23.3617	0
High	VGNIIDTMITDAFLK	IPI00294739.1		5.16206e-07	3.23504	0	1650.88	4.6787	825.946	43.3294	0
High	LLADQAEAR	IPI00025329.1		0.000706028	3.23208	0	986.527	0.439763	493.767	8.54945	0
High	SWQDELAQQAEEGSAR	IPI00328715.4		6.84564e-07	3.23174	0	1804.83	9.27087	902.917	22.3981	0
High	DNLTLWTSDSAGEEcDAAEGAEN	IPI00018146.1	C15(Carbamidomethyl)	0.00039336	3.2311	0	2454.99	2.00075	1228	24.909	0
High	mINLSVPDTIDER	IPI00010471.5	M1(Oxidation)	5.74895e-05	3.23052	0	1518.75	1.25801	759.878	22.0926	0
High	LGHPEALSAGTGSPQPPSFTYAQQR	IPI00926625.1		1.0278e-07	3.23043	0	2597.28	1.66689	866.431	19.3616	0
High	FNEEHIPDSPFVVPVASPSGDAR	IPI00302592.2;IPI00552858.2		5.78388e-05	3.22917	0	2467.21	7.24299	823.074	26.5864	0
High	TNQELQEINR	IPI00455315.4		0.000156342	3.22662	0	1244.62	1.34988	622.816	10.2002	0
High	VGQALELPLR	IPI00291755.6		9.07353e-05	3.22521	0	1095.66	8.37045	548.334	21.6235	0
High	VGKFPFAANSR	IPI00926319.1		0.000137433	3.22393	0	1193.64	0.316431	398.553	14.9183	1
High	TIAEcLADELINAAK	IPI00008433.4	C5(Carbamidomethyl)	8.05209e-06	3.22335	0	1631.84	6.95377	816.425	37.1185	0
High	APSAADLSEIEIK	IPI00477897.1		2.78645e-05	3.22316	0	1343.71	0.914833	672.357	21.6487	0
High	LAETQEEISAEVAAK	IPI00216804.1		3.62654e-06	3.22297	0	1588.81	0.783957	794.908	16.3653	0
High	DLEEDHAcIPIK	IPI00186290.6	C8(Carbamidomethyl)	0.000113501	3.2229	0	1439.69	4.37013	720.349	15.6666	0
High	INQVFHGScITEGNELTK	IPI00786995.1	C9(Carbamidomethyl)	1.48828e-06	3.22273	0	2047	5.59182	683.006	16.7237	0
High	GcEVVPDVNVSGQK	IPI00216699.1	C2(Carbamidomethyl)	0.00011559	3.22139	0	1487.72	1.58902	744.363	14.8993	0
High	VDVIQEPGLSGR	IPI00100247.3		0.000178049	3.22095	0	1269.68	-0.829158	635.343	16.3603	0
High	QTQVSVLPEGGETPLFK	IPI00796316.4		0.000123997	3.22064	0	1829.97	0.979702	915.487	25.7161	0
High	KAQQELEEQTR	IPI00872814.1		0.000159449	3.22054	0	1359.69	6.09429	680.351	6.45077	1
High	HEcMAPLTALVK	IPI00786995.1	C3(Carbamidomethyl)	1.50395e-05	3.22032	0	1369.7	5.86565	685.356	20.2955	0
High	LGAGEGGEASVSPEK	IPI00298696.2		1.84619e-05	3.22032	0	1387.67	0.996646	694.339	8.44371	0
High	FVPAEMGTHTVSVK	IPI00302592.2;IPI00552858.2		4.97898e-06	3.21934	0	1502.77	5.12295	751.891	14.7629	0
High	AVFVDLEPTVIDEIR	IPI00794663.1		1.10605e-06	3.21881	0	1715.94	8.41487	858.472	32.7358	0
High	GDPQVYEELFSYScPK	IPI00910633.1	C14(Carbamidomethyl)	5.88629e-07	3.21767	0	1918.87	7.51475	959.937	29.2111	0
High	YFKPGmPFDLmVFVTNPDGSPAYR	IPI00783987.2	M6(Oxidation); M11(Oxidation)	1.20218e-05	3.21756	0	2781.3	-0.344045	927.773	31.8858	0
High	mDATANDVPSPYEVR	IPI00025252.1	M1(Oxidation)	8.69346e-06	3.21631	0	1680.75	-0.430256	840.88	15.7532	0
High	NVTVQPDDPISFMQLTAK	IPI00295851.4		3.02378e-07	3.21615	0	2004.03	7.45054	1002.52	31.1384	0
High	LSELLPEEVEAEVK	IPI00006379.1		7.36329e-07	3.2159	0	1584.85	7.04591	792.928	26.5558	0
High	FADLSEAANR	IPI00418471.6		0.000257181	3.2145	0	1093.53	1.29198	547.268	12.9518	0
High	EEGGENLDQAR	IPI00002459.4;IPI00221226.7		0.00023966	3.21345	0	1217.54	0.503713	609.274	7.02101	0
High	FGEVVDcTLK	IPI00220684.1;IPI00334713.1	C7(Carbamidomethyl)	0.000655079	3.21332	0	1167.57	0.909635	584.29	16.131	0
High	TPSAAYLWVGTGASEAEK	IPI00796316.4		5.29215e-05	3.21314	0	1837.88	-7.49184	919.445	24.3348	0
High	LPVGTTATLYFR	IPI00100656.3		1.54122e-05	3.21286	0	1338.75	4.98773	669.878	24.4891	0
High	ELAEDGYSGVEVR	IPI00011253.3		1.70044e-05	3.21227	0	1423.67	-2.3585	712.337	15.3695	0
High	GGPGSAVSPYPTFNPSSDVAALHK	IPI00218918.5		1.09844e-07	3.21139	0	2356.17	5.41113	786.061	23.0492	0
High	TAMSTPHVAEPAENEQDEQDENGAEASADLR	IPI00872814.1		3.68352e-05	3.21049	0	3312.44	4.80511	1104.82	15.6732	0
High	IALTDNALIAR	IPI00794746.1		1.10677e-05	3.20989	0	1170.69	7.79333	585.85	20.6383	0
High	LAGEELAGEEAPQEK	IPI00885081.1		2.79939e-05	3.20961	0	1570.76	1.06749	785.884	12.9379	0
High	AQQELEEQTR	IPI00872814.1		0.000301965	3.20906	0	1231.59	1.07801	616.3	7.11943	0
High	LFLAEFQSIPR	IPI00647613.4		3.71606e-05	3.20904	0	1320.74	3.98598	660.872	30.0382	0
High	IPNPDFFEDLEPFR	IPI00941747.1		2.23763e-05	3.20903	0	1735.85	9.20536	868.428	36.3733	0
High	LAELEEALQK	IPI00009867.3		0.00049445	3.20804	0	1143.63	4.81782	572.319	18.5971	0
High	TSTDVMDSQEALAFLK	IPI00433279.3		5.17983e-07	3.20791	0	1755.86	9.0037	878.435	29.6306	0
High	WETGEVQAQSAAK	IPI00013260.3		3.6308e-05	3.20781	0	1404.68	1.22471	702.842	11.0161	0
High	AVLFcLSEDKK	IPI00012011.6	C5(Carbamidomethyl)	0.000813083	3.20758	0	1309.69	2.47008	655.346	18.0436	1
High	LAVNMVPFPR	IPI00006510.1;IPI00007752.1;IPI00645452.1;IPI00909140.5		0.000112024	3.20751	0	1143.64	3.90005	572.323	25.1598	0
High	LNEQASEEILK	IPI00917753.1		0.000294004	3.20743	0	1273.67	1.26043	637.336	14.8878	0
High	EELQSGVDAANSAAQQYQR	IPI00009342.1		4.99775e-05	3.20529	0	2064.96	2.29712	688.992	17.1186	0
High	RSPEAPQPVIAMEEPAVPAPLPK	IPI00909846.1		1.33296e-06	3.20506	0	2424.31	5.13479	808.774	23.4136	1
High	AcIDSNEDGDLSK	IPI00020416.8	C2(Carbamidomethyl)	2.49398e-05	3.20464	0	1423.6	0.598994	712.304	9.10806	0
High	FGGEHVPNSPFQVTALAGDQPSVQPPLR	IPI00302592.2		3.28085e-05	3.20452	0	2945.51	6.34157	982.508	27.9376	0
High	VSQEQSKPPGPSGASTSAAVDHPPLPQTSSSTPSNTSFTPNQETQAQR	IPI00013163.1		0.0082143	3.2037	0	4919.36	4.8767	1230.59	17.0561	0
High	VGFVGISNWALDPAK	IPI00828098.2		1.86721e-05	3.20314	0	1573.85	9.57732	787.43	31.5832	0
High	YQLDKDGVVLFK	IPI00010796.1		1.29463e-05	3.20231	0	1424.78	1.58131	475.598	22.2559	1
High	VESLQEEIAFLK	IPI00418471.6		7.00235e-06	3.20207	0	1405.76	2.59121	703.384	29.7551	0
High	VHQYFNVELIQPGAVK	IPI00783987.2		0.000159437	3.20205	0	1841.99	-0.746581	614.668	24.8287	0
High	SLQDIIAILGMDELSEEDK	IPI00303476.1		6.80337e-07	3.20142	0	2119.06	8.20065	1060.04	43.7511	0
High	LTVADALEPVQFEDGQK	IPI00021831.1		1.51038e-06	3.20054	0	1859.95	5.06162	930.478	27.1255	0
High	TPmGIVLDALEQQEEGINR	IPI00908696.2	M3(Oxidation)	0.000198613	3.20027	0	2129.07	7.99362	710.362	30.2547	0
High	ILYSQcGDVmR	IPI00930599.1	C6(Carbamidomethyl); M10(Oxidation)	0.000116737	3.19924	0	1357.63	3.69287	679.318	11.5218	0
High	TNEAQAIETAR	IPI00874051.1		7.33473e-05	3.19811	0	1203.6	0.626678	602.302	10.2202	0
High	LLVFATDDGFHFAGDGK	IPI00291792.2;IPI00746851.1		5.59479e-07	3.19664	0	1809.89	5.16106	905.449	28.4647	0
High	GFGFVDFNSEEDAK	IPI00604620.3		3.24637e-05	3.19657	0	1561.69	2.9564	781.346	26.0342	0
High	EVDLKDYEDQQK	IPI00029717.1		0.000224908	3.19603	0	1509.72	9.07803	755.364	12.5911	1
High	IELLGSYDPQK	IPI00410615.2		0.000586631	3.19497	0	1262.66	1.66412	631.836	21.1399	0
High	LVNEVTEFAK	IPI00745872.2		0.000463072	3.19419	0	1149.62	2.30692	575.312	17.9251	0
High	ISTSLPVLDLIDAIQPGSINYDLLK	IPI00010471.5		0.00218437	3.19409	0	2698.51	8.61761	1349.76	46.9825	0
High	EEmSQLTGQNSGDVNVEINVAPGK	IPI00019359.4	M3(Oxidation)	0.000203286	3.19391	0	2532.2	3.47975	844.737	18.7862	0
High	RPLRPQVVTDDDGQAPEAK	IPI00929530.1		2.59819e-06	3.19362	0	2092.09	3.50566	698.033	9.5449	0
High	LMLLLEVISGER	IPI00909239.1;IPI00013808.1		9.0984e-06	3.19098	0	1372.79	3.72124	686.9	38.9535	0
High	KPEDWDEEmDGEWEPPVIQNPEYK	IPI00020599.1	M9(Oxidation)	0.000343692	3.19058	0	2976.31	6.34501	992.774	25.4608	0
High	AVLVDLEPGTMDSVR	IPI00007752.1		0.000135977	3.18995	0	1601.82	1.40349	801.415	24.9338	0
High	VLETAEDIQER	IPI00843765.1		0.000165161	3.18892	0	1302.66	2.21888	651.832	12.2284	0
High	VNVDEVGGEALGR	IPI00796636.14		0.000935743	3.1878	0	1314.67	4.59791	657.839	16.436	0
High	LEAEDIALTATSQK	IPI00552212.1		0.00167129	3.1876	0	1489.78	2.7593	745.393	20.0473	0
High	HGGTIPIVPTAEFQDR	IPI00016801.1		0.000299162	3.1868	0	1737.91	9.38451	869.458	20.6103	0
High	LQEEMLQR	IPI00418471.6		0.00135857	3.18544	0	1046.53	4.77615	523.771	11.8564	0
High	GGKPEPPAMPQPVPTA	IPI00011253.3		7.11184e-05	3.18496	0	1573.81	1.45947	787.407	16.4589	0
High	TWTLcGTPEYLAPEIILSK	IPI00643790.1	C5(Carbamidomethyl)	9.91421e-06	3.18435	0	2192.15	9.26731	1096.58	35.841	0
High	EVSFQSTGESEWK	IPI00014230.1		2.77025e-05	3.18429	0	1513.68	1.45047	757.345	18.1033	0
High	EGILNDDIYcPPETAVLLASYAVQSK	IPI00872814.1	C10(Carbamidomethyl)	8.85695e-06	3.18289	0	2866.43	2.72119	956.147	39.4971	0
High	NREPVQLETLSIR	IPI00302850.4		1.72099e-05	3.1813	0	1554.87	7.77848	777.94	19.3816	1
High	APLDIPVPDPVK	IPI00479722.2		0.000135387	3.18095	0	1260.72	0.97217	630.864	24.5363	0
High	AAPcIYWLPLTDSQIVQK	IPI00911038.2	C4(Carbamidomethyl)	8.43259e-07	3.1808	0	2103.11	8.88179	1052.06	33.7666	0
High	IAIANIIDEIIEK	IPI00022229.1		0.000125571	3.18034	0	1454.85	0.0370595	727.927	42.1266	0
High	AGMSAEQAQGLLEK	IPI00917331.1		1.13591e-05	3.17885	0	1432.71	2.5486	716.861	17.9102	0
High	SVILEAFSSPSEEVK	IPI00100160.3		1.49003e-06	3.1784	0	1621.85	9.82009	811.428	24.9303	0
High	TMLESAGGLIQTAR	IPI00298994.6		4.42765e-06	3.1781	0	1447.77	6.12091	724.387	22.1544	0
High	YIANTVELR	IPI00383680.3		0.000301707	3.17775	0	1078.59	5.19459	539.801	14.622	0
High	IIHEDGYSEEEcR	IPI00748145.2	C12(Carbamidomethyl)	3.10927e-05	3.177	0	1636.7	3.80876	818.852	8.91967	0
High	LAcDVDQVTR	IPI00786995.1	C3(Carbamidomethyl)	8.13897e-05	3.17556	0	1176.57	0.615131	588.788	10.0276	0
High	ISSSKGSLGGGFSSGGFSGGSFSR	IPI00009865.4		7.44695e-06	3.17513	0	2210.06	4.18652	737.357	19.607	1
High	DAGPLLISLK	IPI00010133.3		0.000262521	3.17483	0	1026.62	1.5468	513.814	25.437	0
High	SATANTILGEEIFDSR	IPI00169340.1		2.27975e-06	3.17397	0	1723.86	8.20129	862.436	27.8458	0
High	SAQPASAEPR	IPI00298994.6		0.000469248	3.17386	0	1013.5	-0.317	507.254	5.5248	0
High	ITDSAGHILYSK	IPI00028055.4		3.66587e-05	3.17326	0	1304.69	7.17713	652.851	11.505	0
High	TPASPVVHIR	IPI00027834.3		0.000126312	3.17211	0	1076.62	2.9387	538.816	10.5641	0
High	VMQEQGTHPK	IPI00019502.3		0.000250927	3.17168	0	1154.57	4.63659	577.787	5.31574	0
High	ELDQWIEQLNEcK	IPI00008380.1	C12(Carbamidomethyl)	1.06142e-05	3.17126	0	1704.8	5.23132	852.903	29.3297	0
High	mSGDLSSNVTVSVTSSTISSNVASK	IPI00021304.1	M1(Oxidation)	7.40365e-05	3.17101	0	2474.2	1.95969	825.404	20.9008	0
High	SNEFDYPSVGQLAHK	IPI00291792.2;IPI00746851.1		1.49506e-05	3.17092	0	1691.81	6.98971	846.411	19.3805	0
High	TAAENDFVTLK	IPI00021304.1		0.000764276	3.17088	0	1208.62	1.38831	604.812	17.2907	0
High	ELDALDANDELTPLGR	IPI00844578.1		3.12447e-05	3.16972	0	1741.87	6.94817	871.44	24.9842	0
High	QTLENERGELANEVK	IPI00019502.3		1.99649e-05	3.16947	0	1729.88	6.29672	865.445	13.7396	1
High	NLATTVTEEILEK	IPI00910614.1		1.84739e-05	3.16932	0	1460.79	4.60841	730.899	32.3528	0
High	VKVEEEEEEKVAEEEETSVK	IPI00006379.1		4.80624e-05	3.16932	0	2349.14	7.21213	783.717	15.4721	2
High	NYSPYYNTIDDLK	IPI00019359.4		1.64925e-05	3.16885	0	1605.75	6.80342	803.381	22.264	0
High	GSIPVFWSQRPNLK	IPI00022275.6		0.000211217	3.16813	0	1628.9	6.73441	814.955	23.9517	0
High	TIAMDGTEGLVR	IPI00303476.1		8.72143e-05	3.16773	0	1262.65	5.25824	631.827	17.7567	0
High	GVETIANDVVSLATK	IPI00788836.1		1.23038e-06	3.16747	0	1516.83	8.55274	758.921	31.8752	0
High	STLMDTLFNTK	IPI00216139.3		0.000133066	3.16704	0	1270.64	4.31679	635.824	29.399	0
High	TAMNVNEIFMAIAK	IPI00016339.4		1.468e-05	3.16609	0	1552.8	8.81186	776.904	35.3088	0
High	ISGETIFVTAPHEATAGIIGVNR	IPI00455383.4		3.26502e-05	3.16608	0	2353.27	6.68371	785.094	26.2082	0
High	VTDALNATR	IPI00784154.1		0.000892122	3.16523	0	960.51	-0.909866	480.759	8.41611	0
High	TILSNQTVDIPENVDITLK	IPI00795717.1		8.95826e-08	3.16507	0	2113.15	4.47657	1057.08	28.5562	0
High	VLSRPNAQELPSMYQR	IPI00027252.6		9.31121e-05	3.16327	0	1888.98	4.52965	630.331	16.8062	0
High	LLQYSDALEHLLTTGQGVVLER	IPI00894559.1		1.10906e-06	3.16305	0	2455.33	2.69965	819.113	35.856	0
High	ISEIEDAAFLAR	IPI00936931.1;IPI00026942.5		3.89398e-05	3.16221	0	1334.7	4.19562	667.854	23.8439	0
High	IEEVPELPLVVEDK	IPI00003918.6		0.000802108	3.16184	0	1608.87	1.09034	804.941	28.4179	0
High	ALDVSASDDEIAR	IPI00925016.1		0.000115484	3.16133	0	1361.66	2.924	681.333	14.6855	0
High	EKAEGDVAALNR	IPI00010779.4		0.00085628	3.16119	0	1272.66	1.25728	636.832	8.39644	1
High	DLATVYVDVLK	IPI00021841.1		0.000681678	3.16117	0	1235.69	0.928513	618.348	30.1362	0
High	IENcNYAVELGK	IPI00010471.5	C4(Carbamidomethyl)	0.000131024	3.16036	0	1409.68	1.5771	705.341	16.569	0
High	AFIQLWAFDAVK	IPI00022426.1		0.000264586	3.15937	0	1408.76	-0.898167	704.884	36.3167	0
High	KIDAAQNWLADPNGGPEGEEQIR	IPI00291175.7		8.76994e-06	3.15881	0	2508.22	3.5646	836.745	21.6024	1
High	EVDATSPAPSTSSTVK	IPI00217475.2;IPI00909417.1		0.000139791	3.15805	0	1576.77	-0.124457	788.889	8.11082	0
High	FNKPFVFLmIEQNTK	IPI00553177.1	M9(Oxidation)	1.49504e-06	3.15782	0	1871.97	-1.46668	624.661	27.4581	0
High	IVTDRETGSSK	IPI00604620.3		0.000266175	3.15721	0	1192.62	4.2029	596.815	5.61292	1
High	GVTIASGGVLPNIHPELLAK	IPI00059366.4		0.000216512	3.15681	0	1986.15	7.58965	662.723	27.0075	0
High	ILDEIEEHNIK	IPI00893645.1		8.17111e-05	3.15667	0	1352.71	1.84532	676.858	14.9327	0
High	KQTALVELVK	IPI00745872.2		3.53312e-05	3.15593	0	1128.7	0.453267	376.905	16.151	1
High	LPFTPLSYIQGLSHR	IPI00761107.1		3.5226e-06	3.15484	0	1728.95	4.40644	576.988	33.4912	0
High	DIETFYNTSIEEMPLNVADLI	IPI00025491.1		0.00162936	3.15474	0	2427.18	7.91767	1214.1	47.6495	0
High	IIPGFMcQGGDFTR	IPI00419585.9	C7(Carbamidomethyl)	1.00052e-05	3.15456	0	1598.76	6.2132	799.881	25.2373	0
High	DINAYNcEEPTEK	IPI00220301.5	C7(Carbamidomethyl)	4.2133e-05	3.15404	0	1582.67	0.513122	791.839	11.2286	0
High	DTDMDGVGDQcDNcPLEHNPDQLDSDSDR	IPI00296099.6	C11(Carbamidomethyl); C14(Carbamidomethyl)	1.115e-05	3.15349	0	3320.27	1.43151	1107.43	17.9299	0
High	NLEGYVGFANLPNQVYR	IPI00033025.9		6.48511e-05	3.15284	0	1954	9.65028	977.504	28.9107	0
High	IITLTGPTNAIFK	IPI00016610.2		0.00032468	3.15114	0	1388.82	5.81951	694.915	27.1428	0
High	ELYLEDSPLELK	IPI00291755.6		8.31084e-05	3.15105	0	1448.76	6.26233	724.884	27.2291	0
High	ESQVQELVELIEK	IPI00169340.1		8.00297e-06	3.15103	0	1543.83	5.77691	772.419	36.8943	0
High	AQQEAEAAQR	IPI00798211.1		0.000356839	3.15085	0	1101.53	-0.0121547	551.268	5.32466	0
High	ISGLIYEETR	IPI00453473.6		0.00012278	3.15025	0	1180.63	4.77809	590.817	17.4431	0
High	TVLDPVTGDLSDTR	IPI00300371.5		2.27258e-05	3.14958	0	1488.77	9.49428	744.888	19.7589	0
High	APSTYGGGLSVSSR	IPI00217963.3		6.55345e-06	3.14957	0	1338.67	0.890382	669.837	12.1292	0
High	SAYEFSETESMLK	IPI00514090.2		2.5858e-05	3.14915	0	1521.69	5.3555	761.347	22.5101	0
High	GKLDVQFSGLTK	IPI00302592.2		0.000291576	3.14866	0	1292.73	5.42386	646.868	18.1809	1
High	LTDVAIGAPGEEDNR	IPI00217987.8		1.06708e-05	3.14783	0	1556.76	1.87758	778.883	14.8772	0
High	LFGGNFAHQASVAR	IPI00554617.2		3.06782e-06	3.14778	0	1474.76	3.81514	737.884	16.6375	0
High	TTDDLTEAWLQEK	IPI00028414.3		0.00119219	3.14718	0	1549.74	1.63697	775.374	24.4787	0
High	VDIDVPDVNIEGPEGK	IPI00021812.2		0.00203834	3.14716	0	1695.85	4.75329	848.43	24.0072	0
High	LTLVcESAPGPITmDLTGDLEALKK	IPI00792537.1	C5(Carbamidomethyl); M14(Oxidation)	2.70501e-05	3.14569	0	2688.4	6.46994	896.805	32.8298	1
High	DIISDTSGDFRK	IPI00455315.4		0.000114754	3.14476	0	1353.67	4.09276	677.339	16.5022	1
High	GSGGGSSGGSIGGR	IPI00220327.4		0.0258784	3.1444	0	1092.5	1.84815	546.756	5.35109	0
High	KSDLFQEDLYPPTAGPDPALTAEEWLGGR	IPI00010133.3		0.000108407	3.14429	0	3173.56	4.56358	1058.52	40.0953	1
High	EEVVGLTETSSQPK	IPI00910599.1		9.02021e-06	3.14376	0	1503.75	0.128045	752.381	12.9418	0
High	GKMSSYAFFVQTcR	IPI00644653.1;IPI00219097.4	C13(Carbamidomethyl)	1.48526e-05	3.14293	0	1681.79	4.75662	841.399	21.4186	1
High	GINTLVTYDMVPEPK	IPI00025086.4		1.52714e-05	3.14259	0	1676.87	9.11841	838.94	25.9276	0
High	AWGPGLEGGVVGK	IPI00302592.2		0.000115465	3.14256	0	1226.66	4.37728	613.833	19.9203	0
High	AYHEQLSVAEITNAcFEPANQMVK	IPI00794663.1;IPI00792677.1	C15(Carbamidomethyl)	0.000349395	3.14219	0	2750.3	2.52251	917.438	26.1413	0
High	DSPLFDFIEScLR	IPI00783982.1	C11(Carbamidomethyl)	7.87787e-06	3.14158	0	1598.77	9.47114	799.887	44.5993	0
High	EAPVDVLTQIGR	IPI00031697.1		0.000110306	3.14145	0	1297.72	7.52203	649.364	25.3982	0
High	ELAEQLGLSTGEK	IPI00921947.1		0.00010895	3.14008	0	1374.71	1.01891	687.86	18.3126	0
High	RKPDTIEVQQMK	IPI00872814.1;IPI00843975.1		9.14068e-05	3.13949	0	1472.79	3.84343	491.603	8.59582	1
High	QVAAVGQEPQVFGR	IPI00646625.1		0.000260751	3.13932	0	1485.79	8.13374	743.4	16.9928	0
High	SQVEEELFSVR	IPI00398776.3		7.84709e-05	3.13927	0	1322.67	7.3891	661.838	23.2533	0
High	LAQALHEMR	IPI00217975.4		0.000327984	3.13924	0	1068.57	5.83167	534.788	9.05606	0
High	QVQVALETAQR	IPI00398776.3		7.76067e-05	3.13819	0	1242.68	0.172329	621.844	12.589	0
High	VITVDGNIcTGK	IPI00894559.1	C9(Carbamidomethyl)	0.000155452	3.13813	0	1276.66	2.42059	638.833	13.6011	0
High	TVTAMDVVYALKR	IPI00453473.6		6.73094e-05	3.13735	0	1466.81	4.91359	733.909	26.4007	1
High	IGGIGTVPVGR	IPI00396485.3		0.000215681	3.13725	0	1025.61	-2.73187	513.307	15.405	0
High	SIATLAITTLLK	IPI00002557.1;IPI00783982.1		6.72403e-05	3.13682	0	1244.79	4.54876	622.898	36.2449	0
High	AAEcNIVVTQPR	IPI00844578.1	C4(Carbamidomethyl)	0.000139156	3.1365	0	1357.69	0.398938	679.349	11.9691	0
High	LEQEIATYR	IPI00171196.2;IPI00217963.3;IPI00384444.6;IPI00450768.7		0.00093554	3.13578	0	1122.58	-0.52073	561.793	12.1085	0
High	APEDAGPQPGSYEIR	IPI00513685.1		7.31837e-07	3.13542	0	1586.75	1.0475	793.877	14.392	0
High	LSSEMNTSTVNSAR	IPI00217975.4		6.8477e-06	3.13497	0	1496.71	3.23834	748.857	9.86495	0
High	VPEVPTAPATDAAPK	IPI00455033.5		0.000855149	3.13494	0	1463.77	0.399311	732.391	13.9363	0
High	QLEEAEEEAQR	IPI00019502.3		0.000276979	3.13467	0	1331.61	0.762038	666.308	8.22793	0
High	TVETRDGQVINETSQHHDDLE	IPI00418471.6		0.000187626	3.13452	0	2423.12	4.20135	808.377	11.5941	1
High	ADLEmQIESLTEELAYLKK	IPI00009865.4	M5(Oxidation)	2.51675e-05	3.13418	0	2240.15	4.1171	747.387	38.8708	1
High	LTFDSSFSPNTGK	IPI00216308.5		3.38214e-05	3.13257	0	1400.67	0.745632	700.839	19.7903	0
High	EATTEFSVDAR	IPI00302592.2		3.17189e-05	3.13238	0	1225.57	0.934267	613.289	13.3818	0
High	SSGPYGGGGQYFAKPR	IPI00797148.1		5.34596e-06	3.13189	0	1628.79	5.40989	814.899	12.9686	0
High	KMEDSVGcLETAEEVK	IPI00019502.3	C8(Carbamidomethyl)	0.000141228	3.13062	0	1824.84	2.40164	608.951	16.1526	1
High	LGTDEScFNMILATR	IPI00953297.1	C7(Carbamidomethyl)	1.2755e-05	3.12821	0	1727.82	8.71677	864.416	27.6635	0
High	LRSEIDNVKK	IPI00220327.4		0.058163	3.12803	0	1201.7	7.9015	401.238	6.63424	2
High	DAGPLLISLKDGYVPPKSR	IPI00010133.3		9.32647e-05	3.12785	0	2026.14	3.77663	676.052	23.2723	2
High	TPVEPEVAIHR	IPI00012493.1		5.64584e-06	3.12771	0	1247.68	1.17305	416.563	11.6393	0
High	GPTEQLVSPEPEVYEILR	IPI00651767.1		0.000214251	3.12737	0	2056.07	5.96661	1028.54	30.9757	0
High	DVVIcPDASLEDAKK	IPI00298547.3	C5(Carbamidomethyl)	8.71372e-06	3.12721	0	1659.83	4.82253	830.421	16.3718	1
High	TILPAAAQDVYYR	IPI00025874.2		4.79312e-05	3.12631	0	1480.79	9.62151	740.901	22.0212	0
High	TVYQYQYTNWSVEQLPAEPK	IPI00647613.4		8.34611e-05	3.12608	0	2444.19	6.14552	1222.6	26.9406	0
High	DAISGIGTDEK	IPI00002459.4;IPI00221226.7		0.00755711	3.12531	0	1105.54	0.714734	553.273	10.967	0
High	NIGGDEDDKNIGSDEDHLSLK	IPI00012923.1		5.94797e-05	3.12522	0	2271.05	5.11261	757.688	14.7089	1
High	LSLEIEQLELQR	IPI00872510.1		1.72029e-05	3.12509	0	1470.82	2.84254	735.914	27.6049	0
High	GSTAPVGGGAFPTIVER	IPI00644989.2		1.63805e-06	3.12353	0	1615.85	6.10579	808.431	21.5204	0
High	ELGSEcGIEFDEEK	IPI00297084.7	C6(Carbamidomethyl)	8.56421e-06	3.12222	0	1641.7	2.18592	821.353	18.3319	0
High	ASVDELFAEIVR	IPI00018364.2		3.00875e-05	3.12189	0	1348.72	5.31008	674.863	34.7968	0
High	SVPTTTAGATEAGPLR	IPI00852808.1		3.6771e-05	3.12101	0	1528.8	1.94064	764.903	13.1311	0
High	KYIAAQGPR	IPI00647613.4		0.00307091	3.11941	0	1003.57	6.10736	502.291	6.43499	1
High	KGAVAEDGDELRTEPEAK	IPI00215911.3		6.72916e-05	3.11904	0	1914.95	6.96007	638.989	8.64209	2
High	ATSSSSGSLSATGR	IPI00879819.1		0.000146556	3.11887	0	1268.61	-1.95419	634.806	6.19157	0
High	IANLQTDLSDGLR	IPI00302592.2		3.21038e-05	3.11848	0	1415.76	6.12016	708.382	22.5331	0
High	GFGTDEQAIVDVVANR	IPI00953297.1		3.13597e-07	3.11786	0	1690.85	3.64872	845.927	28.5913	0
High	KGIVDQSQQAYQEAFEISK	IPI00021263.3		1.72544e-05	3.11749	0	2169.1	8.63309	723.705	22.9864	1
High	LcLISTFLEDGIR	IPI00922900.1	C2(Carbamidomethyl)	7.07399e-05	3.11651	0	1536.82	7.47578	768.914	36.5824	0
High	LLELQYFISR	IPI00647145.1		0.000292986	3.11409	0	1281.73	6.43651	641.368	32.5005	0
High	LFDFLVEAINR	IPI00218638.10		2.00661e-05	3.11293	0	1336.74	8.10384	668.872	36.6007	0
High	GLGTDEDAIISVLAYR	IPI00872780.1		9.28934e-07	3.11238	0	1692.88	1.54226	846.945	34.4362	0
High	AEEDVEPEcIMEK	IPI00925098.1	C9(Carbamidomethyl)	2.42324e-05	3.11181	0	1578.67	1.16752	789.838	16.9738	0
High	LSLTDPLVAER	IPI00889679.1		9.14632e-06	3.11092	0	1213.68	3.13213	607.345	23.6342	0
High	AKKPAAATVTK	IPI00217465.5		0.000116345	3.11006	0	1085.67	6.44438	362.563	5.10623	1
High	HLEINPDHSIIETLR	IPI00784295.2		3.53774e-06	3.10985	0	1786.96	8.83739	596.325	21.6604	0
High	TVIIEQSWGSPK	IPI00784154.1		7.13285e-06	3.10908	0	1344.72	4.73277	672.865	18.9927	0
High	EKLAPVPFFSLLQYE	IPI00218693.8		0.000183761	3.10814	0	1780.96	2.74318	890.982	41.4616	1
High	SNEILTAIIQGMR	IPI00001639.2		2.66585e-05	3.10753	0	1445.79	8.67741	723.399	35.779	0
High	FFDEESYSLLR	IPI00019385.3		2.30371e-05	3.10553	0	1405.67	5.23072	703.339	26.6924	0
High	SLGEISALTSK	IPI00291175.7		0.000416019	3.10468	0	1105.61	0.0467166	553.309	19.0659	0
High	YQGTILSIDDNLQR	IPI00025753.1		2.43068e-06	3.10403	0	1635.84	6.45207	818.426	23.1745	0
High	DVFLGmFLYEYAR	IPI00745872.2	M6(Oxidation)	6.29276e-05	3.10291	0	1639.78	0.497928	820.395	37.7131	0
High	KPADDQDPIDALSGDLDScPSTTETSQNTAK	IPI00220859.3	C19(Carbamidomethyl)	8.73323e-05	3.10289	0	3277.47	1.72723	1093.16	23.4814	0
High	TYLDIEPITGFTLQFAK	IPI00418495.5		1.26084e-06	3.10205	0	1957.05	9.29616	979.029	38.7621	0
High	LFTALFPFEK	IPI00217987.8		0.00016029	3.10143	0	1212.68	8.59595	606.842	34.2602	0
High	KVTEENKELANELR	IPI00296099.6		0.000184583	3.0996	0	1672.9	8.63936	558.305	10.7165	2
High	ILDILGETcK	IPI00925702.1	C9(Carbamidomethyl)	0.000781722	3.09809	0	1161.62	0.849731	581.313	22.9847	0
High	GDFIALDLGGSSFR	IPI00220667.3		0.000167391	3.09766	0	1454.74	9.37292	727.874	30.2637	0
High	SmEAEMIQLQEELAAAER	IPI00019502.3	M2(Oxidation)	5.6491e-08	3.09666	0	2064.98	9.72141	1032.99	30.6474	0
High	LFVSGAcDASAK	IPI00026268.3	C7(Carbamidomethyl)	7.30482e-05	3.09665	0	1225.59	0.172329	613.298	11.8829	0
High	SQDEAPGDPIQQLNLK	IPI00216699.1		1.45953e-06	3.09598	0	1752.89	9.7718	876.95	21.3864	0
High	LLVPLVPDLQDVAQLR	IPI00022143.3		3.95073e-07	3.09593	0	1789.07	7.63285	895.04	37.5539	0
High	LLRDYQELMNTK	IPI00220327.4		0.00015636	3.09569	0	1523.8	6.99745	762.403	18.9756	1
High	LGDLYEEEMR	IPI00418471.6		0.000929241	3.09559	0	1254.57	1.10615	627.788	18.0706	0
High	IDLAVGDVVK	IPI00216699.1		0.00162328	3.09543	0	1028.6	2.23454	514.804	20.8959	0
High	EALENANTNTEVLK	IPI00025974.3		6.19124e-05	3.09485	0	1545.78	1.02596	773.392	13.3178	0
High	EFDDLSPEQQR	IPI00478023.1		0.000135703	3.09481	0	1363.61	-0.564211	682.31	13.8162	0
High	TGQEVVFVAEPDNK	IPI00383680.3		5.62978e-05	3.0943	0	1532.76	1.12252	766.884	16.3429	0
High	VGGYILGEFGNLIAGDPR	IPI00952763.1		3.49823e-08	3.09393	0	1847.98	8.13258	924.494	35.83	0
High	SEALGVGDVK	IPI00216425.1		0.000232569	3.09386	0	974.516	0.444702	487.762	11.6639	0
High	YALYDATYETK	IPI00012011.6		8.87309e-05	3.09332	0	1337.63	1.941	669.318	17.6608	0
High	LADFALLcLDGK	IPI00789477.1	C8(Carbamidomethyl)	5.40832e-05	3.09235	0	1335.71	6.87387	668.357	30.3894	0
High	VEQATKPSFESGR	IPI00304692.1		0.000903973	3.09192	0	1435.72	1.64865	718.364	8.15355	0
High	DSLLQDGEFSMDLR	IPI00216691.5		1.97627e-06	3.09145	0	1625.75	4.3272	813.381	29.4202	0
High	VVLcELGNPMK	IPI00295976.6	C4(Carbamidomethyl)	0.000105335	3.0912	0	1259.65	4.08119	630.331	20.2057	0
High	ITDVIPSEAINELTVLVLVNTIYFK	IPI00032179.3		1.2636e-05	3.09088	0	2804.57	0.124859	935.528	54.0605	0
High	RLGIFGDTEDVAGK	IPI00478023.1		0.000167638	3.09069	0	1477.77	6.74151	739.391	19.0358	1
High	GQDLLSTVSIR	IPI00748955.3		2.1944e-05	3.09067	0	1188.67	6.29932	594.837	22.271	0
High	MKDTDSEEEIR	IPI00075248.11		7.74556e-06	3.09066	0	1352.6	3.16378	451.54	7.29821	1
High	AIEINPDSAQPYK	IPI00892883.1		1.5333e-05	3.0905	0	1445.73	0.561359	723.368	16.1664	0
High	ILEAHQNVAQLSLAEAQLR	IPI00216699.1		1.04914e-07	3.08942	0	2104.17	7.03261	1052.59	22.954	0
High	AGVAPLQVK	IPI00302592.2		0.00158877	3.08935	0	882.544	3.15493	441.775	11.864	0
High	ELETVLADEPGLLGPK	IPI00023407.4		1.5017e-05	3.08911	0	1680.92	8.43826	840.964	27.2877	0
High	DASVAEAWLLGQEPYLSSR	IPI00005614.6		2.90127e-06	3.08626	0	2092.05	9.36664	1046.53	34.4015	0
High	VHSPSGALEEcYVTEIDQDK	IPI00302592.2	C11(Carbamidomethyl)	1.31749e-06	3.08625	0	2277.04	3.68824	759.686	21.229	0
High	IAALQAFADQLIAAGHYAK	IPI00843765.1		4.90667e-06	3.08488	0	1972.08	5.26011	658.03	36.3439	0
High	SGLELEPEEPPGWR	IPI00339379.3		7.16235e-05	3.08375	0	1595.77	1.81449	798.39	23.6533	0
High	VQLDLAETDLSQGVAR	IPI00022143.3		7.88606e-07	3.08164	0	1714.91	8.85628	857.96	23.482	0
High	AGAHLQGGAK	IPI00795257.3		0.00019446	3.08104	0	909.489	-0.900305	303.835	5.07782	0
High	KGDTFScmVGHEALPLAFTQK	IPI00644497.4	C7(Carbamidomethyl); M8(Oxidation)	4.05611e-05	3.08075	0	2353.13	-0.572482	785.048	22.8604	1
High	LLSEEVFDFSSGQITQVK	IPI00893013.1		8.15455e-05	3.07998	0	2027.05	9.0864	676.355	30.7551	0
High	NTELELQDPGQVEK	IPI00024684.1		0.00131196	3.07977	0	1599.79	0.870043	800.397	16.0681	0
High	EGNPEEDLTADK	IPI00908511.1		0.00052734	3.07973	0	1317.58	0.603475	659.294	11.0715	0
High	EPALNEANLSNLK	IPI00479722.2		0.000875858	3.0796	0	1412.73	-2.30934	706.871	19.0801	0
High	AILVDLEPGTmDSVR	IPI00645452.1;IPI00909140.5	M11(Oxidation)	1.5926e-06	3.07898	0	1631.84	4.62808	816.423	23.0916	0
High	EVDDLEQWIAER	IPI00005614.6		7.563e-05	3.07893	0	1502.72	5.98761	751.864	29.6788	0
High	SQYEQLAEQNRK	IPI00009865.4		0.0228361	3.07853	0	1493.74	4.71253	747.374	8.9312	1
High	LVEENALAPDFSK	IPI00012269.3		3.88967e-05	3.07814	0	1432.73	-1.74044	716.868	19.8881	0
High	NLLHVTDTGVGMTR	IPI00027230.3		6.28979e-06	3.07767	0	1513.78	2.59907	505.266	17.4997	0
High	ADPEAAWEPTEAEAR	IPI00023234.3		7.84995e-06	3.077	0	1642.74	1.32009	821.872	17.6443	0
High	SSLSSAQADFNQLAELDR	IPI00843765.1		1.33581e-07	3.07682	0	1951.95	9.78415	976.481	28.7694	0
High	LLDSWFTSTQEK	IPI00329025.1		6.40653e-06	3.07672	0	1454.73	6.79201	727.867	26.2696	0
High	VEPGLGADNSVVR	IPI00302592.2		9.47666e-05	3.0746	0	1312.69	1.18085	656.847	13.496	0
High	WVGGPEIELIAIATGGR	IPI00940257.1		0.000111122	3.0741	0	1738.95	3.45507	869.981	38.7154	0
High	VLDFEHFLPmLQTVAK	IPI00930599.1	M10(Oxidation)	2.27546e-07	3.0738	0	1904.01	7.42573	952.51	35.5023	0
High	IRELESQISELQEDLESER	IPI00019502.3		2.64525e-05	3.07218	0	2303.15	7.72617	768.39	29.7019	1
High	MGAPESGLAEYLFDK	IPI00554521.2		7.55506e-05	3.07204	0	1627.78	5.81142	814.392	31.2726	0
High	SPDVGLYGVIPEcGETYHSDLAEAK	IPI00009342.1	C13(Carbamidomethyl)	1.01864e-05	3.07164	0	2707.28	7.31012	903.097	25.0058	0
High	LAAEQELIR	IPI00398776.3		0.000645261	3.07026	0	1042.59	-0.967722	521.798	15.0779	0
High	GNPTVEVDLFTSK	IPI00465248.5		0.000277782	3.07013	0	1406.72	1.89687	703.863	23.6932	0
High	ADHQPLTEASYVNLPTIALcNTDSPLR	IPI00798361.1	C20(Carbamidomethyl)	3.07628e-05	3.06991	0	2996.51	9.95376	999.508	30.3246	0
High	TLLGDGPVVTDPKAPNVVVTR	IPI00792537.1		0.0011446	3.06958	0	2148.22	6.00212	716.743	21.5608	1
High	KASDVHEVR	IPI00479186.7		0.000912865	3.06895	0	1040.55	4.01095	347.522	5.5075	1
High	GSVSDEEMMELR	IPI00010471.5		0.000120899	3.06894	0	1382.6	3.8614	691.803	18.8574	0
High	EGGQTAPASTR	IPI00796316.4		0.000245964	3.06882	0	1074.52	-0.888036	537.762	5.27142	0
High	VNVEAPDVNLEGLGGK	IPI00021812.2		4.0224e-05	3.06864	0	1610.84	1.53254	805.924	22.9718	0
High	LSFYETGEIPR	IPI00411937.4		0.00010994	3.06839	0	1311.67	8.1083	656.338	22.2396	0
High	SESELIDELSEDFDR	IPI00220859.3		1.07625e-06	3.06837	0	1783.79	4.43779	892.401	33.9549	0
High	QNLEPLFEQYINNLR	IPI00009867.3;IPI00293665.9;IPI00909059.3		2.27432e-06	3.06662	0	1890.99	9.087	945.998	37.021	0
High	GYFNEELSEILSDPSDDTK	IPI00013933.2		1.29664e-07	3.0658	0	2158.99	8.70952	1080	33.4313	0
High	LLQDEFPGIPSPLDAAVEcHR	IPI00022488.1	C19(Carbamidomethyl)	5.31513e-07	3.06463	0	2364.17	0.517643	788.727	30.5765	0
High	TVDNFVALATGEK	IPI00646304.4		6.00457e-05	3.06405	0	1364.72	8.35141	682.862	24.8939	0
High	EVDIGIPDATGR	IPI00022774.3		3.3625e-05	3.06391	0	1242.63	0.166363	621.82	18.8041	0
High	VVSEDFLQDVSASTK	IPI00449049.5		8.15515e-07	3.0638	0	1624.82	8.21046	812.914	24.6112	0
High	GNSFPASLVVAAEEGER	IPI00295976.6		8.06791e-06	3.06272	0	1732.87	9.57691	866.937	28.7606	0
High	IMGIPEEEQMGLLR	IPI00019502.3		2.02684e-06	3.06265	0	1615.83	4.50409	808.416	27.7468	0
High	LADDLSTLQEK	IPI00006196.3		0.0381743	3.06117	0	1232.64	-1.02511	616.821	15.6479	0
High	ISLPLPNFSSLNLR	IPI00418471.6		9.6001e-06	3.06075	0	1570.9	3.70951	785.954	34.3822	0
High	AAMEALVVEVTK	IPI00844578.1		0.000208545	3.05819	0	1260.69	1.88411	630.848	25.2794	0
High	DQNFVILEFPVEEQDR	IPI00470722.1		1.68958e-07	3.05749	0	1977.97	9.33338	989.491	32.8665	0
High	EKEPEEELYDLSK	IPI00216699.1		2.23502e-05	3.05655	0	1608.78	7.26706	804.891	18.5251	1
High	KLAPITYPQGLALAK	IPI00010270.1		1.73701e-05	3.05581	0	1583.96	5.81955	792.484	22.1485	1
High	MTGLVDEAIDTK	IPI00291175.7		8.5953e-05	3.05508	0	1292.64	1.12168	646.825	19.0474	0
High	GGPPFAFVEFEDPR	IPI00215884.4		7.0168e-05	3.05507	0	1564.75	7.13132	782.881	31.1099	0
High	SQPAILLLTAAR	IPI00644766.4		8.8266e-05	3.05313	0	1253.76	4.24781	627.385	27.2343	0
High	SLGAEPLEVDLK	IPI00337541.3		0.000155121	3.05304	0	1270.7	7.80581	635.853	22.0113	0
High	HVIPMNPNTNDLFNAVGDGIVLcK	IPI00010471.5	C23(Carbamidomethyl)	1.89606e-06	3.05304	0	2638.33	7.42806	880.115	30.6985	0
High	MQQQLDEYQELLDIK	IPI00216953.1		4.0771e-06	3.05285	0	1893.94	6.11557	947.473	29.7145	0
High	HDLLVGAPLYMESR	IPI00295976.6		0.000144521	3.05218	0	1600.83	9.43795	800.919	23.7931	0
High	SVPTSTVFYPSDGVATEK	IPI00942979.1		1.97446e-07	3.05161	0	1884.92	0.795026	942.966	20.0022	0
High	ADDYIEITGAGGK	IPI00294739.1		7.34996e-06	3.05099	0	1309.63	0.109622	655.317	16.9172	0
High	NLDIERPTYTNLNR	IPI00794663.1;IPI00792677.1		0.000148283	3.05062	0	1718.89	2.64679	573.634	17.1515	0
High	LVIVGDGAcGK	IPI00478231.2	C9(Carbamidomethyl)	0.000286193	3.05058	0	1088.58	1.14581	544.793	12.9364	0
High	LPIPESQVITINPELPVEEAAEDYAK	IPI00029997.1		0.000231776	3.04981	0	2865.5	8.31801	955.838	34.8156	0
High	VLIEGSINSVR	IPI00926054.1		0.00024236	3.04963	0	1186.68	0.867976	593.844	17.2515	0
High	TLTGTAALTVQSQEDNLR	IPI00514090.2		2.65132e-06	3.04934	0	1918	6.18771	959.503	20.5779	0
High	KIPNPDFFEDLEPFR	IPI00941747.1		1.55931e-05	3.04832	0	1863.94	5.16043	621.984	32.3224	1
High	IDQYQGADAVGLEEK	IPI00305692.5		1.21283e-06	3.04809	0	1635.79	-0.343101	818.396	15.9124	0
High	LSAKPAPPKPEPK	IPI00941933.1		3.78202e-05	3.04521	0	1359.81	5.34561	680.407	6.55583	0
High	DSHSLTTNIMEILR	IPI00029717.1		2.82853e-05	3.04455	0	1629.84	9.38323	815.425	32.7791	0
High	SLNILTAFQK	IPI00024911.1		0.000217494	3.04418	0	1134.66	4.84099	567.832	28.8693	0
High	IGGVQQDTILAEGLHFR	IPI00027252.6		2.45076e-07	3.04399	0	1854	7.34149	618.672	26.6937	0
High	TmQALPYSTVGNSNNYLHLSVLR	IPI00783987.2	M2(Oxidation)	1.43538e-07	3.04316	0	2594.3	-1.541	865.438	27.1362	0
High	DGGLIcTScR	IPI00010133.3	C6(Carbamidomethyl); C9(Carbamidomethyl)	0.000144597	3.04039	0	1138.5	-0.46129	569.752	10.8077	0
High	VSDATGQMNLTK	IPI00908511.1		0.000111373	3.04003	0	1264.62	0.325606	632.814	10.5268	0
High	GFSVVADTPELQR	IPI00000861.1		2.96806e-05	3.0397	0	1418.73	1.18576	709.868	21.0933	0
High	GITGVDLFGTTDAVVK	IPI00295857.7		2.91991e-07	3.03962	0	1592.86	7.18721	796.936	27.9683	0
High	APVPTGEVYFADSFDR	IPI00941747.1		7.27886e-06	3.03958	0	1770.84	5.99739	885.926	26.6391	0
High	LENEIQTYR	IPI00009865.4		0.000296525	3.03939	0	1165.59	4.46308	583.299	11.9702	0
High	ISVYYNEATGGK	IPI00645452.1;IPI00909140.5		7.05763e-05	3.03931	0	1301.64	-0.833799	651.322	13.7642	0
High	ALEQQVEEMK	IPI00019502.3		0.000203438	3.03873	0	1204.59	4.30343	602.8	14.4686	0
High	AIFLADGNVFTTGFSR	IPI00943173.1		7.88735e-08	3.03733	0	1715.88	4.73055	858.445	31.8862	0
High	ILFIGGITAPTVR	IPI00910621.2		7.77736e-05	3.03721	0	1357.83	5.27967	679.417	29.6257	0
High	TWEQQQEVVSR	IPI00925098.1		0.000121041	3.03695	0	1389.68	1.0955	695.342	12.2183	0
High	MATEVAADALGEEWK	IPI00643522.1		4.55988e-06	3.03694	0	1620.76	0.748594	810.883	24.5264	0
High	GLcGAIHSSIAK	IPI00478410.2	C3(Carbamidomethyl)	0.000163439	3.0368	0	1213.64	5.10041	607.325	11.4977	0
High	SSPEPVALTESETEYVIR	IPI00783982.1		9.87153e-06	3.03661	0	2007.01	8.38124	1004.01	25.5061	0
High	EQIVPKPEEEVAQK	IPI00413324.6		8.18235e-05	3.03618	0	1623.87	4.44936	812.437	11.4076	0
High	KIEQVDKEDEITEK	IPI00006379.1		0.000236062	3.03566	0	1703.88	3.06589	568.63	8.27759	2
High	IFDIDEAEEGVK	IPI00176637.5		8.42146e-06	3.03553	0	1364.66	4.68614	682.836	22.0748	0
High	VDIDVPDVNIEGPDAK	IPI00021812.2		0.00261513	3.03508	0	1695.85	4.75329	848.43	24.0072	0
High	AIEPPPLDAVIEAEHTLR	IPI00844578.1		2.27185e-06	3.03364	0	1971.07	8.76463	986.04	31.7044	0
High	DAFVAIVQSVK	IPI00002459.4;IPI00221226.7		0.000355559	3.03358	0	1176.67	3.3536	588.837	26.2442	0
High	TAVVVGTITDDVR	IPI00215719.6		0.000413915	3.03356	0	1345.73	-2.82386	673.368	18.9326	0
High	LLIYAVLPTGDVIGDSAK	IPI00478003.2		2.82398e-07	3.03318	0	1845.04	0.0170908	923.022	32.9408	0
High	DSIFSNLTGQLDYQGFEK	IPI00031522.2		8.30763e-08	3.03257	0	2062	9.54902	1031.5	33.8239	0
High	DLmVGDEASELR	IPI00005159.3	M3(Oxidation)	0.000124464	3.03224	0	1350.62	1.17256	675.815	17.241	0
High	TQPAVATAATAAEK	IPI00872623.1		0.00226124	3.03197	0	1329.7	-0.158011	665.354	9.55235	0
High	IPWFQYPIIYDIR	IPI00027252.6		3.76667e-06	3.03193	0	1723.93	7.29949	862.47	38.2219	0
High	FASEIAGVDDLGTTGR	IPI00925853.1		1.15222e-06	3.03174	0	1608.8	5.35198	804.901	20.9276	0
High	SQFTITPGSEQIR	IPI00017855.1		7.58122e-05	3.03148	0	1463.75	1.75654	732.379	18.0455	0
High	MDATANDVPSPYEVR	IPI00025252.1		4.49041e-05	3.03133	0	1664.77	5.09025	832.887	17.2409	0
High	AADPPAENSSAPEAEQGGAE	IPI00450235.1		2.60409e-06	3.03102	0	1897.81	0.323611	949.406	8.6527	0
High	GPLPAAPPVAPER	IPI00298289.1		0.000426446	3.0309	0	1271.71	0.679518	636.359	15.7966	0
High	TLLQVLGGTILESER	IPI00793080.1		3.82934e-06	3.03055	0	1628.93	6.04502	814.969	37.4588	0
High	LAPPLVTLLSAEPELQYVALR	IPI00946351.1		4.87977e-05	3.03001	0	2293.34	9.36672	1147.17	44.4352	0
High	EAPAEGEAAEPGSPTAAEGEAASAASSTSSPK	IPI00219301.7		5.23231e-05	3.02986	0	2915.31	1.40449	972.44	15.817	0
High	AEcmLQQAER	IPI00010471.5	C3(Carbamidomethyl); M4(Oxidation)	0.0009581	3.02979	0	1251.55	1.26924	626.277	7.45127	0
High	TSTVDLPIENQLLWQIDR	IPI00002966.2		1.58043e-05	3.02849	0	2141.14	6.28326	1071.07	36.05	0
High	SNPEDQILYQTER	IPI00798088.1		1.61419e-05	3.02753	0	1592.76	5.99884	796.886	18.2689	0
High	NIEIDSPYEISR	IPI00025874.2		3.45997e-05	3.02748	0	1435.72	7.18882	718.362	20.6375	0
High	TDDEVVQR	IPI00027230.3		0.00882838	3.02696	0	961.458	-0.716614	481.233	6.46151	0
High	LTVSSLQESGLK	IPI00302592.2		0.000227592	3.02648	0	1261.7	-0.0845447	631.354	17.6606	0
High	ILTPLVSLDTPGK	IPI00909336.1		8.99023e-06	3.02641	0	1353.8	2.53537	677.405	25.6441	0
High	QAFDDAIAELDTLNEDSYK	IPI00216319.3		6.18329e-08	3.0263	0	2158	9.22314	1079.5	32.9172	0
High	mTVDESGQLIScSMDDTVR	IPI00746165.2	M1(Oxidation); C12(Carbamidomethyl)	2.18921e-05	3.02598	0	2159.93	2.31823	1080.47	21.4155	0
High	TEGAEATPGAQK	IPI00217475.2		7.79999e-05	3.02474	0	1159.56	-0.222396	580.283	5.50093	0
High	LLEQYKEESK	IPI00644224.2;IPI00883857.2		0.00267616	3.02393	0	1266.66	3.74987	633.835	9.02979	1
High	VQSMNEIVQSNLFK	IPI00022449.6		2.64475e-06	3.02341	0	1636.85	9.52133	818.93	26.6645	0
High	HQGVMVGmGQK	IPI00003269.1;IPI00922693.1;IPI00021439.1	M8(Oxidation)	3.57894e-05	3.02229	0	1187.57	1.51394	396.527	6.39825	0
High	IGITNHDEYSLVR	IPI00298994.6		4.006e-05	3.02201	0	1516.79	7.77811	758.897	16.8793	0
High	GScGIGGGIGGGSSR	IPI00217963.3;IPI00384444.6	C3(Carbamidomethyl)	2.86433e-05	3.02199	0	1278.58	-1.80336	639.795	8.95544	0
High	EIEELQSQAQALSQEGK	IPI00005614.6		2.2207e-06	3.02114	0	1887.93	-0.20475	944.468	19.6437	0
High	LDQWLTTMLLR	IPI00009253.2		5.75737e-05	3.02071	0	1389.77	9.45428	695.388	35.677	0
High	DVIDEPIIEEPSR	IPI00006715.3		6.10442e-05	3.02056	0	1511.76	0.791173	756.384	20.85	0
High	LDLGEDYPSGK	IPI00396435.3		0.000207041	3.01956	0	1193.57	-1.51924	597.287	15.4889	0
High	IEcDDKGDGScDVR	IPI00302592.2	C3(Carbamidomethyl); C11(Carbamidomethyl)	0.000209315	3.01844	0	1625.66	3.01864	813.333	6.48477	1
High	ISQTYQQQYGR	IPI00872780.1		0.000520307	3.01809	0	1371.67	2.07415	686.338	8.92478	0
High	GVLKVFLENVIR	IPI00453473.6		0.000215299	3.01696	0	1386.85	4.68527	693.93	32.2413	1
High	cLIEILASR	IPI00002459.4;IPI00221226.7	C1(Carbamidomethyl)	0.000271284	3.01673	0	1074.61	7.32459	537.806	25.9865	0
High	AAAPAPVSEAVcR	IPI00220859.3	C12(Carbamidomethyl)	1.84269e-05	3.01648	0	1298.65	1.16184	649.831	11.5657	0
High	FQQAVDAVEEFLR	IPI00644210.3		2.03829e-06	3.0163	0	1551.79	9.47817	776.401	33.0381	0
High	TQPYDVYDQVEFDVPVGSR	IPI00946334.1		0.000145689	3.01491	0	2214.05	5.48111	1107.53	27.5597	0
High	DIVPGDIVEVAVGDKVPADLR	IPI00478023.1		2.42369e-05	3.01485	0	2177.2	9.79377	1089.1	32.9478	1
High	NHKEEMSQLTGQNSGDVNVEINVAPGK	IPI00019359.4		0.000265686	3.01349	0	2895.41	5.72361	965.807	49.6545	1
High	IMNTFSVVPSPK	IPI00007752.1;IPI00645452.1;IPI00909140.5		4.82123e-05	3.01226	0	1319.71	6.99579	660.36	20.9559	0
High	APASEEEFQFLR	IPI00395707.2		0.000410239	3.01091	0	1423.69	2.69947	712.348	24.6912	0
High	LDLAGRDLTDYLMK	IPI00003269.1;IPI00922693.1;IPI00021439.1		3.01338e-05	3.01063	0	1623.85	6.36556	812.429	29.2086	1
High	SLQEQADAAEER	IPI00216134.3		4.31095e-05	3.00991	0	1346.62	1.0896	673.814	9.70773	0
High	TIEAEAAHGTVTR	IPI00953980.1		1.66449e-05	3.00952	0	1355.7	3.61833	678.352	8.64882	0
High	RDQALTEEHAR	IPI00909239.1		0.000583525	3.00898	0	1325.66	4.43772	442.559	5.95889	1
High	ALMLQGVDLLADAVAVTMGPK	IPI00784154.1		0.000465568	3.00876	0	2113.16	9.40712	705.058	47.8988	0
High	DLEEDHAcIPIKK	IPI00186290.6	C8(Carbamidomethyl)	0.000172785	3.00858	0	1567.79	5.10358	784.397	12.2577	1
High	VmQEQGTHPK	IPI00019502.3	M2(Oxidation)	7.71421e-05	3.00707	0	1170.56	-1.07934	390.857	4.9642	0
High	VTYcPTEPGNYIINIK	IPI00302592.2;IPI00552858.2	C4(Carbamidomethyl)	0.00445077	3.00637	0	1881.95	2.79479	941.477	25.5378	0
High	AGLESGAEPGDGDSDTTK	IPI00915274.1		8.94263e-05	3.00588	0	1706.74	0.879242	853.872	8.15906	0
High	GVDLQENNPASR	IPI00016339.4		0.00124073	3.00563	0	1299.63	0.657857	650.318	9.72842	0
High	EIKDAISGIGTDEK	IPI00002459.4;IPI00221226.7		1.75512e-05	3.00521	0	1475.77	6.60062	738.388	13.7457	1
High	VVLPIEAPIR	IPI00017510.3		0.000138859	3.00462	0	1106.7	3.10073	553.852	23.6287	0
High	LLDAEGLMVTGGR	IPI00889754.1		6.51112e-06	3.00409	0	1331.7	3.33661	666.355	23.3115	0
High	LQATVQELQK	IPI00010133.3		0.00062497	3.00375	0	1157.66	3.90333	579.332	11.9459	0
High	DLGEELEALK	IPI00019502.3		0.000615364	3.00237	0	1116.58	0.486952	558.793	26.3659	0
High	SQGcSEQVLTVLK	IPI00786995.1	C4(Carbamidomethyl)	2.03692e-05	3.00196	0	1448.75	6.80103	724.879	19.1921	0
High	SSVLEALSGVALPR	IPI00024684.1;IPI00796515.1		0.00424235	3.0012	0	1398.81	7.52811	699.906	31.821	0
High	LPQEQSQLPNPSEASTTFPESHLR	IPI00909417.1		2.35565e-05	3.00052	0	2693.34	9.98339	898.453	21.1576	0
High	ALIAGGGAPEIELALR	IPI00893358.1		4.42275e-07	3.00024	0	1550.9	8.90253	775.956	28.7521	0
High	SVSLTGAPESVQK	IPI00855957.2		0.000130405	2.99992	0	1302.69	1.09201	651.849	12.5484	0
High	AAEEQGDDQDSEK	IPI00929107.1		2.7979e-05	2.99898	0	1421.57	-0.364248	711.287	5.11469	0
High	HGSGSGQSSSYGPYR	IPI00398625.5		1.80488e-06	2.99876	0	1526.68	8.80951	763.841	7.4135	0
High	VTTVASHTSDSDVPSGVTEVVVK	IPI00795633.1		0.00112106	2.99766	0	2314.19	6.55854	772.069	17.4395	0
High	LALDMEISAYR	IPI00217975.4		3.04794e-05	2.99716	0	1281.66	8.56658	641.335	25.3712	0
High	LAGTQPLEVLEAVQR	IPI00645078.1		4.02793e-06	2.99707	0	1623.92	7.29794	812.463	29.0138	0
High	ALYESELADAR	IPI00879819.1		0.000169559	2.99632	0	1237.61	4.57216	619.309	16.4023	0
High	KPGGFDISLFYR	IPI00644712.4		2.00866e-05	2.99571	0	1399.74	5.62765	700.376	27.6283	0
High	VFLENVIR	IPI00453473.6		0.00736839	2.99502	0	989.582	4.23163	495.295	23.018	0
High	SIQEAPVSEDLVIR	IPI00644766.4		1.35651e-05	2.9946	0	1555.84	6.11848	778.425	21.8243	0
High	DLYEDELVPLFEK	IPI00910614.1		3.26175e-05	2.99456	0	1609.81	5.58454	805.408	34.2758	0
High	VQNMALYADVGGK	IPI00019385.3		3.77638e-05	2.9944	0	1365.69	6.14679	683.349	17.9791	0
High	MLDQTLLDLNEm	IPI00642042.3;IPI00479185.1	M12(Oxidation)	0.000183358	2.99327	0	1451.68	0.995622	726.342	28.9005	0
High	ALAAAGYDVEK	IPI00217465.5;IPI00217466.3;IPI00217467.3		0.000178501	2.9919	0	1107.58	6.87076	554.292	12.1012	0
High	GVTSVSQIFHSPDLAIR	IPI00556459.1		0.036172	2.99051	0	1826.96	-6.34836	913.986	26.7927	0
High	SASASHQADIK	IPI00292135.1		0.000172796	2.9904	0	1114.56	7.86986	557.782	5.33759	0
High	DLMVGDEASELR	IPI00005159.3		6.85308e-05	2.99038	0	1334.64	8.71802	667.822	19.797	0
High	ELAQQVQQVADDYGK	IPI00651653.1		5.2653e-06	2.99036	0	1691.82	0.69944	846.416	22.4485	0
High	AEHDQLLLNYAK	IPI00217975.4		1.50501e-05	2.99031	0	1414.75	8.91573	707.876	17.2365	0
High	SYTVAIAGYALAQmGR	IPI00783987.2	M14(Oxidation)	1.65244e-05	2.98991	0	1687.85	0.247385	844.427	25.2781	0
High	TPAQYDASELK	IPI00455315.4		9.77999e-05	2.98973	0	1222.6	5.764	611.805	11.2053	0
High	YGFIEGHVVIPR	IPI00918020.1		1.14157e-06	2.9896	0	1386.77	8.91364	462.927	21.788	0
High	DLPDVQELITQVR	IPI00386885.1		4.76929e-05	2.9891	0	1525.84	9.64605	763.422	33.2041	0
High	APILIATDVASR	IPI00651653.1		4.07444e-05	2.98862	0	1226.72	8.35345	613.864	19.5659	0
High	DSTLIMQLLR	IPI00000816.1;IPI00018146.1;IPI00216319.3;IPI00220642.7;IPI00759832.1;IPI00021263.3		0.00062575	2.98815	0	1189.67	5.70824	595.338	34.1075	0
High	HPYFYAPELLFFAK	IPI00745872.2		1.45854e-05	2.98781	0	1742.89	-1.05239	581.636	35.812	0
High	SSGPTSLFAVTVAPPGAR	IPI00644224.2;IPI00883857.2		8.93383e-07	2.98767	0	1714.93	8.71313	857.967	26.6948	0
High	TFNTSTGGLLLPSDTKR	IPI00644712.4		6.43886e-05	2.98694	0	1807.97	8.54727	904.489	19.4965	1
High	MINLSVPDTIDER	IPI00010471.5		0.000822203	2.98677	0	1502.76	6.17315	751.884	24.1253	0
High	LKDDEVAQLK	IPI00219217.3		0.00143486	2.98655	0	1158.64	2.51208	579.823	9.84746	1
High	VFEISPFEPWITR	IPI00797261.1		6.57724e-06	2.98577	0	1620.86	9.83956	810.933	35.8622	0
High	APSTYGGGLSVSSSR	IPI00384444.6		7.34037e-07	2.98539	0	1425.7	2.51508	713.354	12.4931	0
High	SLYYYIQQDTK	IPI00455315.4		0.000163165	2.98518	0	1421.7	6.36676	711.356	21.6092	0
High	VTFQLTYEEVLK	IPI00945924.1		1.75272e-05	2.98506	0	1469.79	-0.0336664	735.398	28.6544	0
High	LDGLVETPTGYIESLPR	IPI00902909.1		2.29627e-06	2.98492	0	1859.98	5.06526	930.496	29.4113	0
High	AHYGGFTVQNEANK	IPI00298497.3		0.000166673	2.98252	0	1535.73	5.97529	768.37	11.1437	0
High	ETNLDSLPLVDTHSK	IPI00418471.6		3.88469e-05	2.98249	0	1668.86	9.91691	834.934	19.6343	0
High	ALTVPELTQQMFDAK	IPI00007752.1		8.44454e-06	2.98225	0	1691.87	3.95995	846.441	31.7214	0
High	SRNITYLPAGQSVLLQLPQ	IPI00017334.1		0.000223642	2.98168	0	2098.17	3.71568	1049.59	30.2717	1
High	LDELQASDVSVK	IPI00742682.2		0.000105252	2.98147	0	1303.67	-2.47557	652.339	15.4236	0
High	TNGKEPELLEPIPYEFMA	IPI00247583.5		0.00282955	2.98094	0	2078.02	4.11831	1039.52	35.0524	1
High	DAALATALGDK	IPI00217975.4		0.000566326	2.98062	0	1045.55	1.45509	523.281	15.6844	0
High	FDQLLAEEK	IPI00019502.3;IPI00337335.7		0.00289001	2.97966	0	1092.56	-0.152729	546.782	15.7786	0
High	FENLGVSSLGER	IPI00294739.1		7.85143e-05	2.97886	0	1307.67	5.90697	654.337	19.2065	0
High	VKDLESLFHR	IPI00879819.1		0.000726011	2.97866	0	1243.69	6.04855	415.234	19.3533	1
High	LVIGKLPAQLAWEALEQR	IPI00940441.1		3.11694e-05	2.97832	0	2035.18	5.77566	679.065	33.9746	1
High	SLQENIAYGLTQKPTMEEITAAAVK	IPI00646625.1		1.36565e-05	2.97754	0	2706.42	7.61124	902.812	29.329	0
High	QDVDNASLAR	IPI00418471.6		0.000299519	2.97739	0	1088.53	0.446137	544.77	8.08257	0
High	AEDSLLAAEEAAAK	IPI00940084.1		0.00178796	2.97732	0	1388.69	1.07355	694.85	19.508	0
High	TVTAmDVVYALK	IPI00453473.6	M5(Oxidation)	4.551e-05	2.97704	0	1326.7	3.13513	663.854	23.3175	0
High	DSIVHQAGMLK	IPI00005161.3		0.000259556	2.97647	0	1198.63	1.62465	599.817	13.7425	0
High	IVGPSGAAVPcK	IPI00302592.2	C11(Carbamidomethyl)	0.00413986	2.97619	0	1155.62	1.11077	578.314	10.8969	0
High	TQLLQDVQDENK	IPI00337736.1		0.00032178	2.97603	0	1430.71	1.26899	715.861	15.3133	0
High	ATQLLEGLVQELQK	IPI00103415.1		8.12665e-05	2.97385	0	1569.9	9.38937	785.453	34.4976	0
High	cLYASVLTAQPR	IPI00186290.6	C1(Carbamidomethyl)	6.22287e-06	2.97312	0	1378.72	5.29345	689.865	20.8956	0
High	YIcENQDSISSK	IPI00745872.2	C3(Carbamidomethyl)	0.000211454	2.97211	0	1443.64	-1.30987	722.324	9.38374	0
High	GAAPTLVPQQPEQVLSSGSPAASEAR	IPI00289966.4		0.00437459	2.97202	0	2548.31	2.21893	1274.66	22.2505	0
High	LSKDPNIVIAK	IPI00025252.1		6.52918e-05	2.97187	0	1197.72	0.388189	399.912	11.0713	1
High	TENLNDDEKLNNAK	IPI00010471.5		0.000209518	2.97171	0	1617.77	-0.760324	809.389	7.61275	1
High	NSQGEEVAQR	IPI00217975.4		0.000295279	2.97166	0	1117.52	-0.0450477	559.265	5.57116	0
High	ASSTSPVEISEWLDQK	IPI00792673.1		9.82943e-07	2.97123	0	1776.87	5.24851	888.941	28.6473	0
High	WALSQSNPSALR	IPI00022774.3		1.0579e-05	2.97103	0	1329.69	0.31778	665.349	19.1176	0
High	GcILTLVER	IPI00873286.2	C2(Carbamidomethyl)	0.00167121	2.9709	0	1060.59	3.0713	530.796	23.1445	0
High	SWTTADTAAQITQR	IPI00942766.1		0.00417775	2.97044	0	1549.76	-1.43437	775.383	25.3745	0
High	VPTVEPLDSLTLFLFR	IPI00009477.4		7.24119e-07	2.9701	0	1847.04	7.27979	924.026	42.4828	0
High	NSDEADLVPAK	IPI00010320.1		0.00106524	2.97007	0	1158.56	-0.740133	579.785	10.6802	0
High	ARPFPDGLAEDIDKGEVSAR	IPI00186290.6		1.61189e-05	2.97003	0	2143.09	3.91331	715.034	21.9078	1
High	SNTSPEELGPLANQLTSDYGR	IPI00298994.6		4.14401e-05	2.9687	0	2249.08	4.13898	1125.04	27.0508	0
High	INVNEIFYDLVR	IPI00015148.3		5.34998e-06	2.9686	0	1494.8	3.87317	747.904	38.439	0
High	ALPGQLKPFETLLSQNQGGK	IPI00219757.13		0.000412062	2.96815	0	2126.17	5.29392	709.395	28.534	0
High	NQVAMNPTNTVFDAK	IPI00003865.1		9.00269e-05	2.96762	0	1649.79	-2.54461	825.399	18.8846	0
High	TFVSGAcDASIK	IPI00003348.3	C7(Carbamidomethyl)	0.00015947	2.96679	0	1255.61	7.21594	628.308	12.995	0
High	AGTLDLSLTVQGK	IPI00296099.6		0.000624402	2.96663	0	1302.73	1.36307	651.868	21.422	0
High	ADSQAQLLLSTVVGVFTAPGLHLK	IPI00032220.3		0.000161514	2.96623	0	2465.38	-0.0143627	822.464	45.4	0
High	GHPDLQGQPAEEIFESVGDR	IPI00026530.4		7.2195e-05	2.96612	0	2181.03	5.22156	727.682	25.3723	0
High	GGSISGGGYGSGGGK	IPI00021304.1		6.82729e-05	2.96557	0	1197.55	-1.04875	599.278	6.68111	0
High	VLANPGNSQVAR	IPI00001639.2		0.000501276	2.96556	0	1225.67	0.216504	613.336	8.16668	0
High	ADGGTQVIDTK	IPI00926319.1		0.00109219	2.96476	0	1104.55	-0.932213	552.78	7.65496	0
High	VAPDEHPILLTEAPLNPK	IPI00003269.1		2.7292e-05	2.96451	0	1954.07	0.679993	652.027	20.3848	0
High	NLGTALAELR	IPI00298994.6		0.000267192	2.9645	0	1057.6	2.01319	529.305	23.8459	0
High	LVILEGELER	IPI00010779.4;IPI00910712.1		0.000104688	2.96446	0	1170.68	4.35202	585.843	22.9208	0
High	VEEEAAQK	IPI00019502.3		0.0049438	2.96426	0	903.441	-0.43993	452.224	5.09012	0
High	QLFHPEQLITGK	IPI00794663.1;IPI00792677.1		7.32384e-05	2.96412	0	1410.78	6.10234	705.895	21.7255	0
High	YTAESSDTLcPR	IPI00017283.2	C10(Carbamidomethyl)	2.87525e-05	2.96328	0	1399.62	0.717045	700.312	10.6469	0
High	TLLSNLEEAK	IPI00795633.1		0.0012781	2.96296	0	1117.61	0.155439	559.309	22.551	0
High	VMVTNVTSLLK	IPI00298994.6		0.00015144	2.96215	0	1204.71	7.32697	602.857	25.313	0
High	ISELDAFLKEPALNEANLSNLK	IPI00479722.2		1.15289e-06	2.96202	0	2429.3	3.35855	810.438	34.0821	1
High	IEISELNR	IPI00021304.1;IPI00220327.4		0.00177704	2.9602	0	973.534	3.1628	487.271	15.2435	0
High	NEGEDGLEVLSFEFQK	IPI00218353.3		3.15732e-06	2.96005	0	1840.88	8.81482	920.942	31.6675	0
High	QTNPSAMEVEEDDPVPEIR	IPI00022774.3		1.57621e-06	2.95917	0	2155.99	2.79732	1078.5	22.1984	0
High	AVEVAWETLQEEFSR	IPI00375149.4		2.90656e-05	2.95906	0	1793.89	8.97659	897.447	33.2518	0
High	ELLYFLDScEPEFK	IPI00909354.2	C9(Carbamidomethyl)	0.000405696	2.95757	0	1789.85	9.95149	895.43	33.1952	0
High	VSGGLEVLAEK	IPI00940656.1		0.000432001	2.95752	0	1101.62	1.51188	551.312	18.0947	0
High	VSHLLGINVTDFTR	IPI00019502.3		4.24372e-06	2.95746	0	1571.86	1.37892	786.432	26.1861	0
High	LGDVISIQPcPDVK	IPI00022774.3	C10(Carbamidomethyl)	3.05853e-05	2.9568	0	1540.81	0.771077	770.906	21.1515	0
High	SGYLAGDKLLPQR	IPI00872814.1		0.000208756	2.95616	0	1417.79	5.92776	709.398	17.2711	1
High	GcDVVVIPAGVPR	IPI00924593.1	C2(Carbamidomethyl)	3.27284e-05	2.95578	0	1338.72	1.07997	669.864	21.2463	0
High	EVTWEVLEGEVEK	IPI00916802.1		1.48532e-05	2.95564	0	1546.77	5.12078	773.889	28.4304	0
High	KGLDPYNVLAPK	IPI00021785.2		0.000300153	2.95464	0	1314.75	4.3284	657.877	18.946	1
High	LAFLNVQAAEEALPR	IPI00719611.2		4.30349e-07	2.95436	0	1641.91	9.56044	821.459	31.5638	0
High	ALELDSNLYR	IPI00019502.3		0.000204854	2.95315	0	1193.62	5.94429	597.315	20.054	0
High	SGVSLAALK	IPI00217465.5;IPI00217466.3;IPI00217467.3		0.0017836	2.9531	0	845.513	4.33186	423.26	16.2853	0
High	KHPDSSVNFAEFSK	IPI00219097.4		8.29225e-06	2.95291	0	1592.78	7.06469	796.894	14.7986	1
High	MVAAATNNLcEAANAAVQGHASQEK	IPI00298994.6	C10(Carbamidomethyl)	0.000185857	2.95276	0	2556.22	9.34107	852.744	19.595	0
High	ALEENNNFSK	IPI00479997.4		0.000826325	2.95216	0	1165.55	0.163256	583.278	8.56463	0
High	NIFLQYASTEVDGER	IPI00386271.4		1.30487e-07	2.95095	0	1741.86	9.28491	871.431	27.3481	0
High	LNYKPPPQK	IPI00792537.1		0.0030027	2.95089	0	1084.62	4.99495	542.814	7.1605	0
High	NLDQEQLSQVLDAMFER	IPI00925327.1		4.53821e-05	2.95062	0	2035.99	4.89584	1018.5	40.2133	0
High	LEGVLAEVAQHYQDTLIR	IPI00009342.1		1.36688e-05	2.95009	0	2055.11	9.85916	685.707	33.0259	0
High	EALQDVEDENQ	IPI00000816.1		0.000950202	2.94911	0	1289.55	0.0951534	645.278	12.3839	0
High	LYKEELEQTYHAK	IPI00217975.4		0.000539923	2.94884	0	1651.84	6.44406	551.286	11.3808	1
High	STmQELNSR	IPI00019359.4	M3(Oxidation)	0.00182089	2.94867	0	1081.5	2.04463	541.252	6.16462	0
High	VLTEIIASR	IPI00872379.1		0.000750942	2.94865	0	1001.6	1.06122	501.304	17.3455	0
High	VLQHYQESDKGEELGPGNVQK	IPI00003833.3		3.41302e-06	2.94794	0	2355.18	7.46601	785.73	10.7444	1
High	VFGAPEVLENLEVK	IPI00291755.6		2.53917e-06	2.94767	0	1543.85	9.56486	772.429	30.7836	0
High	YASIcQQNGIVPIVEPEILPDGDHDLKR	IPI00418262.5;IPI00465439.5	C5(Carbamidomethyl)	0.00265698	2.94606	0	3176.63	6.52391	1059.55	33.4387	1
High	IEADSESQEDIIR	IPI00943215.1		2.44583e-05	2.94489	0	1504.72	1.98873	752.861	13.7576	0
High	ISVNNVLPVFDNLMQQK	IPI00011229.1		7.41345e-06	2.9446	0	1959.05	8.79172	980.031	36.8415	0
High	VLDSGAPIK	IPI00303476.1		0.00131667	2.9434	0	899.519	-0.350806	450.263	9.57767	0
High	LSVAAQEAAR	IPI00398776.3		0.000719976	2.94299	0	1015.55	-0.774527	508.28	8.79716	0
High	NVDGVNYASITR	IPI00002745.1		0.000102952	2.94281	0	1308.66	0.965783	654.831	16.2181	0
High	GEATVSFDDPPSAK	IPI00854677.1		1.84799e-05	2.94281	0	1420.66	0.833851	710.834	14.2124	0
High	VVAEPVELAQEFR	IPI00025796.3		3.45587e-06	2.94233	0	1486.8	9.84245	743.906	26.2694	0
High	DLSGLDAETLLK	IPI00218604.6		0.000134252	2.94222	0	1274.69	4.11333	637.848	26.9536	0
High	NAEQYKDQADK	IPI00019502.3		0.000992147	2.9415	0	1309.61	4.13567	655.307	5.85697	1
High	EADGSETPEPFAAEAK	IPI00910438.1		0.000207987	2.94054	0	1648.74	1.7957	824.872	14.8577	0
High	HPYFYAPELLFFAKR	IPI00745872.2		8.50358e-06	2.9405	0	1898.99	-1.66495	633.669	32.866	1
High	AGDALWLR	IPI00216699.1		0.00225622	2.9405	0	901.495	6.13888	451.251	20.3465	0
High	ELLLQPVTISR	IPI00926054.1		4.40945e-05	2.93881	0	1268.77	6.87086	634.887	24.0114	0
High	HVIPmNPNTNDLFNAVGDGIVLcK	IPI00010471.5	M5(Oxidation); C23(Carbamidomethyl)	3.18861e-06	2.9387	0	2654.33	7.89636	885.447	28.8055	0
High	IPGGIIEDScVLR	IPI00552715.1	C10(Carbamidomethyl)	6.25173e-05	2.93807	0	1428.76	3.86516	714.882	22.9004	0
High	DVVFNYLHATAFQGTPLAQAVEGPSENVR	IPI00013847.4		5.94612e-05	2.93769	0	3130.58	6.5278	1044.2	34.642	0
High	LFFGGQELR	IPI00293423.3		0.000655279	2.93691	0	1066.57	6.16109	533.791	22.7909	0
High	TLNNKFASFIDKVR	IPI00909059.3;IPI00009867.3;IPI00021304.1;IPI00293665.9		0.00469741	2.93611	0	1652.92	5.07038	551.645	22.9413	2
High	ANAQAAALYK	IPI00908511.1		0.000218904	2.93594	0	1020.55	2.96827	510.779	9.56105	0
High	HVFGESDELIGQK	IPI00797270.4		7.25643e-06	2.93558	0	1458.73	4.80995	729.868	15.5296	0
High	LDDcGLTEAR	IPI00550069.3	C4(Carbamidomethyl)	0.000471942	2.93539	0	1149.52	-1.4605	575.263	11.7611	0
High	AFVHWYVGEGMEEGEFSEAR	IPI00794663.1;IPI00792677.1		2.66827e-05	2.93494	0	2330.03	5.6467	777.349	26.989	0
High	HVLTLTDQVTR	IPI00303283.2		0.000178598	2.93471	0	1282.72	9.08127	641.865	13.3011	0
High	cSGPGLSPGMVR	IPI00302592.2	C1(Carbamidomethyl)	0.000181046	2.9342	0	1217.58	3.98593	609.294	13.9026	0
High	TQLASWSDPTEETGPVAGILDTETLEK	IPI00398776.3		0.00313367	2.93412	0	2888.43	8.93458	963.482	32.4313	0
High	NSNILEDLETLR	IPI00439944.1		5.52326e-05	2.93321	0	1416.75	8.69991	708.876	33.1944	0
High	SEHPGLSIGDTAK	IPI00219097.4		0.000129384	2.93318	0	1311.66	8.18742	656.336	10.4036	0
High	GVFVQSVLPYFVATK	IPI00007676.3		0.000689332	2.93234	0	1654.93	7.42839	827.97	34.0946	0
High	VIDPATATSVDLR	IPI00893358.1		3.96402e-06	2.93163	0	1357.73	0.887314	679.37	18.6452	0
High	EVFEDAAEIR	IPI00604620.3		6.76502e-05	2.93115	0	1178.57	0.546685	589.788	17.4222	0
High	EADDIVNWLK	IPI00010796.1		0.000673764	2.93082	0	1202.61	6.42047	601.81	28.2653	0
High	NGPALQEAYVR	IPI00925098.1		6.58982e-05	2.93005	0	1217.63	4.31547	609.32	14.2418	0
High	GDNITLLQSVSN	IPI00647942.1		0.00296158	2.92945	0	1260.64	0.711698	630.826	23.3396	0
High	ALELEQER	IPI00872814.1		0.00157113	2.92917	0	987.514	3.1576	494.26	11.3751	0
High	EEASGSSVTAEEAK	IPI00220834.8		1.99167e-05	2.92916	0	1394.63	-1.93272	697.816	6.50933	0
High	NDLAVVDVR	IPI00604620.3		0.000760894	2.92824	0	1000.54	0.164608	500.775	15.8361	0
High	ATAAPAGAPPQPQDLEFTK	IPI00305383.1		0.00025233	2.92799	0	1909.97	1.39581	955.488	18.87	0
High	IILDLISESPIK	IPI00514561.1		1.3822e-05	2.92743	0	1340.82	9.85128	670.912	31.1269	0
High	IcDQWDALGSLTHSR	IPI00013808.1	C2(Carbamidomethyl)	3.11434e-07	2.92652	0	1758.83	3.94683	586.948	23.9974	0
High	VGLQVVAVK	IPI00784154.1		0.000526337	2.92566	0	912.591	3.70456	456.799	15.9106	0
High	IMADSGPIYDK	IPI00296099.6		0.00122645	2.92522	0	1209.59	3.64759	605.297	13.1456	0
High	DIELVmAQANVSR		M6(Oxidation)	0.000204041	2.92452	0	1461.74	4.96515	731.376	21.9134	0
High	ELLQSFDSALQSVK	IPI00915960.1		1.43279e-06	2.92398	0	1564.84	8.68682	782.921	30.3728	0
High	TVTNAVVTVPAYFNDSQR	IPI00003865.1		1.33967e-05	2.92376	0	1982.01	6.40478	991.509	24.2609	0
High	ALGQNPTNAEVLKVLGNPK	IPI00930599.1		4.48516e-05	2.92329	0	1963.1	1.27516	655.038	23.1263	1
High	RQVDQLTNDK	IPI00418471.6		0.00489279	2.92296	0	1216.64	9.13702	608.823	6.61381	1
High	AVFQANQENLPILK	IPI00006482.1		7.27456e-06	2.9223	0	1584.89	7.74506	792.947	24.3374	0
High	RVTIMPKDIQLAR	IPI00909530.1		0.00214438	2.92141	0	1540.91	4.18814	514.307	16.8	2
High	TGEAIVDAALSALR	IPI00644989.2		2.24155e-05	2.91804	0	1386.77	5.30701	693.887	34.5281	0
High	YKPESEELTAER	IPI00010796.1		0.000203372	2.91801	0	1451.7	1.32906	484.573	9.90691	0
High	GAVAEDGDELR	IPI00215911.3		0.000254412	2.91725	0	1131.53	0.886254	566.268	9.46974	0
High	VPFLVLEcPNLK	IPI00183603.3	C8(Carbamidomethyl)	2.96299e-05	2.91705	0	1428.8	8.14049	714.905	29.6061	0
High	TIAmDGTEGLVR	IPI00303476.1	M4(Oxidation)	0.000150364	2.91653	0	1278.65	9.07383	639.827	13.2342	0
High	TLLGDGPVVTDPK	IPI00792537.1		0.000644526	2.91641	0	1311.72	5.00273	656.365	17.979	0
High	GSIHDFPGFDPNQDAEALYTAMK	IPI00002459.4;IPI00221226.7		8.59739e-06	2.91626	0	2524.16	5.47364	842.058	31.7221	0
High	AEVDDVIQVR	IPI00478809.3		0.000550438	2.91624	0	1143.6	-0.409335	572.304	16.3747	0
High	AAESLADPTEYENLFPGLK	IPI00220219.6		3.86409e-08	2.91499	0	2065.03	8.73783	1033.02	32.8143	0
High	TAEAQLAYELQGAR	IPI00872619.2		4.13209e-05	2.91456	0	1520.78	9.56638	760.896	21.637	0
High	AAGGQGLHVTAL	IPI00023786.1		0.00020412	2.91436	0	1094.6	4.16574	547.804	16.8025	0
High	ALIEILATR	IPI00002459.4;IPI00221226.7		0.000556617	2.91377	0	999.626	6.44838	500.317	25.4178	0
High	NFSDNQLQEGK	IPI00550363.3		0.000234191	2.91331	0	1279.59	1.70535	640.3	10.6071	0
High	FLQDYFDGNLKR	IPI00025252.1		4.65587e-05	2.91239	0	1515.77	4.24817	758.386	22.6145	1
High	HFYQPIWTLVGAGAK	IPI00009634.1		8.4248e-06	2.91186	0	1687.9	3.76311	844.455	28.9233	0
High	LVLLNAIYLSAK	IPI00556459.1		5.99122e-05	2.91185	0	1317.81	-2.29057	659.409	32.2348	0
High	ALQALEELR	IPI00398776.3		0.00348027	2.91173	0	1042.59	5.00353	521.801	21.0093	0
High	KGPNVVGPYGLLQPFADAMK	IPI00007961.4		0.000410086	2.91164	0	2102.12	5.76104	701.379	33.2921	1
High	QEYDESGPSIVHR	IPI00021439.1;IPI00738655.2		0.000197109	2.91094	0	1516.7	-0.388834	506.239	11.2532	0
High	GLYDGPVcEVSVTPK	IPI00257508.4	C8(Carbamidomethyl)	1.08723e-05	2.91064	0	1620.8	1.96778	810.902	20.2289	0
High	ALDDFVLGSAR	IPI00640188.1		1.31744e-05	2.90992	0	1163.61	7.49743	582.311	23.8081	0
High	VAIVVGAPR	IPI00295976.6		0.00231752	2.90957	0	881.563	7.59086	441.285	13.2957	0
High	LSEQELQFR	IPI00554469.1		0.000363175	2.90942	0	1149.6	5.92902	575.302	17.1908	0
High	ADVLTTGAGNPVGDK	IPI00465436.4		8.9912e-05	2.90817	0	1414.72	0.691316	707.863	12.9456	0
High	SPFEVYVDK	IPI00302592.2		0.002423	2.90815	0	1083.54	0.179939	542.272	19.0923	0
High	DVTVLQNTDGNNNEAWAK	IPI00789477.1		0.00540555	2.90779	0	1988.93	0.636123	994.97	18.8171	0
High	QASIELPSMAVASTK	IPI00013260.3		1.93579e-06	2.9077	0	1532.8	2.81768	766.905	22.6724	0
High	KDEILGIANNR	IPI00216699.1		9.13202e-05	2.9076	0	1242.69	4.48645	621.846	13.5131	1
High	AQYEDIAQK	IPI00220327.4		0.00224246	2.90748	0	1065.52	2.07572	533.265	9.08591	0
High	QASIQHIQNAIDTEK	IPI00029133.4		9.54728e-07	2.90741	0	1695.87	3.47582	848.44	14.6351	0
High	AAEAAAAPAESAAPAAGEEPSKEEGEPK	IPI00299024.9		3.58809e-05	2.90741	0	2636.23	0.908137	879.416	10.0496	1
High	GEGPDVDVNLPK	IPI00021812.2		0.000886211	2.90736	0	1239.62	-0.198295	620.314	16.6647	0
High	ANLPQSFQVDTSKAGVAPLQVKVQGPK	IPI00302592.2		0.0955711	2.90725	0	2807.55	3.08109	702.643	22.6618	2
High	MFVLDEADEMLSR	IPI00025491.1;IPI00030296.6		2.18598e-06	2.9071	0	1555.73	8.07617	778.367	32.1966	0
High	TLMNLGGLAVAR	IPI00550363.3		5.15287e-05	2.90689	0	1215.69	2.43664	608.349	25.6325	0
High	TDLEKDIISDTSGDFRK	IPI00455315.4		6.25621e-05	2.90642	0	1939.97	4.82825	647.328	21.6947	2
High	GTEAGQVGEPGIPTGEAGPScSSASDK	IPI00006167.1	C21(Carbamidomethyl)	0.000453256	2.90479	0	2546.14	1.53593	849.383	14.3791	0
High	LGAILTPNDGR	IPI00291792.2;IPI00746851.1		8.62275e-05	2.90419	0	1126.62	-0.264402	563.814	14.5762	0
High	SKELTTEIDNNIEQISSYK	IPI00009865.4		1.29026e-07	2.90326	0	2212.1	2.28454	1106.56	25.5175	1
High	IQESHPELR	IPI00009368.4		0.000413305	2.90314	0	1108.58	7.19462	554.795	7.4452	0
High	ISMSEVDLNVAAPK	IPI00021812.2		0.00321187	2.90258	0	1473.76	0.694604	737.385	22.6054	0
High	TTPIEAASSGAR	IPI00909846.1		0.000193954	2.90183	0	1160.59	0.186639	580.799	9.94283	0
High	AADAEAEVASLNR			0.00972603	2.90074	0	1316.65	3.74751	658.828	12.5547	0
High	LIEDNEYTAR	IPI00940423.1		0.000287537	2.90046	0	1223.6	5.55101	612.302	11.0693	0
High	DFTVSAMHGDMDQK	IPI00025491.1		4.15794e-06	2.8993	0	1581.68	7.63593	791.343	16.2784	0
High	TKGVDEVTIVNILTNR	IPI00455315.4		0.000162197	2.89886	0	1772	6.77693	591.339	29.1645	1
High	AFVDFLSDEIK	IPI00014230.1		6.39912e-05	2.89875	0	1283.66	5.54808	642.333	31.2507	0
High	KAEIGIAMGSGTAVAK	IPI00478023.1;IPI00177817.4		8.68149e-05	2.89799	0	1503.83	6.21879	752.418	14.0322	1
High	ASITALEAK	IPI00019502.3		0.000909535	2.89679	0	903.516	1.02846	452.261	12.3662	0
High	IDNSQVESGSLEDDWDFLPPK	IPI00020599.1		3.24481e-07	2.89664	0	2391.11	2.91463	1196.06	30.3721	0
High	ALSNVEGFER	IPI00295976.6		9.82393e-05	2.89606	0	1121.56	1.97699	561.284	15.0335	0
High	LKYENEVALR	IPI00009865.4		0.000270783	2.89604	0	1234.68	4.3027	617.846	13.0309	1
High	TTAAMWALQTVEK	IPI00063130.2		7.30311e-06	2.89523	0	1449.75	7.54144	725.379	26.6568	0
High	cEPIAMTVPR	IPI00010133.3	C1(Carbamidomethyl)	0.000148861	2.89474	0	1173.58	1.5106	587.292	16.8728	0
High	QITVNDLPVGR	IPI00640741.1;IPI00909207.1		3.10932e-05	2.8941	0	1211.68	2.95685	606.343	18.6144	0
High	AYGPGIEPTGNmVK	IPI00302592.2	M12(Oxidation)	0.000216281	2.89389	0	1449.71	1.56878	725.357	12.7225	0
High	VVDLLAPYAK	IPI00303476.1		0.00213982	2.89376	0	1088.64	3.79966	544.823	23.4376	0
High	ELSGESDELGISQDEQLSK	IPI00477897.1		2.4028e-06	2.89344	0	2063.96	0.761188	1032.49	18.9772	0
High	LEVNLQAMK	IPI00019502.3		0.00241163	2.89246	0	1045.58	4.31133	523.291	18.6915	0
High	DNccILDER	IPI00219713.1	C3(Carbamidomethyl); C4(Carbamidomethyl)	0.00129419	2.89159	0	1194.49	0.512034	597.748	13.7229	0
High	MSSYAFFVQTcR	IPI00644653.1;IPI00219097.4	C11(Carbamidomethyl)	3.72892e-05	2.89159	0	1496.67	5.17175	748.841	24.5824	0
High	IANVFTNAFR	IPI00236554.1		0.000127466	2.89158	0	1152.63	9.48219	576.817	24.7352	0
High	cAPGVVGPAEADIDFDIIR	IPI00302592.2	C1(Carbamidomethyl)	2.36371e-06	2.89062	0	2015	4.3155	1008	31.155	0
High	SSPSGPSNPSNPSVEEK	IPI00103599.1		0.00547445	2.89023	0	1699.78	-0.35682	850.392	7.33679	0
High	EDTIVSQTQDFTK	IPI00470722.1		1.93092e-05	2.89013	0	1511.73	2.18578	756.367	17.0619	0
High	FVFGTTPEDILR	IPI00296099.6		7.43434e-05	2.88946	0	1394.74	4.2754	697.872	29.9451	0
High	TPALVNAAVTYSKPR	IPI00027448.3		4.37804e-05	2.88918	0	1587.89	5.59164	529.97	18.5697	0
High	NIQSLEVIGK	IPI00022445.1		0.00608081	2.88909	0	1100.63	1.08887	550.82	18.6001	0
High	TADGIVSHLK	IPI00025252.1		0.00127123	2.88792	0	1040.57	-0.114786	520.79	11.2284	0
High	FDSDAASPR	IPI00472676.1;IPI00892737.1;IPI00472073.1;IPI00718924.3;IPI00472943.1;IPI00930070.1;IPI00930140.1		0.00298548	2.8872	0	965.43	-1.95123	483.219	6.7466	0
High	QVGSGVTTDQVQAEAK	IPI00479708.6		0.00014032	2.88713	0	1617.81	1.79707	809.409	10.1498	0
High	cYEMASHLR	IPI00216691.5	C1(Carbamidomethyl)	4.44652e-05	2.88672	0	1166.51	3.2063	389.509	10.6958	0
High	ADLLGIVSELQLK	IPI00514792.2		2.31884e-05	2.88662	0	1398.83	3.59851	699.916	37.0062	0
High	VLQDMGLPTGAEGR	IPI00219330.2		9.71842e-06	2.88616	0	1443.73	1.59992	722.368	18.6095	0
High	VSELKEELK	IPI00644224.2;IPI00883857.2		0.00984527	2.88609	0	1074.61	1.36526	537.806	9.27446	1
High	IEEQLTLEK	IPI00027444.1		0.00448528	2.88595	0	1102.6	0.189972	551.803	14.6165	0
High	AENQVLAMR	IPI00218200.8		0.000608244	2.88548	0	1031.54	4.87101	516.271	12.421	0
High	TcNcETEDYGEK	IPI00644224.2;IPI00883857.2	C2(Carbamidomethyl); C4(Carbamidomethyl)	0.000214252	2.88545	0	1505.56	2.90438	753.282	6.70495	0
High	IGNFSTDIK	IPI00010471.5		0.000942299	2.8847	0	994.522	1.47496	497.765	15.0713	0
High	AGNLGGGVVTIER	IPI00878392.1		5.83973e-05	2.88463	0	1242.69	8.40761	621.849	15.559	0
High	NLQEAEEWYK	IPI00418471.6		0.000503027	2.88432	0	1309.61	-0.611759	655.306	19.8337	0
High	ALLYLcGGDD	IPI00455315.4	C6(Carbamidomethyl)	0.00565444	2.88339	0	1096.5	1.54682	548.753	24.216	0
High	ALEHFTDLYDIK	IPI00455383.4		1.23036e-05	2.8833	0	1464.74	3.43865	488.919	23.1055	0
High	AQPAQPADEPAEK	IPI00016832.1		0.000195184	2.88272	0	1351.65	-0.405632	676.328	6.28258	0
High	LIAINANDPEASK	IPI00654717.1		5.86061e-05	2.88269	0	1355.72	0.997115	678.363	14.9813	0
High	KAGTELVNFLSYFVELGTQPATQ	IPI00021854.1		0.000179621	2.8824	0	2513.29	-1.33559	838.435	46.5304	1
High	MELERPGGNEITR	IPI00029717.1		0.00104405	2.88232	0	1501.76	8.5377	751.381	12.2425	0
High	ATGGGLSSVGGGSSTIK	IPI00293665.9		0.000193201	2.88206	0	1435.74	-2.61772	718.371	11.1056	0
High	ImNTFSVVPSPK	IPI00007752.1;IPI00645452.1;IPI00909140.5	M2(Oxidation)	2.8892e-05	2.88204	0	1335.7	1.94556	668.354	17.9612	0
High	VPATLQVLQTLPEENYQVLR	IPI00020567.3		6.4571e-05	2.88187	0	2311.29	8.74471	771.1	32.2733	0
High	LEEQDEFEK	IPI00022275.6		0.00503988	2.88166	0	1166.52	-0.0561817	583.764	10.2509	0
High	EEIQSSISGVTAAYNR	IPI00009342.1		1.38627e-06	2.88077	0	1724.84	-0.290623	862.926	19.6059	0
High	AVELAANTK	IPI00942979.1		0.00186869	2.88064	0	916.51	0.336204	458.759	7.8796	0
High	NSGEEEIDSLQR	IPI00945893.1		2.50257e-05	2.87922	0	1376.63	0.666149	688.819	13.7686	0
High	ILTHVAEMQGK	IPI00941110.1		0.000269961	2.87833	0	1226.66	5.12927	613.835	10.1084	0
High	ESYVETELIFALAK	IPI00455383.4		8.29874e-06	2.87771	0	1612.85	4.11192	806.93	35.1013	0
High	INEWLTLVEK	IPI00456969.1		0.000557617	2.87758	0	1244.7	7.51369	622.853	29.0439	0
High	ESPESEGPIYEGLIL	IPI00018931.6		0.00306852	2.87706	0	1632.8	1.39552	816.905	34.4121	0
High	DQHSFELDEK	IPI00550523.5		0.00200563	2.87666	0	1247.56	6.2296	624.284	11.4032	0
High	AILVDLEPGTMDSVR	IPI00645452.1;IPI00909140.5		1.46896e-05	2.87636	0	1615.85	5.68194	808.426	26.5311	0
High	LAPITYPQGLALAK	IPI00010270.1		1.24872e-05	2.87609	0	1455.86	5.32494	728.436	25.0132	0
High	LITTQQWLIK	IPI00654820.2		0.000726045	2.87573	0	1243.75	4.28714	622.377	24.9278	0
High	TNVIQSLLAR	IPI00022275.6		0.00967385	2.87555	0	1114.67	9.2666	557.838	28.3281	0
High	TSSAETPTIPLGSAVEAIK	IPI00554469.1		0.000251933	2.87545	0	1872.01	7.23813	936.508	25.5628	0
High	TTGIVETHFTFK	IPI00748145.2;IPI00220578.3		0.000112909	2.87526	0	1380.72	3.73252	690.864	19.2287	0
High	SQWNNDNPLFK	IPI00291792.2		0.000254848	2.87525	0	1362.65	7.51252	681.831	21.3979	0
High	FQcGNMIFDNK	IPI00647613.4	C3(Carbamidomethyl)	0.000242612	2.87455	0	1373.61	7.44205	687.308	19.313	0
High	KPAAATVTKK	IPI00217465.5		0.00189388	2.87354	0	1014.63	3.62763	338.883	4.17141	1
High	VGLSGAPADAcSTAQK	IPI00303158.3	C11(Carbamidomethyl)	0.000222961	2.8732	0	1532.74	1.3128	766.873	10.1649	0
High	DVFLGMFLYEYAR	IPI00745872.2		6.52136e-05	2.87295	0	1623.79	3.00948	812.4	41.7992	0
High	FPTDQLTPDQER	IPI00236554.1		7.11501e-05	2.87256	0	1446.69	0.386909	723.847	15.2098	0
High	SILFVPTSAPR	IPI00027230.3		0.000194752	2.87255	0	1187.68	5.59308	594.346	22.8879	0
High	YLAEVAcGDDR	IPI00018146.1	C7(Carbamidomethyl)	0.000299313	2.8702	0	1268.56	2.3327	634.784	12.0668	0
High	EEYQLVQVEQK	IPI00477179.1		0.000567007	2.86971	0	1392.7	-0.330623	696.854	16.1486	0
High	LTSLVPFVDAFQLER	IPI00029012.1		1.84038e-06	2.86729	0	1734.95	2.72742	867.977	37.8626	0
High	ALAELLGPYGMK	IPI00023407.4		0.000230578	2.86716	0	1262.69	5.4556	631.848	27.5138	0
High	ALTSELANAR	IPI00872814.1		0.00028796	2.86703	0	1045.56	0.881336	523.286	12.5491	0
High	TLNDELEIIEGMK	IPI00784154.1		4.1958e-06	2.86692	0	1504.76	4.93117	752.886	30.9298	0
High	SLLEGEGSSGGGGR	IPI00009865.4		0.000249771	2.86647	0	1262.6	0.293426	631.802	9.57171	0
High	AQIWDTAGQER	IPI00930720.1		0.000214125	2.86558	0	1274.62	4.32774	637.813	14.8167	0
High	HGSGSGQSSSYGPYGSGSGWSSSR	IPI00398625.5		0.000195181	2.86554	0	2318.99	9.69521	773.668	12.8529	0
High	AVASAAAALVLK	IPI00298994.6		0.0042024	2.86447	0	1084.68	7.64504	542.844	21.2259	0
High	DNFHGLAIFLDTYPNDETTER	IPI00009950.1		4.31406e-05	2.86415	0	2468.15	4.26091	823.387	32.2211	0
High	LVLVNAIYFK	IPI00027444.1;IPI00032134.2;IPI00032139.1		0.00016422	2.86321	0	1179.72	6.84567	590.365	29.2368	0
High	NQGGYGGSSSSSSYGSGR	IPI00797148.1		7.0358e-05	2.86261	0	1694.7	1.14042	847.855	7.3378	0
High	VHIEIGPDGR	IPI00003881.5;IPI00013881.6		0.000411164	2.86222	0	1092.58	3.7494	546.796	12.3627	0
[truncated: 3,496 more rows]
