# Supplementary material for: Proteomics Analysis of Human Obesity Reveals the Epigenetic Factor HDAC4 as a Potential Target for Obesity
Source: PLoS One. 2013 Sep 24;8(9):e75342. doi: 10.1371/journal.pone.0075342 (PMC3782461; doi:10.1371/journal.pone.0075342)
Supplement: Table S8 — List of proteins identified in obese subjects after 3 months of physical exercise. (XLSX) [file pone.0075342.s011.xlsx]

## Sheet: Sheet1
Accession	Description	Score	Coverage	# Proteins	# Unique Peptides	# Peptides	# PSMs
IPI00000816.1 -PROT:P62258 :B7ZA86;Q4VJB6 :ENSP00000264335 :NP_006752 :HIT000048658 :OTTHUMP00000166035;OTTHUMP00000182972	YWHAE 14-3-3 protein epsilon	57.967	28.87	1	6	6	37
IPI00001091.4 -PROT:Q9Y4W6 :Q8TA92 :ENSP00000269143 :NP_006787 :HIT000326080 :OTTHUMP00000071704;OTTHUMP00000162476	AFG3L2 AFG3-like protein 2	507.606	45.77	13	23	23	208
IPI00001159.10 -PROT:Q92616 :B4DM32 :ENSP00000300648 :NP_006827 :HIT000042355 :OTTHUMP00000169516	GCN1L1 Translational activator GCN1	16.6637	15.64	2	3	3	8
IPI00002135.1 -PROT:Q9Y6A5 :Q2NKK4 :ENSP00000326550 :NP_006333 :HIT000338432 :OTTHUMP00000113796	TACC3 Transforming acidic coiled-coil-containing protein 3	61.1647	22.73	2	3	3	24
IPI00006052.3 -PROT:Q9UHV9 :B1AQP2 :ENSP00000356989 :NP_036526 :HIT000035827 :OTTHUMP00000029707	PFDN2 Prefoldin subunit 2	35.0284	12.5	10	6	6	26
IPI00002580.2 -PROT:O00443 :B4DG55;B4DRX6;B4E2G4 :ENSP00000265970 :NP_002636 :HIT000325770 :OTTHUMP00000196155	PIK3C2A Phosphatidylinositol-4-phosphate 3-kinase C2 domain-containing alpha polypeptide	15.1449	3.9	2	1	1	5
IPI00002938.1 -PROT:Q9ULW3 :ENSP00000274849 :NP_037507 :HIT000296938 :OTTHUMP00000017935	ABT1 Activator of basal transcription 1	38.1825	14.33	1	3	3	13
IPI00003411.3 -PROT:Q16647 :Q6LEN0;Q6LEN2 :ENSP00000244043 :NP_000952 :HIT000101420 :OTTHUMP00000031777	PTGIS Prostacyclin synthase	10.8619	4.27	1	1	1	3
IPI00003515.1 -PROT:Q15643 :B2RUT2;Q6MZL5 :ENSP00000267622 :NP_004230 :HIT000325708 :OTTHUMP00000028325	TRIP11 Thyroid receptor-interacting protein 11	3.67813	2.35	1	2	2	2
IPI00003927.5 -PROT:Q08752 :Q05DH6;Q6FGM6 :ENSP00000303754 :NP_005029 :HIT000041115	PPID 40 kDa peptidyl-prolyl cis-trans isomerase	8.57851	4.21	2	1	1	3
IPI00004425.2 -PROT:Q9NZP6 :ENSP00000333735 :NP_061831 :OTTHUMP00000159462;OTTHUMP00000175449	C15orf2 Protein C15orf2	121.824	31.18	2	10	10	77
IPI00004445.1 -PROT:Q9NY99 :ENSP00000311837 :NP_061841 :HIT000243992 :OTTHUMP00000199935	SNTG2 Gamma-2-syntrophin	26.5292	12.43	1	2	2	13
IPI00004533.1 -PROT:O15066 :B4DYF2 :ENSP00000364864 :NP_004789 :HIT000000065 :OTTHUMP00000030588	KIF3B Kinesin-like protein KIF3B	255.634	21.38	4	34	34	123
IPI00004957.1 -PROT:Q9Y5C1 :A0JLS0;A8K061;B1ALJ0;B2RCW1 :ENSP00000360170 :NP_055310 :HIT000252317 :OTTHUMP00000010719	ANGPTL3 Angiopoietin-related protein 3	30.0021	13.69	1	2	2	10
IPI00005401.3 -PROT:Q7Z7M9 :A5PKZ1;A5PL16;Q68VJ5 :ENSP00000259056 :NP_055383 :HIT000085694 :OTTHUMP00000162804	GALNT5 Polypeptide N-acetylgalactosaminyltransferase 5	174.823	48.99	10	9	9	75
IPI00005565.2 -PROT:P52824 :Q59FF7 :ENSP00000273814;ENSP00000384110 :NP_001338 :HIT000193397 :OTTHUMP00000112179	DGKQ Diacylglycerol kinase theta	31.1798	8.67	3	4	4	10
IPI00002511.2 -PROT:P18850 :A8K383;Q59H30 :ENSP00000356919 :NP_031374 :HIT000058452 :OTTHUMP00000025585	ATF6 Cyclic AMP-dependent transcription factor ATF-6 alpha	1.74894	2.14	3	1	1	1
IPI00006760.1 -PROT:O15499 :ENSP00000086933 :NP_005306 :OTTHUMP00000028861;OTTHUMP00000205447	GSC2 Homeobox protein goosecoid-2	40.1107	27.72	1	3	3	21
IPI00007765.5 -PROT:P38646 :B7Z1V7;B7Z4V2;Q2F839;Q8N1C8 :ENSP00000297185 :NP_004125 :HIT000192047 :OTTHUMP00000159494	HSPA9 Stress-70 protein, mitochondrial	4.73566	16.35	1	1	1	1
IPI00008011.1 -PROT:Q9Y253-1 :B3KN75;B3KVC6;B4DG64;B7ZA36 :ENSP00000361310 :NP_006493 :HIT000058777 :OTTHUMP00000016478	POLH Isoform 1 of DNA polymerase eta	568.526	52.09	4	21	31	211
IPI00008157.4 -PROT:Q6ZU35 :B2RWN6;B4DYK9;B7ZMH1;B7ZVZ4 :ENSP00000264229 :NP_065773 :HIT000045887	KIAA1211 Uncharacterized protein KIAA1211	8.66111	2.39	1	2	2	3
IPI00008164.2 -PROT:P48147 :B2RAH7;Q9UM02 :ENSP00000358106 :NP_002717 :HIT000041078 :OTTHUMP00000016916	PREP Prolyl endopeptidase	1.92645	9.32	1	1	1	1
IPI00008711.3 -	WFS1 Wolframin	0	1.16	2	1	1	1
IPI00008905.2 -PROT:P54855 :A8K054;B7ZW53;Q9UHH3 :ENSP00000341045 :NP_001067 :HIT000217611 :OTTHUMP00000159766	UGT2B15 UDP-glucuronosyltransferase 2B15	2.53716	1.02	1	1	1	2
IPI00009010.3 -PROT:Q9UI30 :ENSP00000309433 :NP_057488 :HIT000002102	TRMT112 tRNA methyltransferase 112 homolog	8.22447	42.96	1	3	3	5
IPI00009553.1 -PROT:O95800 :ENSP00000378195 :NP_006785 :OTTHUMP00000159608	GPR75 Probable G-protein coupled receptor 75	8.62942	14.97	3	1	1	4
IPI00009803.1 -PROT:P13612 :Q13682;Q59H74;Q68EM9;Q8IU66;Q8IUA2 :ENSP00000380227 :NP_000876 :HIT000321592 :OTTHUMP00000205320	ITGA4 Integrin alpha-4 precursor	2.97385	2.92	2	2	2	2
IPI00010088.2 -PROT:P56524 :B7Z803;B7Z8G5;B7Z8I2;B7Z8L3;Q53SM2;Q86YH7 :ENSP00000264606 :NP_006028 :HIT000000105 :OTTHUMP00000164483	HDAC4 Histone deacetylase 4	1.75435	9.77	2	2	2	3
IPI00010099.1 -PROT:Q9NP60 :B7Z4E1;Q2M3U3 :ENSP00000344976;ENSP00000361663 :NP_059112 :HIT000246247 :OTTHUMP00000023775	IL1RAPL2 X-linked interleukin-1 receptor accessory protein-like 2	11.7862	4.45	2	4	4	7
IPI00010200.3 -PROT:Q9H6S0 :Q6ZMY0 :ENSP00000161863 :NP_073739 :HIT000008867 :OTTHUMP00000159057	YTHDC2 Probable ATP-dependent RNA helicase YTHDC2	0	12.1	1	1	1	1
IPI00010349.1 -PROT:O00116 :B7Z3Q4;B7ZAC5;Q53S12;Q53SG6;Q53SN7 :ENSP00000264167 :NP_003650 :HIT000331898 :OTTHUMP00000163353	AGPS Alkyldihydroxyacetonephosphate synthase, peroxisomal	13.2973	8.21	3	3	3	7
IPI00010373.1 -PROT:Q9BXU0 :B0YIX2 :ENSP00000280358 :NP_112565 :HIT000040789	TEX12 Testis-expressed sequence 12 protein	27.0081	13.87	2	4	4	11
IPI00010415.2 -PROT:O00154-1 :ENSP00000367086 :NP_863654 :OTTHUMP00000001410	ACOT7 Isoform 1 of Cytosolic acyl coenzyme A thioester hydrolase	2.25615	9.63	11	2	2	3
IPI00010706.1 -PROT:P48637 :B7Z1C5;B7Z514;Q8TDA8 :ENSP00000216951 :NP_000169 :HIT000033538 :OTTHUMP00000030711	GSS Glutathione synthetase	69.4167	32.18	8	8	8	33
IPI00010807.1 -PROT:Q9H461 :ENSP00000363826 :NP_114072 :HIT000059355 :OTTHUMP00000019454	FZD8 Frizzled-8	0	15.69	2	1	1	1
IPI00010832.1 -PROT:Q9BXQ6 :ENSP00000329318 :NP_114096 :HIT000076902 :OTTHUMP00000028726	CECR6 Cat eye syndrome critical region protein 6	1.98953	3.32	1	1	1	1
IPI00011044.1 -PROT:P56715 :A0FDN2;Q6DKV0 :ENSP00000220676 :NP_006260 :HIT000071149 :OTTHUMP00000177544	RP1 Oxygen-regulated protein 1	12.9831	18.52	2	3	3	5
IPI00011860.3 -PROT:Q13115 :B2RBU5;Q13649 :ENSP00000240100 :NP_001385 :OTTHUMP00000164576;OTTHUMP00000177317	DUSP4 Dual specificity protein phosphatase 4	5.97122	5.71	1	2	2	2
IPI00012011.6 -PROT:P23528 :ENSP00000309629 :NP_005498 :HIT000022544	CFL1 Cofilin-1	2.08312	2.37	2	1	1	2
IPI00012270.2 -PROT:Q13202 :ENSP00000329539;ENSP00000380530 :NP_004411 :HIT000218857 :OTTHUMP00000164487	DUSP8 Dual specificity protein phosphatase 8	14.6178	13.52	2	3	3	7
IPI00012480.3 :Q9BZ74 :HIT000077785 :OTTHUMP00000167206	RACGAP1P FKSG42	31.5632	14.59	2	1	2	11
IPI00012511.6 -PROT:P17081 :ENSP00000238738 :NP_036381 :HIT000259517 :OTTHUMP00000198143	RHOQ Rho-related GTP-binding protein RhoQ	4.05708	2.04	1	1	1	2
IPI00012843.2 -PROT:Q13370 :A7E2E5;B7ZM37;Q14001;Q6SEI4 :ENSP00000282096 :NP_000913 :HIT000254801	PDE3B cGMP-inhibited 3_,5_-cyclic phosphodiesterase B	47.5954	25.42	3	6	6	23
IPI00012857.1 -PROT:O43525 :A2VCT8;B4DJY4 :ENSP00000373648 :NP_004510 :HIT000389930 :OTTHUMP00000174705;OTTHUMP00000178263	KCNQ3 Potassium voltage-gated channel subfamily KQT member 3	17.3881	8.37	6	3	3	9
IPI00014361.1 -PROT:Q13630 :ENSP00000353243;ENSP00000398803 :NP_003304 :HIT000334552 :OTTHUMP00000178412	TSTA3 GDP-L-fucose synthetase	12.531	25.71	1	3	3	7
IPI00015916.1 :Q13876	QSOX1 Bone-derived growth factor (Fragment)	31.6678	17.47	7	5	5	18
IPI00015963.3 -PROT:O75762 :ENSP00000262209 :NP_015628 :HIT000325612 :OTTHUMP00000177748	TRPA1 Transient receptor potential cation channel subfamily A member 1	1.70832	6.2	2	1	1	2
IPI00016610.2 -PROT:Q15365 :Q53SS8 :ENSP00000305556 :NP_006187 :HIT000303351 :OTTHUMP00000160048	PCBP1 Poly(rC)-binding protein 1	3.09088	5.39	1	1	1	2
IPI00016800.5 -PROT:Q9Y4F9-1 :B7Z5J9 :ENSP00000259698 :NP_055537 :HIT000000092 :OTTHUMP00000016104	FAM65B Isoform 1 of Protein FAM65B	5.28073	3.04	1	1	1	3
IPI00017327.5 -PROT:Q9NWN3 :Q4VBP5 :ENSP00000313159;ENSP00000394117 :NP_060413;NP_689417 :HIT000267019 :OTTHUMP00000027989	FBXO34 F-box only protein 34	10.8001	12.86	2	2	2	6
IPI00017704.3 -PROT:Q14019 :ENSP00000262428 :NP_066972 :HIT000297977 :OTTHUMP00000080376;OTTHUMP00000174986	COTL1 Coactosin-like protein	15.8975	4.44	7	3	3	9
IPI00018027.2 -PROT:Q8N302-1 :A0JLT8;A8K029;Q6PIK7 :ENSP00000316109 :NP_060516 :HIT000255016 :OTTHUMP00000128327	AGGF1 Isoform 1 of Angiogenic factor with G patch and FHA domains 1	21.4767	43.75	3	4	4	12
IPI00018037.2 -PROT:Q15527 :ENSP00000361032 :NP_059973 :HIT000327012 :OTTHUMP00000022475	SURF2 Surfeit locus protein 2	3.93819	18.37	1	1	1	1
IPI00018093.3 :Q9NTH0 :ENSP00000401950 :XP_001716039;XP_934766;XP_943612 :HIT000025561	DKFZP434I0714 hypothetical protein LOC54553	2.51133	7.69	1	1	1	1
IPI00018294.3 -PROT:Q13129 :Q59GL0 :ENSP00000361857 :NP_036553 :HIT000218677 :OTTHUMP00000006395	RLF Zinc finger protein Rlf	13.4485	5.61	7	1	2	6
IPI00018298.3 -PROT:P09913 :B4DTZ5;Q05DN2;Q8IZ03 :ENSP00000360891 :NP_001538 :HIT000051072 :OTTHUMP00000020058	IFIT2 Interferon-induced protein with tetratricopeptide repeats 2	7.06902	5.88	1	1	1	3
IPI00018882.1 -PROT:Q15669 :Q6ICP4 :ENSP00000371219 :NP_004301 :HIT000286196 :OTTHUMP00000125213	RHOH Rho-related GTP-binding protein RhoH	70.8812	32.78	2	4	4	23
IPI00019007.1 -PROT:O15455 :B2RAI7;B7Z7K0;Q1KMK2;Q504W0;Q6PCD4 :ENSP00000296795 :NP_003256 :HIT000222103	TLR3 Toll-like receptor 3	94.8323	14.46	3	2	4	34
IPI00019359.4 -PROT:P35527 :ENSP00000246662 :NP_000217 :HIT000326846 :OTTHUMP00000164967;OTTHUMP00000181348	KRT9 Keratin, type I cytoskeletal 9	1.87793	1.64	1	1	1	2
IPI00019502.3 -PROT:P35579-1 :A8K6E4;B4E3S1;Q60FE2;Q86XU5;Q99529 :ENSP00000216181;ENSP00000391782 :NP_002464 :HIT000242559 :OTTHUMP00000165902	MYH9 Isoform 1 of Myosin-9	12.1044	7.64	6	3	3	5
IPI00020329.6 -PROT:Q9ULS6 :ENSP00000287042 :NP_065748 :HIT000000860 :OTTHUMP00000041400;OTTHUMP00000177935	KCNS2 Potassium voltage-gated channel subfamily S member 2	103.079	53.76	1	7	7	46
IPI00020428.1 -PROT:P35713 :ENSP00000341815 :NP_060889 :HIT000386594 :OTTHUMP00000031624	SOX18 Transcription factor SOX-18	2.36601	1.49	1	1	1	1
IPI00020557.1 -PROT:Q07954 :Q59FG2;Q6LAF4;Q6LBN5 :ENSP00000243077 :NP_002323 :HIT000321395 :OTTHUMP00000168137	LRP1 Prolow-density lipoprotein receptor-related protein 1	14.1843	22.35	10	3	6	10
IPI00020729.1 -PROT:O14654 :ENSP00000361202 :NP_003595 :HIT000061907 :OTTHUMP00000023837	IRS4 Insulin receptor substrate 4	9.03137	9.14	2	1	3	4
IPI00020884.2 -PROT:P51805 :ENSP00000358696 :NP_059984 :HIT000324316 :OTTHUMP00000032114	PLXNA3 Plexin-A3	16.8	7.35	1	1	1	7
IPI00021812.2 -PROT:Q09666 :B4DTV0;Q13727;Q6ZQN2;Q8N274 :ENSP00000367263 :NP_001611	AHNAK Neuroblast differentiation-associated protein AHNAK	10.0638	8.07	1	1	1	3
IPI00022022.1 -PROT:Q92562 :A8K6K6 :ENSP00000230124 :NP_055660 :HIT000052543 :OTTHUMP00000016976	FIG4 Polyphosphoinositide phosphatase	2.3907	3.41	1	1	1	1
IPI00022333.1 -PROT:O14514 :ENSP00000313046 :NP_001693 :HIT000058053 :OTTHUMP00000178295	BAI1 Brain-specific angiogenesis inhibitor 1	8.77383	16.04	1	2	2	4
IPI00022337.1 -PROT:P10745 :Q8IXN0 :ENSP00000224600 :NP_002891 :HIT000194841 :OTTHUMP00000019536	RBP3 Retinol-binding protein 3	9.80446	8.55	1	1	1	5
IPI00022445.1 -PROT:P02775 :ENSP00000296028 :NP_002695 :HIT000040491 :OTTHUMP00000160477	PPBP Platelet basic protein	114.803	43.78	11	14	14	57
IPI00022501.1 -PROT:Q9NZQ0-1 :B4DGR2;Q53T06;Q53T53 :ENSP00000264711 :NP_057628 :OTTHUMP00000155184	DNAJC27 Isoform 1 of DnaJ homolog subfamily C member 27	4.59321	2.85	1	1	1	2
IPI00022597.1 -PROT:P61081 :ENSP00000253023 :NP_003960 :HIT000283331 :OTTHUMP00000078220;OTTHUMP00000078221	UBE2M NEDD8-conjugating enzyme Ubc12	31.8856	19.19	2	4	4	13
IPI00022664.3 -PROT:Q92696 :B4E069;Q6FHF7 :ENSP00000216840;ENSP00000382341 :NP_004572;NP_878256 :HIT000031422 :OTTHUMP00000028175	RABGGTA Geranylgeranyl transferase type-2 subunit alpha	15.3099	12.94	1	1	2	5
IPI00023078.2 -PROT:Q5T750 :ENSP00000354769;ENSP00000357764 :NP_001019850 :HIT000061786 :OTTHUMP00000014332	C1orf68 Skin-specific protein 32	10.9274	10.08	1	1	1	5
IPI00023084.2 -PROT:Q9P2F9 :ENSP00000299237 :NP_065858 :HIT000001103 :OTTHUMP00000081712	ZNF319 Zinc finger protein 319	1.99918	6.25	1	1	1	1
IPI00023407.4 -PROT:P55160 :B4DUT5;Q9BV52 :ENSP00000293373 :NP_005328 :HIT000195862 :OTTHUMP00000167807	NCKAP1L Nck-associated protein 1-like	8.412	7.13	3	1	3	3
IPI00023591.1 -PROT:Q00577 :Q2NLC9;Q2NLD4;Q56A79;Q5U0P9 :ENSP00000332706 :NP_005850 :HIT000196930 :OTTHUMP00000159547	PURA Transcriptional activator protein Pur-alpha	41.5184	13.29	7	7	7	17
IPI00023623.1 -PROT:O14718 :A1A4V2 :ENSP00000314992 :NP_006574 :HIT000062236 :OTTHUMP00000162923	RRH Visual pigment-like receptor peropsin	8.09498	5.5	1	2	2	4
IPI00024024.4 -PROT:Q02040-1 :ENSP00000324827 :NP_005079 :OTTHUMP00000022833	SFRS17A Isoform 1 of Splicing factor, arginine/serine-rich 17A	129.24	41.63	19	8	13	53
IPI00024059.1 -PROT:Q9P2V4 :ENSP00000361177 :NP_056428 :HIT000059036 :OTTHUMP00000019991	LRIT1 Leucine-rich repeat, immunoglobulin-like domain and transmembrane domain-containing protein 1	7.55391	14.56	1	1	1	7
IPI00024292.2 -PROT:P98164 :Q4ZG84;Q53TL0;Q7Z5C0;Q7Z5C1 :ENSP00000263816 :NP_004516 :HIT000219359 :OTTHUMP00000163042	LRP2 Low-density lipoprotein receptor-related protein 2	13.4438	3.49	3	1	1	6
IPI00024386.2 -PROT:P55316 :ENSP00000339004;ENSP00000371975 :NP_005240 :HIT000323429 :OTTHUMP00000028193;OTTHUMP00000178764	FOXG1 Forkhead box protein G1	12.5531	17.39	1	2	2	8
IPI00024802.1 -PROT:O14981 :B4E0W6;Q05C17;Q2M1V9;Q59HB6;Q6PI32;Q8N6J1 :ENSP00000265990 :NP_003963 :HIT000243826 :OTTHUMP00000020093	BTAF1 TATA-binding protein-associated factor 172	0	0.98	1	1	1	2
IPI00025094.3 :Q9H6N6 :HIT000008964	MYH16 cDNA: FLJ22037 fis, clone HEP08868 (Fragment)	10.78	4.88	4	2	2	5
IPI00025252.1 -PROT:P30101 :B3KQT2;B3KQT9;B4DDM1 :ENSP00000300289 :NP_005304 :HIT000294181 :OTTHUMP00000041709;OTTHUMP00000175712	PDIA3 Protein disulfide-isomerase A3	0	1.05	1	1	1	1
IPI00025510.3 -PROT:Q9H819 :ENSP00000302843 :NP_689899 :HIT000007328 :OTTHUMP00000159526	DNAJC18 DnaJ homolog subfamily C member 18	0	8.62	1	2	2	4
IPI00027212.1 -PROT:P14616 :ENSP00000357178 :NP_055030 :HIT000191306 :OTTHUMP00000038715	INSRR Insulin receptor-related protein	62.7369	7.23	3	12	12	26
IPI00027462.1 -PROT:P06702 :B2R4M6 :ENSP00000357727 :NP_002956 :HIT000321167 :OTTHUMP00000015331	S100A9 Protein S100-A9	17.1908	11.15	2	6	6	10
IPI00027463.1 -PROT:P06703 :B2R577 :ENSP00000357708;ENSP00000357709 :NP_055439 :HIT000034143 :OTTHUMP00000015472;OTTHUMP00000015473	S100A6 Protein S100-A6	2.20281	1.39	1	1	1	2
IPI00027666.1 -PROT:P32238 :ENSP00000295589 :NP_000721 :HIT000192333 :OTTHUMP00000158717	CCKAR Cholecystokinin receptor type A	25.0414	24.88	2	3	4	9
IPI00027778.3 -PROT:Q9BQG2 :B4E1W3 :ENSP00000230792 :NP_113626 :HIT000052507 :OTTHUMP00000158933	NUDT12 Peroxisomal NADH pyrophosphatase NUDT12	2.96623	4.95	1	1	1	1
IPI00027883.2 -PROT:Q9Y2H9 :B4DMN4 :ENSP00000251472 :NP_055790 :HIT000000690 :OTTHUMP00000076897	MAST1 Microtubule-associated serine/threonine-protein kinase 1	0	1.01	1	1	1	1
IPI00027971.2 -PROT:P49703 :ENSP00000322628 :NP_001652 :HIT000276261 :OTTHUMP00000181474	ARL4D ADP-ribosylation factor-like protein 4D	8.10225	8.05	2	1	1	3
IPI00028091.3 -PROT:P61158 :B4DT29;B4DTI0;B4DXW1;Q53QM2;Q59FV6 :ENSP00000263238 :NP_005712 :HIT000052876 :OTTHUMP00000203980	ACTR3 Actin-related protein 3	281.768	62.65	5	14	14	113
IPI00028448.1 -PROT:O60242 :A8K0Y1;B7Z1K0;B7Z356;B7ZA59 :ENSP00000238918;ENSP00000359630 :NP_001695 :HIT000000267 :OTTHUMP00000016691	BAI3 Brain-specific angiogenesis inhibitor 3	10.7222	6.56	1	1	1	4
IPI00028561.1 -PROT:O60282-1 :A1L179;Q57YV5;Q57YV6;Q6PJC4;Q6PKD1 :ENSP00000334176;ENSP00000393379 :NP_004513 :HIT000000248 :OTTHUMP00000204430	KIF5C Isoform 1 of Kinesin heavy chain isoform 5C	7.317	2.39	1	1	1	3
IPI00029012.1 -PROT:Q14152 :B4DYS1;Q05BS0;Q24JU4;Q3B770;Q6P1R0;Q7Z5T5 :ENSP00000358140 :NP_003741 :HIT000042275 :OTTHUMP00000020589	EIF3A Eukaryotic translation initiation factor 3 subunit A	3.34004	2.43	1	1	1	1
IPI00029136.1 -PROT:Q9HBJ0 :ENSP00000352173 :NP_068568 :HIT000082121 :OTTHUMP00000024066	PLAC1 Placenta-specific protein 1	5.5657	6.84	2	2	2	3
IPI00029166.4 -PROT:Q04743 :ENSP00000358202 :NP_004089 :HIT000076670 :OTTHUMP00000020578	EMX2 Homeobox protein EMX2	22.083	8.75	1	4	4	12
IPI00030111.1 -PROT:O95390 :ENSP00000257868 :NP_005802 :HIT000068632 :OTTHUMP00000167883	GDF11 Growth/differentiation factor 11	14.1308	7.95	6	1	1	7
IPI00030741.1 -PROT:O95447 :ENSP00000288350;ENSP00000351008;ENSP00000370046 :NP_689718 :HIT000097474 :OTTHUMP00000069084;OTTHUMP00000069085	LCA5L Lebercilin-like protein	28.7419	4.59	2	1	1	10
IPI00030794.2 -PROT:Q9HCS5 :A4FUI6;Q8NEH8 :ENSP00000261486 :NP_071423 :HIT000058990	EPB41L4A erythrocyte protein band 4.1-like 4	50.8217	18.18	6	3	4	18
IPI00031526.3 -PROT:Q9BQ61 :B2RE11 :ENSP00000242784 :NP_076943 :HIT000289216 :OTTHUMP00000077606	C19orf43 Uncharacterized protein C19orf43	24.8161	13.81	4	2	2	7
IPI00031758.3 -PROT:Q9Y259-1 :A0PJM6;B7Z756 :ENSP00000384400 :NP_005189 :OTTHUMP00000028590;OTTHUMP00000196839	CHKB Isoform 1 of Choline/ethanolamine kinase	3.74196	3.65	1	1	1	2
IPI00034201.5 -PROT:Q9C0B7 :B3KTB6 :ENSP00000261778 :NP_078838 :HIT000001462 :OTTHUMP00000080531	TMCO7 Transmembrane and coiled-coil domain-containing protein 7	5.14007	5.41	1	1	1	2
IPI00040158.2 :Q13749;Q7KYY0 :ENSP00000274392	PAM Peptidylglycine alpha-amidating monooxygenase	45.9335	7.54	2	5	5	19
IPI00044645.1 :Q96PS2 :ENSP00000391308 :XP_001715373;XP_001722974;XP_001723688 :HIT000074347	GAFA3 HCG2027030	5.50018	4.47	1	1	1	3
IPI00045478.1	RAB40C Ras-related protein Rab-40C	7.99895	4.87	1	1	1	2
IPI00045914.1 -PROT:Q96T58 :ENSP00000364912 :NP_055816 :HIT000078293 :OTTHUMP00000010982	SPEN Msx2-interacting protein	4.42596	1.74	1	1	1	2
IPI00045955.1 :Q96TB7	- Envelope protein (Fragment)	5.84861	1.19	1	1	1	2
IPI00046715.2 -PROT:Q96P66 :ENSP00000298110 :NP_473362 :HIT000383528 :OTTHUMP00000024140	GPR101 Probable G-protein coupled receptor 101	14.6425	21.31	2	2	2	4
IPI00056339.5 -PROT:Q969G9 :ENSP00000268459 :NP_149110 :HIT000053606 :OTTHUMP00000081297;OTTHUMP00000164221	NKD1 Protein naked cuticle homolog 1	2.71775	2.02	1	1	1	1
IPI00059444.1 -PROT:Q96AH8 :NP_001157994;NP_796377 :HIT000084380	RAB7B;CEP63 Ras-related protein Rab-7b	64.3843	8.22	3	19	19	28
IPI00064162.4 -PROT:Q96JH7 :B4DM84 :ENSP00000309031 :NP_079330 :HIT000001565 :OTTHUMP00000177722	VCPIP1 Deubiquitinating protein VCIP135	1523.61	69.82	5	36	37	505
IPI00064935.5 -PROT:Q96L96 :B4DU37 :ENSP00000258888 :NP_065829 :HIT000083775 :OTTHUMP00000176620;OTTHUMP00000192892	ALPK3 Alpha-protein kinase 3	2.83039	1.21	3	1	1	1
IPI00065057.4 -PROT:Q96LI9 :B7ZLS7 :ENSP00000368511 :NP_689974 :HIT000014779 :OTTHUMP00000023070	CXorf58 Putative uncharacterized protein CXorf58	2.74075	6.14	1	1	1	1
IPI00065180.3 -PROT:Q96M11 :ENSP00000348815;ENSP00000376462;ENSP00000414884 :NP_001128265;NP_659451 :HIT000014091	HYLS1 Hydrolethalus syndrome protein 1	5.80219	4.39	1	1	2	3
IPI00065223.6 -PROT:Q3SY00-1 :NP_689975	TSGA10IP Isoform 1 of Testis-specific protein 10-interacting protein	4.60582	4.21	1	1	1	3
IPI00065280.2 -PROT:Q96M42 :HIT000014011	C21orf129 Uncharacterized protein C21orf129	7.16396	3.3	1	1	1	3
IPI00065544.1 -PROT:Q96MM1 :HIT000013345	C14orf81 Putative uncharacterized protein C14orf81	2.54012	2.46	1	1	1	1
IPI00069309.5 -PROT:Q9UFC0 :A8K4K2 :ENSP00000292616 :NP_690852 :HIT000024959 :OTTHUMP00000024954	LRWD1 Leucine-rich repeat and WD repeat-containing protein 1	21.7361	18.63	1	3	3	13
IPI00073066.3 -PROT:Q96R84 :HIT000244003 :OTTHUMP00000081338	OR1F2P Olfactory receptor 1F2	4.98124	3.3	1	1	1	2
IPI00073708.2 -PROT:Q9HCR9-2 :B4DFF7 :ENSP00000351232 :NP_001070665 :HIT000246457 :OTTHUMP00000205270	PDE11A Isoform 2 of Dual 3_,5_-cyclic-AMP and -GMP phosphodiesterase 11A	188.353	45.32	5	14	14	89
IPI00073772.5 -PROT:P09467 :A8QID0;B2RE74;Q2TU34 :ENSP00000364475;ENSP00000408025 :NP_000498;NP_001121100 :HIT000331175 :OTTHUMP00000021694	FBP1 Fructose-1,6-bisphosphatase 1	7.69204	5.52	2	1	1	4
IPI00100160.3 -PROT:Q86VP6-1 :A8K8U1;B3KM30;B3KMG3 :ENSP00000299218 :NP_060918 :HIT000000546 :OTTHUMP00000168390	CAND1 Isoform 1 of Cullin-associated NEDD8-dissociated protein 1	22.7615	13.71	1	5	5	13
IPI00100245.1 -PROT:Q9H1D9 :Q05DB8;Q53FI8 :ENSP00000366828 :NP_006457 :HIT000035885 :OTTHUMP00000030359	POLR3F DNA-directed RNA polymerase III subunit RPC6	6.78456	5.69	5	1	1	3
IPI00100460.2 -PROT:Q6PI48 :A8K4A8;Q9H9J7;Q9NVT8 :ENSP00000355086 :NP_060592 :HIT000098007 :OTTHUMP00000032692	DARS2 Aspartyl-tRNA synthetase, mitochondrial	200.72	37.58	4	18	18	101
IPI00100630.6 -PROT:Q03111 :ENSP00000252674 :NP_005925 :HIT000100547 :OTTHUMP00000077673	MLLT1 Protein ENL	6.97738	2.96	1	2	2	4
IPI00103090.2 -PROT:Q8WVC0-1 :B4DNM0 :ENSP00000299601 :NP_620147 :HIT000251531 :OTTHUMP00000162667;OTTHUMP00000176285	LEO1 Isoform 1 of RNA polymerase-associated protein LEO1	16.9546	6.6	1	5	5	13
IPI00104050.3 -PROT:Q9Y2W1 :Q05D20;Q6P0P7;Q6PJV4;Q7Z5U1 :ENSP00000346634 :NP_005110 :HIT000340469 :OTTHUMP00000009597	THRAP3 Thyroid hormone receptor-associated protein 3	30.6477	12.93	3	3	3	14
IPI00107679.2 -PROT:Q9BYD9 :ENSP00000333037 :NP_115876 :HIT000059504 :OTTHUMP00000173509	ARPM1 Actin-related protein M1	4.38031	6.15	1	2	2	2
IPI00152564.2 -PROT:Q8WVD5 :ENSP00000265981 :NP_057506 :HIT000038266	RNF141 RING finger protein 141	22.6558	14.41	10	3	3	17
IPI00152642.3 -PROT:Q8TDW0 :ENSP00000359483 :NP_115646 :HIT000061381 :OTTHUMP00000011964	LRRC8C Leucine-rich repeat-containing protein 8C	11.4483	12	1	2	2	7
IPI00152653.3 -PROT:Q8TE73 :B0I1R7;O95496;Q8NEX4 :ENSP00000265104 :NP_001360 :HIT000083790 :OTTHUMP00000115635	DNAH5 Dynein heavy chain 5, axonemal	20.0691	1.93	1	5	5	8
IPI00152658.1 -PROT:Q8TDX7 :B2R8K8 :ENSP00000356355 :NP_598001 :HIT000293358 :OTTHUMP00000033680	NEK7 Serine/threonine-protein kinase Nek7	0	1.65	1	1	1	2
IPI00152975.3 -PROT:Q96AQ8-1 :ENSP00000368468 :NP_001026883 :OTTHUMP00000016056	CCDC90A Isoform 1 of Coiled-coil domain-containing protein 90A, mitochondrial	2.35719	2.78	3	2	2	2
IPI00154776.1 -PROT:Q8TDY3 :B2RB53;Q96LK1 :ENSP00000367658 :NP_536356 :HIT000079690 :OTTHUMP00000000569	ACTRT2 Actin-related protein T2	1.98019	1.51	2	1	1	3
IPI00158992.2 -PROT:Q5SXM2 :ENSP00000298532 :NP_003077 :HIT000063100 :OTTHUMP00000022583	SNAPC4 snRNA-activating protein complex subunit 4	18.5503	41.48	4	5	5	15
IPI00164417.7 -PROT:O14787-2	TNPO2 Isoform 2 of Transportin-2	127.647	31.02	3	17	17	57
IPI00165361.3 -PROT:Q9BTE7 :B4DP84 :ENSP00000260247 :NP_115675 :HIT000275778	DCUN1D5 DCN1-like protein 5	1.73731	9.52	1	1	1	4
IPI00165459.7 -PROT:Q9UPS6 :ENSP00000267197 :NP_055863 :HIT000000793 :OTTHUMP00000169600	SETD1B Histone-lysine N-methyltransferase SETD1B	5.4406	10.9	6	2	2	3
IPI00166468.2 :B4DJJ3 :ENSP00000385347 :NP_699196 :HIT000262320 :OTTHUMP00000037453	TAPT1 transmembrane anterior posterior transformation 1	15.4293	8.53	4	2	2	6
IPI00166630.1 :HIT000026777 :OTTHUMP00000073538	- Hypothetical protein	9.30845	5.49	1	2	2	4
IPI00166679.2 -PROT:Q8N4C7 :ENSP00000320679 :NP_001001850 :HIT000051205 :OTTHUMP00000171944	STX19 Syntaxin-19	1.6088	0.13	1	1	1	3
IPI00167285.4 -PROT:Q8N815-1 :B4DXR6 :ENSP00000316647 :NP_775749 :HIT000022310 :OTTHUMP00000181228	CNTD1 Isoform 1 of Cyclin N-terminal domain-containing protein 1	4.90804	2.25	2	2	2	4
IPI00167619.2 -PROT:Q8N967 :A7E2U6 :ENSP00000299194 :NP_001034118;NP_001157397;NP_001157398 :HIT000020465 :OTTHUMP00000166167	LRTM2 Leucine-rich repeat and transmembrane domain-containing protein 2	7.18653	13.89	1	1	1	2
IPI00168429.1 -PROT:Q8N8E3-2 :ENSP00000320592 :NP_001032402	CCDC46 Isoform 2 of Coiled-coil domain-containing protein 46	9.1213	1.04	2	1	1	3
IPI00168819.1 -PROT:Q8NFD2 :B0YIV3 :ENSP00000306678 :NP_848605 :HIT000248578	ANKK1 Ankyrin repeat and protein kinase domain-containing protein 1	93.2333	25.72	1	5	10	35
IPI00169383.3 -PROT:P00558 :A8K4W6;B7Z7A9 :ENSP00000362413 :NP_000282 :HIT000059907 :OTTHUMP00000023595	PGK1 Phosphoglycerate kinase 1	5.9609	2.42	2	1	1	5
IPI00170548.1 -PROT:Q6PL18-1 :ENSP00000287394 :NP_054828 :OTTHUMP00000178229	ATAD2 Isoform 1 of ATPase family AAA domain-containing protein 2	2.33732	3.66	1	1	1	1
IPI00170778.4 -PROT:Q8N3X1 :B3KNP0;Q7Z666 :ENSP00000263773 :NP_056123 :HIT000000731	FNBP4 Formin-binding protein 4	2.81776	14.04	1	1	1	1
IPI00171410.1 -PROT:Q8NBI6-1 :ENSP00000309640 :NP_689744 :OTTHUMP00000174112;OTTHUMP00000208915	C3orf21 Isoform 1 of Uncharacterized protein C3orf21	3.65421	4.93	1	1	1	3
IPI00175151.7 -PROT:Q6N021-1 :B5MDM3 :ENSP00000369351 :NP_001120680	TET2 Isoform 1 of Probable methylcytosine dioxygenase TET2	115.19	45.45	8	4	6	49
IPI00178714.2 -PROT:O96013-2	PAK4 Isoform 2 of Serine/threonine-protein kinase PAK 4	5.6188	7.93	5	1	1	2
IPI00180408.7 -PROT:Q9Y2K3 :B3KP05 :ENSP00000273353 :NP_055796 :HIT000000717 :OTTHUMP00000172161	MYH15 Myosin-15	30.8334	25.65	13	3	4	18
IPI00183879.2 -PROT:Q3MIP1 :ENSP00000370849 :NP_001030013 :HIT000021182 :OTTHUMP00000080980;OTTHUMP00000080981;OTTHUMP00000080982;OTTHUMP00000080983	ITPRIPL2 Inositol 1,4,5-triphosphate receptor-interacting protein-like 2	51.7902	30.21	17	5	6	27
IPI00183968.4 -PROT:P06753-1 :ENSP00000271850;ENSP00000357513 :NP_689476 :HIT000033784 :OTTHUMP00000034016	TPM3 tropomyosin 3 isoform 1	18.3106	9.22	6	3	3	7
IPI00184564.1 -PROT:P59282 :ENSP00000317595;ENSP00000410593 :NP_776245 :HIT000052098 :OTTHUMP00000028309	TPPP2 Tubulin polymerization-promoting protein family member 2	38.1184	18.21	3	5	5	22
IPI00187145.1	Isoform 3 of CDK5 regulatory subunit-associated protein 3	4.69025	4.98	3	1	1	2
IPI00215719.6	60S ribosomal protein L18	17.3063	13.83	2	2	2	5
IPI00215777.1	Isoform B of Phosphate carrier protein, mitochondrial	71.4306	28.81	7	10	10	34
IPI00215780.5	40S ribosomal protein S19	2.4092	6.9	1	1	1	1
IPI00215780.5 -PROT:P39019 :B0ZBD0;Q8WVX7 :ENSP00000221975 :NP_001013 :HIT000038368 :OTTHUMP00000077988	RPS19 40S ribosomal protein S19	39.8766	23.35	1	4	4	20
IPI00215884.4	Isoform ASF-1 of Splicing factor, arginine/serine-rich 1	99.9597	29.44	4	7	7	53
IPI00215911.3	DNA-(apurinic or apyrimidinic site) lyase	83.5915	30.5	2	9	9	34
IPI00216134.3	tropomyosin 1 alpha chain isoform 7	203.725	37.1	4	2	13	99
IPI00216139.3	Isoform I of Septin-6	84.0364	29.74	22	8	9	39
IPI00216196.1	Isoform Alpha-2 of Protein phosphatase 1A	0	5.56	3	1	1	1
IPI00216296.3 -PROT:P35670-2 :Q9GZP5 :ENSP00000342559 :NP_001005918	ATP7B Isoform 2 of Copper-transporting ATPase 2	0	1.54	1	1	1	1
IPI00216308.5	Voltage-dependent anion-selective channel protein 1	61.8775	29.68	4	6	7	26
IPI00216319.3	14-3-3 protein eta	191.922	36.18	6	3	8	80
IPI00216332.2 :B4DUQ0 :ENSP00000404930	APCDD1 cDNA FLJ56398, highly similar to Protein APCDD1	6.97495	5.48	1	1	1	3
IPI00216393.1	Isoform Non-brain of Clathrin light chain A	16.6312	13.76	5	2	2	6
IPI00216425.1	Isoform 2 of Testin	31.1134	10.92	3	4	4	15
IPI00216496.1	Isoform 6 of Heterogeneous nuclear ribonucleoprotein H3	7.28327	12.23	7	1	1	2
IPI00216514.6	Isoform OA3-293 of Leukocyte surface antigen CD47	20.6277	9.59	5	3	3	12
IPI00216532.1	Isoform 2 of Regulator of G-protein signaling 10	7.37045	9.58	3	1	1	2
IPI00216691.5	Profilin-1	86.0919	56.43	1	7	7	33
IPI00216699.1	Isoform 2 of Fermitin family homolog 3	329.043	45.25	2	21	21	123
IPI00216804.1	Isoform 2 of Putative RNA-binding protein Luc7-like 2	21.7983	7.67	3	2	2	7
IPI00216953.1	Isoform ADelta10 of Lamin-A/C	63.8193	14.51	9	5	7	28
IPI00217110.1 -PROT:Q9UBH6-2 :ENSP00000356561 :NP_001129141 :OTTHUMP00000033085	XPR1 Isoform 2 of Xenotropic and polytropic retrovirus receptor 1	63.9896	8.6	16	7	7	28
IPI00217143.3	SDHA protein	21.0189	14.04	3	3	5	10
IPI00217167.2	Isoform Short of Macrosialin	2.38548	7.41	4	1	1	1
IPI00217168.1	Isoform ZK of Plasma membrane calcium-transporting ATPase 4	7.72094	2.67	22	2	2	3
IPI00217236.4	Tubulin-specific chaperone A	16.6362	31.48	2	3	3	7
IPI00217244.1 -PROT:Q8IWA6 :ENSP00000333374 :NP_848594 :HIT000052427 :OTTHUMP00000169433	CCDC60 Coiled-coil domain-containing protein 60	8.20566	6.29	1	1	1	3
IPI00217269.3 -PROT:P19087 :Q16162;Q5T697 :ENSP00000251337 :NP_005263 :HIT000029447 :OTTHUMP00000013354	GNAT2 Guanine nucleotide-binding protein G(t) subunit alpha-2	4.00009	10.34	1	1	1	2
IPI00217393.1 -PROT:Q99490-1 :B3KVD5 :ENSP00000328160 :NP_001116244 :HIT000084611 :OTTHUMP00000168254	AGAP2 Isoform 1 of Arf-GAP with GTPase, ANK repeat and PH domain-containing protein 2	6.8518	2.81	1	1	1	3
IPI00217465.5	Histone H1.2	253.079	46.48	3	6	16	98
IPI00217466.3	Histone H1.3	222.389	40.72	3	5	14	89
IPI00217467.3	Histone H1.4	216.702	42.47	3	2	12	83
IPI00217468.3	Histone H1.5	92.0314	33.19	1	5	8	58
IPI00217468.3 -PROT:P16401 :ENSP00000330074 :NP_005313 :HIT000263273 :OTTHUMP00000017748	HIST1H1B Histone H1.5	19.8797	4.1	2	6	6	9
IPI00217475.2	Isoform 3 of Gamma-interferon-inducible protein Ifi-16	54.8935	15.9	7	1	8	23
IPI00217563.4	Isoform Beta-1A of Integrin beta-1	16.3775	8.02	9	4	4	8
IPI00217606.7 -PROT:Q8IY21 :Q53FU7;Q6B0F7;Q6MZF7;Q9H616;Q9NXV7 :ENSP00000377344 :NP_060101 :HIT000051997	DDX60 Probable ATP-dependent RNA helicase DDX60	4.19338	9.09	5	1	1	4
IPI00217686.3 -PROT:Q8IY81 :B4DKU3 :ENSP00000337518;ENSP00000396673 :NP_060117 :HIT000051778 :OTTHUMP00000182143	FTSJ3 Putative rRNA methyltransferase 3	0	0.42	1	1	1	1
IPI00217775.1	Isoform 2 of HLA class II histocompatibility antigen gamma chain	37.2128	24.57	3	4	4	13
IPI00217891.3 -PROT:Q8IYV9-1 :ENSP00000327786 :HIT000051231 :OTTHUMP00000077623	IZUMO1 Isoform 1 of Izumo sperm-egg fusion protein 1	2.85655	2.65	6	1	1	1
IPI00217950.5	Non-histone chromosomal protein HMG-17	4.59055	16.67	5	1	1	8
IPI00217963.3	Keratin, type I cytoskeletal 16	195.164	40.59	43	6	17	89
IPI00217975.4	Lamin-B1	551.69	50.34	2	27	31	238
IPI00217987.8	Integrin alpha-M	92.6221	14.93	8	13	13	40
IPI00217992.1 -PROT:Q03001-3 :Q6P0N6 :ENSP00000359801 :NP_001714 :OTTHUMP00000016657	DST Isoform 3 of Bullous pemphigoid antigen 1, isoforms 1/2/3/4/5/8 (Fragment)	307.79	36.64	4	20	23	128
IPI00218106.3	Isoform 2 of Transcription elongation factor A protein 1	0	4.29	4	1	1	1
IPI00218184.1 -PROT:P10646-2 :ENSP00000342306;ENSP00000386344 :NP_001027452 :OTTHUMP00000205430;OTTHUMP00000205431	TFPI Isoform Beta of Tissue factor pathway inhibitor	9.72809	2.13	1	1	1	5
IPI00218200.8	B-cell receptor-associated protein 31	52.7593	25.61	6	7	7	25
IPI00218278.1	Isoform Short of Tyrosine-protein kinase SYK	2.42416	5.72	3	2	2	4
IPI00218353.3	Isoform B of Probable cation-transporting ATPase 13A1	5.36301	2.49	6	2	2	2
IPI00218372.1	Isoform 2 of Proteasome subunit alpha type-7	15.4478	23.6	6	4	4	13
IPI00218433.5	Cytochrome b-245 light chain	30.738	21.03	1	2	2	12
IPI00218559.5 -PROT:Q13326 :A8K3K5;B2RE70;Q5T9J6 :ENSP00000218867 :NP_000222 :HIT000219403 :OTTHUMP00000018112	SGCG Gamma-sarcoglycan	3.22095	3.44	1	1	1	1
IPI00218604.6	Isoform 1 of Tyrosine-protein phosphatase non-receptor type 6	59.5704	14.96	7	7	7	30
IPI00218638.10	Myosin-If	9.96581	3.64	4	3	3	6
IPI00218646.3	Cytochrome b-245 heavy chain	62.8609	14.56	1	8	8	27
IPI00218693.8	Adenine phosphoribosyltransferase	21.7843	21.11	1	3	3	11
IPI00218721.8 -PROT:P14061 :B4DTD0;B4DU11 :ENSP00000225929 :NP_000404 :HIT000047705 :OTTHUMP00000181213	HSD17B1 Estradiol 17-beta-dehydrogenase 1	33.7377	19.53	7	6	7	18
IPI00218732.3	Serum paraoxonase/arylesterase 1	34.2853	19.44	7	5	5	13
IPI00218733.6	Superoxide dismutase [Cu-Zn]	8.98162	21.43	2	3	3	4
IPI00218775.2	FK506-binding protein 5	15.4611	14.44	3	4	4	8
IPI00218848.5	ATP synthase, H+ transporting, mitochondrial F0 complex, subunit E	10.0637	13.89	1	1	1	5
IPI00218850.5	Secretory carrier-associated membrane protein 2	19.8676	9.73	2	2	2	8
IPI00218916.3	Arachidonate 5-lipoxygenase	19.3329	7.27	2	4	4	8
IPI00218918.5	Annexin A1	374.973	50.87	4	15	15	145
IPI00218989.2	Isoform 4 of Adenylate kinase 2, mitochondrial	2.80439	9.92	6	1	1	1
IPI00219005.3	FK506-binding protein 4	0	3.05	1	1	1	1
IPI00219012.4 -PROT:P06241-1 :B5BU57 :ENSP00000357656;ENSP00000357667 :NP_002028 :HIT000194330 :OTTHUMP00000017914;OTTHUMP00000017917	FYN Isoform 1 of Proto-oncogene tyrosine-protein kinase Fyn	43.138	20.19	5	1	5	22
IPI00219097.4	High mobility group protein B2	70.5927	33.01	1	6	8	34
IPI00219103.6	Neuron-specific calcium-binding protein hippocalcin	10.9223	10.36	3	2	2	5
IPI00219160.3	60S ribosomal protein L34	9.43636	6.84	1	1	1	4
IPI00219217.3	L-lactate dehydrogenase B chain	171.044	30.54	6	8	10	64
IPI00219219.3	Galectin-1	8.46914	52.59	1	6	6	10
IPI00219287.1	Isoform Short of 60 kDa SS-A/Ro ribonucleoprotein	1.99435	5.37	6	1	1	1
IPI00219301.7	Myristoylated alanine-rich C-kinase substrate	18.6692	15.06	1	2	2	5
IPI00219317.3	Crooked neck pre-mRNA splicing factor-like 1	4.26765	1.44	3	1	1	2
IPI00219330.2	Isoform 5 of Interleukin enhancer-binding factor 3	39.8129	14.2	9	7	7	19
IPI00219367.1 -PROT:P14416-2 :B5BUP4;Q6LDH7 :ENSP00000278597 :NP_057658	DRD2 Isoform 2 of D(2) dopamine receptor	27.6648	40	1	2	2	12
IPI00219385.3	NADH dehydrogenase [ubiquinone] 1 beta subcomplex subunit 6	3.7536	14.06	1	1	1	1
IPI00219420.3	Structural maintenance of chromosomes protein 3	12.9794	3.2	1	4	4	6
IPI00219446.5	Phosphatidylethanolamine-binding protein 1	24.1786	13.9	2	2	2	12
IPI00219476.1 -PROT:Q8IW75 :ENSP00000342109 :NP_776249 :HIT000052455 :OTTHUMP00000028424	SERPINA12 Serpin A12	86.4599	35.21	5	11	11	39
IPI00219525.10	6-phosphogluconate dehydrogenase, decarboxylating	68.9407	16.15	2	5	5	23
IPI00219526.6	Isoform 1 of Phosphoglucomutase-1	2.70068	2.14	2	1	1	1
IPI00219604.3	Dual specificity mitogen-activated protein kinase kinase 1	7.25404	3.05	1	1	1	2
IPI00219628.3	Isoform Beta-II of Protein kinase C beta type	21.9281	12.63	5	6	6	14
IPI00219663.1	Isoform Short of V-type proton ATPase 116 kDa subunit a isoform 3	2.54206	3.75	2	1	1	1
IPI00219678.3	Eukaryotic translation initiation factor 2 subunit 1	16.8158	3.81	1	1	1	6
IPI00219682.6	Erythrocyte band 7 integral membrane protein	116.028	32.64	6	7	7	50
IPI00219713.1	Isoform Gamma-A of Fibrinogen gamma chain	151.31	34.32	6	11	11	86
IPI00219757.13	Glutathione S-transferase P	35.8421	34.29	2	5	5	15
IPI00219772.3	NADH dehydrogenase [ubiquinone] 1 beta subcomplex subunit 7	1.68552	7.3	1	1	1	1
IPI00219778.3 -PROT:Q9Y3B1 :ENSP00000348206 :NP_057129 :HIT000036435 :OTTHUMP00000031407	SLMO2 Protein slowmo homolog 2	27.1639	19.57	7	3	4	14
IPI00219821.3	Isoform 2 of Nuclear autoantigenic sperm protein	1.70619	5.12	6	3	3	3
IPI00219822.1 -PROT:Q7RTS1 :ENSP00000326391 :NP_803238 :HIT000386849 :OTTHUMP00000025542;OTTHUMP00000205455	BHLHA15 Class A basic helix-loop-helix protein 15	29.118	22.43	2	6	6	15
IPI00220030.1	Isoform Alpha of Paxillin	0	5.57	5	2	2	2
IPI00220113.1	Isoform 2 of Microtubule-associated protein 4	8.4861	2.86	3	1	2	5
IPI00220219.6	Coatomer subunit beta'	17.9687	7.28	2	5	5	9
IPI00220271.3	Alcohol dehydrogenase [NADP+]	4.07521	4.62	1	1	1	2
IPI00220278.5	Myosin regulatory light polypeptide 9	21.5553	17.44	5	1	3	12
IPI00220301.5	Peroxiredoxin-6	24.8727	9.82	1	2	2	9
IPI00220327.4	Keratin, type II cytoskeletal 1	1397.51	62.89	11	40	46	527
IPI00220327.4 -PROT:P04264 :ENSP00000252244 :NP_006112 :HIT000261150 :OTTHUMP00000167602	KRT1 Keratin, type II cytoskeletal 1	15.7433	11.36	1	2	2	5
IPI00220362.5	10 kDa heat shock protein, mitochondrial	12.1809	16.67	5	2	2	6
IPI00220484.3 -PROT:O00479 :B2R4I6 :ENSP00000327691;ENSP00000366798 :NP_006344 :HIT000292199 :OTTHUMP00000016171	HMGN4 High mobility group nucleosome-binding domain-containing protein 4	8.79235	15.18	1	2	2	3
IPI00220488.1 -PROT:O43638 :ENSP00000365145 :NP_004109 :HIT000036256 :OTTHUMP00000030540	FOXS1 Forkhead box protein S1	9.57191	12.35	2	1	1	5
IPI00220578.3	Guanine nucleotide-binding protein G(k) subunit alpha	61.2936	23.16	25	2	7	25
IPI00220637.5	Seryl-tRNA synthetase, cytoplasmic	7.2885	5.64	2	3	3	6
IPI00220642.7	14-3-3 protein gamma	315.637	52.63	6	6	12	126
IPI00220667.3	Isoform 4 of Hexokinase-1	67.0099	16.35	9	12	13	36
IPI00220684.1	Isoform 3 of Heterogeneous nuclear ribonucleoprotein D0	59.5464	19.28	9	5	6	30
IPI00220754.1	Isoform 1 of Gamma-adducin	5.77763	3.56	2	2	2	3
IPI00220766.5	Lactoylglutathione lyase	2.66001	5.43	1	1	1	1
IPI00220827.5	Thymosin beta-10	22.3719	31.82	2	1	3	16
IPI00220827.5 -PROT:P63313 :Q596K9 :ENSP00000233143 :NP_066926 :HIT000050220 :OTTHUMP00000160498	TMSB10 Thymosin beta-10	59.9436	10.3	5	3	3	21
IPI00220834.8	ATP-dependent DNA helicase 2 subunit 2	73.0328	20.08	4	13	13	42
IPI00220859.3	calpastatin isoform l	64.2552	15.75	13	6	6	27
IPI00221001.1	Isoform BIN1-10-13 of Myc box-dependent-interacting protein 1	2.36089	9.05	12	2	2	3
IPI00221088.5	40S ribosomal protein S9	4.17478	11.34	2	2	2	3
IPI00221092.8	40S ribosomal protein S16	7.19374	14.38	3	2	2	4
IPI00221178.1	Isoform 2 of Tumor protein D54	8.53143	21.51	7	2	2	3
IPI00221222.7	Activated RNA polymerase II transcriptional coactivator p15	39.2154	27.56	3	4	4	17
IPI00221226.7	Annexin A6	909.377	63.89	2	2	39	389
IPI00221269.1 -PROT:O14717-6 :B0YJ06;Q5JVT2 :ENSP00000366996;ENSP00000390611 :OTTHUMP00000019231	TRDMT1 tRNA aspartic acid methyltransferase 1 variant 5	83.1579	20.49	6	4	6	36
IPI00221364.1	Isoform 2 of Oral-facial-digital syndrome 1 protein	5.69088	1.91	3	1	1	3
IPI00235842.3 -PROT:Q8TF39 :A7MD06 :ENSP00000311679 :NP_597721 :OTTHUMP00000021911	ZNF483 Zinc finger protein 483	16.0575	5.46	1	1	1	6
IPI00236554.1	Isoform H14 of Myeloperoxidase	83.915	18.15	5	10	10	37
IPI00240345.3 -PROT:Q86T13 :ENSP00000353013 :NP_778230 :HIT000266974 :OTTHUMP00000027984;OTTHUMP00000178873	CLEC14A C-type lectin domain family 14 member A	237.636	54.69	7	7	12	103
IPI00244391.3 -PROT:P47989 :Q585T6;Q9UH91 :ENSP00000368727 :NP_000370 :HIT000100448 :OTTHUMP00000125231	XDH Xanthine dehydrogenase/oxidase	5.22127	8.91	2	1	1	5
IPI00246058.10	Programmed cell death 6-interacting protein	22.0347	10.48	6	5	5	7
IPI00247583.5	60S ribosomal protein L21	4.85416	15.63	4	2	2	2
IPI00248639.8 -PROT:A6NCM1 :OTTHUMP00000024966	IQCA1L Putative IQ and AAA domain-containing protein 1-like	15.3429	3.37	2	3	3	6
IPI00249304.3	Isoform 1 of Peroxisomal proliferator-activated receptor A-interacting complex 285 kDa protein	2.12497	0.68	1	1	1	1
IPI00250297.3 -PROT:Q9NRN7 :B4DDW7 :ENSP00000278618 :NP_056238 :HIT000076683	AASDHPPT L-aminoadipate-semialdehyde dehydrogenase-phosphopantetheinyl transferase	1.98886	7.95	1	1	1	1
IPI00254338.2	Protein FAM134C	2.30708	3.22	1	1	1	1
IPI00257059.2	Transmembrane protein 173	4.32369	5.54	1	1	1	1
IPI00257508.4	Dihydropyrimidinase-related protein 2	6.20438	5.42	2	2	2	2
IPI00289758.6	Calpain-2 catalytic subunit	30.9569	14.71	4	7	7	14
IPI00289944.5 -PROT:Q9NSI6-1 :ENSP00000330753 :NP_061836 :OTTHUMP00000068796	BRWD1 Isoform A of Bromodomain and WD repeat-containing protein 1	24.1697	6.11	3	2	2	9
IPI00289966.4	Isoform 3 of Pro-interleukin-16	20.7161	6.5	4	2	2	7
IPI00289986.4	Isoform 2 of Serine-protein kinase ATM	7.66786	1.99	3	3	3	5
IPI00290462.5 -PROT:O75828 :Q53F60 :ENSP00000290354 :NP_001227 :HIT000241959 :OTTHUMP00000109012	CBR3 Carbonyl reductase [NADPH] 3	43.4474	6.47	3	11	11	23
IPI00291175.7	Isoform 1 of Vinculin	355.931	31.05	5	29	29	137
IPI00291328.3	NADH dehydrogenase [ubiquinone] flavoprotein 2, mitochondrial	6.6049	4.02	3	1	1	3
IPI00291467.7	ADP/ATP translocase 3	47.5699	24.5	5	1	8	26
IPI00291560.4	Isoform 1 of Arginase-1	3.72224	5.59	2	1	1	1
IPI00291755.6	Isoform 1 of Nuclear pore membrane glycoprotein 210	45.8316	5.3	2	7	7	15
IPI00291792.2	Integrin beta-2	104.329	20.55	2	5	13	46
IPI00291922.2	Proteasome subunit alpha type-5	0	7.88	1	1	1	1
IPI00291939.1	Structural maintenance of chromosomes protein 1A	16.9616	2.35	1	3	3	7
IPI00292135.1	Lamin-B receptor	70.395	16.1	5	9	9	39
IPI00292934.6 -PROT:Q70EK8 :Q9H9I0 :ENSP00000274030;ENSP00000409906 :NP_061923 :HIT000056986	USP53 Inactive ubiquitin carboxyl-terminal hydrolase 53	298.53	42.32	18	3	16	120
IPI00293368.3 -PROT:Q8IY51 :ENSP00000355162 :NP_663772 :HIT000051958	TIGD4 Tigger transposable element-derived protein 4	2.84214	4.17	2	1	1	1
IPI00293423.3	Perforin-1	152.486	28.65	1	14	14	67
IPI00293464.5	DNA damage-binding protein 1	2.13916	1.58	1	1	1	3
IPI00293665.9	Keratin, type II cytoskeletal 6B	354.783	42.91	14	2	26	140
IPI00293921.3 -PROT:Q92547 :A0AV47;A7E2X7;B7Z7W8;Q05BV8 :ENSP00000260810 :NP_008958 :HIT000042392 :OTTHUMP00000172882	TOPBP1 DNA topoisomerase 2-binding protein 1	0	2.59	1	1	1	1
IPI00294739.1	Isoform 1 of SAM domain and HD domain-containing protein 1	200.654	35.94	3	19	19	96
IPI00294840.6 -PROT:Q9Y4K1 :B3KPT0;B3KWJ0;B7ZAH2 :ENSP00000358062 :NP_001615 :HIT000221812 :OTTHUMP00000016924	AIM1 Absent in melanoma 1 protein	5.10554	7.24	1	1	1	2
IPI00295386.7	Carbonyl reductase [NADPH] 1	16.397	16.25	1	2	2	6
IPI00295387.5	Cytokine receptor-like factor 3	4.69685	2.04	1	1	1	2
IPI00295387.5 -PROT:Q8IUI8 :B4DJU5 :ENSP00000318804 :NP_057070 :HIT000050831 :OTTHUMP00000181056	CRLF3 Cytokine receptor-like factor 3	59.593	34.38	1	5	5	35
IPI00295851.4	Coatomer subunit beta	22.9585	4.09	1	3	3	8
IPI00295857.7	Isoform 1 of Coatomer subunit alpha	15.4493	6.29	2	6	6	9
IPI00295976.6	Isoform 1 of Integrin alpha-IIb	295.182	35.23	4	29	29	122
IPI00296099.6	Thrombospondin-1	388.704	27.52	5	28	28	173
IPI00296099.6	THBS1 Thrombospondin-1	3.89584	7.22	1	1	1	2
IPI00296141.4	Dipeptidyl-peptidase 2	5.67106	9.15	2	4	4	4
IPI00297084.7	Dolichyl-diphosphooligosaccharide--protein glycosyltransferase 48 kDa subunit	57.1166	12.94	2	6	6	25
IPI00297211.1	SWI/SNF-related matrix-associated actin-dependent regulator of chromatin subfamily A member 5	3.63582	2.19	1	2	2	2
IPI00297261.3	Tyrosine-protein phosphatase non-receptor type 1	1.67613	2.07	1	1	1	1
IPI00297261.3 -PROT:P18031 :A8K3M3;B4DSN5 :ENSP00000360683 :NP_002818 :HIT000037246 :OTTHUMP00000031266	PTPN1 Tyrosine-protein phosphatase non-receptor type 1	5.4215	5.78	1	1	1	3
IPI00297492.2	Dolichyl-diphosphooligosaccharide--protein glycosyltransferase subunit STT3A	6.65928	4.68	1	3	3	3
IPI00297550.8	Coagulation factor XIII A chain	47.5488	13.66	4	7	7	23
IPI00297572.5 -PROT:O60306 :A5YKK3;A8K6F0;B0AZM4 :ENSP00000156471 :NP_055506 :HIT000000277 :OTTHUMP00000176166	AQR Intron-binding protein aquarius	10.7971	10.44	1	3	3	4
IPI00297579.4	Chromobox protein homolog 3	125.827	28.96	4	4	5	44
IPI00297617.5 -PROT:O60346 :ENSP00000262719 :OTTHUMP00000073657;OTTHUMP00000198060	PHLPP1 PH domain leucine-rich repeat-containing protein phosphatase 1	2.11457	6.07	1	1	1	1
IPI00297626.4 -PROT:O00186 :ENSP00000359025 :NP_009200 :HIT000101683 :OTTHUMP00000012823	STXBP3 Syntaxin-binding protein 3	15.774	19.33	6	2	2	9
IPI00297763.4	Retinal-specific ATP-binding cassette transporter	0	0.4	1	1	1	1
IPI00297779.7	T-complex protein 1 subunit beta	11.3354	10.09	1	3	3	7
IPI00298057.2 -PROT:O60437 :ENSP00000340510 :NP_002696 :HIT000061654 :OTTHUMP00000081390;OTTHUMP00000159922	PPL Periplakin	115.392	47.98	7	14	14	51
IPI00298268.1	Isoform Short of Prostaglandin G/H synthase 1	7.45698	3.38	2	1	1	2
IPI00298281.4 -PROT:P11047 :Q6NVY8 :ENSP00000258341 :NP_002284 :HIT000191137 :OTTHUMP00000033450	LAMC1 Laminin subunit gamma-1	42.192	15.83	3	4	4	17
IPI00298289.1	Isoform 2 of Reticulon-4	234.179	33.51	8	8	8	96
IPI00298497.3	Fibrinogen beta chain	160.544	37.27	2	15	15	77
IPI00298497.3 -PROT:P02675 :B4E1D3;Q32Q65 :ENSP00000306099 :NP_005132 :HIT000295767 :OTTHUMP00000197066	FGB Fibrinogen beta chain	115.386	18.1	3	8	8	48
IPI00298547.3	Protein DJ-1	50.1333	43.92	1	6	6	24
IPI00298696.2	Isoform 2 of Treacle protein	31.6295	4.18	9	5	5	13
IPI00298971.1	Vitronectin	0	2.09	1	1	1	1
IPI00298994.6	Talin-1	1229.55	43.17	4	72	72	449
IPI00298994.6 -PROT:Q9Y490 :Q5TCU6 :ENSP00000316029 :NP_006280 :HIT000000744 :OTTHUMP00000021350	TLN1 Talin-1	23.8753	14.37	3	3	3	10
IPI00299024.9	Isoform 1 of Brain acid soluble protein 1	48.8747	48.02	2	5	5	22
IPI00299048.6	Isoform 1 of Ras GTPase-activating-like protein IQGAP2	34.1414	7.17	7	6	7	14
IPI00299048.6 -PROT:Q13576-1 :A8K4V1;B7Z7U6;B7Z7X2;Q59HA3 :ENSP00000274364 :NP_006624 :HIT000220230	IQGAP2 Isoform 1 of Ras GTPase-activating-like protein IQGAP2	23.5989	18.53	12	2	5	15
IPI00299063.2	Stromal interaction molecule 1	7.43976	6.72	1	4	4	5
IPI00299063.2 -PROT:Q13586 :ENSP00000300737 :NP_003147 :HIT000220257 :OTTHUMP00000164512	STIM1 Stromal interaction molecule 1	105.459	18.59	4	11	11	46
IPI00299084.1	Transmembrane protein 33	17.5375	12.15	1	3	3	7
IPI00299254.4	Eukaryotic translation initiation factor 5B	1.77447	1.15	1	1	1	1
IPI00299254.4 -PROT:O60841 :A0JLR8;B3KM86;Q05CQ1;Q8N5A0 :ENSP00000289371 :NP_056988 :HIT000000466 :OTTHUMP00000203504	EIF5B Eukaryotic translation initiation factor 5B	967.349	63.96	10	35	35	414
IPI00299608.3 -PROT:Q99460-1 :B2R6D0;Q05BX4;Q05CW6 :ENSP00000309474 :NP_002798 :HIT000335021 :OTTHUMP00000164295	PSMD1 Isoform 1 of 26S proteasome non-ATPase regulatory subunit 1	6.49744	4.89	1	1	1	3
IPI00300299.6	Signal peptidase complex subunit 3	8.07461	11.67	1	2	2	4
IPI00300371.5	Isoform 1 of Splicing factor 3B subunit 3	41.32	5.18	3	5	5	16
IPI00301058.5	Vasodilator-stimulated phosphoprotein	11.2252	5.53	1	2	2	5
IPI00301058.5 -PROT:P50552 :ENSP00000245932 :NP_003361 :HIT000052001 :OTTHUMP00000078235	VASP Vasodilator-stimulated phosphoprotein	143.825	39.06	14	3	8	66
IPI00301280.2	Transmembrane protein 43	10.7285	22	3	5	5	12
IPI00301500.6	Regulating synaptic membrane exocytosis protein 4	0	4.46	1	1	1	1
IPI00301961.4 -PROT:P29120 :A1L3V6;B7Z8T7;Q59H85 :ENSP00000308024 :NP_000430 :HIT000196794 :OTTHUMP00000151175	PCSK1 Neuroendocrine convertase 1	120.835	28.02	3	16	16	51
IPI00302458.10	Exportin-7	2.08663	2.3	3	1	1	1
IPI00302592.2	Isoform 2 of Filamin-A	2294.83	51.84	25	84	100	914
IPI00302850.4	Small nuclear ribonucleoprotein Sm D1	6.05091	10.92	2	1	1	2
IPI00302925.4	59 kDa protein	53.9092	14.81	3	7	7	28
IPI00303063.9	PDS5, regulator of cohesion maintenance, homolog A isoform 2	8.73385	1.93	6	1	2	3
IPI00303158.3	Isoform 1 of N-acylneuraminate cytidylyltransferase	7.21552	7.14	1	2	2	7
IPI00303283.2	Isoform Beta-3A of Integrin beta-3	186.73	25.25	3	16	16	82
IPI00303318.2	Protein FAM49B	48.483	19.44	3	3	4	16
IPI00303333.6	Platelet receptor Gi24	3.86123	5.47	2	2	2	3
IPI00303335.2	Nebulin	0	0.67	3	1	1	1
IPI00303374.3 -PROT:Q8NGE1 :ENSP00000377799 :NP_001005494 :HIT000383476 :OTTHUMP00000167870	OR6C4 Olfactory receptor 6C4	12.1563	7.99	1	3	3	7
IPI00303402.7 -PROT:Q9H814 :ENSP00000297540 :NP_115553 :HIT000007339 :OTTHUMP00000159192	PHAX Phosphorylated adapter RNA export protein	5.83229	10	1	1	1	2
IPI00303476.1	ATP synthase subunit beta, mitochondrial	381.522	49.91	6	20	20	151
IPI00303890.1 -PROT:P98170 :B2R9R2 :ENSP00000347858;ENSP00000360242 :NP_001158 :HIT000041696 :OTTHUMP00000023975;OTTHUMP00000196392	XIAP Baculoviral IAP repeat-containing protein 4	46.5346	16.67	1	2	2	22
IPI00304435.3	Protein NipSnap homolog 1	4.53835	3.87	1	1	1	2
IPI00304587.4 -PROT:A7MBM2 :ENSP00000267889 :NP_277045 :HIT000001458 :OTTHUMP00000160444;OTTHUMP00000175627	DISP2 Protein dispatched homolog 2	54.4477	18.33	5	6	6	31
IPI00304621.5 -PROT:Q9C0D4 :ENSP00000317614 :NP_444270 :OTTHUMP00000036121	ZNF518B Zinc finger protein 518B	77.7295	26.47	7	5	5	30
IPI00304692.1	Heterogeneous nuclear ribonucleoprotein G	5.59104	6.91	9	2	2	2
IPI00304742.5	Serine/threonine-protein kinase 10	20.6585	9.61	1	6	6	9
IPI00304875.2 -PROT:Q9BW71-1 :B2R6A9 :ENSP00000279392 :NP_003600 :HIT000029755 :OTTHUMP00000080729;OTTHUMP00000162998	HIRIP3 Isoform 1 of HIRA-interacting protein 3	112.684	22.01	4	16	16	43
IPI00304925.5	Heat shock 70 kDa protein 1	192.743	30.73	10	11	16	92
IPI00305166.2	cDNA FLJ61478, highly similar to Succinate dehydrogenase (ubiquinone) flavoprotein subunit, mitochondrial	20.755	9.58	1	2	4	10
IPI00305356.1 -PROT:P22680 :ENSP00000301645 :NP_000771 :HIT000196840 :OTTHUMP00000177699	CYP7A1 Cholesterol 7-alpha-monooxygenase	53.8577	9.68	6	1	1	15
IPI00305383.1	Cytochrome b-c1 complex subunit 2, mitochondrial	19.0288	23.18	1	7	7	10
IPI00305692.5	Thioredoxin-like protein 1	7.62002	5.19	2	1	1	3
IPI00305833.3 -PROT:Q2TAY7 :A0MNN4;B4E3L0 :ENSP00000380336 :NP_060695 :HIT000384689 :OTTHUMP00000021186	SMU1 WD40 repeat-containing protein SMU1	4.96481	2.6	1	1	1	2
IPI00306260.7 -PROT:Q9BZE2 :ENSP00000227474 :NP_112597 :HIT000077482	PUS3 tRNA pseudouridine synthase 3	93.5353	45.72	14	9	9	42
IPI00306299.4 -PROT:Q56P03 :ENSP00000250454 :NP_060923 :HIT000384607 :OTTHUMP00000028248	EAPP E2F-associated phosphoprotein	286.458	60.45	23	4	19	108
IPI00306642.3 -PROT:Q9NV06-1 :A6NNZ9 :ENSP00000297579 :NP_056235 :HIT000011071 :OTTHUMP00000177963	DCAF13 WD repeats and SOF1 domain containing	12.0364	9.29	1	2	2	4
IPI00306708.4 -PROT:Q96KB5 :B4DX68 :ENSP00000301905 :NP_060962 :HIT000037045 :OTTHUMP00000128310;OTTHUMP00000177306	PBK cDNA FLJ58333, highly similar to T-lymphokine-activated killer cell-originated protein kinase	79.9624	43.81	2	11	11	32
IPI00328715.4	Protein LYRIC	8.83608	4.64	1	2	2	3
IPI00328840.9	THO complex 4	2.05352	4.17	1	1	1	1
IPI00329025.1	Protein jagunal homolog 1	5.99586	6.56	2	1	1	2
IPI00329185.5 -PROT:P16885 :B4E3H3 :ENSP00000352336 :NP_002652 :HIT000328849 :OTTHUMP00000081379	PLCG2 1-phosphatidylinositol-4,5-bisphosphate phosphodiesterase gamma-2	30.2755	14.88	2	6	6	13
IPI00329306.3	Keratin, type II cytoskeletal 74	35.5424	5.29	9	1	4	15
IPI00329389.8	60S ribosomal protein L6	12.3437	10.76	3	3	3	7
IPI00329598.2	Estradiol 17-beta-dehydrogenase 11	2.77597	5	1	1	1	1
IPI00329633.5	Threonyl-tRNA synthetase, cytoplasmic	4.80301	3.04	1	1	1	2
IPI00329789.8	Isoform 1 of Tyrosine-protein kinase ZAP-70	14.8545	5.49	2	2	2	5
IPI00332371.9	Isoform 1 of 6-phosphofructokinase, liver type	0	2.18	2	1	1	3
IPI00333126.1 -PROT:Q8IYG6 :Q0P6F0 :ENSP00000270115 :NP_932341 :HIT000051556 :OTTHUMP00000162846	LRRC56 Leucine-rich repeat-containing protein 56	22.8744	7	2	3	3	11
IPI00334713.1	Isoform 3 of Heterogeneous nuclear ribonucleoprotein A/B	25.1574	11.23	5	2	3	12
IPI00335385.4	Scavenger mRNA-decapping enzyme DcpS	6.10683	5.64	1	1	1	2
IPI00337352.1 -PROT:Q7Z2V1 :B9EGC2 :ENSP00000415880 :NP_001139017 :HIT000243751 :OTTHUMP00000081605	C16orf82 Protein TNT	28.81	7.8	7	5	6	11
IPI00337494.7	Isoform 1 of Calcium-binding mitochondrial carrier protein SCaMC-1	5.87317	2.1	1	1	1	3
IPI00337541.3	NAD(P) transhydrogenase, mitochondrial	49.6528	7.83	1	8	8	27
IPI00337736.1	Isoform 2 of Kinectin	11.0265	2.31	4	3	3	6
IPI00339226.1	Isoform 6 of Fibronectin	5.67993	2.15	16	2	2	3
IPI00339238.1	Isoform 2 of Dehydrogenase/reductase SDR family member 7	20.6106	14.19	3	4	4	9
IPI00339379.3	Isoform 2 of Rho guanine nucleotide exchange factor 1	25.6279	10.92	6	7	7	12
IPI00374151.1	peroxiredoxin 3 isoform b	8.9564	6.3	2	2	2	10
IPI00375113.4	Isoform 2 of Dedicator of cytokinesis protein 10	2.26708	2.7	3	1	1	1
IPI00375145.1	Isoform Short of Ubiquitin carboxyl-terminal hydrolase 5	23.5824	3.23	2	2	2	10
IPI00375149.4	optic atrophy 1 isoform 2	2.95906	1.62	8	1	1	1
IPI00375307.1	peroxiredoxin 5 isoform c precursor	3.47827	18.4	4	1	1	1
IPI00375326.3 -PROT:Q6YFQ2 :ENSP00000320672 :NP_653214 :HIT000250839	COX6B2 Cytochrome c oxidase subunit 6B2	345.511	43.39	15	15	30	138
IPI00375391.1	eukaryotic translation initiation factor 6 isoform c	6.91773	10.62	2	1	1	5
IPI00375441.2	Isoform 1 of Far upstream element-binding protein 1	10.719	5.12	5	2	2	3
IPI00375513.3	Isoform Soluble of Catechol O-methyltransferase	4.34146	24.43	3	3	3	3
IPI00375676.8	Ferritin light chain	9.75003	8.57	1	1	1	3
IPI00375705.4	Signal-regulatory protein beta-1 isoform 3	1.64231	3.27	5	1	1	1
IPI00375813.3 -PROT:Q5VZQ5 :A0PJZ8 :ENSP00000357811 :NP_001121674 :HIT000290636 :OTTHUMP00000020702	C10orf122 Putative uncharacterized protein C10orf122	4.90162	2.91	2	1	1	3
IPI00376220.1	adducin 1 (alpha) isoform d	2.19139	1.81	3	1	1	1
IPI00376394.4 -PROT:Q6ZRP7 :B3KY64 :ENSP00000351536 :NP_859052 :HIT000098690 :OTTHUMP00000022565	QSOX2 Sulfhydryl oxidase 2	168.128	25.59	4	12	12	76
IPI00376609.1	Isoform 2 of Nuclear pore complex protein Nup155	0	0.75	2	1	1	1
IPI00376904.2	p47 protein isoform c	7.33135	8.88	4	1	1	2
IPI00377105.2	adducin 2 isoform d	2.36083	7.91	3	1	1	1
IPI00382733.2	Isoform 3 of Leucine-rich repeat flightless-interacting protein 1	110.328	15.69	6	9	9	38
IPI00382816.1 :Q14297	RFC1 Fetal beta-MHC binding factor	0	11.2	2	1	1	1
IPI00383296.5	Isoform 2 of Heterogeneous nuclear ribonucleoprotein M	7.96747	4.05	2	3	3	5
IPI00383581.4	cDNA FLJ61290, highly similar to Neutral alpha-glucosidase AB	59.9563	10.25	3	9	9	26
IPI00383680.3	ribophorin II isoform 2 precursor	125.795	29.59	7	11	11	46
IPI00383754.1	Tryptophanyl-tRNA synthetase (Fragment)	2.70189	14.68	3	1	1	1
IPI00384016.1	Full-length cDNA 5-PRIME end of clone CS0DJ009YL13 of T cells (Jurkat cell line) of Homo sapiens (Fragment)	66.4012	16.13	5	4	4	28
IPI00384079.2 :Q8N2U4	SNX22 SNX22 protein	8.44476	2.12	1	1	1	4
IPI00384219.1 :Q86UH9	- Gag protein	0	1.85	4	1	1	1
IPI00384256.2 -PROT:Q86UU9-4 :ENSP00000340461 :NP_001070973	TAC4 Isoform 4 of Tachykinin-4	1.98966	0.88	2	1	1	1
IPI00384350.1 -PROT:Q86W10 :ENSP00000334246 :NP_835235 :HIT000252675 :OTTHUMP00000009713	CYP4Z1 Cytochrome P450 4Z1	5.10373	20	1	1	1	1
IPI00384444.6	Keratin, type I cytoskeletal 14	227.313	44.7	50	5	19	99
IPI00384556.1	Ribosomal RNA upstream binding transcription factor (Fragment)	6.64426	1.83	3	1	1	3
IPI00384863.1	HDCMB21P	11.2877	11.4	5	1	1	5
IPI00384971.1 -PROT:Q7Z3B0 :ENSP00000339324 :NP_001041714 :HIT000054799	C5orf43 UPF0542 protein C5orf43	31.586	5.53	3	6	6	16
IPI00385065.6 -PROT:Q8N8E3-1 :A2RRR7;B4DR29 :ENSP00000376522 :NP_659473 :HIT000390698 :OTTHUMP00000182226	CCDC46 Isoform 1 of Coiled-coil domain-containing protein 46	35.0737	21.07	1	3	3	12
IPI00385421.1 :Q13810	- Acid sphingomyelinase (Fragment)	18.9643	12.2	5	3	3	7
IPI00385786.3	cDNA FLJ35170 fis, clone PLACE6012942, highly similar to SPLICING FACTOR, ARGININE/SERINE-RICH 2	5.38723	12.44	8	2	2	3
IPI00385917.4 -PROT:Q9ULQ1-2 :A5PKY2;B7Z2R5 :ENSP00000392533 :OTTHUMP00000169327	TPCN1 TPCN1 protein	2.02863	0.49	5	1	1	1
IPI00386271.4	Calcium-binding mitochondrial carrier protein Aralar1	19.2416	4.87	4	2	2	6
IPI00386284.5 -PROT:Q8NG84 :ENSP00000334794;ENSP00000355436 :NP_001004491 :HIT000391511 :OTTHUMP00000038053	OR2AK2 Olfactory receptor 2AK2	8.52494	3.07	1	1	1	4
IPI00386718.4	Isoform Short of Probable global transcription activator SNF2L2	4.60554	0.83	2	1	1	2
IPI00386755.2	ERO1-like protein alpha	30.932	10.9	2	3	3	11
IPI00386818.4	Isoform Short of Vesicle transport through interaction with t-SNAREs homolog 1B	0	11.7	2	1	1	1
IPI00386885.1	cDNA FLJ14414 fis, clone HEMBA1004847, highly similar to SIGNAL RECOGNITION PARTICLE 68 KD PROTEIN	12.2039	10.7	3	2	2	4
IPI00386936.2 -PROT:Q96KP6 :ENSP00000057513;ENSP00000411817 :NP_001122315;NP_079149 :HIT000389819 :OTTHUMP00000163921	TNIP3 TNFAIP3-interacting protein 3	666.299	71.84	6	13	18	240
IPI00386975.3	Isoform 1B of Desmocollin-1	5.21827	3.45	2	2	2	2
IPI00394808.1 -PROT:Q6PCB8 :B7Z902 :ENSP00000302289 :NP_940851 :HIT000259997 :OTTHUMP00000161812	EMB Embigin	6.29819	2.12	1	1	1	2
IPI00394809.1	Apolipoprotein O-like	7.9318	4.48	3	1	1	3
IPI00394810.1 -PROT:Q6PJQ5 :NP_940853 :HIT000050569	FOXR2 Forkhead box protein R2	2.25036	5.17	1	2	2	2
IPI00394877.1	basigin isoform 4	7.42235	19.51	3	3	3	8
IPI00395401.3 -PROT:Q15642-3 :ENSP00000415493 :OTTHUMP00000078195;OTTHUMP00000196791	TRIP10 Isoform 3 of Cdc42-interacting protein 4	2.02723	1.86	2	1	1	1
IPI00395676.1	Isoform 2 of UTP--glucose-1-phosphate uridylyltransferase	3.62583	1.81	4	1	1	2
IPI00395707.2	promyelocytic leukemia protein isoform 7	17.4261	5.67	15	2	2	7
IPI00395887.4	Thioredoxin-related transmembrane protein 1	31.5019	15.71	2	4	4	12
IPI00396370.6	Isoform 1 of Eukaryotic translation initiation factor 3 subunit B	9.23942	3.32	3	2	2	4
IPI00396378.3	Isoform B1 of Heterogeneous nuclear ribonucleoproteins A2/B1	254.623	52.69	7	16	18	117
IPI00396435.3	Putative pre-mRNA-splicing factor ATP-dependent RNA helicase DHX15	42.7706	4.4	1	3	3	16
IPI00396435.3 -PROT:O43143 :B4E0S6 :ENSP00000336741 :NP_001349 :HIT000051571	DHX15 Putative pre-mRNA-splicing factor ATP-dependent RNA helicase DHX15	12.051	4.68	2	3	3	6
IPI00396485.3	Elongation factor 1-alpha 1	128.874	26.41	15	11	11	73
IPI00396634.3 -PROT:Q9BY89-1 :ENSP00000351207;ENSP00000385152 :NP_001138678 :OTTHUMP00000028561;OTTHUMP00000198606	KIAA1671 Isoform 1 of Uncharacterized protein KIAA1671	6.55805	4.37	1	2	2	4
IPI00397024.1	Isoform 2 of YTH domain family protein 2	1.72497	1.13	5	1	1	1
IPI00397509.3	Isoform 4 of Pre-mRNA-processing factor 40 homolog A	3.96085	1.21	5	1	1	3
IPI00397611.2	24 kDa protein	5.88803	4.27	2	1	1	4
IPI00398625.5	Hornerin	39.6717	13.4	1	12	12	28
IPI00398673.4	17 kDa protein	9.15163	16.67	6	3	3	6
IPI00398771.2	28 kDa protein	5.96089	5.81	2	1	1	3
IPI00398776.3	Isoform 7 of Plectin-1	254.765	10.48	11	37	37	113
IPI00399007.7	Putative uncharacterized protein DKFZp686I04196 (Fragment)	4.71028	7.91	4	2	2	3
IPI00399290.2 -PROT:Q9H2C5 :ENSP00000303469 :NP_001005160 :HIT000391487 :OTTHUMP00000069575	OR52A5 Olfactory receptor 52A5	55.3932	42.28	7	10	10	22
IPI00400849.2	Isoform 3 of Phosphatidylinositol-binding clathrin assembly protein	2.65017	3.28	6	1	1	1
IPI00400922.5 -PROT:Q14690 :B4DES7;B4DH82 :ENSP00000358812 :NP_055791 :HIT000042322 :OTTHUMP00000020409	PDCD11 Protein RRP5 homolog	4.12795	17.93	1	3	3	3
IPI00401264.5	Endoplasmic reticulum resident protein ERp44	7.63283	6.16	1	2	2	3
IPI00401454.1	Isoform 2 of Ubiquitin thioesterase OTUB2	2.06654	9.59	2	1	1	1
IPI00401819.2	Ribosomal protein 26 (RPS26) pseudogene	5.14377	26.96	12	3	3	3
IPI00402185.5	synaptotagmin binding, cytoplasmic RNA interacting protein isoform 2	19.0781	19.18	6	4	7	16
IPI00402391.3	Isoform 3 of Heterogeneous nuclear ribonucleoprotein U-like protein 1	0	1.86	4	1	1	2
IPI00402461.1 -PROT:Q4G0G2 :ENSP00000372953	C3orf47 Putative uncharacterized protein C3orf47	1.70284	0.31	1	1	1	1
IPI00410017.1	Isoform 2 of Polyadenylate-binding protein 1	5.58038	3.84	6	2	2	4
IPI00410128.2	protein phosphatase 1, catalytic subunit, alpha isoform 2	20.6151	9.09	9	2	2	7
IPI00410157.4	Isoform 4 of CCR4-NOT transcription complex subunit 1	2.07526	0.64	4	1	1	1
IPI00410180.1	Isoform 5 of Alpha-endosulfine	11.0165	11.97	5	1	1	5
IPI00410615.2	Isoform 3 of Low molecular weight phosphotyrosine protein phosphatase	19.849	8.87	6	1	1	7
IPI00410714.5	Hemoglobin subunit alpha	2.42662	10.56	1	1	1	5
IPI00410716.1	Isoform 2 of Bromodomain-containing protein 3	1.71054	1.62	6	1	1	1
IPI00411387.1	cDNA FLJ52792, highly similar to Long-chain-fatty-acid--CoA ligase 5	1.90054	2	4	1	1	1
IPI00411656.4 -PROT:Q9Y6V0-1	PCLO Isoform 1 of Protein piccolo	67.031	17.99	1	5	5	26
IPI00411704.9	Isoform 1 of Eukaryotic translation initiation factor 5A-1	10.0444	7.79	3	2	2	7
IPI00411937.4	Nucleolar protein 56	44.0873	21.04	3	9	9	21
IPI00412404.1 -PROT:Q8IYB8 :B7Z611 :ENSP00000352678 :NP_003162 :HIT000051633 :OTTHUMP00000019719	SUPV3L1 ATP-dependent RNA helicase SUPV3L1, mitochondrial	15.8239	8.13	5	5	5	8
IPI00412579.6	60S ribosomal protein L10a	6.22179	11.06	4	2	2	6
IPI00412713.4	Sorting and assembly machinery component 50 homolog	4.52748	12.37	2	3	3	5
IPI00412714.3	Isoform 4 of Plasminogen activator inhibitor 1 RNA-binding protein	55.3349	16.28	4	4	4	19
IPI00412752.3	signal transducer and activator of transcription 3 isoform 3	0	3.32	3	2	2	4
IPI00412982.4 -PROT:P46531 :ENSP00000277541 :NP_060087 :HIT000076953 :OTTHUMP00000022594	NOTCH1 Neurogenic locus notch homolog protein 1 precursor	15.7672	7.26	1	2	2	6
IPI00413265.4 -PROT:Q8IY18 :B4E265 :ENSP00000354957 :NP_055925 :HIT000000311 :OTTHUMP00000021442	SMC5 Structural maintenance of chromosomes protein 5	1.82531	1.33	1	1	1	1
IPI00413324.6	60S ribosomal protein L17	23.4473	13.04	4	2	2	11
IPI00413611.1	DNA topoisomerase 1	8.86058	3.27	3	2	2	5
IPI00413611.1 -PROT:P11387 :B9EG90;Q6NWZ5;Q6PK95;Q9BVT2 :ENSP00000354522 :NP_003277 :HIT000191148 :OTTHUMP00000031713	TOP1 DNA topoisomerase 1	5.85612	2.06	1	1	1	3
IPI00413654.3	Isoform SRP40-4 of Splicing factor, arginine/serine-rich 5	17.3275	7.81	9	1	2	6
IPI00413686.2	Isoform 3 of AP-3 complex subunit delta-1	2.23336	2.24	5	1	1	1
IPI00414676.6	Heat shock protein HSP 90-beta	552.209	45.44	12	13	29	263
IPI00414836.6	Osteoclast-stimulating factor 1	0	3.74	1	1	1	1
IPI00414963.2	Isoform 2 of Polyadenylate-binding protein 2	4.78364	6.42	2	2	2	3
IPI00418163.3	complement component 4B preproprotein	41.5218	6.94	12	5	5	13
IPI00418194.3 -PROT:Q9HCH5-10 :ENSP00000352065	SYTL2 Isoform 10 of Synaptotagmin-like protein 2	0	22.99	5	1	1	1
IPI00418262.5	Fructose-bisphosphate aldolase	58.4055	14.63	8	1	4	16
IPI00418471.6	Vimentin	1516.6	74.25	21	44	45	650
IPI00418471.6 -PROT:P08670 :B0YJC4;B0YJC5;B3KRK8;Q53HU8 :ENSP00000224237 :NP_003371 :HIT000262376 :OTTHUMP00000019224	VIM Vimentin	15.5302	10.87	1	8	8	8
IPI00418495.5	Platelet glycoprotein 4	15.9738	10.59	7	4	4	9
IPI00419562.2 -PROT:Q6NT89 :NP_001013664 :HIT000263375	TRNP1 TMF-regulated nuclear protein 1	0	1.9	1	1	1	1
IPI00419585.9	Peptidyl-prolyl cis-trans isomerase A	215.919	63.64	26	10	11	96
IPI00419721.1 -PROT:Q7L775 :ENSP00000406027 :NP_055620 :HIT000250907 :OTTHUMP00000170624	EPM2AIP1 EPM2A-interacting protein 1	11.0562	17.24	1	3	3	9
IPI00419880.6	40S ribosomal protein S3a	22.742	13.26	3	3	3	12
IPI00419950.5	Isoform 4 of Rho guanine nucleotide exchange factor 10	0	1.64	1	1	1	1
IPI00420004.3	Isoform 1 of Myosin-Ig	21.1516	10.02	4	7	7	15
IPI00427502.1 -PROT:Q8N2G8-2 :ENSP00000399952;ENSP00000402654 :NP_001136095	GHDC Isoform 2 of GH3 domain-containing protein	38.7351	9.33	2	3	3	18
IPI00427739.1 -PROT:Q9BTT6-1 :A8K883;Q5TGN3 :ENSP00000359925 :NP_060684 :HIT000077700 :OTTHUMP00000016634	LRRC1 Isoform 1 of Leucine-rich repeat-containing protein 1	16.7102	19.47	1	4	4	10
IPI00428288.1	Isoform 4 of 39S ribosomal protein L43, mitochondrial	2.10974	8.18	1	1	1	1
IPI00430814.1	Isoform 3 of Cellular nucleic acid-binding protein	19.8154	20.36	6	3	3	7
IPI00432360.1	UBAP2 UBAP2	8.34822	6.28	5	2	3	4
IPI00432416.4	Isoform LYN B of Tyrosine-protein kinase Lyn	21.3006	6.52	97	1	3	9
IPI00432713.1	RRLF9220	4.03224	4	1	1	1	3
IPI00432742.1 :Q6UXV8	KCNQ2 KCNQ2	33.2374	32	3	3	3	15
IPI00433279.3	Isoform 1 of Schlafen family member 5	8.49154	3.7	2	2	2	3
IPI00434629.2 -PROT:Q9C0D6 :ENSP00000260008 :NP_203751 :HIT000001443	FHDC1 FH2 domain-containing protein 1	15.261	11.16	3	4	4	9
IPI00436518.1 :Q71U42	- Benzodiazepine receptor ligand	43.1282	16.9	1	5	5	18
IPI00438230.3	Isoform 2 of Transcription intermediary factor 1-beta	12.2441	1.99	2	1	1	4
IPI00439944.1	ARCN1 protein	2.93321	6.35	3	1	1	1
IPI00440493.2	ATP synthase subunit alpha, mitochondrial	214.232	32.73	5	16	16	89
IPI00441550.4	Isoform 2 of Beta-galactosidase	3.94379	2.75	4	1	1	1
IPI00442073.5	Cysteine and glycine-rich protein 1	2.27434	7.77	1	1	1	1
IPI00442154.2 -PROT:Q6ZMV7 :ENSP00000348936;ENSP00000418214 :NP_001004316 :HIT000249761	LEKR1 leucine, glutamate and lysine rich 1	53.8079	34.24	9	5	5	24
IPI00442214.1 -PROT:Q9NYB9-3 :B4DG63;B7Z836 :ENSP00000261016;ENSP00000404352 :OTTHUMP00000206228	ABI2 Isoform 3 of Abl interactor 2	115.026	10.91	10	3	4	43
IPI00442274.3 -PROT:Q6ZNB6-1 :B1Q2B0;B1Q2K1;Q8J028 :ENSP00000370949 :NP_694540 :HIT000096026 :OTTHUMP00000158785	NFXL1 Isoform 1 of NF-X1-type zinc finger protein NFXL1	238.79	52.55	9	9	12	99
IPI00443767.2	cDNA FLJ46514 fis, clone THYMU3032798, highly similar to Focal adhesion kinase 2	2.71317	5.54	3	2	2	2
IPI00443909.1	Isoform 1 of Protein canopy homolog 2	6.00864	17.58	5	2	2	3
IPI00444731.1 :Q6ZSU4	TMEM205 cDNA FLJ45204 fis, clone BRCAN2009168 (Fragment)	24.6769	8.44	2	3	3	10
IPI00445108.3	cDNA FLJ44621 fis, clone BRACE2016896, highly similar to Lysyl-tRNA synthetase	4.54674	3.3	3	1	1	3
IPI00445330.1	cDNA FLJ44194 fis, clone THYMU2040975, weakly similar to PTB-ASSOCIATED SPLICING FACTOR	0	7.18	5	2	2	3
IPI00445332.1 -PROT:Q2TAZ0-5	ATG2A Isoform 4 of Autophagy-related protein 2 homolog A	38.5093	16.51	18	5	6	20
IPI00446235.2	Isoform 2 of NADH-cytochrome b5 reductase 3	19.4248	18.71	5	4	4	9
IPI00448194.2 :Q8V9K9	- E7 protein	53.1681	33.89	3	3	10	31
IPI00448925.6	Putative uncharacterized protein IGHG1	54.9587	19.55	14	3	4	24
IPI00449049.5	Poly [ADP-ribose] polymerase 1	34.9738	8.28	2	6	6	21
IPI00449112.3	OGFR protein	11.0478	5.65	5	2	2	4
IPI00450235.1	Nuclease sensitive element binding protein-1	47.9548	12.11	3	2	2	12
IPI00450866.1	Actin-related protein 2/3 complex subunit 5	9.66724	27.27	4	1	1	3
IPI00452747.6	Similar to Signal peptidase complex subunit 2	27.6223	19.91	2	4	4	14
IPI00453473.6	Histone H4	232.844	56.31	1	10	10	101
IPI00453476.2	29 kDa protein	33.0305	33.46	7	6	6	18
IPI00454910.1 -PROT:Q6DT37 :ENSP00000345133 :NP_059995 :HIT000255935 :OTTHUMP00000042866	CDC42BPG Serine/threonine-protein kinase MRCK gamma	0	1.64	1	1	1	1
IPI00455033.5	septin 9 isoform e	14.847	13.74	8	4	4	7
IPI00455315.4	Isoform 1 of Annexin A2	549.737	56.34	8	23	23	212
IPI00455383.4	Isoform 2 of Clathrin heavy chain 1	278.729	31.06	4	38	38	122
IPI00455432.2	Ecotropic viral integration site 5 variant (Fragment)	0	5.21	2	1	1	1
IPI00455457.4	Histone H3	55.5419	31.62	6	1	6	44
IPI00455502.2 -PROT:Q8N0S6-1 :ENSP00000323543;ENSP00000356683 :NP_201576 :OTTHUMP00000032690;OTTHUMP00000032691	CENPL Isoform 1 of Centromere protein L	10.1877	19.67	7	1	1	4
IPI00456049.3	Isoform 2 of ATP synthase subunit d, mitochondrial	29.0558	41.61	6	4	4	14
IPI00456479.1 -PROT:Q86SR1-3 :ENSP00000415210	GALNT10 Isoform 3 of Polypeptide N-acetylgalactosaminyltransferase 10	670.056	49.49	28	25	29	271
IPI00456695.1	Isoform 2 of 26S proteasome non-ATPase regulatory subunit 1	3.32426	3.8	2	2	2	3
IPI00456745.4	cDNA FLJ61632, highly similar to SH3 domain-binding protein 1	7.49816	2.64	4	1	1	3
IPI00456762.1 -PROT:Q9H9Y3	ORAI2 Putative protein ORAI2-2	3.38833	6.8	2	1	1	2
IPI00456969.1	Cytoplasmic dynein 1 heavy chain 1	31.2689	2.32	1	8	8	16
IPI00456969.1 -PROT:Q14204 :B4DSR6;Q92862;Q9NRC3 :ENSP00000348965 :NP_001367 :HIT000000031 :OTTHUMP00000028119;OTTHUMP00000065399	DYNC1H1 Cytoplasmic dynein 1 heavy chain 1	12.1261	8.36	2	1	2	6
IPI00464968.4	Cytochrome c oxidase subunit 1	0	3.29	1	1	1	1
IPI00465016.7	Isoform 2 of Sulfhydryl oxidase 1	0	3.64	3	1	1	1
IPI00465044.2	Protein RCC2	44.4833	10.15	1	4	4	20
IPI00465166.2 -PROT:Q9NTI2-1 :B7Z880;Q6ZSP3;Q6ZU25 :ENSP00000371070 :NP_057613 :HIT000047136 :OTTHUMP00000018151	ATP8A2 ATPase, aminophospholipid transporter-like, Class I, type 8A, member 2	390.637	60.89	5	9	22	175
IPI00465211.1 :C9JHT3;Q86YQ0 :ENSP00000384974;ENSP00000392890 :OTTHUMP00000202689	PPP3R1;WDR92 HZGJ	12.4718	4.35	2	2	2	7
IPI00465248.5	Isoform alpha-enolase of Alpha-enolase	318.513	52.07	7	18	20	122
IPI00465248.5 -PROT:P06733-1 :A4QMW8;A4UCS8;Q96GV1;Q9BT62 :ENSP00000234590 :NP_001419 :HIT000270987 :OTTHUMP00000001706	ENO1 Isoform alpha-enolase of Alpha-enolase	68.7499	6.68	2	6	6	26
IPI00465436.4	Catalase	53.7682	14.42	1	7	7	22
IPI00465439.5	Fructose-bisphosphate aldolase A	177.332	50	7	11	14	77
IPI00470722.1	Isoform Delta14-15 of Platelet endothelial cell adhesion molecule	42.6876	12.01	7	7	7	20
IPI00470779.2 -PROT:P40222 :ENSP00000362711;ENSP00000362712 :NP_787048 :HIT000337375 :OTTHUMP00000004649;OTTHUMP00000004650	TXLNA Alpha-taxilin	11.0475	7.94	2	2	2	4
IPI00471969.1	HLA class II histocompatibility antigen, DR-1 beta chain	8.54922	9.77	2	2	2	6
IPI00477179.1	Isoform 2 of Nucleolar RNA helicase 2	2.86971	1.54	2	1	1	1
IPI00477383.3 -PROT:Q5VU57 :A6NJL9;B4DG37;B4DGK1 :ENSP00000335516;ENSP00000360905 :NP_116174 :HIT000019681 :OTTHUMP00000009460	AGBL4 cDNA FLJ53507, weakly similar to Homo sapiens ATP/GTP binding protein-like 2 (AGBL2), mRNA	48.5899	31.95	2	6	6	30
IPI00477624.3	Isoform 3 of Serine/threonine-protein phosphatase 6 regulatory ankyrin repeat subunit B	0	3.45	3	1	1	1
IPI00477831.2	Isoform 1 of Endoplasmic reticulum aminopeptidase 1	31.6598	3.72	2	3	3	12
IPI00477897.1	Isoform 2 of SH3 domain-containing kinase-binding protein 1	18.3	7.32	8	3	3	7
IPI00478003.2	Alpha-2-macroglobulin	14.5226	2.37	4	2	2	4
IPI00478003.2 -PROT:P01023 :Q9BQ22 :ENSP00000323929 :NP_000005 :HIT000052315 :OTTHUMP00000166617;OTTHUMP00000196829	A2M Alpha-2-macroglobulin	0	3.93	1	1	1	2
IPI00478023.1	Isoform SERCA3D of Sarcoplasmic/endoplasmic reticulum calcium ATPase 3	133.356	25.95	6	13	19	59
IPI00478231.2	Transforming protein RhoA	68.0883	33.16	12	5	5	27
IPI00478410.2	Isoform Liver of ATP synthase subunit gamma, mitochondrial	20.5171	14.77	2	4	4	10
IPI00478736.2	Isoform 2 of Centrosomal protein of 110 kDa	1.6904	0.71	4	1	1	1
IPI00478809.3	Coagulation factor V	4.94223	0.45	2	1	1	4
IPI00478827.1 :Q5VUL8 :ENSP00000382673 :OTTHUMP00000021305	C9orf144 Chromosome 9 open reading frame 144	3751.08	55.71	13	114	121	1441
IPI00478896.3	Ribosomal protein L7a	27.8301	12.57	4	2	2	10
IPI00479108.1	Isoform 2 of Carnitine O-palmitoyltransferase 1, liver isoform	14.6483	6.61	2	4	4	7
IPI00479186.7	Isoform M2 of Pyruvate kinase isozymes M1/M2	528.613	55.93	14	26	26	208
IPI00479708.6	Full-length cDNA clone CS0DD006YL02 of Neuroblastoma of Homo sapiens	8.3866	8.27	11	2	2	3
IPI00479722.2	Proteasome activator complex subunit 1	120.7	30.92	2	9	9	56
IPI00479877.4	aldehyde dehydrogenase 9A1	22.8743	12.16	1	6	6	13
IPI00479877.4 -PROT:P49189 :B4DE91;B4DX14;B4DXY7;B4DYY1;B9EKV4 :ENSP00000346827 :NP_000687 :HIT000304494 :OTTHUMP00000032604	ALDH9A1 aldehyde dehydrogenase 9A1	39.0277	22.5	48	2	4	19
IPI00479905.5	NADH dehydrogenase [ubiquinone] 1 beta subcomplex subunit 10	8.86329	12.21	2	2	2	4
IPI00479997.4	Stathmin	62.4454	40.27	12	6	6	29
IPI00513685.1	OTTHUMP00000017297	5.59253	12.93	2	1	1	2
IPI00513699.4	Serpin peptidase inhibitor, clade B (Ovalbumin), member 6	2.32212	6.25	3	1	1	1
IPI00513841.1	Nicastrin	9.98902	5.48	6	1	1	3
IPI00513986.2	Isoform 2 of Type-1 angiotensin II receptor-associated protein	12.54	14.47	2	1	1	5
IPI00514067.1	Guanine nucleotide binding protein (G protein), q polypeptide	1.97075	7.65	2	1	1	1
IPI00514090.2	Isoform 2 of Leukotriene A-4 hydrolase	45.3493	17.69	6	7	7	20
IPI00514201.3 -PROT:P13533 :O60661;Q9UQV1 :ENSP00000348634;ENSP00000386041 :NP_002462 :HIT000390722 :OTTHUMP00000164592	MYH6 Myosin-6	18.3232	5.9	1	3	3	6
IPI00514330.5	hepatoma-derived growth factor isoform c	96.9403	47.64	4	8	8	39
IPI00514522.1	Chromosome 1 open reading frame 123	0	5.84	1	1	1	1
IPI00514561.1	Heterogeneous nuclear ribonucleoprotein K	230.189	32.48	7	11	11	93
IPI00514669.1	SH3 domain binding glutamic acid-rich protein like 3	60.7796	53.41	3	7	7	31
IPI00514694.1 -PROT:Q8IYK4 :B3KT71;B3KT92;B4DF84 :ENSP00000354960 :NP_055916 :HIT000051466 :OTTHUMP00000033513	GLT25D2 Procollagen galactosyltransferase 2	82.3862	15.07	2	9	9	30
IPI00514792.2	Isoform 3 of Optineurin	2.88662	2.5	3	1	1	1
IPI00514905.4	Putative uncharacterized protein NUP133	0	1.94	2	1	1	1
IPI00514908.1	Keratinocyte proline-rich protein	2.08962	1.55	1	1	1	1
IPI00514996.1	Palmitoyl-protein thioesterase 1	11.9277	14.29	4	1	1	5
IPI00549189.4 -PROT:P52888 :B4DU96;Q96CV8;Q9BW75 :ENSP00000304467 :NP_003240 :HIT000030855 :OTTHUMP00000078155	THOP1 Thimet oligopeptidase	2.28564	3.56	2	1	1	1
IPI00549672.2	HSPC027	2.38416	3.18	2	1	1	1
IPI00549955.3	Meiosis-specific nuclear structural protein 1	0	1.82	1	1	1	1
IPI00549955.3 -PROT:Q8NEH6 :B3KQ70 :ENSP00000260453 :NP_060835 :HIT000004558 :OTTHUMP00000162907;OTTHUMP00000176318	MNS1 Meiosis-specific nuclear structural protein 1	16.911	7.81	2	2	2	5
IPI00550069.3	Ribonuclease inhibitor	165.088	28.85	1	10	10	59
IPI00550243.2	THUMP domain-containing protein 1	0	3.97	2	1	1	1
IPI00550289.1 -PROT:Q6NSX1 :ENSP00000242819 :NP_112580 :HIT000263842 :OTTHUMP00000018440	CCDC70 Coiled-coil domain-containing protein 70	2.37193	2.35	1	1	1	1
IPI00550363.3	Transgelin-2	125.602	42.21	5	7	7	49
IPI00550364.8	Phosphoglucomutase-2	28.8326	9.97	1	5	5	14
IPI00550364.8 -PROT:Q96G03 :B4DN40;B4E0G8;Q4W5D6 :ENSP00000371393 :NP_060760 :HIT000242685 :OTTHUMP00000123473	PGM2 Phosphoglucomutase-2	202.216	57.02	2	7	7	89
IPI00550477.2 -PROT:Q9BRR8 :A8K8Y8;B2RDX4 :ENSP00000170564 :NP_060495 :HIT000032610 :OTTHUMP00000076417	GPATCH1 G patch domain-containing protein 1	5.03375	15.87	1	2	2	3
IPI00550523.5	Isoform 1 of Atlastin-3	14.5829	10.35	2	3	3	6
IPI00550591.1	T-complex protein 1 isoform b	31.2295	11.22	2	3	3	15
IPI00550917.3	Twinfilin-2	26.2108	22.06	4	5	5	12
IPI00550986.4 -PROT:Q9NVM9 :B4DNK1 :ENSP00000261191 :NP_060634 :HIT000031411 :OTTHUMP00000166977	C12orf11 Cell cycle regulator Mat89Bb homolog	5.94021	5.82	1	1	1	2
IPI00550987.1	Isoform 1 of Centrosomal protein of 135 kDa	1.92089	0.79	1	1	1	1
IPI00551024.4	Bifunctional ATP-dependent dihydroxyacetone kinase/FAD-AMP lyase (cyclizing)	3.7467	3.65	1	1	1	1
IPI00551062.2	Isoform 1 of Protein canopy homolog 3	18.4434	6.83	1	1	1	4
IPI00552208.1	TP53 regulating kinase	9.81138	17.36	2	1	1	2
IPI00552212.1	Isoform 3 of Gamma-parvin	3.1876	7.49	3	1	1	1
IPI00552280.2 :B1APZ9 :ENSP00000362474;ENSP00000409833 :OTTHUMP00000030962	BPI Bactericidal/permeability-increasing protein	49.0074	23.4	7	6	7	20
IPI00552375.2 :Q5JS55 :ENSP00000407702 :HIT000020538 :OTTHUMP00000015962	PSMG4 Chromosome 6 open reading frame 86	17.5119	1.31	1	2	2	6
IPI00552587.1	Growth arrest and DNA-damage-inducible proteins-interacting protein 1	6.80006	9.01	1	1	1	3
IPI00552590.1	chaperonin containing TCP1, subunit 6A isoform b	2.60635	4.32	2	2	2	3
IPI00552715.1	chaperonin containing TCP1, subunit 3 isoform c	22.1075	12.03	4	4	4	9
IPI00552768.1	Thioredoxin, isoform CRA_b	5.18152	10.59	2	1	1	3
IPI00552772.2	Isoform 5 of Minor histocompatibility antigen H13	6.29485	10.15	4	2	2	3
IPI00552941.2	Ribosomal protein S6 kinase, 90kDa, polypeptide 3	0	3.52	29	1	1	1
IPI00552978.1	Cohesin subunit SA-2	2.61093	2.03	2	1	1	2
IPI00552984.1	Proteasome (Prosome, macropain) subunit, beta type, 8	8.18972	8.73	5	2	2	6
IPI00553119.1 :Q5KU21	- G-protein coupled receptor	43.859	24.2	2	4	4	22
IPI00553123.1 -PROT:Q96N03-3 :ENSP00000362558 :OTTHUMP00000030946	VSTM2L Isoform 3 of V-set and transmembrane domain-containing protein 2-like protein	4.21038	2.4	1	1	1	2
IPI00553177.1	Isoform 1 of Alpha-1-antitrypsin	78.8721	15.31	4	4	4	25
IPI00554469.1	Isoform 2 of Mitochondrial inner membrane protein	51.0588	16.33	10	9	9	23
IPI00554521.2	Ferritin heavy chain	10.9117	18.03	5	3	3	8
IPI00554617.2	cDNA FLJ57277, highly similar to Tripeptidyl-peptidase 1	8.04866	7.27	6	2	2	9
IPI00554701.2	Cytochrome b-c1 complex subunit 9	2.09058	26.98	1	1	1	3
IPI00554711.3	Junction plakoglobin	20.1306	11.54	1	6	6	8
IPI00554761.2	Non-histone chromosomal protein HMG-14	40.9418	45	10	5	5	28
IPI00555743.1	Isoform 3 of Apoptosis inhibitor 5	3.2765	4.83	5	1	1	1
IPI00555812.4	Isoform 1 of Vitamin D-binding protein	5.9641	7.38	2	2	2	2
IPI00555876.1 -PROT:Q58FG0 :HIT000333301	HSP90AA5P Putative heat shock protein HSP 90-alpha A5	4.56923	8.85	1	1	1	2
IPI00555890.1 :Q59GC3 :ENSP00000367583	ANKRD11 Ankyrin repeat domain 11 variant (Fragment)	5.81515	4.46	1	1	1	2
IPI00556036.2	16 kDa protein	3.70146	8.63	6	1	1	1
IPI00556082.2	Sorting nexin 1 isoform a variant	6.30397	8.21	5	1	1	3
IPI00556190.2	NDUFB5 protein	2.62385	8.03	5	1	1	1
IPI00556256.1	DDX19-like protein variant (Fragment)	4.33	6.71	7	2	2	2
IPI00556437.1	Dynamin 2 isoform 4 variant (Fragment)	1.84135	5.95	15	2	2	2
IPI00556459.1	Serine/cysteine proteinase inhibitor clade G member 1 splice variant 2 (Fragment)	13.91	8.71	3	2	2	5
IPI00556589.3	4 kDa protein	8.79312	34.29	2	1	1	5
IPI00604399.1 -PROT:Q9BXW9-2 :ENSP00000373318;ENSP00000398754 :NP_001018125 :HIT000077993 :OTTHUMP00000170183;OTTHUMP00000207925	FANCD2 Isoform 2 of Fanconi anemia group D2 protein	12.5937	18.82	2	4	4	8
IPI00604620.3	Nucleolin	169.258	19.3	7	15	15	76
IPI00604713.3	Isoform 2 of Cytoskeleton-associated protein 4	6.18928	5.75	4	2	2	2
IPI00604778.1	vacuolar protein sorting 13C protein isoform 1B	7.20262	0.67	5	2	2	3
IPI00619903.3	Isoform 2 of UDP-glucose:glycoprotein glucosyltransferase 1	2.55361	0.65	2	1	1	1
IPI00619938.2	Isoform 3 of Rho GTPase-activating protein 30	10.8418	2.83	16	2	2	4
IPI00639797.1	Hydroxysteroid (17-beta) dehydrogenase 10	7.26297	17.16	3	2	2	3
IPI00639819.1	TAR DNA binding protein	2.1593	16.27	2	2	2	2
IPI00639828.1	Four and a half LIM domains 1	1.62033	8.51	13	1	1	1
IPI00640006.1	GDP dissociation inhibitor 2 isoform 2	66.5534	33.5	6	9	11	30
IPI00640051.2	Selenophosphate synthetase 1, isoform CRA_a	3.23981	6.54	2	1	1	1
IPI00640188.1	Putative uncharacterized protein PRAF2	4.88234	6.88	2	1	1	3
IPI00640700.1	cDNA FLJ16319 fis, clone SPLEN2036076, highly similar to Homo sapiens minor histocompatibility antigen HA-1 (HA-1), mRNA	2.63184	3.18	3	2	2	2
IPI00640741.1	19 kDa protein	42.8695	47.37	7	7	8	31
IPI00640748.3	Isoform 2 of Rho guanine nucleotide exchange factor 6	1.95917	1.61	2	1	1	1
IPI00640826.1 :OTTHUMP00000073480	INO80C 6 kDa protein	15.662	12.79	1	1	1	7
IPI00640965.1	SUMO1 activating enzyme subunit 1 isoform b	9.03699	4.01	3	1	1	3
IPI00641326.1 :OTTHUMP00000073243	LAMA3 23 kDa protein	20.3406	9.74	1	4	4	11
IPI00641334.3	Putative uncharacterized protein DKFZp686M0619	1.91203	34.65	2	3	3	7
IPI00641426.1	Transmembrane emp24 protein transport domain containing 5	3.71923	4.32	3	1	1	2
IPI00642046.1	RSL1D1 protein	7.4424	6.13	2	2	2	4
IPI00642256.2	Isoform 2 of F-actin-capping protein subunit beta	24.6183	27.94	6	6	6	14
IPI00642306.1	Karyopherin alpha 5	1.88426	11.48	4	1	1	1
IPI00642387.1	13 kDa protein	2.36299	8.62	4	1	1	1
IPI00642462.1	Engulfment and cell motility 2	7.09667	5.7	13	3	3	5
IPI00642549.2	cDNA FLJ56531, highly similar to UV excision repair protein RAD23 homolog B	4.32629	5.71	2	2	2	3
IPI00642798.1 -PROT:Q92791 :B4DVZ5 :ENSP00000347649;ENSP00000377505 :NP_006446 :HIT000012699 :OTTHUMP00000164758;OTTHUMP00000181351	SC65 Synaptonemal complex protein SC65	95.1114	26.24	3	5	5	45
IPI00642816.2	Signal recognition particle 9 kDa protein	2.21952	12.79	1	1	1	1
IPI00642952.2	hypothetical protein XP_002342849	0	9.68	2	1	1	1
IPI00643041.3	GTP-binding nuclear protein Ran	33.2755	15.74	6	3	3	18
IPI00643174.1 -PROT:P0C6A0 :ENSP00000384434 :NP_001096637 :OTTHUMP00000077399;OTTHUMP00000201202	ZGLP1 GATA-like protein 1	52.8495	30.08	3	7	7	23
IPI00643522.1	Ribosomal protein S6, isoform CRA_a	10.4872	16.97	4	3	3	7
IPI00643577.1	Malic enzyme	2.29696	2.71	2	1	1	2
IPI00643708.1 :C9JGW4 :ENSP00000378776 :OTTHUMP00000019632	TFAM Putative uncharacterized protein TFAM	19.4491	4.98	2	4	4	10
IPI00643781.1	PSIP1 protein	7.71254	9.42	3	3	3	5
IPI00643790.1	Protein kinase, cAMP-dependent, catalytic, beta	3.18435	8.88	16	1	1	1
IPI00644210.3	Isoform 4 of Putative oxidoreductase GLYR1	7.64645	10.33	5	3	3	6
IPI00644494.2	Isoform 4 of Kinesin-like protein KIF20B	2.3304	0.81	5	1	1	1
IPI00644497.4	Putative uncharacterized protein IGHA1	3.08075	18.09	19	2	2	2
IPI00644506.1	cDNA FLJ58756, highly similar to Nuclear pore complex protein Nup93	11.0504	2.44	2	1	1	3
IPI00644515.1	Putative uncharacterized protein TFAM	7.38912	8.88	2	2	2	3
IPI00644653.1	cDNA FLJ56337, highly similar to High mobility group protein B1	77.2497	65.19	16	9	11	37
IPI00644712.4	ATP-dependent DNA helicase 2 subunit 1	209.646	32.35	4	15	15	76
IPI00644764.1	RNA binding motif protein 39	1.83688	5.7	7	1	1	1
IPI00644766.4	Torsin A interacting protein 1	11.2824	12.17	5	3	3	4
IPI00644786.3	GRIP1 associated protein 1	0	1.51	3	1	1	1
IPI00644838.1 :Q5T6F7 :ENSP00000362689 :OTTHUMP00000022105	NR5A1 Nuclear receptor subfamily 5, group A, member 1	44.6501	4.95	2	2	3	22
IPI00644989.2	Isoform 1 of Protein disulfide-isomerase A6	100.753	24.32	2	6	6	32
IPI00645078.1	Ubiquitin-like modifier-activating enzyme 1	189.865	18.53	6	12	12	68
IPI00645162.3	Isoform 3 of Structural maintenance of chromosomes flexible hinge domain-containing protein 1	2.28339	1.84	3	1	1	1
IPI00645201.1	Ribosomal protein S8	55.5188	25.53	2	4	4	23
IPI00645206.2 -PROT:O14917-1 :ENSP00000367151 :NP_001035519 :HIT000091518 :OTTHUMP00000018476	PCDH17 Isoform 1 of Protocadherin-17	3.96025	8	2	1	1	2
IPI00645256.1	Isoform 1 of Lipopolysaccharide-induced tumor necrosis factor-alpha factor	1.92638	4.35	1	1	1	1
IPI00645440.2	Isoform 2 of TRAF3-interacting JNK-activating modulator	12.2643	9.42	8	3	3	4
IPI00645572.1	Major histocompatibility complex, class II, DR alpha	7.14319	16.16	24	3	3	5
IPI00645630.2	enoyl Coenzyme A hydratase domain containing 1 isoform 3	3.68862	7.96	6	1	1	1
IPI00645636.3	Isoform 2 of Long-chain fatty acid transport protein 3	0	2.88	2	1	1	1
IPI00646212.1	17 kDa protein	0	12.26	3	1	1	1
IPI00646304.4	Peptidyl-prolyl cis-trans isomerase B	91.5549	25	9	6	7	42
IPI00646415.1	20 kDa protein	43.2068	22.1	33	2	3	19
IPI00646486.1	Isoform 2 of Heterochromatin protein 1-binding protein 3	20.6119	11.26	6	6	6	11
IPI00646625.1	Antigen peptide transporter 1	27.1544	11.01	2	6	6	11
IPI00646719.1	Novel protein	1.66768	4	3	1	1	1
IPI00646767.1	24 kDa protein	1.83291	3.83	4	1	1	1
IPI00646871.3 :B1AK51;B3KRD4 :ENSP00000367240;ENSP00000367245 :OTTHUMP00000001140	CHD5 Chromodomain helicase DNA binding protein 5	0	2.35	3	1	1	1
IPI00646899.2	Putative uncharacterized protein RPL10	2.27393	11.04	1	1	1	1
IPI00647145.1	79 kDa protein	7.74434	1.43	4	1	1	3
IPI00647163.1 -PROT:Q96EI5-2 :ENSP00000361712 :HIT000077103 :OTTHUMP00000160533	TCEAL4 Isoform 2 of Transcription elongation factor A protein-like 4	231.541	37.23	4	15	19	115
IPI00647324.2	50 kDa protein	0	2.46	5	1	1	1
IPI00647351.1 :Q5T0R4 :ENSP00000413383 :OTTHUMP00000004832	CAP1 Adenylyl cyclase-associated protein	6.13117	6.25	1	1	1	2
IPI00647436.2	TIA1 cytotoxic granule-associated RNA binding protein-like 1, isoform CRA_a	0	4.15	3	1	1	1
IPI00647609.1	13 kDa protein	3.82009	22.32	6	2	2	3
IPI00647613.4	Isoform 2 of Leukocyte common antigen	427.859	31.93	6	33	33	207
IPI00647696.2 :B3KS81;B4DNF0;Q4G0Z0 :ENSP00000414512 :NP_001139113 :HIT000093627 :OTTHUMP00000076919	SRRM5 cDNA FLJ56397, weakly similar to Mus musculus serine/arginine repetitive matrix 2 (Srrm2), mRNA	21.7204	13.73	2	3	3	13
IPI00647720.1	Isoform 1 of Serine/arginine repetitive matrix protein 1	16.0396	6.86	3	3	3	10
IPI00647942.1	Putative uncharacterized protein SNRPE	8.44232	23.08	3	1	1	3
IPI00651653.1	Isoform 3 of Probable ATP-dependent RNA helicase DDX17	41.9817	11.04	15	6	6	18
IPI00651767.1	protein phosphatase 1B isoform 4	3.12737	5.5	8	1	1	1
IPI00654594.3	Isoform 2 of Striatin	1.99683	1.37	2	1	1	1
IPI00654717.1	inorganic pyrophosphatase 2 isoform 5 precursor	34.2123	17.41	8	4	4	13
IPI00654820.2	ATP synthase subunit a	7.85433	4.24	1	1	1	3
IPI00657797.3	Isoform 1 of Septin-1	0	4.09	2	1	1	1
IPI00658013.1	nucleophosmin 1 isoform 3	73.7683	36.29	11	7	7	39
IPI00658205.1	77 kDa protein	4.92627	2.73	4	1	1	2
IPI00719019.1 :Q2LEK3 :ENSP00000385946	MDK Mutant truncated midkine B	9.88996	15.79	1	1	1	3
IPI00719325.1 :Q2TNB2	F2R Cell proliferation-inducing protein 18	39.7202	13.63	3	7	7	22
IPI00719366.1	vacuolar H+ ATPase E1 isoform c	12.9943	4.59	3	1	1	7
IPI00719611.2	Isoform 2 of Glycerol-3-phosphate dehydrogenase, mitochondrial	2.95436	3.99	2	2	2	2
IPI00719757.1 -PROT:Q9Y6M7-5 :C9J9I5;C9JAI2 :ENSP00000373429;ENSP00000411031 :OTTHUMP00000208476	SLC4A7 Isoform 5 of Sodium bicarbonate cotransporter 3	10.84	3.69	1	1	1	5
IPI00719814.1	ATP synthase, H+ transporting, mitochondrial F0 complex, subunit F2 isoform 2d	13.2157	48.98	5	2	2	6
IPI00737530.1	similar to actin related protein 2/3 complex subunit 1B	102.259	17.3	6	5	5	43
IPI00739386.4 -PROT:Q86YV5 :ENSP00000330930 :NP_001074295 :HIT000042455 :OTTHUMP00000177032	PRAGMIN Tyrosine-protein kinase SgK223	2.09258	5.84	4	2	2	2
IPI00740019.2 -PROT:Q9P219-1 :B4DZB8 :ENSP00000374507 :NP_001073883 :HIT000001224 :OTTHUMP00000028303	CCDC88C Isoform 1 of Protein Daple	4.19386	25	2	3	3	9
IPI00740057.4 -PROT:Q8N7Z5 :ENSP00000274361 :NP_001157915;XP_001714521;XP_942490 :HIT000022364	ANKRD31 Ankyrin repeat domain-containing protein 31	24.2441	11.19	2	5	5	10
IPI00740142.2	similar to U5 snRNP-specific 200kD protein, partial	30.8167	6.29	5	8	8	14
IPI00741855.2 -PROT:Q6A163 :ENSP00000347823 :NP_998821 :OTTHUMP00000164622	KRT39 Keratin, type I cytoskeletal 39	14.2697	17.78	7	2	3	8
IPI00742682.2	Nucleoprotein TPR	15.4054	1.06	1	2	2	6
IPI00744135.2	Isoform 2 of Ribosome-binding protein 1	0	1.23	4	1	1	1
IPI00744556.1	Putative uncharacterized protein DKFZp779G118 (Fragment)	4.16808	11.02	6	1	1	3
IPI00744692.1	Transaldolase	82.173	27	1	9	9	42
IPI00745038.3 -PROT:Q5VUJ6 :Q08AD5 :ENSP00000325091;ENSP00000360996 :NP_065922 :HIT000055840 :OTTHUMP00000023873	LRCH2 Leucine-rich repeat and calponin homology domain-containing protein 2	6.82471	14.34	1	2	2	4
IPI00745231.3 -PROT:P0C1S8 :ENSP00000380675 :NP_001099028 :HIT000249506 :OTTHUMP00000025461	WEE2 Wee1-like protein kinase 2	19.4942	34.24	3	5	5	9
IPI00745449.2	hypothetical protein XP_002342897	0	25.96	1	1	1	1
IPI00745872.2	Isoform 1 of Serum albumin	1443.16	65.35	8	41	41	539
IPI00745893.2	SMT3 suppressor of mif two 3 homolog 2 isoform b precursor	42.6766	16.9	10	1	1	15
IPI00746004.2	40S ribosomal protein S27-like protein	13.3631	38.1	6	2	3	7
IPI00746165.2	Isoform 1 of WD repeat-containing protein 1	118.616	26.9	7	12	12	66
IPI00746205.1	proteasome activator subunit 2	21.9017	12.55	4	3	3	10
IPI00746360.1	Isoform 1 of Synembryn-A	1.98503	3.58	2	1	1	1
IPI00746623.2	Hyaluronan-binding protein 2	1.78232	1.61	1	1	1	1
IPI00746667.1	HLA class II histocompatibility antigen, DRB1-11 beta chain	15.9714	13.53	39	1	3	11
IPI00746718.1	Profilaggrin	9.46897	2.31	3	3	3	5
IPI00747657.1 :HIT000095679	PDE6B Similar to Rod cGMP-specific 3_,5_-cyclic phosphodiesterase subunit beta precursor	79.4601	27.57	4	5	5	33
IPI00748145.2	Isoform 1 of Guanine nucleotide-binding protein G(i), alpha-2 subunit	260.317	53.8	32	9	14	98
IPI00748216.1	cDNA FLJ20187 fis, clone COLF0433	3.70186	3.29	1	1	1	3
IPI00748682.2 :HIT000011949	- Pheromone shutdown-related, TraB family protein	3.91692	1.37	1	2	2	2
IPI00748712.3 :HIT000262860	MKRNP6 Conserved hypothetical protein	37.4764	25.12	1	5	5	13
IPI00748866.2 -PROT:Q96M66 :ENSP00000310465 :HIT000013966	hCG_1983896 Putative uncharacterized protein FLJ32790	50.7449	13.8	2	6	6	20
IPI00748955.3	Platelet glycoprotein Ib alpha chain	32.3758	5.27	2	3	3	16
IPI00749275.1	Isoform 1 of Coiled-coil domain-containing protein 37	2.06943	1.15	2	1	1	1
IPI00749279.2 :A6NMX9 :ENSP00000368252 :HIT000278994 :OTTHUMP00000165090	hCG_17955 Putative uncharacterized protein ENSP00000368252	9.7179	20.79	1	1	1	3
IPI00759723.1	Isoform Monomeric of Arginyl-tRNA synthetase, cytoplasmic	2.17246	2.55	2	1	1	1
IPI00759832.1	Isoform Short of 14-3-3 protein beta/alpha	479.892	63.11	8	6	13	183
IPI00761107.1	Isoform 2 of Transmembrane and coiled-coil domain-containing protein 1	3.15484	8.88	3	1	1	1
IPI00783271.1	Leucine-rich PPR motif-containing protein, mitochondrial	2.47131	3.23	1	3	3	3
IPI00783862.2	Flavin reductase	2.03318	9.22	2	1	1	2
IPI00783879.2 -PROT:P15822-1 :B4DFZ7;Q82133 :ENSP00000368698 :NP_002105 :HIT000321648 :OTTHUMP00000016036	HIVEP1 Isoform 1 of Zinc finger protein 40	7.06728	12.3	3	3	3	8
IPI00783982.1	Coatomer subunit gamma	61.1828	14.19	4	7	9	24
IPI00783987.2	Complement C3 (Fragment)	55.3884	15.63	4	14	14	18
IPI00784154.1	60 kDa heat shock protein, mitochondrial	227.729	38.74	11	17	17	91
IPI00784156.1	Isoform 1 of AP-2 complex subunit beta	12.5513	5.02	4	1	5	10
IPI00784295.2	Isoform 1 of Heat shock protein HSP 90-alpha	514.864	44.54	15	15	30	235
IPI00784320.2 -PROT:Q6ZRV2 :ENSP00000373565;ENSP00000378535 :NP_940890 :OTTHUMP00000164909;OTTHUMP00000178414	FAM83H Protein FAM83H	5.38471	16.98	8	3	3	4
IPI00784513.1 :Q0ZCI3	- Immunglobulin heavy chain variable region (Fragment)	140.025	43	2	13	13	62
IPI00786995.1	similar to protein kinase, DNA-activated, catalytic polypeptide	178.506	11.62	3	34	34	90
IPI00787464.3	Conserved hypothetical protein	0	1.33	4	1	1	1
IPI00787853.2 -PROT:Q9NX62 :ENSP00000262644 :NP_060283 :HIT000262782 :OTTHUMP00000177698	IMPAD1 Inositol monophosphatase 3	31.5053	6.16	2	4	4	13
IPI00787942.1	similar to N-ethylmaleimide-sensitive factor	2.12667	2.13	3	1	1	1
IPI00788170.1	Putative uncharacterized protein LBH	2.82294	21.59	3	1	1	1
IPI00788622.1	15 kDa protein	0	15.94	4	1	1	2
IPI00788684.1	Mannose-P-dolichol utilization defect 1, isoform CRA_c	0	3.86	1	1	1	2
IPI00788736.1	9 kDa protein	4.24473	32.95	2	1	1	2
IPI00788826.1	Isoform 4 of Poly(U)-binding-splicing factor PUF60	10.3515	3.21	6	1	1	3
IPI00788836.1	cDNA FLJ57320, highly similar to Dihydrolipoyllysine-residue acetyltransferase component of pyruvate dehydrogenase complex, mitochondrial	8.68421	2.77	2	1	1	3
IPI00788840.1	Putative uncharacterized protein NAP1L4	2.207	11.24	6	1	2	2
IPI00789069.2	cDNA FLJ61158, highly similar to ADP-ribosylation factor-like protein 8B	1.73741	10.73	3	2	2	2
IPI00789169.1	28 kDa protein	5.68646	4.33	8	1	1	3
IPI00789185.2	Phosphorylase	1.78437	3.07	7	1	1	1
IPI00789287.1	12 kDa protein	18.9092	9.71	10	1	1	8
IPI00789460.1	19 kDa protein	20.1498	19.88	5	3	3	8
IPI00789477.1	cDNA FLJ58679, highly similar to Lactotransferrin	11.3153	6.01	5	3	3	4
IPI00789763.1	24 kDa protein	17.5126	13.02	5	3	3	9
IPI00789807.1	11 kDa protein	10.1904	21.98	4	1	1	5
IPI00789886.1	Hypothetical protein	0	12.84	1	1	1	2
IPI00790124.1	18 kDa protein	15.0401	6.41	3	1	1	6
IPI00790135.1	79 kDa protein	2.69764	1.58	4	1	1	1
IPI00790440.1	Putative uncharacterized protein NT5C3L	1.89863	5.56	6	1	1	1
IPI00790695.1	Putative uncharacterized protein RPL30	19.8193	31.37	4	1	1	6
IPI00790706.1	9 kDa protein	4.38455	11.69	3	1	1	2
IPI00790799.1	16 kDa protein	24.1531	20.14	4	3	3	10
IPI00790856.1	9 kDa protein	10.8833	32.94	5	2	3	7
IPI00791199.1	8 kDa protein	14.2397	25	4	1	1	4
IPI00791246.1	19 kDa protein	2.54284	8.88	4	1	1	1
IPI00791448.1	cDNA FLJ51469, highly similar to 60S acidic ribosomal protein P0	86.8895	40.65	13	7	7	29
IPI00791564.2	Enolase	38.21	12.79	5	2	4	14
IPI00791846.1	26 kDa protein	1.8454	3.81	2	1	1	1
IPI00791928.1	10 kDa protein	1.83163	6.9	9	1	1	1
IPI00791971.1	9 kDa protein	6.92227	27.06	3	1	2	5
IPI00792186.4	cDNA FLJ56536, highly similar to ATP-binding cassette sub-family F member 1	11.7262	4.88	1	1	2	3
IPI00792207.2	cDNA FLJ50888, highly similar to Aldehyde dehydrogenase, mitochondrial	25.6815	6.38	2	2	2	8
IPI00792326.1	5 kDa protein	2.84497	38	5	1	1	1
IPI00792330.2	Putative uncharacterized protein ARF4	4.35681	16.54	8	1	2	2
IPI00792410.1	8 kDa protein	0	19.4	2	1	1	1
IPI00792509.1	7 kDa protein	1.90071	24.24	8	1	1	1
IPI00792537.1	21 kDa protein	377.21	61.54	5	8	8	127
IPI00792661.1	7 kDa protein	3.51231	23.73	4	1	1	1
IPI00792673.1	24 kDa protein	19.061	20.52	3	3	3	7
IPI00792677.1	cDNA FLJ60097, highly similar to Tubulin alpha-ubiquitous chain	465.144	60.1	29	5	19	256
IPI00792791.1 :OTTHUMP00000168654	RASSF9 5 kDa protein	27.8019	14.19	1	2	2	10
IPI00792839.1	24 kDa protein	0	14.15	2	1	1	1
IPI00792916.2	protein kinase C substrate 80K-H isoform 2	149.116	24.57	4	11	11	60
IPI00793080.1	Putative uncharacterized protein C14orf21	3.03055	2.8	2	1	1	1
IPI00793146.1 :B3KQD7;Q5TZV8 :ENSP00000398971 :NP_006755 :OTTHUMP00000171349	NAT6;IFRD2 interferon-related developmental regulator 2	1.6313	1.31	1	1	1	1
IPI00793189.2	cDNA FLJ90599 fis, clone PLACE1001340, highly similar to Mitochondrial proteins importreceptor	4.38987	7.73	2	1	1	2
IPI00793218.1	5 kDa protein	1.76347	20.45	1	1	1	1
IPI00793653.1 :Q6NTH1;Q6PDT8;Q86W52 :ENSP00000407998;ENSP00000409993 :OTTHUMP00000065640	NCOR1 NCOR1 protein (Fragment)	165.923	24.24	3	18	19	77
IPI00793696.1	19 kDa protein	11.9206	11.9	6	2	2	9
IPI00793887.1	13 kDa protein	0	9.35	6	1	1	2
IPI00794229.1	9 kDa protein	0	20.55	2	1	1	1
IPI00794265.1	10 kDa protein	2.40235	22.68	1	1	1	1
IPI00794397.1	charged multivesicular body protein 4A	1.65144	3.4	1	1	1	1
IPI00794448.1	Putative uncharacterized protein ADAM10	4.74592	1.76	2	1	1	2
IPI00794663.1	Tubulin, alpha 1 (Testis specific), isoform CRA_a	340.368	57.04	19	5	19	227
IPI00794746.1	Putative uncharacterized protein RPL7	5.40299	14.42	6	2	2	2
IPI00794875.1	41 kDa protein	40.1606	11.02	4	3	3	15
IPI00795141.1 :OTTHUMP00000173789	ABCF3 9 kDa protein	12.1402	3.9	3	2	2	10
IPI00795257.3	32 kDa protein	244.728	36.52	9	9	9	82
IPI00795341.2 :B7Z2A6 :OTTHUMP00000168625	PPFIA2 cDNA FLJ59502, highly similar to Liprin-alpha-2	440.182	40.83	10	14	30	189
IPI00795606.1	26 kDa protein	4.00369	7.83	6	2	2	3
IPI00795633.1	CLU	28.7752	18.08	4	6	6	14
IPI00795717.1	19 kDa protein	18.5985	17.58	8	2	2	7
IPI00795937.1	15 kDa protein	10.6308	7.52	3	1	1	6
IPI00795990.1 :B4DZK4;Q68DX9;Q6MZU1 :ENSP00000382890 :OTTHUMP00000174522	TJP1 Putative uncharacterized protein DKFZp686A1195	3821.3	72.53	37	10	32	1458
IPI00796102.1	Putative uncharacterized protein ARPC3	6.33149	13.13	4	1	1	2
IPI00796316.4	cDNA FLJ53327, highly similar to Gelsolin	142.459	26.81	6	13	13	65
IPI00796515.1	Putative uncharacterized protein MX1	12.4407	26.4	6	1	3	4
IPI00796554.1	18 kDa protein	9.57808	9.43	5	2	2	4
IPI00796636.14	Hemoglobin (Fragment)	28.1576	21.9	19	2	2	11
IPI00796887.1 -PROT:Q14929 :ENSP00000378792 :NP_919301 :OTTHUMP00000161692	ZNF169 Zinc finger protein 169	93.6378	32.58	12	5	8	38
IPI00796942.1	12 kDa protein	17.3164	23.08	6	2	2	7
IPI00797075.2	Isoform Zeta of Caspase-1	10.6829	7.4	10	3	3	5
IPI00797148.1	Isoform 2 of Heterogeneous nuclear ribonucleoprotein A1	72.1995	46.07	20	8	10	47
IPI00797184.1	17 kDa protein	2.68625	9.27	5	1	1	2
IPI00797261.1	16 kDa protein	2.98577	9.56	2	1	1	1
IPI00797270.4	Isoform 1 of Triosephosphate isomerase	147.364	55.02	5	9	9	55
IPI00797365.1	38 kDa protein	16.5023	7.84	4	2	2	9
IPI00797516.1 :C9JEG0 :ENSP00000403367 :OTTHUMP00000065648	SREBF1 Putative uncharacterized protein SREBF1	28.4057	18.94	4	5	5	14
IPI00797536.1	Regulation of nuclear pre-mRNA domain containing 1B	3.71378	8.12	2	1	1	1
IPI00797574.3 -PROT:Q8NFC6 :B4DNZ8 :ENSP00000040738 :NP_683692 :HIT000001042 :OTTHUMP00000115820	BOD1L Biorientation of chromosomes in cell division protein 1-like	8.911	8.97	1	1	1	3
IPI00797697.1 :C9K0R7 :ENSP00000407635 :OTTHUMP00000107275	POFUT2 Putative uncharacterized protein POFUT2	28.8317	35.21	3	4	4	11
IPI00797747.1	Putative uncharacterized protein SRPRB	11.6612	18.1	2	1	1	3
IPI00797802.1	solute carrier family 25 member 11 isoform 3	12.1045	9.51	4	2	2	4
IPI00797864.2	cDNA FLJ52153, highly similar to Transmembrane emp24 domain-containing protein 2	14.3073	22.49	3	3	3	5
IPI00797941.2	cDNA FLJ57770, moderately similar to ADP-ribosylation factor 3	12.9247	20.14	9	1	3	6
IPI00798040.1	cDNA FLJ33169 fis, clone ADRGL2000384, highly similar to Serine/threonine-protein phosphatase 2A 65 kDa regulatory subunit A alpha isoform	10.6975	8.78	6	3	3	10
IPI00798088.1	16 kDa protein	21.5693	16.78	2	2	2	9
IPI00798211.1	Putative uncharacterized protein TBCB	30.2492	19.16	2	4	4	18
IPI00798278.1	Isoform 2 of Protein CDV3 homolog	4.77006	18.31	5	3	3	6
IPI00798339.3	Isoform 4 of E1A-binding protein p400	1.67909	0.26	7	1	1	1
IPI00798351.1	35 kDa protein	21.8395	10.09	6	2	2	6
IPI00798361.1	17 kDa protein	24.5301	42.28	15	4	4	12
IPI00807404.2 :Q05C62 :ENSP00000404677	SPOCD1 SPOCD1 protein	19.5601	9.58	1	2	2	7
IPI00807440.1 -PROT:Q9NP74-2	PALMD Isoform 2 of Palmdelphin	6.22048	4.91	1	1	1	4
IPI00807579.2	Isoform 3 of Tumor necrosis factor, alpha-induced protein 8	2.08032	10.64	3	1	1	1
IPI00815732.1	phosphoribosylaminoimidazole carboxylase, phosphoribosylaminoimidazole succinocarboxamide synthetase isoform 1	2.68931	6.02	2	2	2	2
IPI00815843.1	RPL14 protein (Fragment)	2.73285	8.87	4	1	1	1
IPI00816063.1	Isoform 2 of 60S ribosomal protein L12	35.4934	26.52	2	2	2	12
IPI00816128.2	Gastric mucin (Fragment)	0	0.73	1	1	1	2
IPI00827754.3	Ig gamma-3 chain C region	17.2485	15.12	8	2	3	7
IPI00827840.2	cDNA FLJ60372, highly similar to Myosin-18A	2.56192	1.46	5	1	1	1
IPI00828004.1 :Q8NG19	COL18A1 Multi-functional protein MFP	1.9791	6.45	1	1	1	1
IPI00828098.2	ring finger protein 213 isoform 1	5.3288	1.12	1	4	4	5
IPI00829591.1	Isoform 3 of Transmembrane protein 63B	2.09873	1.14	3	1	1	1
IPI00843765.1	Isoform 3 of Spectrin alpha chain, brain	54.7291	4.93	5	9	9	25
IPI00843975.1	Ezrin	197.152	29.86	5	11	16	89
IPI00843996.1	Splicing factor, arginine/serine-rich 3, isoform CRA_a	14.4462	17.74	2	1	2	7
IPI00844000.1	UPF0555 protein KIAA0776	5.55522	2.02	1	1	1	2
IPI00844508.1 -PROT:Q9P2M7-1 :B9EK46 :ENSP00000271636 :NP_065821 :HIT000075491 :OTTHUMP00000014466	CGN cingulin	1.98784	1.76	1	1	1	1
IPI00844578.1	ATP-dependent RNA helicase A	111.297	12.44	1	11	11	50
IPI00845446.2	Isoform 2 of Sister chromatid cohesion protein PDS5 homolog B	7.82181	4.24	7	3	4	6
IPI00847475.1	Isoform 2 of Putative methyltransferase NSUN4	0	5.48	2	1	1	1
IPI00847635.1	Isoform 1 of Alpha-1-antichymotrypsin	11.8819	9.69	3	2	2	5
IPI00847774.2	cDNA FLJ51501, highly similar to 60S ribosomal protein L18a	12.9498	13.64	4	2	2	7
IPI00847995.2	cDNA FLJ61268, highly similar to Peroxisomal multifunctional enzyme type 2	2.06582	2.5	3	1	1	1
IPI00848226.1	Guanine nucleotide-binding protein subunit beta-2-like 1	28.3357	19.87	4	5	5	13
IPI00848276.1 -PROT:Q5VWN6-1 :ENSP00000328426;ENSP00000369623 :NP_060252 :HIT000057824 :OTTHUMP00000019009	C10orf18 Isoform 1 of Uncharacterized protein C10orf18	0	2.14	2	1	1	1
IPI00852577.2	HCG2040025	17.873	18.87	22	1	1	4
IPI00852808.1	Putative uncharacterized protein ARHGAP4	3.12101	8.16	5	1	1	1
IPI00853042.1	Major histocompatibility complex, class II, DP beta 1	5.47126	8.77	30	1	2	6
IPI00853163.1	Putative uncharacterized protein TYMP	34.7914	11.46	3	4	4	13
IPI00853240.1 -PROT:Q5VWG9 :Q05DA0;Q0VGM1 :ENSP00000340271 :NP_114129 :HIT000091478 :OTTHUMP00000019072	TAF3 Transcription initiation factor TFIID subunit 3	14.9976	43	1	3	3	5
IPI00853337.1	Putative uncharacterized protein ARF5	15.2018	20.67	9	1	3	7
IPI00853609.2	Proteasome (Prosome, macropain) 26S subunit, non-ATPase, 4	4.96319	12.56	2	1	1	1
IPI00853612.3	cDNA FLJ31686 fis, clone NT2RI2005382, highly similar to Bcl-2-like 13 protein	0	8.05	3	1	1	2
IPI00854677.1	Putative uncharacterized protein FUS	2.94281	9.27	9	1	1	1
IPI00855708.1	BORIS transcription factor transcript variant C5	0	2.11	9	1	1	1
IPI00855747.1 -PROT:Q9ULL0 :ENSP00000384670;ENSP00000393550 :NP_065772 :HIT000000926 :OTTHUMP00000023896	KIAA1210 Uncharacterized protein KIAA1210	26.8424	15.16	1	5	5	11
IPI00855957.2	Isoform 2 of Far upstream element-binding protein 2	30.9778	4.93	3	3	3	13
IPI00855962.1	Isoform 2 of FK506-binding protein 15	2.45772	1.16	2	1	1	1
IPI00855998.1 -PROT:P49454 :ENSP00000355922 :NP_057427 :HIT000218527 :OTTHUMP00000035028	CENPF Centromere protein F	1.9984	1.53	1	1	1	1
IPI00856012.1 -PROT:A6NMZ7-1 :ENSP00000351310 :NP_001096078 :HIT000026712 :OTTHUMP00000172771	COL6A6 Isoform 1 of Collagen alpha-6(VI) chain	82.1051	16.65	4	5	11	34
IPI00856098.1 :A7BI36	RRBP1 p180/ribosome receptor	41.2595	12.76	2	3	3	17
IPI00869011.2 -PROT:Q9BXL7 :Q8TES3 :ENSP00000380150 :NP_115791 :HIT000014829 :OTTHUMP00000024641	CARD11 Caspase recruitment domain-containing protein 11	71.9161	41.12	5	2	3	25
IPI00871233.1	Isoform 2 of UPF0667 protein C1orf55	1.60217	1.82	2	1	1	1
IPI00871370.1	Putative uncharacterized protein CUL5 (Fragment)	0	2.31	2	1	1	1
IPI00871493.1	Putative uncharacterized protein CD3G	1.77558	11.54	3	1	1	1
IPI00871537.1	interferon, gamma-inducible protein 30 preproprotein	0	4.4	2	1	1	1
IPI00871746.1	Putative uncharacterized protein TAPBP	9.88432	15.69	17	3	3	5
IPI00872288.2	Isoform 3 of Voltage-gated hydrogen channel 1	10.5764	5.88	3	1	1	4
IPI00872379.1	Putative uncharacterized protein ANXA5 (Fragment)	147.516	52.35	4	12	13	63
IPI00872410.2	Autophagy-related protein 2 homolog B	1.63387	0.29	2	1	1	1
IPI00872438.1	Putative uncharacterized protein RECQL (Fragment)	11.9564	10.49	5	5	5	8
IPI00872510.1	Putative uncharacterized protein C4BPA	3.12509	2.94	2	1	1	1
IPI00872595.3 :B3KUM1 :ENSP00000238613 :OTTHUMP00000028132	C14orf45 cDNA FLJ40212 fis, clone TESTI2021116	68.86	13.81	27	3	7	33
IPI00872619.2	FLOT2 protein	5.79808	3.64	3	1	1	2
IPI00872623.1	Putative uncharacterized protein MECP2 (Fragment)	53.3042	15.05	7	5	5	19
IPI00872650.1	102 kDa protein	4.02473	3.26	2	2	2	2
IPI00872780.1	Annexin A4	57.7339	40.75	4	10	11	23
IPI00872788.1	Dihydropyrimidinase-related protein 3	2.31574	3.86	4	1	1	1
IPI00872814.1	Putative uncharacterized protein MSN (Fragment)	614.232	56.08	4	30	35	275
IPI00872879.1	Putative uncharacterized protein COX7A2	11.7205	27.71	2	2	2	4
IPI00873158.2	Cytochrome c oxidase subunit 3	0	5.36	2	1	1	2
IPI00873286.2	cDNA FLJ55750, highly similar to Eukaryotic translation initiation factor 3 subunit 8	8.87338	5.17	6	4	4	6
IPI00873351.2 -PROT:Q8TF08 :ENSP00000305964;ENSP00000347799;ENSP00000379784 :NP_570972 :HIT000338944 :OTTHUMP00000125272;OTTHUMP00000195111	COX7B2 Cytochrome c oxidase subunit 7B2, mitochondrial	4.84807	2.39	1	1	1	1
IPI00873484.1	Putative uncharacterized protein CAPZA1 (Fragment)	127.286	38.41	2	6	7	52
IPI00873586.3	Serine/threonine-protein phosphatase 6 regulatory subunit 1	4.37503	1.25	3	1	1	2
IPI00874012.1	Extracellular signal-regulated kinase-2 splice variant	3.50398	10.44	22	3	3	4
IPI00874051.1	Ubiquitin carrier protein (Fragment)	28.9655	14.58	4	2	2	11
IPI00874126.1 -PROT:Q6UB28 :ENSP00000315152 :NP_954697 :HIT000091693 :OTTHUMP00000163125	MAP1D Methionine aminopeptidase 1D, mitochondrial	43.1604	20.6	2	6	6	17
IPI00877802.2	retinoblastoma binding protein 4 isoform c	11.9305	15.9	7	3	5	10
IPI00877925.1	Putative uncharacterized protein SERPINF2	2.4971	9.09	4	1	1	1
IPI00878019.1 :B5MCQ4 :ENSP00000386052 :OTTHUMP00000197880	DGCR6L Putative uncharacterized protein DGCR6L	331.937	43.34	9	18	24	155
IPI00878075.1	23 kDa protein	31.3535	14.5	13	3	3	15
IPI00878236.2 -PROT:Q5CZC0-1 :A1L1B8;Q0IJ58 :ENSP00000321903;ENSP00000401306 :HIT000306879 :OTTHUMP00000204537	FLJ44048;FSIP2 Isoform 1 of Fibrous sheath-interacting protein 2	2.12549	2.44	1	1	1	1
IPI00878314.1	110 kDa protein	10.1437	2.59	3	1	2	5
IPI00878392.1	11 kDa protein	40.3522	41.05	3	3	3	15
IPI00878484.1	Putative uncharacterized protein EWSR1	16.8247	4.55	8	1	1	6
IPI00878524.1	Putative uncharacterized protein RPL3	2.25241	9.2	7	1	1	1
IPI00878612.1	Putative uncharacterized protein MYADM	6.07763	6.8	6	1	1	3
IPI00878804.1	Putative uncharacterized protein MMS19	2.12185	23.47	7	1	1	1
IPI00878839.1	Phosphatidylinositol transfer protein, beta	2.06856	10	4	1	1	2
IPI00878979.1	RAD21L1 Isoform 2 of Double-strand-break repair protein rad21-like protein 1	2.11255	27.91	2	1	1	1
IPI00879531.1	9 kDa protein	13.7638	22.62	2	1	2	7
IPI00879702.2	Retinoblastoma binding protein 7	12.3864	10.58	6	1	3	7
IPI00879703.1	30 kDa protein	0	11.19	1	1	1	1
IPI00879819.1	Lamin-B2	233.113	34.83	2	19	23	106
IPI00879834.1	Parvin, beta	14.8104	8.26	8	2	2	5
IPI00879966.2 :B4DHB0;B4E2R1 :ENSP00000395835	CCDC129 cDNA FLJ56891, highly similar to Homo sapiens sperm specific antigen 2 (SSFA2), mRNA	159.931	20.04	5	21	22	70
IPI00884082.3	Glucose-6-phosphate 1-dehydrogenase	10.7942	6.88	6	3	3	5
IPI00884105.2	Lysosome-associated membrane glycoprotein 1	21.4677	9.83	3	4	4	7
IPI00884241.1	Putative uncharacterized protein TRIM22	3.8142	10.13	5	1	1	1
IPI00884341.2	Isoform 2 of Protein diaphanous homolog 1	17.5212	3.61	6	4	4	7
IPI00885081.1	Isoform 2 of Hepatoma-derived growth factor-related protein 2	8.36498	2.24	2	1	1	4
IPI00885123.2	Isoform 2 of SH3 domain-containing guanine exchange factor	0	1.79	2	1	1	1
IPI00889133.1	hemicentin 2	1.71603	0.29	3	1	1	1
IPI00889588.1	Ataxin 10	2.31477	11.9	4	1	1	1
IPI00889679.1	Isoform 1 of Platelet glycoprotein Ib beta chain	49.1674	15.53	2	3	3	21
IPI00889754.1	Isoform 3 of Apolipoprotein B-100 receptor	15.6904	7.48	4	5	5	6
IPI00890725.2	52 kDa protein	4.09981	4.51	10	1	2	5
IPI00892570.1	Putative uncharacterized protein MAST4	0	10.61	1	1	1	1
IPI00892883.1	Suppression of tumorigenicity 13	19.3649	29.01	11	4	4	8
IPI00893002.1 -PROT:A4UGR9-6 :ENSP00000386619;ENSP00000415541 :OTTHUMP00000204897	XIRP2 Isoform 6 of Xin actin-binding repeat-containing protein 2	134.613	55.77	27	8	8	65
IPI00893013.1	cDNA FLJ55480, highly similar to Exportin-1	9.39926	4.02	2	3	3	5
IPI00893190.2	cDNA FLJ52898, highly similar to Nucleobindin-1	10.1338	5.22	4	2	2	5
IPI00893358.1	T-complex protein 1, delta subunit	15.4765	7.2	3	3	3	6
IPI00893476.1	Putative uncharacterized protein ESYT2	12.6237	4.07	6	2	2	4
IPI00893479.1	Putative uncharacterized protein ATP5O	2.39285	18.92	2	1	1	5
IPI00893546.1	Major histocompatibility complex, class I, F	40.3644	17.37	31	1	2	17
IPI00893580.1	HLA-B associated transcript 1	59.1099	19.21	28	6	6	23
IPI00893645.1	Putative uncharacterized protein SEPT2	24.2804	21.2	13	3	3	13
IPI00893691.2	Putative uncharacterized protein LTBP1	1.64822	4.11	8	1	1	1
IPI00893739.2	Isoform 2 of Putative E3 ubiquitin-protein ligase SH3RF1	1.80683	4.08	2	1	1	1
IPI00893749.1	Rho GTPase activating protein 8	1.75986	5.22	10	1	1	1
IPI00893832.1	Flotillin 1	19.1442	35	9	2	2	6
IPI00894061.3 -PROT:Q8NCD3-3 :C9JWC4 :ENSP00000393253;ENSP00000401944 :OTTHUMP00000199445	HJURP Isoform 3 of Holliday junction recognition protein	14.4599	19.38	1	5	5	8
IPI00894067.1 :C9JDV7 :ENSP00000415425 :OTTHUMP00000199699	THOC5 Putative uncharacterized protein THOC5	7.01403	13.13	4	2	2	4
IPI00894460.1	Replication protein A3, 14kDa, isoform CRA_a	0	20.73	2	1	1	2
IPI00894559.1	NADH dehydrogenase (Ubiquinone) 1 alpha subcomplex, 10, 42kDa, isoform CRA_c	21.4349	16.92	6	2	2	8
IPI00895778.1 -PROT:Q6PIY7-2 :ENSP00000393412	PAPD4 Isoform 2 of Poly(A) RNA polymerase GLD2	0	3.3	1	1	1	2
IPI00896427.1 -PROT:Q5T0Z8-1 :ENSP00000341368 :NP_001157918;XP_001724365;XP_946637 :HIT000081602	C6orf132 Isoform 1 of Uncharacterized protein C6orf132	3.53106	9.11	3	2	2	2
IPI00900327.2	cDNA FLJ58339, highly similar to Poly(rC)-binding protein 2	55.6734	20.5	25	2	5	24
IPI00900345.1	Isoform 2 of Uncharacterized protein KIAA1931	2.12931	2.01	4	1	1	1
IPI00902474.1	cDNA FLJ33617 fis, clone BRAMY2019055, highly similar to Epidermal growth factor receptor substrate 15	2.29172	2.56	4	1	1	1
IPI00902656.1	Peripheral benzodiazepine receptor	19.3041	7.48	2	1	1	12
IPI00902799.1	cDNA FLJ12779 fis, clone NT2RP2001748, moderately similar to FARNESYL PYROPHOSPHATE SYNTHETASE	2.09439	16.51	3	1	1	3
IPI00902909.1	Nucleosome assembly protein 1-like 1, isoform CRA_c	10.5341	17.34	5	3	4	9
IPI00903057.1	cDNA FLJ46571 fis, clone THYMU3041428, highly similar to Probable ATP-dependent RNA helicase DDX23	8.83262	1.5	2	1	1	3
IPI00903288.1	cDNA FLJ33626 fis, clone BRAMY2022160, highly similar to Microtubule-associated protein RP/EB family member 2	0	7.3	4	1	1	1
IPI00908511.1	cDNA FLJ51488, highly similar to Macrophage capping protein	90.14	21.41	5	6	6	36
IPI00908582.1	cDNA FLJ50164, highly similar to Protein flightless-1 homolog	20.9795	4.82	2	4	4	9
IPI00908612.1	cDNA FLJ54383, highly similar to Valyl-tRNA synthetase	4.34512	1.78	4	1	1	2
IPI00908647.1	cDNA FLJ59942, highly similar to Prostaglandin E synthase 3	12.9293	31.65	7	4	4	10
IPI00908675.1	cDNA FLJ59656, highly similar to NADPH--cytochrome P450 reductase	2.50015	4.65	8	1	1	1
IPI00908696.2	cDNA FLJ52128, highly similar to PRA1 family protein 3	85.8292	27.11	6	5	5	38
IPI00908723.1	cDNA FLJ61039, highly similar to Stomatin-like protein 2	13.1193	10.29	2	2	2	4
IPI00908817.2	Isoform 3 of Transportin-1	13.5083	7.55	7	5	5	8
IPI00908843.1	cDNA FLJ53857, highly similar to Interferon-induced protein with tetratricopeptide repeats 5	2.82585	2.53	2	1	1	1
IPI00908881.2	Glucose-6-phosphate isomerase	23.7872	9.96	3	4	4	10
IPI00908902.1	cDNA FLJ57028, highly similar to Long-chain-fatty-acid--CoA ligase 4	1.66347	2.77	4	1	1	1
IPI00908984.1	cDNA FLJ59670, highly similar to Homo sapiens formin binding protein 1 (FNBP1), mRNA	6.95386	9.39	10	1	1	3
IPI00909059.3	cDNA FLJ53910, highly similar to Keratin, type II cytoskeletal 6A	289.715	47.85	20	4	28	118
IPI00909070.1	cDNA FLJ51971, highly similar to Secernin-1	2.06152	4.58	4	1	1	1
IPI00909096.1 :B4DPW0 :ENSP00000391451	KCTD9 cDNA FLJ60779, highly similar to BTB/POZ domain-containing protein KCTD9	26.4242	16.81	4	2	2	13
IPI00909207.1	cDNA FLJ60461, highly similar to Peroxiredoxin-2	43.945	39.34	4	6	7	22
IPI00909239.1	actinin, alpha 1 isoform c	449.984	48.25	8	18	34	191
IPI00909262.1	cDNA FLJ55372, highly similar to FH1/FH2 domain-containing protein	5.92341	2.02	2	1	1	2
IPI00909303.2	cDNA FLJ58073, moderately similar to Cathepsin B	5.82579	9.09	4	2	2	4
IPI00909336.1	cDNA FLJ59092	10.575	10.95	6	3	3	6
IPI00909338.1	cDNA FLJ51982, highly similar to Lysosome membrane protein 2	1.95905	2.99	2	1	1	1
IPI00909354.2	Putative uncharacterized protein	2.95757	6.53	5	2	2	3
IPI00909399.2	prolidase isoform 3	0	3.73	2	1	1	1
IPI00909424.1	cDNA FLJ57958, highly similar to NADH dehydrogenase (ubiquinone) 1 alpha subcomplex subunit 13	0	11.67	5	1	1	1
IPI00909448.1 :B4E2R2 :ENSP00000407307	CYP4F12 cDNA FLJ54241, highly similar to Cytochrome P450 4F12	3.15937	3.41	1	1	1	1
IPI00909530.1	Histone H3	68.8756	39.82	16	2	7	52
IPI00909555.1	cDNA FLJ51602, highly similar to Interferon-induced guanylate-binding protein 1	2.36485	7	3	1	2	3
IPI00909631.1 :B4DE70 :ENSP00000393536	STX3 cDNA FLJ52253, highly similar to Mus musculus syntaxin 3 (Stx3), transcript variant C, mRNA	20.9086	6.66	2	2	4	11
IPI00909649.3	Protein	51.3585	46.73	17	3	3	15
IPI00909703.2	cDNA FLJ51518, highly similar to Annexin A11	53.4433	28.16	4	10	10	24
IPI00909809.1	cDNA FLJ59955, moderately similar to Biglycan	0	9.62	5	1	1	1
IPI00909846.1	cDNA FLJ59379, highly similar to Hematopoietic lineage cell-specific protein	136.886	33.18	4	12	12	61
IPI00909884.1	cDNA FLJ53750, highly similar to 60S ribosomal protein L8	6.41178	12.77	6	2	2	4
IPI00909970.1	cDNA FLJ53704, moderately similar to Nascent polypeptide-associated complex subunit alpha	37.9651	16.57	4	2	2	12
IPI00909975.1	Ubiquitin carrier protein	3.74625	7.38	3	1	1	3
IPI00910019.2	cDNA FLJ53437, highly similar to Major vault protein	9.35998	4.05	2	3	3	6
IPI00910113.1	cDNA FLJ52902, highly similar to Rab GDP dissociation inhibitor alpha	11.7943	9.11	2	1	3	5
IPI00910169.1	cDNA FLJ54122, highly similar to Cytosol aminopeptidase	11.7127	3.35	3	1	1	5
IPI00910176.1	cDNA FLJ57995, moderately similar to Ubiquitin-conjugating enzyme E2-25 kDa	2.30123	8.63	3	1	1	1
IPI00910216.1	cDNA FLJ50259, highly similar to Cathepsin S	7.4906	6.41	2	2	2	4
IPI00910248.1	cDNA FLJ53708, highly similar to Retinol dehydrogenase 11	21.6744	10.89	3	2	2	6
IPI00910267.1	Aspartate aminotransferase	4.16525	8.01	2	3	3	3
IPI00910287.1	cDNA FLJ54162, moderately similar to CDP-diacylglycerol--inositol3-phosphatidyltransferase	2.74725	6.55	4	1	1	1
IPI00910350.1	cDNA FLJ52068, highly similar to Microtubule-associated protein RP/EB family member 1	40.6348	18.91	2	3	3	15
IPI00910365.1 :B4DXP7;Q7Z777 :ENSP00000407296	CLPB cDNA FLJ53237, highly similar to Caseinolytic peptidase B protein	28.3367	18.6	1	3	3	12
IPI00910438.1	cDNA FLJ54574, highly similar to Staphylococcal nuclease domain-containing protein 1	32.1525	10.35	3	6	6	14
IPI00910512.1 :B4E3F4 :ENSP00000405865	ITGA5 cDNA FLJ50382, moderately similar to Integrin alpha-5	107.111	33.33	8	7	7	52
IPI00910572.1	aldehyde dehydrogenase 16A1 isoform 2	2.42078	2.13	2	1	1	1
IPI00910581.1 :B4DF33 :ENSP00000406738	SARM1 cDNA FLJ57960	14.3194	34.38	3	1	2	8
IPI00910599.1	cDNA FLJ51650, moderately similar to B-lymphocyte antigen CD20	6.11775	10.77	2	1	1	2
IPI00910614.1	heterogeneous nuclear ribonucleoprotein R isoform 4	45.2326	13.35	6	3	6	24
IPI00910621.2	cDNA FLJ57481, highly similar to Phosphatidylserine synthase 1	18.2105	8.91	3	2	2	7
IPI00910633.1	cDNA FLJ59381, highly similar to Eukaryotic translation initiation factor 3 subunit 6-interacting protein	8.20193	4.71	8	2	2	3
IPI00910661.2	acidic (leucine-rich) nuclear phosphoprotein 32 family, member E isoform 2	29.6782	23.35	6	3	3	9
IPI00910683.2	cDNA FLJ59557, highly similar to 2-oxoglutarate dehydrogenase E1 component, mitochondrial	0	2.52	5	1	1	2
IPI00910688.2 :B4DVM6 :ENSP00000415059 :NP_001157962	ADAM8 ADAM metallopeptidase domain 8 isoform 3 precursor	1.80487	2.87	1	1	1	1
IPI00910728.1	cDNA FLJ57599, moderately similar to Eukaryotic translation initiation factor 3 subunit 1	2.07799	5.39	2	1	1	1
IPI00910737.1	cDNA FLJ54022, highly similar to Exportin-2	0	1.31	3	1	1	1
IPI00910763.2	cDNA FLJ57278	2.39674	2.84	3	1	1	2
IPI00910936.1	cDNA FLJ61101, highly similar to Eukaryotic translation initiation factor 5	3.28808	6.74	2	1	1	2
IPI00910983.1	cDNA FLJ59402, highly similar to Eukaryotic translation initiation factor 4B	6.00982	3.53	5	1	1	3
IPI00911015.1	Superoxide dismutase	7.07088	17.28	4	2	2	3
IPI00911038.2	apoptotic chromatin condensation inducer 1 isoform 3	14.0591	5.53	5	4	4	9
IPI00911077.1	cDNA FLJ58478, highly similar to Glypican-6	2.02182	3.74	1	1	1	2
IPI00911096.1	cDNA FLJ54127, highly similar to Heterogeneous nuclear ribonucleoproteins C	118.313	23.47	10	7	7	62
IPI00914913.1	Isoform 3 of Protein arginine N-methyltransferase 1	4.81711	3.79	5	1	1	2
IPI00915274.1	dyskerin isoform 2	7.9466	5.89	4	2	2	3
IPI00915760.1 :B8ZZZ0 :ENSP00000387247 :OTTHUMP00000205549	HIBCH Putative uncharacterized protein HIBCH	51.4429	11.65	1	2	2	22
IPI00915960.1	Transformation-related protein 2	7.52732	1.2	12	2	2	3
IPI00916111.2	Malate dehydrogenase	55.8291	16.19	6	5	5	20
IPI00916278.1	Putative uncharacterized protein DNCI2	1.83677	12.73	18	1	1	1
IPI00916299.1	cDNA FLJ54595, highly similar to Golgi reassembly-stacking protein 2	2.60633	4.2	3	1	1	1
IPI00916327.1 :A4D137 :ENSP00000393237	MGC87042 Similar to Six transmembrane epithelial antigen of prostate	13.6269	12.16	1	3	3	7
IPI00916368.2 :ENSP00000398560 :NP_001159743 :OTTHUMP00000205783	SPATA13 spermatogenesis associated 13 isoform 1	170.349	24.89	2	13	13	70
IPI00916480.1	Putative uncharacterized protein PTMA	123.262	23.36	17	4	4	40
IPI00916779.1	Putative uncharacterized protein RABL2B	0	53.85	15	1	1	1
IPI00916796.1	Putative uncharacterized protein DSCR3	2.05288	15.38	6	1	1	1
IPI00916802.1	SS-B/La protein	51.1862	18.84	5	6	6	21
IPI00917091.1 :C9J2Z0 :ENSP00000391449 :OTTHUMP00000205217	C8orf58 Putative uncharacterized protein C8orf58	12.7086	11.36	1	2	2	4
IPI00917166.1	Putative uncharacterized protein DKFZp686E0752	2.46412	1.57	9	1	1	1
IPI00917174.1 :C9JJ87 :ENSP00000390002 :OTTHUMP00000204330	FRMD5 Putative uncharacterized protein FRMD5	30.6114	13.42	1	4	4	9
IPI00917198.1	N-acetylgalactosaminidase, alpha-	5.24615	5.66	3	1	1	3
IPI00917313.1	Putative uncharacterized protein HN1	0	14.02	3	1	1	1
IPI00917331.1	cDNA FLJ37944 fis, clone CTONG2008720, highly similar to Glutathione S-transferase kappa 1	17.6603	22.11	6	3	3	8
IPI00917399.1	Putative uncharacterized protein DARS	4.29884	15.91	3	2	2	6
IPI00917420.1	30 kDa protein	53.2078	35.11	10	9	9	26
IPI00917753.1	SET nuclear oncogene	120.239	24.91	10	5	5	48
IPI00917777.1	elongation factor Tu GTP binding domain containing 2 isoform b	16.6093	7.9	3	5	6	10
IPI00917891.1 :C9JY84 :ENSP00000387843 :OTTHUMP00000202640	TTC31 Putative uncharacterized protein TTC31	26.2455	3.72	5	2	2	11
IPI00918020.1	cDNA FLJ52702, highly similar to Homo sapiens CD44 antigen (homing function and Indian blood group system) (CD44), transcript variant 4, mRNA	33.9466	16.72	20	5	5	21
IPI00921080.1	Isoform 7 of Integrin alpha-6	3.56332	1.57	8	1	1	2
IPI00921274.1	myosin regulatory light chain MRCL2 isoform B	74.0898	26.62	8	2	4	30
IPI00921805.1	cDNA FLJ55224, highly similar to EVI2B protein	13.6447	3.24	1	1	1	4
IPI00921820.1	cDNA, FLJ78950, highly similar to Isocitrate dehydrogenase	2.0736	3.89	4	1	1	1
IPI00921826.1	cDNA FLJ53726, highly similar to Coiled-coil-helix-coiled-coil-helixdomain-containing protein 3	22.3908	14.49	5	2	2	7
IPI00921947.1	cDNA, FLJ79234, moderately similar to Eukaryotic translation initiation factor 3 subunit 4	8.67225	9.03	2	1	1	3
IPI00922002.1	cDNA FLJ53370, highly similar to Mus musculus cytoplasmic FMR1 interacting protein 2 (Cyfip2), mRNA	14.2245	4.83	8	5	5	7
IPI00922290.1	cDNA FLJ53094, highly similar to Receptor expression-enhancing protein 5	10.9799	24.36	5	4	4	8
IPI00922367.1	non-POU domain containing, octamer-binding isoform 2	27.2049	14.4	8	4	5	17
IPI00922599.1	cDNA FLJ58489, highly similar to Ena/VASP-like protein	2.23479	6.41	3	2	2	2
IPI00922693.1	cDNA FLJ53662, highly similar to Actin, alpha skeletal muscle	1218.03	44.9	31	2	22	622
IPI00922759.1	cDNA FLJ50979, moderately similar to Integrin-linked protein kinase	6.05736	2.56	3	1	1	3
IPI00922838.1	cDNA FLJ56074, highly similar to 150 kDa oxygen-regulated protein	39.2074	5.3	3	3	3	13
IPI00922900.1	Surfeit 4, isoform CRA_c	9.97739	10.16	5	1	1	4
IPI00924569.1	Putative uncharacterized protein NAGK	34.4365	16.98	6	2	2	12
IPI00924585.1	protein phosphatase 1 regulatory subunit 9A isoform 5	1.7301	0.73	5	1	1	1
IPI00924593.1	cDNA FLJ52880, highly similar to Malate dehydrogenase, mitochondrial	53.2412	27.36	3	7	7	26
IPI00925016.1	Putative uncharacterized protein APEH	20.3497	13.03	8	3	3	7
IPI00925058.1	16 kDa protein	18.4331	6.77	6	1	1	13
IPI00925072.1	Putative uncharacterized protein AP2M1	0	9.52	8	2	2	2
IPI00925098.1	cDNA FLJ59450, highly similar to Drebrin-like protein	79.6974	18.97	16	6	6	31
IPI00925146.1	cDNA FLJ56542, highly similar to RNA-binding protein 6	0	1.92	4	1	1	1
IPI00925214.1	31 kDa protein	4.8543	7.58	1	1	1	3
IPI00925214.1 :OTTHUMP00000207028	CASP12 31 kDa protein	209.902	28.52	5	19	20	88
IPI00925249.1 :C9JZ73 :ENSP00000399782 :OTTHUMP00000207505	TTLL3 Putative uncharacterized protein TTLL3	47.6778	15.76	1	5	5	19
IPI00925318.1	Putative uncharacterized protein CAMK2B	5.07091	7.14	42	1	1	2
IPI00925327.1	Putative uncharacterized protein PRKAR2A	2.95062	8.72	5	1	1	1
IPI00925477.1	Topoisomerase II beta	19.5499	2.78	5	3	3	8
IPI00925601.1	5-aminoimidazole-4-carboxamide ribonucleotide formyltransferase/IMP cyclohydrolase, isoform CRA_g	27.4815	9.48	5	3	3	10
IPI00925670.1	Isoform 4 of RNA-binding protein 25	9.27149	3.76	2	2	2	5
IPI00925702.1	cDNA FLJ59523, highly similar to Scaffold attachment factor B	49.6134	8.14	8	4	4	20
IPI00925841.1	Putative uncharacterized protein CDK3	11.2737	6.67	99	1	2	6
IPI00925853.1	cDNA FLJ60586, highly similar to NADH-ubiquinone oxidoreductase 75 kDa subunit, mitochondrial	31.4312	14.57	6	6	6	11
IPI00926054.1	Putative uncharacterized protein ARPC4	45.6636	23.35	9	4	4	23
IPI00926178.1	Putative uncharacterized protein MTPN	34.9893	57.69	3	2	2	9
IPI00926319.1	cDNA FLJ56112, highly similar to Dihydrolipoyl dehydrogenase, mitochondrial	44.3481	13.99	3	5	5	19
IPI00926386.1 :C9JCT4 :ENSP00000403582 :OTTHUMP00000206471	RNF25 Putative uncharacterized protein RNF25	58.6279	9.98	1	2	4	24
IPI00926625.1	Zyxin	33.7793	22.73	8	8	8	25
IPI00926763.1	Putative uncharacterized protein CALD1	4.17864	14.39	10	1	1	1
IPI00926772.1 :C9JIK1 :ENSP00000395582 :OTTHUMP00000211316	CPA2 Putative uncharacterized protein CPA2	185.332	57.94	15	2	10	79
IPI00926851.1	TRAM adaptor with GOLD domain isoform 2	2.06481	5.32	3	1	1	1
IPI00926884.1	Putative uncharacterized protein PDAP1	6.1952	41.03	2	1	1	2
IPI00926917.1	Putative uncharacterized protein EIF4G1	0	1.45	16	1	1	2
IPI00927407.1	cDNA FLJ59080, highly similar to Heterogeneous nuclear ribonucleoprotein A3	63.6259	26.67	12	6	7	31
IPI00927458.1	16 kDa protein	0	5.26	4	1	1	1
IPI00927830.1	Putative uncharacterized protein PSMA2	5.6815	8.54	2	1	1	6
IPI00927837.1	Putative uncharacterized protein ZC3H15	1.70174	19.72	2	1	1	1
IPI00929107.1	Seipin	45.7734	15.15	2	9	9	25
IPI00929530.1	Isoform 2 of Adipocyte plasma membrane-associated protein	80.5696	36.33	3	8	8	35
IPI00930136.1 :B2CYA1;C5IZT9	HLA-C MHC class I antigen (Fragment)	7.32162	3.14	1	1	1	3
IPI00930396.1	cDNA FLJ35812 fis, clone TESTI2006051, highly similar to Acyl-coenzyme A thioesterase 1	1.89293	6.99	5	1	1	1
IPI00930599.1	16 kDa protein	313.654	53.79	14	8	8	118
IPI00930614.1	GUCA1B protein (Fragment)	4.21213	12	1	1	1	2
IPI00930629.1	Putative uncharacterized protein NUP160	2.20136	0.91	2	1	1	1
IPI00930720.1	cDNA FLJ61134, highly similar to Ras-related protein Rab-11B	16.3692	22.91	6	4	4	13
IPI00935456.1	cDNA FLJ55447, highly similar to ATP-citrate synthase	3.90507	1.81	4	1	1	3
IPI00935860.1	hypothetical protein XP_002342196	0	17.24	1	1	1	1
IPI00935962.1	Cytochrome b	2.03164	2.37	2	1	1	1
IPI00936016.1	similar to hCG2039504	0	13.74	1	1	1	2
IPI00936051.2 -PROT:Q96M86-1 :B0I1S4;Q9NSW8 :ENSP00000254579 :NP_653267 :HIT000409116	DNHD1 dynein heavy chain domain 1 isoform 1	29.9214	20	2	4	4	13
IPI00936282.1	similar to hCG2041502	0	10.94	1	1	1	1
IPI00936931.1	Erlin-1	7.39585	9.54	3	1	3	4
IPI00937471.1	Isoform 2 of Importin-5	3.97406	1.06	3	1	1	2
IPI00937615.2	Elongation factor 1-gamma	24.2851	16.7	5	6	6	12
IPI00937967.1	similar to hCG2039165	8.5436	10.68	5	1	1	7
IPI00939159.2	Adenylyl cyclase-associated protein	332.552	47.58	9	2	15	127
IPI00939174.1	Isoform 1 of Ubiquitin thioesterase OTUB1	12.8715	9.96	2	2	2	4
IPI00939265.1	GTPase IMAP family member 4	56.8065	28.57	4	7	7	34
IPI00939286.1	Putative uncharacterized protein LDHA	108.961	21.45	11	5	7	40
IPI00939530.1	cDNA FLJ34106 fis, clone FCBBF3008073, highly similar to SPLICING FACTOR, ARGININE/SERINE-RICH 7	14.4016	16.06	6	1	2	6
IPI00940046.1	cDNA FLJ40980 fis, clone UTERU2014464, highly similar to ACID CERAMIDASE	12.97	7.54	4	2	2	8
IPI00940120.1	Putative uncharacterized protein	22.3219	17.88	3	6	6	16
IPI00940257.1	cDNA FLJ52361, highly similar to T-complex protein 1 subunit epsilon	20.1524	10.91	3	4	4	9
IPI00940326.1	Isoform 2 of Coronin-7	6.7458	5.48	2	3	3	4
IPI00940423.1	Isoform Long of Proto-oncogene tyrosine-protein kinase LCK	36.7699	11.79	107	4	5	17
IPI00940441.1	Isoform 1 of Protein unc-13 homolog D	21.7293	8.62	5	6	6	11
IPI00940459.1	cDNA FLJ58823, highly similar to Thromboxane-A synthase	29.7937	10.63	6	4	4	11
IPI00940549.1	Putative uncharacterized protein HARS	2.63835	4.14	5	1	1	1
IPI00940614.1	50 kDa protein	4.28408	7.44	4	2	2	2
IPI00940656.1	28 kDa protein	50.3807	26.32	9	6	6	23
IPI00940872.1	Cellular titin isoform PEVK variant 3 (Fragment)	2.30669	6.14	8	1	1	1
IPI00940880.1	Putative uncharacterized protein SCFD1 (Fragment)	2.50481	2.96	4	1	1	1
IPI00941012.2	Putative uncharacterized protein ENSP00000374979 (Fragment)	4.17326	6.38	15	1	1	2
IPI00941110.1	Protein unc-84 homolog B	104.668	25.94	7	13	13	41
IPI00941161.1	General vesicular transport factor p115	7.31124	3.33	2	3	3	4
IPI00941172.1	Isoform 1 of Protein transport protein Sec61 subunit alpha isoform 1	19.2104	6.3	15	3	3	9
IPI00941533.2	Putative uncharacterized protein ARAP1 (Fragment)	2.16539	1.91	8	1	1	1
IPI00941678.1	Rho/Rac guanine nucleotide exchange factor 2 isooform 3	2.51457	3.65	6	2	2	2
IPI00941747.1	Calnexin	136.299	30.74	5	16	16	67
IPI00941911.1	MHC class I antigen (Fragment)	3.94	7.73	1	1	1	1
IPI00941933.1	Putative uncharacterized protein ENSP00000406535	38.6592	14.44	1	1	1	21
IPI00942766.1	MHC class I antigen (Fragment)	2.97044	7.73	1	1	1	1
IPI00942979.1	Transketolase	221.279	35.63	8	20	20	88
IPI00943173.1	Coronin-1C	13.4287	7.81	4	3	3	10
IPI00943215.1	Putative uncharacterized protein BID	2.94489	6.77	3	1	1	1
IPI00943220.1	Putative uncharacterized protein ITGAL	0	1.01	4	1	1	3
IPI00945195.1	Putative uncharacterized protein SYPL1	8.5378	4.91	3	1	1	4
IPI00945258.1 :C9JZ30 :ENSP00000419033	MEGF6 Putative uncharacterized protein MEGF6	26.6581	28.62	2	5	6	15
IPI00945375.1	Putative uncharacterized protein CUTA	2.26643	10.37	4	1	1	1
IPI00945384.1	Putative uncharacterized protein ATP1B3	4.90053	32.56	6	1	1	2
IPI00945534.1	14 kDa protein	28.6941	18.55	36	1	2	13
IPI00945574.1	Putative uncharacterized protein RAB7A	25.8303	28.13	11	4	4	13
IPI00945893.1	Putative uncharacterized protein ARHGAP25	11.9179	3.54	7	1	1	5
IPI00945909.1	227 kDa protein	2.64082	1.3	8	2	2	3
IPI00945924.1	Putative uncharacterized protein ITIH1	2.98506	5.63	3	1	1	1
IPI00945960.1	Putative uncharacterized protein SSR3	3.79031	8.05	3	1	1	1
IPI00946163.1	Putative uncharacterized protein FAM107B	7.41555	10.4	5	1	1	3
IPI00946216.1	insulin-degrading enzyme isoform 2	2.11822	1.94	2	1	1	1
IPI00946270.1	Putative uncharacterized protein TRBC2 (Fragment)	2.06642	8.67	11	1	1	1
IPI00946334.1	NADH dehydrogenase (ubiquinone) Fe-S protein 2 isoform 2 precursor	16.0976	7.88	2	3	3	7
IPI00946351.1	Putative uncharacterized protein AP1B1	19.8164	11.76	7	2	6	16
IPI00946676.1	Putative uncharacterized protein SSR1	5.18547	7.17	6	2	2	6
IPI00946831.1 :A5D8W3 :ENSP00000418271	ABCB8 ABCB8 protein	10.8839	14.81	3	3	3	5
IPI00946853.1	57 kDa protein	21.2751	5.95	97	1	3	9
IPI00947067.1 :C9JXY6 :ENSP00000419969	GCC2 Putative uncharacterized protein GCC2	6.12366	3.1	3	1	2	2
IPI00952671.1	chaperonin containing TCP1, subunit 7 isoform c	4.42305	5.7	4	2	2	2
IPI00952763.1	Putative uncharacterized protein AP2A2	5.96829	2.8	8	1	1	2
IPI00953297.1	cDNA FLJ55060, highly similar to Annexin A7	14.1857	9.22	3	3	3	5
IPI00953452.1	cDNA FLJ55704, highly similar to Transcriptional repressor p66 alpha	2.2845	2.52	6	1	1	1
IPI00953689.1	Alpha-2-HS-glycoprotein	24.7214	13.62	4	5	5	13
IPI00953696.1	Glutathion reductase delta8+9 alternative splicing variant	30.2025	5.68	6	2	2	10
IPI00953980.1	Isocitrate dehydrogenase	37.8889	14.32	2	5	5	17
IPI00954084.1	MHC class I antigen (Fragment)	2.29632	6.08	1	1	1	3
IPI00954222.1	cDNA FLJ56254, highly similar to Mothers against decapentaplegic homolog 3	1.85165	5.67	13	1	1	1
IPI00954567.1	MHC class II antigen (Fragment)	13.7296	20.65	11	1	2	6
