# Supplementary material for: Proteomics Analysis of Human Obesity Reveals the Epigenetic Factor HDAC4 as a Potential Target for Obesity
Source: PLoS One. 2013 Sep 24;8(9):e75342. doi: 10.1371/journal.pone.0075342 (PMC3782461; doi:10.1371/journal.pone.0075342)
Supplement: Table S9 — List of proteins quantified by Sieve 1.3 software and shown as ratios of protein expression between obese before and after exercise. (XLSX) [file pone.0075342.s012.xlsx]

## Sheet: combined
IPI Number	Protein Name				Ratio Obese T0 Vs Obes 3 months	STD	P value
IPI00432360.1	UBAP2 UBAP2	1	1	6	0.257	0.129	6.13e-06
IPI00045478.1	RAB40C Ras-related protein Rab-40C	1	1	5	0.265	0.141	0.000245
IPI00008711.3 -	WFS1 Wolframin	1	1	1	0.352	0.186	0.113
IPI00022597.1 -PROT:P61081 :ENSP00000253023 :NP_003960 :HIT000283331 :OTTHUMP00000078220;OTTHUMP00000078221	UBE2M NEDD8-conjugating enzyme Ubc12	1	1	6	0.398	0.225	0.023
IPI00442274.3 -PROT:Q6ZNB6-1 :B1Q2B0;B1Q2K1;Q8J028 :ENSP00000370949 :NP_694540 :HIT000096026 :OTTHUMP00000158785	NFXL1 Isoform 1 of NF-X1-type zinc finger protein NFXL1	1	1	6	0.413	0.274	0.000637
IPI00167285.4 -PROT:Q8N815-1 :B4DXR6 :ENSP00000316647 :NP_775749 :HIT000022310 :OTTHUMP00000181228	CNTD1 Isoform 1 of Cyclin N-terminal domain-containing protein 1	1	1	2	0.421	0.17	0.0325
IPI00010706.1 -PROT:P48637 :B7Z1C5;B7Z514;Q8TDA8 :ENSP00000216951 :NP_000169 :HIT000033538 :OTTHUMP00000030711	GSS Glutathione synthetase	1	1	5	0.534	0.241	0.0338
IPI00855998.1 -PROT:P49454 :ENSP00000355922 :NP_057427 :HIT000218527 :OTTHUMP00000035028	CENPF Centromere protein F	2	2	7	0.562	0.24	0.00964
IPI00552375.2 :Q5JS55 :ENSP00000407702 :HIT000020538 :OTTHUMP00000015962	PSMG4 Chromosome 6 open reading frame 86	1	1	5	0.579	0.173	0.00908
IPI00017704.3 -PROT:Q14019 :ENSP00000262428 :NP_066972 :HIT000297977 :OTTHUMP00000080376;OTTHUMP00000174986	COTL1 Coactosin-like protein	1	1	6	0.603	0.216	0.000237
IPI00549955.3 -PROT:Q8NEH6 :B3KQ70 :ENSP00000260453 :NP_060835 :HIT000004558 :OTTHUMP00000162907;OTTHUMP00000176318	MNS1 Meiosis-specific nuclear structural protein 1	1	1	1	0.609	0.343	0.282
IPI00169383.3 -PROT:P00558 :A8K4W6;B7Z7A9 :ENSP00000362413 :NP_000282 :HIT000059907 :OTTHUMP00000023595	PGK1 Phosphoglycerate kinase 1	1	1	3	0.633	0.261	0.0375
IPI00514694.1 -PROT:Q8IYK4 :B3KT71;B3KT92;B4DF84 :ENSP00000354960 :NP_055916 :HIT000051466 :OTTHUMP00000033513	GLT25D2 Procollagen galactosyltransferase 2	1	1	1	0.634	0.164	0.0698
IPI00010088.2 -PROT:P56524 :B7Z803;B7Z8G5;B7Z8I2;B7Z8L3;Q53SM2;Q86YH7 :ENSP00000264606 :NP_006028 :HIT000000105 :OTTHUMP00000164483	HDAC4 Histone deacetylase 4	1	1	1	0.654	0.281	0.0755
IPI00305833.3 -PROT:Q2TAY7 :A0MNN4;B4E3L0 :ENSP00000380336 :NP_060695 :HIT000384689 :OTTHUMP00000021186	SMU1 WD40 repeat-containing protein SMU1	1	1	2	0.659	0.182	0.0141
IPI00909631.1 :B4DE70 :ENSP00000393536	STX3 cDNA FLJ52253, highly similar to Mus musculus syntaxin 3 (Stx3), transcript variant C, mRNA	1	1	3	0.67	0.346	0.171
IPI00375813.3 -PROT:Q5VZQ5 :A0PJZ8 :ENSP00000357811 :NP_001121674 :HIT000290636 :OTTHUMP00000020702	C10orf122 Putative uncharacterized protein C10orf122	1	1	2	0.671	0.22	0.0922
IPI00412982.4 -PROT:P46531 :ENSP00000277541 :NP_060087 :HIT000076953 :OTTHUMP00000022594	NOTCH1 Neurogenic locus notch homolog protein 1 precursor	1	1	4	0.682	0.366	0.301
IPI00740057.4 -PROT:Q8N7Z5 :ENSP00000274361 :NP_001157915;XP_001714521;XP_942490 :HIT000022364	ANKRD31 Ankyrin repeat domain-containing protein 31	1	1	2	0.683	0.323	0.259
IPI00299048.6 -PROT:Q13576-1 :A8K4V1;B7Z7U6;B7Z7X2;Q59HA3 :ENSP00000274364 :NP_006624 :HIT000220230	IQGAP2 Isoform 1 of Ras GTPase-activating-like protein IQGAP2	1	1	1	0.683	0.323	0.266
IPI00217992.1 -PROT:Q03001-3 :Q6P0N6 :ENSP00000359801 :NP_001714 :OTTHUMP00000016657	DST Isoform 3 of Bullous pemphigoid antigen 1, isoforms 1/2/3/4/5/8 (Fragment)	1	1	3	0.683	0.323	0.243
IPI00046715.2 -PROT:Q96P66 :ENSP00000298110 :NP_473362 :HIT000383528 :OTTHUMP00000024140	GPR101 Probable G-protein coupled receptor 101	1	1	2	0.683	0.281	0.173
IPI00647696.2 :B3KS81;B4DNF0;Q4G0Z0 :ENSP00000414512 :NP_001139113 :HIT000093627 :OTTHUMP00000076919	SRRM5 cDNA FLJ56397, weakly similar to Mus musculus serine/arginine repetitive matrix 2 (Srrm2), mRNA	1	1	6	0.684	0.33	0.32
IPI00012843.2 -PROT:Q13370 :A7E2E5;B7ZM37;Q14001;Q6SEI4 :ENSP00000282096 :NP_000913 :HIT000254801	PDE3B cGMP-inhibited 3_,5_-cyclic phosphodiesterase B	1	1	2	0.686	0.323	0.29
IPI00304621.5 -PROT:Q9C0D4 :ENSP00000317614 :NP_444270 :OTTHUMP00000036121	ZNF518B Zinc finger protein 518B	2	2	2	0.688	0.334	0.273
IPI00427739.1 -PROT:Q9BTT6-1 :A8K883;Q5TGN3 :ENSP00000359925 :NP_060684 :HIT000077700 :OTTHUMP00000016634	LRRC1 Isoform 1 of Leucine-rich repeat-containing protein 1	1	1	1	0.695	0.362	0.315
IPI00878019.1 :B5MCQ4 :ENSP00000386052 :OTTHUMP00000197880	DGCR6L Putative uncharacterized protein DGCR6L	1	1	1	0.697	0.329	0.32
IPI00297261.3 -PROT:P18031 :A8K3M3;B4DSN5 :ENSP00000360683 :NP_002818 :HIT000037246 :OTTHUMP00000031266	PTPN1 Tyrosine-protein phosphatase non-receptor type 1	1	1	2	0.698	0.465	0.45
IPI00019007.1 -PROT:O15455 :B2RAI7;B7Z7K0;Q1KMK2;Q504W0;Q6PCD4 :ENSP00000296795 :NP_003256 :HIT000222103	TLR3 Toll-like receptor 3	1	1	1	0.698	0.465	0.398
IPI00002511.2 -PROT:P18850 :A8K383;Q59H30 :ENSP00000356919 :NP_031374 :HIT000058452 :OTTHUMP00000025585	ATF6 Cyclic AMP-dependent transcription factor ATF-6 alpha	1	1	2	0.7	0.408	0.167
IPI00220827.5 -PROT:P63313 :Q596K9 :ENSP00000233143 :NP_066926 :HIT000050220 :OTTHUMP00000160498	TMSB10 Thymosin beta-10	2	2	8	0.703	0.234	0.369
IPI00012011.6 -PROT:P23528 :ENSP00000309629 :NP_005498 :HIT000022544	CFL1 Cofilin-1	2	2	8	0.703	0.172	0.0135
IPI00909096.1 :B4DPW0 :ENSP00000391451	KCTD9 cDNA FLJ60779, highly similar to BTB/POZ domain-containing protein KCTD9	1	1	1	0.705	0.335	0.305
IPI00604399.1 -PROT:Q9BXW9-2 :ENSP00000373318;ENSP00000398754 :NP_001018125 :HIT000077993 :OTTHUMP00000170183;OTTHUMP00000207925	FANCD2 Isoform 2 of Fanconi anemia group D2 protein	1	1	1	0.708	0.584	0.358
IPI00045914.1 -PROT:Q96T58 :ENSP00000364912 :NP_055816 :HIT000078293 :OTTHUMP00000010982	SPEN Msx2-interacting protein	1	1	4	0.712	0.165	0.021
IPI00396634.3 -PROT:Q9BY89-1 :ENSP00000351207;ENSP00000385152 :NP_001138678 :OTTHUMP00000028561;OTTHUMP00000198606	KIAA1671 Isoform 1 of Uncharacterized protein KIAA1671	1	1	6	0.714	0.255	0.12
IPI00006052.3 -PROT:Q9UHV9 :B1AQP2 :ENSP00000356989 :NP_036526 :HIT000035827 :OTTHUMP00000029707	PFDN2 Prefoldin subunit 2	1	1	2	0.716	0.111	0.00137
IPI00917091.1 :C9J2Z0 :ENSP00000391449 :OTTHUMP00000205217	C8orf58 Putative uncharacterized protein C8orf58	1	1	6	0.721	0.29	0.258
IPI00337352.1 -PROT:Q7Z2V1 :B9EGC2 :ENSP00000415880 :NP_001139017 :HIT000243751 :OTTHUMP00000081605	C16orf82 Protein TNT	1	1	3	0.721	0.29	0.289
IPI00023623.1 -PROT:O14718 :A1A4V2 :ENSP00000314992 :NP_006574 :HIT000062236 :OTTHUMP00000162923	RRH Visual pigment-like receptor peropsin	1	1	5	0.722	0.358	0.36
IPI00442214.1 -PROT:Q9NYB9-3 :B4DG63;B7Z836 :ENSP00000261016;ENSP00000404352 :OTTHUMP00000206228	ABI2 Isoform 3 of Abl interactor 2	1	1	1	0.725	0.213	0.117
IPI00304587.4 -PROT:A7MBM2 :ENSP00000267889 :NP_277045 :HIT000001458 :OTTHUMP00000160444;OTTHUMP00000175627	DISP2 Protein dispatched homolog 2	1	1	1	0.725	0.213	0.117
IPI00184564.1 -PROT:P59282 :ENSP00000317595;ENSP00000410593 :NP_776245 :HIT000052098 :OTTHUMP00000028309	TPPP2 Tubulin polymerization-promoting protein family member 2	1	1	1	0.726	0.236	0.234
IPI00018093.3 :Q9NTH0 :ENSP00000401950 :XP_001716039;XP_934766;XP_943612 :HIT000025561	DKFZP434I0714 hypothetical protein LOC54553	1	1	1	0.726	0.291	0.288
IPI00027212.1 -PROT:P14616 :ENSP00000357178 :NP_055030 :HIT000191306 :OTTHUMP00000038715	INSRR Insulin receptor-related protein	1	1	4	0.727	0.248	0.204
IPI00925249.1 :C9JZ73 :ENSP00000399782 :OTTHUMP00000207505	TTLL3 Putative uncharacterized protein TTLL3	1	1	1	0.734	0.192	0.0705
IPI00003515.1 -PROT:Q15643 :B2RUT2;Q6MZL5 :ENSP00000267622 :NP_004230 :HIT000325708 :OTTHUMP00000028325	TRIP11 Thyroid receptor-interacting protein 11	2	2	4	0.734	0.224	0.482
IPI00297572.5 -PROT:O60306 :A5YKK3;A8K6F0;B0AZM4 :ENSP00000156471 :NP_055506 :HIT000000277 :OTTHUMP00000176166	AQR Intron-binding protein aquarius	1	1	2	0.735	0.466	0.386
IPI00290462.5 -PROT:O75828 :Q53F60 :ENSP00000290354 :NP_001227 :HIT000241959 :OTTHUMP00000109012	CBR3 Carbonyl reductase [NADPH] 3	1	1	4	0.737	0.259	0.238
IPI00018027.2 -PROT:Q8N302-1 :A0JLT8;A8K029;Q6PIK7 :ENSP00000316109 :NP_060516 :HIT000255016 :OTTHUMP00000128327	AGGF1 Isoform 1 of Angiogenic factor with G patch and FHA domains 1	1	1	6	0.737	0.259	0.211
IPI00748866.2 -PROT:Q96M66 :ENSP00000310465 :HIT000013966	hCG_1983896 Putative uncharacterized protein FLJ32790	2	2	2	0.742	0.437	0.629
IPI00217110.1 -PROT:Q9UBH6-2 :ENSP00000356561 :NP_001129141 :OTTHUMP00000033085	XPR1 Isoform 2 of Xenotropic and polytropic retrovirus receptor 1	1	1	1	0.747	0.284	0.196
IPI00168819.1 -PROT:Q8NFD2 :B0YIV3 :ENSP00000306678 :NP_848605 :HIT000248578	ANKK1 Ankyrin repeat and protein kinase domain-containing protein 1	1	1	1	0.747	0.238	0.236
IPI00456969.1 -PROT:Q14204 :B4DSR6;Q92862;Q9NRC3 :ENSP00000348965 :NP_001367 :HIT000000031 :OTTHUMP00000028119;OTTHUMP00000065399	DYNC1H1 Cytoplasmic dynein 1 heavy chain 1	2	2	2	0.75	0.202	0.343
IPI00477383.3 -PROT:Q5VU57 :A6NJL9;B4DG37;B4DGK1 :ENSP00000335516;ENSP00000360905 :NP_116174 :HIT000019681 :OTTHUMP00000009460	AGBL4 cDNA FLJ53507, weakly similar to Homo sapiens ATP/GTP binding protein-like 2 (AGBL2), mRNA	1	1	1	0.757	0.326	0.215
IPI00413611.1 -PROT:P11387 :B9EG90;Q6NWZ5;Q6PK95;Q9BVT2 :ENSP00000354522 :NP_003277 :HIT000191148 :OTTHUMP00000031713	TOP1 DNA topoisomerase 1	1	1	1	0.757	0.326	0.215
IPI00748712.3 :HIT000262860	MKRNP6 Conserved hypothetical protein	1	2	6	0.765	0.364	0.777
IPI00020329.6 -PROT:Q9ULS6 :ENSP00000287042 :NP_065748 :HIT000000860 :OTTHUMP00000041400;OTTHUMP00000177935	KCNS2 Potassium voltage-gated channel subfamily S member 2	1	1	3	0.765	0.324	0.191
IPI00012511.6 -PROT:P17081 :ENSP00000238738 :NP_036381 :HIT000259517 :OTTHUMP00000198143	RHOQ Rho-related GTP-binding protein RhoQ	1	1	3	0.772	0.305	0.167
IPI00448194.2 :Q8V9K9	- E7 protein	1	1	1	0.774	0.556	0.464
IPI00910688.2 :B4DVM6 :ENSP00000415059 :NP_001157962	ADAM8 ADAM metallopeptidase domain 8 isoform 3 precursor	1	1	3	0.78	0.232	0.33
IPI00216296.3 -PROT:P35670-2 :Q9GZP5 :ENSP00000342559 :NP_001005918	ATP7B Isoform 2 of Copper-transporting ATPase 2	1	1	1	0.78	0.428	0.511
IPI00306642.3 -PROT:Q9NV06-1 :A6NNZ9 :ENSP00000297579 :NP_056235 :HIT000011071 :OTTHUMP00000177963	DCAF13 WD repeats and SOF1 domain containing	1	1	6	0.783	0.322	0.517
IPI00029012.1 -PROT:Q14152 :B4DYS1;Q05BS0;Q24JU4;Q3B770;Q6P1R0;Q7Z5T5 :ENSP00000358140 :NP_003741 :HIT000042275 :OTTHUMP00000020589	EIF3A Eukaryotic translation initiation factor 3 subunit A	1	1	6	0.785	0.184	0.00154
IPI00306299.4 -PROT:Q56P03 :ENSP00000250454 :NP_060923 :HIT000384607 :OTTHUMP00000028248	EAPP E2F-associated phosphoprotein	1	1	1	0.788	0.452	0.402
IPI00299608.3 -PROT:Q99460-1 :B2R6D0;Q05BX4;Q05CW6 :ENSP00000309474 :NP_002798 :HIT000335021 :OTTHUMP00000164295	PSMD1 Isoform 1 of 26S proteasome non-ATPase regulatory subunit 1	1	1	2	0.79	0.31	0.279
IPI00916368.2 :ENSP00000398560 :NP_001159743 :OTTHUMP00000205783	SPATA13 spermatogenesis associated 13 isoform 1	1	1	4	0.793	0.199	0.0903
IPI00158992.2 -PROT:Q5SXM2 :ENSP00000298532 :NP_003077 :HIT000063100 :OTTHUMP00000022583	SNAPC4 snRNA-activating protein complex subunit 4	1	1	1	0.793	0.199	0.181
IPI00024802.1 -PROT:O14981 :B4E0W6;Q05C17;Q2M1V9;Q59HB6;Q6PI32;Q8N6J1 :ENSP00000265990 :NP_003963 :HIT000243826 :OTTHUMP00000020093	BTAF1 TATA-binding protein-associated factor 172	1	1	3	0.793	0.238	0.369
IPI00217269.3 -PROT:P19087 :Q16162;Q5T697 :ENSP00000251337 :NP_005263 :HIT000029447 :OTTHUMP00000013354	GNAT2 Guanine nucleotide-binding protein G(t) subunit alpha-2	1	1	6	0.795	0.54	0.831
IPI00748682.2 :HIT000011949	- Pheromone shutdown-related, TraB family protein	1	1	3	0.797	0.328	0.383
IPI00217244.1 -PROT:Q8IWA6 :ENSP00000333374 :NP_848594 :HIT000052427 :OTTHUMP00000169433	CCDC60 Coiled-coil domain-containing protein 60	1	1	2	0.797	0.328	0.374
IPI00873351.2 -PROT:Q8TF08 :ENSP00000305964;ENSP00000347799;ENSP00000379784 :NP_570972 :HIT000338944 :OTTHUMP00000125272;OTTHUMP00000195111	COX7B2 Cytochrome c oxidase subunit 7B2, mitochondrial	1	1	5	0.799	0.395	0.704
IPI00292934.6 -PROT:Q70EK8 :Q9H9I0 :ENSP00000274030;ENSP00000409906 :NP_061923 :HIT000056986	USP53 Inactive ubiquitin carboxyl-terminal hydrolase 53	2	2	5	0.799	0.308	0.714
IPI00154776.1 -PROT:Q8TDY3 :B2RB53;Q96LK1 :ENSP00000367658 :NP_536356 :HIT000079690 :OTTHUMP00000000569	ACTRT2 Actin-related protein T2	1	1	2	0.799	0.298	0.475
IPI00003927.5 -PROT:Q08752 :Q05DH6;Q6FGM6 :ENSP00000303754 :NP_005029 :HIT000041115	PPID 40 kDa peptidyl-prolyl cis-trans isomerase	1	1	1	0.799	0.395	0.486
IPI00020884.2 -PROT:P51805 :ENSP00000358696 :NP_059984 :HIT000324316 :OTTHUMP00000032114	PLXNA3 Plexin-A3	1	1	3	0.8	0.371	0.502
IPI00170778.4 -PROT:Q8N3X1 :B3KNP0;Q7Z666 :ENSP00000263773 :NP_056123 :HIT000000731	FNBP4 Formin-binding protein 4	1	1	1	0.811	0.542	0.612
IPI00219367.1 -PROT:P14416-2 :B5BUP4;Q6LDH7 :ENSP00000278597 :NP_057658	DRD2 Isoform 2 of D(2) dopamine receptor	1	1	3	0.824	0.276	0.499
IPI00455502.2 -PROT:Q8N0S6-1 :ENSP00000323543;ENSP00000356683 :NP_201576 :OTTHUMP00000032690;OTTHUMP00000032691	CENPL Isoform 1 of Centromere protein L	1	1	5	0.828	0.214	0.336
IPI00382816.1 :Q14297	RFC1 Fetal beta-MHC binding factor	1	1	1	0.831	0.596	0.561
IPI00025094.3 :Q9H6N6 :HIT000008964	MYH16 cDNA: FLJ22037 fis, clone HEP08868 (Fragment)	2	2	7	0.832	0.261	0.51
IPI00303374.3 -PROT:Q8NGE1 :ENSP00000377799 :NP_001005494 :HIT000383476 :OTTHUMP00000167870	OR6C4 Olfactory receptor 6C4	1	1	1	0.834	0.242	0.328
IPI00848276.1 -PROT:Q5VWN6-1 :ENSP00000328426;ENSP00000369623 :NP_060252 :HIT000057824 :OTTHUMP00000019009	C10orf18 Isoform 1 of Uncharacterized protein C10orf18	1	1	5	0.836	0.381	0.741
IPI00385421.1 :Q13810	- Acid sphingomyelinase (Fragment)	1	1	1	0.836	0.381	0.505
IPI00065544.1 -PROT:Q96MM1 :HIT000013345	C14orf81 Putative uncharacterized protein C14orf81	1	1	1	0.836	0.381	0.505
IPI00926386.1 :C9JCT4 :ENSP00000403582 :OTTHUMP00000206471	RNF25 Putative uncharacterized protein RNF25	1	1	1	0.837	0.377	0.562
IPI00879966.2 :B4DHB0;B4E2R1 :ENSP00000395835	CCDC129 cDNA FLJ56891, highly similar to Homo sapiens sperm specific antigen 2 (SSFA2), mRNA	1	1	1	0.837	0.377	0.562
IPI00797516.1 :C9JEG0 :ENSP00000403367 :OTTHUMP00000065648	SREBF1 Putative uncharacterized protein SREBF1	1	1	1	0.837	0.525	0.656
IPI00555876.1 -PROT:Q58FG0 :HIT000333301	HSP90AA5P Putative heat shock protein HSP 90-alpha A5	1	1	4	0.837	0.377	0.798
IPI00550986.4 -PROT:Q9NVM9 :B4DNK1 :ENSP00000261191 :NP_060634 :HIT000031411 :OTTHUMP00000166977	C12orf11 Cell cycle regulator Mat89Bb homolog	1	1	5	0.837	0.525	0.937
IPI00444731.1 :Q6ZSU4	TMEM205 cDNA FLJ45204 fis, clone BRCAN2009168 (Fragment)	1	1	6	0.837	0.525	0.956
IPI00012857.1 -PROT:O43525 :A2VCT8;B4DJY4 :ENSP00000373648 :NP_004510 :HIT000389930 :OTTHUMP00000174705;OTTHUMP00000178263	KCNQ3 Potassium voltage-gated channel subfamily KQT member 3	1	1	2	0.837	0.377	0.68
IPI00456479.1 -PROT:Q86SR1-3 :ENSP00000415210	GALNT10 Isoform 3 of Polypeptide N-acetylgalactosaminyltransferase 10	1	1	1	0.841	0.366	0.411
IPI00375326.3 -PROT:Q6YFQ2 :ENSP00000320672 :NP_653214 :HIT000250839	COX6B2 Cytochrome c oxidase subunit 6B2	2	2	3	0.841	0.366	0.581
IPI00329185.5 -PROT:P16885 :B4E3H3 :ENSP00000352336 :NP_002652 :HIT000328849 :OTTHUMP00000081379	PLCG2 1-phosphatidylinositol-4,5-bisphosphate phosphodiesterase gamma-2	1	1	4	0.841	0.366	0.524
IPI00894061.3 -PROT:Q8NCD3-3 :C9JWC4 :ENSP00000393253;ENSP00000401944 :OTTHUMP00000199445	HJURP Isoform 3 of Holliday junction recognition protein	1	1	5	0.844	0.56	0.955
IPI00100245.1 -PROT:Q9H1D9 :Q05DB8;Q53FI8 :ENSP00000366828 :NP_006457 :HIT000035885 :OTTHUMP00000030359	POLR3F DNA-directed RNA polymerase III subunit RPC6	1	1	2	0.846	0.406	0.712
IPI00001091.4 -PROT:Q9Y4W6 :Q8TA92 :ENSP00000269143 :NP_006787 :HIT000326080 :OTTHUMP00000071704;OTTHUMP00000162476	AFG3L2 AFG3-like protein 2	1	1	1	0.846	0.383	0.417
IPI00017327.5 -PROT:Q9NWN3 :Q4VBP5 :ENSP00000313159;ENSP00000394117 :NP_060413;NP_689417 :HIT000267019 :OTTHUMP00000027989	FBXO34 F-box only protein 34	1	1	1	0.848	0.366	0.521
IPI00896427.1 -PROT:Q5T0Z8-1 :ENSP00000341368 :NP_001157918;XP_001724365;XP_946637 :HIT000081602	C6orf132 Isoform 1 of Uncharacterized protein C6orf132	1	1	4	0.85	0.388	0.831
IPI00418194.3 -PROT:Q9HCH5-10 :ENSP00000352065	SYTL2 Isoform 10 of Synaptotagmin-like protein 2	1	1	3	0.85	0.388	0.782
IPI00183879.2 -PROT:Q3MIP1 :ENSP00000370849 :NP_001030013 :HIT000021182 :OTTHUMP00000080980;OTTHUMP00000080981;OTTHUMP00000080982;OTTHUMP00000080983	ITPRIPL2 Inositol 1,4,5-triphosphate receptor-interacting protein-like 2	1	1	1	0.85	0.388	0.586
IPI00012480.3 :Q9BZ74 :HIT000077785 :OTTHUMP00000167206	RACGAP1P FKSG42	1	1	2	0.85	0.388	0.71
IPI00400922.5 -PROT:Q14690 :B4DES7;B4DH82 :ENSP00000358812 :NP_055791 :HIT000042322 :OTTHUMP00000020409	PDCD11 Protein RRP5 homolog	2	2	3	0.851	0.235	0.636
IPI00299254.4 -PROT:O60841 :A0JLR8;B3KM86;Q05CQ1;Q8N5A0 :ENSP00000289371 :NP_056988 :HIT000000466 :OTTHUMP00000203504	EIF5B Eukaryotic translation initiation factor 5B	2	2	5	0.852	0.301	0.735
IPI00644838.1 :Q5T6F7 :ENSP00000362689 :OTTHUMP00000022105	NR5A1 Nuclear receptor subfamily 5, group A, member 1	1	1	1	0.854	0.516	0.634
IPI00465166.2 -PROT:Q9NTI2-1 :B7Z880;Q6ZSP3;Q6ZU25 :ENSP00000371070 :NP_057613 :HIT000047136 :OTTHUMP00000018151	ATP8A2 ATPase, aminophospholipid transporter-like, Class I, type 8A, member 2	1	1	1	0.859	0.313	0.503
IPI00376394.4 -PROT:Q6ZRP7 :B3KY64 :ENSP00000351536 :NP_859052 :HIT000098690 :OTTHUMP00000022565	QSOX2 Sulfhydryl oxidase 2	1	1	2	0.859	0.313	0.601
IPI00018882.1 -PROT:Q15669 :Q6ICP4 :ENSP00000371219 :NP_004301 :HIT000286196 :OTTHUMP00000125213	RHOH Rho-related GTP-binding protein RhoH	1	1	2	0.859	0.313	0.601
IPI00022022.1 -PROT:Q92562 :A8K6K6 :ENSP00000230124 :NP_055660 :HIT000052543 :OTTHUMP00000016976	FIG4 Polyphosphoinositide phosphatase	1	1	3	0.86	0.283	0.495
IPI00183968.4 -PROT:P06753-1 :ENSP00000271850;ENSP00000357513 :NP_689476 :HIT000033784 :OTTHUMP00000034016	TPM3 tropomyosin 3 isoform 1	1	1	6	0.863	0.425	0.919
IPI00747657.1 :HIT000095679	PDE6B Similar to Rod cGMP-specific 3_,5_-cyclic phosphodiesterase subunit beta precursor	1	1	4	0.867	0.322	0.716
IPI00787853.2 -PROT:Q9NX62 :ENSP00000262644 :NP_060283 :HIT000262782 :OTTHUMP00000177698	IMPAD1 Inositol monophosphatase 3	1	1	2	0.868	0.406	0.665
IPI00220488.1 -PROT:O43638 :ENSP00000365145 :NP_004109 :HIT000036256 :OTTHUMP00000030540	FOXS1 Forkhead box protein S1	1	1	5	0.868	0.406	0.818
IPI00028091.3 -PROT:P61158 :B4DT29;B4DTI0;B4DXW1;Q53QM2;Q59FV6 :ENSP00000263238 :NP_005712 :HIT000052876 :OTTHUMP00000203980	ACTR3 Actin-related protein 3	1	1	2	0.872	0.288	0.638
IPI00465211.1 :C9JHT3;Q86YQ0 :ENSP00000384974;ENSP00000392890 :OTTHUMP00000202689	PPP3R1;WDR92 HZGJ	1	1	1	0.873	0.307	0.575
IPI00465248.5 -PROT:P06733-1 :A4QMW8;A4UCS8;Q96GV1;Q9BT62 :ENSP00000234590 :NP_001419 :HIT000270987 :OTTHUMP00000001706	ENO1 Isoform alpha-enolase of Alpha-enolase	1	1	6	0.874	0.317	0.869
IPI00217686.3 -PROT:Q8IY81 :B4DKU3 :ENSP00000337518;ENSP00000396673 :NP_060117 :HIT000051778 :OTTHUMP00000182143	FTSJ3 Putative rRNA methyltransferase 3	1	1	3	0.874	0.317	0.756
IPI00297626.4 -PROT:O00186 :ENSP00000359025 :NP_009200 :HIT000101683 :OTTHUMP00000012823	STXBP3 Syntaxin-binding protein 3	1	1	6	0.877	0.33	0.791
IPI00107679.2 -PROT:Q9BYD9 :ENSP00000333037 :NP_115876 :HIT000059504 :OTTHUMP00000173509	ARPM1 Actin-related protein M1	1	1	6	0.877	0.33	0.791
IPI00024386.2 -PROT:P55316 :ENSP00000339004;ENSP00000371975 :NP_005240 :HIT000323429 :OTTHUMP00000028193;OTTHUMP00000178764	FOXG1 Forkhead box protein G1	1	1	6	0.877	0.33	0.791
IPI00394810.1 -PROT:Q6PJQ5 :NP_940853 :HIT000050569	FOXR2 Forkhead box protein R2	1	1	4	0.878	0.335	0.817
IPI00411656.4 -PROT:Q9Y6V0-1	PCLO Isoform 1 of Protein piccolo	2	2	5	0.879	0.317	0.597
IPI00784513.1 :Q0ZCI3	- Immunglobulin heavy chain variable region (Fragment)	1	1	1	0.883	0.313	0.469
IPI00427502.1 -PROT:Q8N2G8-2 :ENSP00000399952;ENSP00000402654 :NP_001136095	GHDC Isoform 2 of GH3 domain-containing protein	1	1	1	0.883	0.512	0.627
IPI00306260.7 -PROT:Q9BZE2 :ENSP00000227474 :NP_112597 :HIT000077482	PUS3 tRNA pseudouridine synthase 3	1	1	1	0.883	0.512	0.627
IPI00294840.6 -PROT:Q9Y4K1 :B3KPT0;B3KWJ0;B7ZAH2 :ENSP00000358062 :NP_001615 :HIT000221812 :OTTHUMP00000016924	AIM1 Absent in melanoma 1 protein	2	2	3	0.883	0.282	0.815
IPI00947067.1 :C9JXY6 :ENSP00000419969	GCC2 Putative uncharacterized protein GCC2	1	1	1	0.884	0.524	0.647
IPI00795341.2 :B7Z2A6 :OTTHUMP00000168625	PPFIA2 cDNA FLJ59502, highly similar to Liprin-alpha-2	1	1	1	0.884	0.524	0.647
IPI00001159.10 -PROT:Q92616 :B4DM32 :ENSP00000300648 :NP_006827 :HIT000042355 :OTTHUMP00000169516	GCN1L1 Translational activator GCN1	1	1	1	0.884	0.524	0.647
IPI00219476.1 -PROT:Q8IW75 :ENSP00000342109 :NP_776249 :HIT000052455 :OTTHUMP00000028424	SERPINA12 Serpin A12	1	1	1	0.887	0.579	0.707
IPI00221269.1 -PROT:O14717-6 :B0YJ06;Q5JVT2 :ENSP00000366996;ENSP00000390611 :OTTHUMP00000019231	TRDMT1 tRNA aspartic acid methyltransferase 1 variant 5	1	1	2	0.888	0.362	0.653
IPI00719325.1 :Q2TNB2	F2R Cell proliferation-inducing protein 18	1	1	1	0.89	0.584	0.746
IPI00014361.1 -PROT:Q13630 :ENSP00000353243;ENSP00000398803 :NP_003304 :HIT000334552 :OTTHUMP00000178412	TSTA3 GDP-L-fucose synthetase	1	1	3	0.898	0.376	0.769
IPI00740019.2 -PROT:Q9P219-1 :B4DZB8 :ENSP00000374507 :NP_001073883 :HIT000001224 :OTTHUMP00000028303	CCDC88C Isoform 1 of Protein Daple	2	2	8	0.899	0.302	0.972
IPI00059444.1 -PROT:Q96AH8 :NP_001157994;NP_796377 :HIT000084380	RAB7B;CEP63 Ras-related protein Rab-7b	1	1	2	0.904	0.274	0.655
IPI00020428.1 -PROT:P35713 :ENSP00000341815 :NP_060889 :HIT000386594 :OTTHUMP00000031624	SOX18 Transcription factor SOX-18	1	1	3	0.904	0.274	0.722
IPI00642798.1 -PROT:Q92791 :B4DVZ5 :ENSP00000347649;ENSP00000377505 :NP_006446 :HIT000012699 :OTTHUMP00000164758;OTTHUMP00000181351	SC65 Synaptonemal complex protein SC65	1	1	1	0.905	0.37	0.673
IPI00171410.1 -PROT:Q8NBI6-1 :ENSP00000309640 :NP_689744 :OTTHUMP00000174112;OTTHUMP00000208915	C3orf21 Isoform 1 of Uncharacterized protein C3orf21	1	1	1	0.905	0.156	0.32
IPI00065280.2 -PROT:Q96M42 :HIT000014011	C21orf129 Uncharacterized protein C21orf129	2	2	12	0.906	0.223	0.397
IPI00031526.3 -PROT:Q9BQ61 :B2RE11 :ENSP00000242784 :NP_076943 :HIT000289216 :OTTHUMP00000077606	C19orf43 Uncharacterized protein C19orf43	1	1	1	0.907	0.373	0.602
IPI00442154.2 -PROT:Q6ZMV7 :ENSP00000348936;ENSP00000418214 :NP_001004316 :HIT000249761	LEKR1 leucine, glutamate and lysine rich 1	1	2	6	0.908	0.453	0.998
IPI00549189.4 -PROT:P52888 :B4DU96;Q96CV8;Q9BW75 :ENSP00000304467 :NP_003240 :HIT000030855 :OTTHUMP00000078155	THOP1 Thimet oligopeptidase	1	1	5	0.909	0.346	0.947
IPI00235842.3 -PROT:Q8TF39 :A7MD06 :ENSP00000311679 :NP_597721 :OTTHUMP00000021911	ZNF483 Zinc finger protein 483	1	1	3	0.91	0.273	0.703
IPI00010832.1 -PROT:Q9BXQ6 :ENSP00000329318 :NP_114096 :HIT000076902 :OTTHUMP00000028726	CECR6 Cat eye syndrome critical region protein 6	1	1	1	0.91	0.273	0.53
IPI00152642.3 -PROT:Q8TDW0 :ENSP00000359483 :NP_115646 :HIT000061381 :OTTHUMP00000011964	LRRC8C Leucine-rich repeat-containing protein 8C	1	1	1	0.912	0.409	0.729
IPI00011044.1 -PROT:P56715 :A0FDN2;Q6DKV0 :ENSP00000220676 :NP_006260 :HIT000071149 :OTTHUMP00000177544	RP1 Oxygen-regulated protein 1	1	1	2	0.912	0.409	0.867
IPI00018298.3 -PROT:P09913 :B4DTZ5;Q05DN2;Q8IZ03 :ENSP00000360891 :NP_001538 :HIT000051072 :OTTHUMP00000020058	IFIT2 Interferon-induced protein with tetratricopeptide repeats 2	1	1	4	0.914	0.35	0.957
IPI00479877.4 -PROT:P49189 :B4DE91;B4DX14;B4DXY7;B4DYY1;B9EKV4 :ENSP00000346827 :NP_000687 :HIT000304494 :OTTHUMP00000032604	ALDH9A1 aldehyde dehydrogenase 9A1	1	1	4	0.917	0.195	0.532
IPI00796887.1 -PROT:Q14929 :ENSP00000378792 :NP_919301 :OTTHUMP00000161692	ZNF169 Zinc finger protein 169	1	1	1	0.922	0.444	0.762
IPI00021812.2 -PROT:Q09666 :B4DTV0;Q13727;Q6ZQN2;Q8N274 :ENSP00000367263 :NP_001611	AHNAK Neuroblast differentiation-associated protein AHNAK	2	2	3	0.922	0.31	0.879
IPI00797574.3 -PROT:Q8NFC6 :B4DNZ8 :ENSP00000040738 :NP_683692 :HIT000001042 :OTTHUMP00000115820	BOD1L Biorientation of chromosomes in cell division protein 1-like	4	4	13	0.923	0.206	0.431
IPI00025252.1 -PROT:P30101 :B3KQT2;B3KQT9;B4DDM1 :ENSP00000300289 :NP_005304 :HIT000294181 :OTTHUMP00000041709;OTTHUMP00000175712	PDIA3 Protein disulfide-isomerase A3	1	1	5	0.923	0.482	0.983
IPI00217606.7 -PROT:Q8IY21 :Q53FU7;Q6B0F7;Q6MZF7;Q9H616;Q9NXV7 :ENSP00000377344 :NP_060101 :HIT000051997	DDX60 Probable ATP-dependent RNA helicase DDX60	1	1	1	0.925	0.554	0.799
IPI00180408.7 -PROT:Q9Y2K3 :B3KP05 :ENSP00000273353 :NP_055796 :HIT000000717 :OTTHUMP00000172161	MYH15 Myosin-15	1	1	1	0.925	0.554	0.799
IPI00298497.3 -PROT:P02675 :B4E1D3;Q32Q65 :ENSP00000306099 :NP_005132 :HIT000295767 :OTTHUMP00000197066	FGB Fibrinogen beta chain	1	1	6	0.926	0.316	0.978
IPI00104050.3 -PROT:Q9Y2W1 :Q05D20;Q6P0P7;Q6PJV4;Q7Z5U1 :ENSP00000346634 :NP_005110 :HIT000340469 :OTTHUMP00000009597	THRAP3 Thyroid hormone receptor-associated protein 3	3	3	11	0.926	0.258	0.985
IPI00045955.1 :Q96TB7	- Envelope protein (Fragment)	1	1	2	0.926	0.316	0.839
IPI00795141.1 :OTTHUMP00000173789	ABCF3 9 kDa protein	1	1	1	0.927	0.281	0.572
IPI00399290.2 -PROT:Q9H2C5 :ENSP00000303469 :NP_001005160 :HIT000391487 :OTTHUMP00000069575	OR52A5 Olfactory receptor 52A5	1	1	1	0.927	0.275	0.586
IPI00073066.3 -PROT:Q96R84 :HIT000244003 :OTTHUMP00000081338	OR1F2P Olfactory receptor 1F2	1	1	1	0.927	0.281	0.572
IPI00550289.1 -PROT:Q6NSX1 :ENSP00000242819 :NP_112580 :HIT000263842 :OTTHUMP00000018440	CCDC70 Coiled-coil domain-containing protein 70	1	1	2	0.928	0.531	0.913
IPI00019359.4 -PROT:P35527 :ENSP00000246662 :NP_000217 :HIT000326846 :OTTHUMP00000164967;OTTHUMP00000181348	KRT9 Keratin, type I cytoskeletal 9	5	6	20	0.928	0.269	0.999
IPI00215780.5 -PROT:P39019 :B0ZBD0;Q8WVX7 :ENSP00000221975 :NP_001013 :HIT000038368 :OTTHUMP00000077988	RPS19 40S ribosomal protein S19	1	1	6	0.929	0.571	0.999
IPI00065057.4 -PROT:Q96LI9 :B7ZLS7 :ENSP00000368511 :NP_689974 :HIT000014779 :OTTHUMP00000023070	CXorf58 Putative uncharacterized protein CXorf58	1	1	1	0.939	0.344	0.707
IPI00000816.1 -PROT:P62258 :B7ZA86;Q4VJB6 :ENSP00000264335 :NP_006752 :HIT000048658 :OTTHUMP00000166035;OTTHUMP00000182972	YWHAE 14-3-3 protein epsilon	1	1	6	0.94	0.404	0.996
IPI00165361.3 -PROT:Q9BTE7 :B4DP84 :ENSP00000260247 :NP_115675 :HIT000275778	DCUN1D5 DCN1-like protein 5	1	1	2	0.941	0.404	0.913
IPI00299063.2 -PROT:Q13586 :ENSP00000300737 :NP_003147 :HIT000220257 :OTTHUMP00000164512	STIM1 Stromal interaction molecule 1	1	1	2	0.95	0.498	0.946
IPI00240345.3 -PROT:Q86T13 :ENSP00000353013 :NP_778230 :HIT000266974 :OTTHUMP00000027984;OTTHUMP00000178873	CLEC14A C-type lectin domain family 14 member A	1	1	6	0.95	0.498	0.999
IPI00031758.3 -PROT:Q9Y259-1 :A0PJM6;B7Z756 :ENSP00000384400 :NP_005189 :OTTHUMP00000028590;OTTHUMP00000196839	CHKB Isoform 1 of Choline/ethanolamine kinase	1	1	3	0.95	0.498	0.981
IPI00028448.1 -PROT:O60242 :A8K0Y1;B7Z1K0;B7Z356;B7ZA59 :ENSP00000238918;ENSP00000359630 :NP_001695 :HIT000000267 :OTTHUMP00000016691	BAI3 Brain-specific angiogenesis inhibitor 3	1	1	5	0.95	0.498	0.997
IPI00040158.2 :Q13749;Q7KYY0 :ENSP00000274392	PAM Peptidylglycine alpha-amidating monooxygenase	1	1	3	0.954	0.428	0.982
IPI00792791.1 :OTTHUMP00000168654	RASSF9 5 kDa protein	1	1	1	0.955	0.514	0.856
IPI00166468.2 :B4DJJ3 :ENSP00000385347 :NP_699196 :HIT000262320 :OTTHUMP00000037453	TAPT1 transmembrane anterior posterior transformation 1	1	1	1	0.955	0.514	0.856
IPI00064162.4 -PROT:Q96JH7 :B4DM84 :ENSP00000309031 :NP_079330 :HIT000001565 :OTTHUMP00000177722	VCPIP1 Deubiquitinating protein VCIP135	1	1	3	0.955	0.421	0.986
IPI00027463.1 -PROT:P06703 :B2R577 :ENSP00000357708;ENSP00000357709 :NP_055439 :HIT000034143 :OTTHUMP00000015472;OTTHUMP00000015473	S100A6 Protein S100-A6	2	2	7	0.955	0.3	0.855
IPI00745231.3 -PROT:P0C1S8 :ENSP00000380675 :NP_001099028 :HIT000249506 :OTTHUMP00000025461	WEE2 Wee1-like protein kinase 2	1	1	2	0.956	0.252	0.868
IPI00478827.1 :Q5VUL8 :ENSP00000382673 :OTTHUMP00000021305	C9orf144 Chromosome 9 open reading frame 144	1	1	1	0.956	0.252	0.73
IPI00028561.1 -PROT:O60282-1 :A1L179;Q57YV5;Q57YV6;Q6PJC4;Q6PKD1 :ENSP00000334176;ENSP00000393379 :NP_004513 :HIT000000248 :OTTHUMP00000204430	KIF5C Isoform 1 of Kinesin heavy chain isoform 5C	1	1	1	0.956	0.252	0.73
IPI00553123.1 -PROT:Q96N03-3 :ENSP00000362558 :OTTHUMP00000030946	VSTM2L Isoform 3 of V-set and transmembrane domain-containing protein 2-like protein	1	1	1	0.964	0.376	0.838
IPI00022664.3 -PROT:Q92696 :B4E069;Q6FHF7 :ENSP00000216840;ENSP00000382341 :NP_004572;NP_878256 :HIT000031422 :OTTHUMP00000028175	RABGGTA Geranylgeranyl transferase type-2 subunit alpha	1	1	2	0.965	0.414	0.974
IPI00926772.1 :C9JIK1 :ENSP00000395582 :OTTHUMP00000211316	CPA2 Putative uncharacterized protein CPA2	1	1	1	0.967	0.248	0.811
IPI00168429.1 -PROT:Q8N8E3-2 :ENSP00000320592 :NP_001032402	CCDC46 Isoform 2 of Coiled-coil domain-containing protein 46	1	1	2	0.967	0.248	0.933
IPI00167619.2 -PROT:Q8N967 :A7E2U6 :ENSP00000299194 :NP_001034118;NP_001157397;NP_001157398 :HIT000020465 :OTTHUMP00000166167	LRTM2 Leucine-rich repeat and transmembrane domain-containing protein 2	1	1	4	0.967	0.543	1
IPI00402461.1 -PROT:Q4G0G2 :ENSP00000372953	C3orf47 Putative uncharacterized protein C3orf47	1	1	4	0.968	0.315	0.996
IPI00434629.2 -PROT:Q9C0D6 :ENSP00000260008 :NP_203751 :HIT000001443	FHDC1 FH2 domain-containing protein 1	2	2	3	0.972	0.333	0.943
IPI00004425.2 -PROT:Q9NZP6 :ENSP00000333735 :NP_061831 :OTTHUMP00000159462;OTTHUMP00000175449	C15orf2 Protein C15orf2	2	2	2	0.974	0.399	0.359
IPI00878236.2 -PROT:Q5CZC0-1 :A1L1B8;Q0IJ58 :ENSP00000321903;ENSP00000401306 :HIT000306879 :OTTHUMP00000204537	FLJ44048;FSIP2 Isoform 1 of Fibrous sheath-interacting protein 2	1	1	2	0.975	0.417	0.983
IPI00386936.2 -PROT:Q96KP6 :ENSP00000057513;ENSP00000411817 :NP_001122315;NP_079149 :HIT000389819 :OTTHUMP00000163921	TNIP3 TNFAIP3-interacting protein 3	1	1	1	0.975	0.417	0.905
IPI00165459.7 -PROT:Q9UPS6 :ENSP00000267197 :NP_055863 :HIT000000793 :OTTHUMP00000169600	SETD1B Histone-lysine N-methyltransferase SETD1B	1	1	1	0.975	0.417	0.905
IPI00008011.1 -PROT:Q9Y253-1 :B3KN75;B3KVC6;B4DG64;B7ZA36 :ENSP00000361310 :NP_006493 :HIT000058777 :OTTHUMP00000016478	POLH Isoform 1 of DNA polymerase eta	1	1	1	0.975	0.417	0.905
IPI00795990.1 :B4DZK4;Q68DX9;Q6MZU1 :ENSP00000382890 :OTTHUMP00000174522	TJP1 Putative uncharacterized protein DKFZp686A1195	1	1	1	0.977	0.489	0.92
IPI00216332.2 :B4DUQ0 :ENSP00000404930	APCDD1 cDNA FLJ56398, highly similar to Protein APCDD1	1	1	1	0.981	0.512	0.941
IPI00385065.6 -PROT:Q8N8E3-1 :A2RRR7;B4DR29 :ENSP00000376522 :NP_659473 :HIT000390698 :OTTHUMP00000182226	CCDC46 Isoform 1 of Coiled-coil domain-containing protein 46	1	1	4	0.982	0.199	0.995
IPI00910365.1 :B4DXP7;Q7Z777 :ENSP00000407296	CLPB cDNA FLJ53237, highly similar to Caseinolytic peptidase B protein	1	1	7	0.983	0.541	1
IPI00004533.1 -PROT:O15066 :B4DYF2 :ENSP00000364864 :NP_004789 :HIT000000065 :OTTHUMP00000030588	KIF3B Kinesin-like protein KIF3B	2	2	4	0.985	0.247	0.155
IPI00555890.1 :Q59GC3 :ENSP00000367583	ANKRD11 Ankyrin repeat domain 11 variant (Fragment)	1	1	2	0.987	0.443	0.996
IPI00874126.1 -PROT:Q6UB28 :ENSP00000315152 :NP_954697 :HIT000091693 :OTTHUMP00000163125	MAP1D Methionine aminopeptidase 1D, mitochondrial	1	1	1	0.988	0.576	0.966
IPI00853240.1 -PROT:Q5VWG9 :Q05DA0;Q0VGM1 :ENSP00000340271 :NP_114129 :HIT000091478 :OTTHUMP00000019072	TAF3 Transcription initiation factor TFIID subunit 3	1	1	2	0.988	0.576	0.998
IPI00749279.2 :A6NMX9 :ENSP00000368252 :HIT000278994 :OTTHUMP00000165090	hCG_17955 Putative uncharacterized protein ENSP00000368252	1	1	2	0.988	0.365	0.996
IPI00436518.1 :Q71U42	- Benzodiazepine receptor ligand	1	1	1	0.992	0.43	0.967
IPI00304875.2 -PROT:Q9BW71-1 :B2R6A9 :ENSP00000279392 :NP_003600 :HIT000029755 :OTTHUMP00000080729;OTTHUMP00000162998	HIRIP3 Isoform 1 of HIRA-interacting protein 3	1	1	2	0.992	0.43	0.998
IPI00946831.1 :A5D8W3 :ENSP00000418271	ABCB8 ABCB8 protein	1	1	4	0.993	0.293	1
IPI00152653.3 -PROT:Q8TE73 :B0I1R7;O95496;Q8NEX4 :ENSP00000265104 :NP_001360 :HIT000083790 :OTTHUMP00000115635	DNAH5 Dynein heavy chain 5, axonemal	2	2	6	0.994	0.348	0.71
IPI00023591.1 -PROT:Q00577 :Q2NLC9;Q2NLD4;Q56A79;Q5U0P9 :ENSP00000332706 :NP_005850 :HIT000196930 :OTTHUMP00000159547	PURA Transcriptional activator protein Pur-alpha	1	1	1	0.998	0.508	0.994
IPI00012270.2 -PROT:Q13202 :ENSP00000329539;ENSP00000380530 :NP_004411 :HIT000218857 :OTTHUMP00000164487	DUSP8 Dual specificity protein phosphatase 8	1	1	1	0.998	0.508	0.994
IPI00011860.3 -PROT:Q13115 :B2RBU5;Q13649 :ENSP00000240100 :NP_001385 :OTTHUMP00000164576;OTTHUMP00000177317	DUSP4 Dual specificity protein phosphatase 4	1	1	3	0.998	0.508	1
IPI00909448.1 :B4E2R2 :ENSP00000407307	CYP4F12 cDNA FLJ54241, highly similar to Cytochrome P450 4F12	1	1	1	1.002	0.222	0.988
IPI00027666.1 -PROT:P32238 :ENSP00000295589 :NP_000721 :HIT000192333 :OTTHUMP00000158717	CCKAR Cholecystokinin receptor type A	1	1	6	1.007	0.583	1
IPI00009553.1 -PROT:O95800 :ENSP00000378195 :NP_006785 :OTTHUMP00000159608	GPR75 Probable G-protein coupled receptor 75	1	1	1	1.007	0.195	0.938
IPI00793146.1 :B3KQD7;Q5TZV8 :ENSP00000398971 :NP_006755 :OTTHUMP00000171349	NAT6;IFRD2 interferon-related developmental regulator 2	1	1	1	1.008	0.361	0.963
IPI00295387.5 -PROT:Q8IUI8 :B4DJU5 :ENSP00000318804 :NP_057070 :HIT000050831 :OTTHUMP00000181056	CRLF3 Cytokine receptor-like factor 3	3	4	14	1.008	0.286	0.632
IPI00244391.3 -PROT:P47989 :Q585T6;Q9UH91 :ENSP00000368727 :NP_000370 :HIT000100448 :OTTHUMP00000125231	XDH Xanthine dehydrogenase/oxidase	2	2	3	1.009	0.548	0.954
IPI00217468.3 -PROT:P16401 :ENSP00000330074 :NP_005313 :HIT000263273 :OTTHUMP00000017748	HIST1H1B Histone H1.5	1	1	6	1.017	0.397	1
IPI00917891.1 :C9JY84 :ENSP00000387843 :OTTHUMP00000202640	TTC31 Putative uncharacterized protein TTC31	1	1	6	1.018	0.186	0.999
IPI00917174.1 :C9JJ87 :ENSP00000390002 :OTTHUMP00000204330	FRMD5 Putative uncharacterized protein FRMD5	1	1	6	1.018	0.186	0.999
IPI00456762.1 -PROT:Q9H9Y3	ORAI2 Putative protein ORAI2-2	1	1	5	1.018	0.186	0.997
IPI00164417.7 -PROT:O14787-2	TNPO2 Isoform 2 of Transportin-2	1	1	1	1.018	0.186	0.823
IPI00419562.2 -PROT:Q6NT89 :NP_001013664 :HIT000263375	TRNP1 TMF-regulated nuclear protein 1	1	1	6	1.021	0.049	0.543
IPI00293921.3 -PROT:Q92547 :A0AV47;A7E2X7;B7Z7W8;Q05BV8 :ENSP00000260810 :NP_008958 :HIT000042392 :OTTHUMP00000172882	TOPBP1 DNA topoisomerase 2-binding protein 1	1	1	3	1.021	0.049	0.492
IPI00069309.5 -PROT:Q9UFC0 :A8K4K2 :ENSP00000292616 :NP_690852 :HIT000024959 :OTTHUMP00000024954	LRWD1 Leucine-rich repeat and WD repeat-containing protein 1	1	1	4	1.021	0.049	0.513
IPI00219778.3 -PROT:Q9Y3B1 :ENSP00000348206 :NP_057129 :HIT000036435 :OTTHUMP00000031407	SLMO2 Protein slowmo homolog 2	1	1	1	1.025	0.161	0.748
IPI00029166.4 -PROT:Q04743 :ENSP00000358202 :NP_004089 :HIT000076670 :OTTHUMP00000020578	EMX2 Homeobox protein EMX2	1	2	4	1.026	0.267	0.992
IPI00413265.4 -PROT:Q8IY18 :B4E265 :ENSP00000354957 :NP_055925 :HIT000000311 :OTTHUMP00000021442	SMC5 Structural maintenance of chromosomes protein 5	1	1	6	1.027	0.332	1
IPI00248639.8 -PROT:A6NCM1 :OTTHUMP00000024966	IQCA1L Putative IQ and AAA domain-containing protein 1-like	1	1	1	1.04	0.489	0.858
IPI00936051.2 -PROT:Q96M86-1 :B0I1S4;Q9NSW8 :ENSP00000254579 :NP_653267 :HIT000409116	DNHD1 dynein heavy chain domain 1 isoform 1	1	1	2	1.042	0.437	0.962
IPI00394808.1 -PROT:Q6PCB8 :B7Z902 :ENSP00000302289 :NP_940851 :HIT000259997 :OTTHUMP00000161812	EMB Embigin	1	1	5	1.042	0.437	0.999
IPI00930136.1 :B2CYA1;C5IZT9	HLA-C MHC class I antigen (Fragment)	1	1	1	1.045	0.398	0.826
IPI00915760.1 :B8ZZZ0 :ENSP00000387247 :OTTHUMP00000205549	HIBCH Putative uncharacterized protein HIBCH	1	1	1	1.045	0.487	0.872
IPI00807440.1 -PROT:Q9NP74-2	PALMD Isoform 2 of Palmdelphin	1	1	1	1.048	0.372	0.791
IPI00044645.1 :Q96PS2 :ENSP00000391308 :XP_001715373;XP_001722974;XP_001723688 :HIT000074347	GAFA3 HCG2027030	1	1	2	1.048	0.372	0.919
IPI00027883.2 -PROT:Q9Y2H9 :B4DMN4 :ENSP00000251472 :NP_055790 :HIT000000690 :OTTHUMP00000076897	MAST1 Microtubule-associated serine/threonine-protein kinase 1	1	1	4	1.048	0.372	0.984
IPI00220484.3 -PROT:O00479 :B2R4I6 :ENSP00000327691;ENSP00000366798 :NP_006344 :HIT000292199 :OTTHUMP00000016171	HMGN4 High mobility group nucleosome-binding domain-containing protein 4	1	1	2	1.055	0.408	0.908
IPI00023407.4 -PROT:P55160 :B4DUT5;Q9BV52 :ENSP00000293373 :NP_005328 :HIT000195862 :OTTHUMP00000167807	NCKAP1L Nck-associated protein 1-like	1	1	1	1.055	0.408	0.777
IPI00807404.2 :Q05C62 :ENSP00000404677	SPOCD1 SPOCD1 protein	1	1	1	1.056	0.473	0.784
IPI00004957.1 -PROT:Q9Y5C1 :A0JLS0;A8K061;B1ALJ0;B2RCW1 :ENSP00000360170 :NP_055310 :HIT000252317 :OTTHUMP00000010719	ANGPTL3 Angiopoietin-related protein 3	1	1	1	1.056	0.473	0.784
IPI00009010.3 -PROT:Q9UI30 :ENSP00000309433 :NP_057488 :HIT000002102	TRMT112 tRNA methyltransferase 112 homolog	1	1	1	1.058	0.18	0.559
IPI00419721.1 -PROT:Q7L775 :ENSP00000406027 :NP_055620 :HIT000250907 :OTTHUMP00000170624	EPM2AIP1 EPM2A-interacting protein 1	1	1	1	1.064	0.113	0.324
IPI00219822.1 -PROT:Q7RTS1 :ENSP00000326391 :NP_803238 :HIT000386849 :OTTHUMP00000025542;OTTHUMP00000205455	BHLHA15 Class A basic helix-loop-helix protein 15	1	1	1	1.064	0.113	0.324
IPI00470779.2 -PROT:P40222 :ENSP00000362711;ENSP00000362712 :NP_787048 :HIT000337375 :OTTHUMP00000004649;OTTHUMP00000004650	TXLNA Alpha-taxilin	1	1	2	1.067	0.181	0.682
IPI00022333.1 -PROT:O14514 :ENSP00000313046 :NP_001693 :HIT000058053 :OTTHUMP00000178295	BAI1 Brain-specific angiogenesis inhibitor 1	1	1	1	1.07	0.213	0.528
IPI00303402.7 -PROT:Q9H814 :ENSP00000297540 :NP_115553 :HIT000007339 :OTTHUMP00000159192	PHAX Phosphorylated adapter RNA export protein	1	1	6	1.075	0.487	0.991
IPI00647163.1 -PROT:Q96EI5-2 :ENSP00000361712 :HIT000077103 :OTTHUMP00000160533	TCEAL4 Isoform 2 of Transcription elongation factor A protein-like 4	1	1	1	1.076	0.536	0.776
IPI00008164.2 -PROT:P48147 :B2RAH7;Q9UM02 :ENSP00000358106 :NP_002717 :HIT000041078 :OTTHUMP00000016916	PREP Prolyl endopeptidase	1	1	6	1.076	0.536	0.995
IPI00719019.1 :Q2LEK3 :ENSP00000385946	MDK Mutant truncated midkine B	1	1	2	1.081	0.277	0.676
IPI00030741.1 -PROT:O95447 :ENSP00000288350;ENSP00000351008;ENSP00000370046 :NP_689718 :HIT000097474 :OTTHUMP00000069084;OTTHUMP00000069085	LCA5L Lebercilin-like protein	2	2	9	1.081	0.375	0.605
IPI00010200.3 -PROT:Q9H6S0 :Q6ZMY0 :ENSP00000161863 :NP_073739 :HIT000008867 :OTTHUMP00000159057	YTHDC2 Probable ATP-dependent RNA helicase YTHDC2	1	2	6	1.083	0.398	0.0869
IPI00056339.5 -PROT:Q969G9 :ENSP00000268459 :NP_149110 :HIT000053606 :OTTHUMP00000081297;OTTHUMP00000164221	NKD1 Protein naked cuticle homolog 1	1	1	2	1.087	0.455	0.796
IPI00024024.4 -PROT:Q02040-1 :ENSP00000324827 :NP_005079 :OTTHUMP00000022833	SFRS17A Isoform 1 of Splicing factor, arginine/serine-rich 17A	1	1	1	1.087	0.455	0.659
IPI00418471.6 -PROT:P08670 :B0YJC4;B0YJC5;B3KRK8;Q53HU8 :ENSP00000224237 :NP_003371 :HIT000262376 :OTTHUMP00000019224	VIM Vimentin	2	2	8	1.088	0.296	0.814
IPI00220327.4 -PROT:P04264 :ENSP00000252244 :NP_006112 :HIT000261150 :OTTHUMP00000167602	KRT1 Keratin, type II cytoskeletal 1	4	4	20	1.089	0.507	1
IPI00640826.1 :OTTHUMP00000073480	INO80C 6 kDa protein	1	1	1	1.091	0.204	0.339
IPI00301961.4 -PROT:P29120 :A1L3V6;B7Z8T7;Q59H85 :ENSP00000308024 :NP_000430 :HIT000196794 :OTTHUMP00000151175	PCSK1 Neuroendocrine convertase 1	1	1	6	1.091	0.578	0.986
IPI00647351.1 :Q5T0R4 :ENSP00000413383 :OTTHUMP00000004832	CAP1 Adenylyl cyclase-associated protein	1	1	3	1.093	0.37	0.812
IPI00643708.1 :C9JGW4 :ENSP00000378776 :OTTHUMP00000019632	TFAM Putative uncharacterized protein TFAM	1	1	4	1.093	0.468	0.895
IPI00030794.2 -PROT:Q9HCS5 :A4FUI6;Q8NEH8 :ENSP00000261486 :NP_071423 :HIT000058990	EPB41L4A erythrocyte protein band 4.1-like 4	1	1	4	1.093	0.37	0.86
IPI00396435.3 -PROT:O43143 :B4E0S6 :ENSP00000336741 :NP_001349 :HIT000051571	DHX15 Putative pre-mRNA-splicing factor ATP-dependent RNA helicase DHX15	1	1	1	1.097	0.401	0.617
IPI00020557.1 -PROT:Q07954 :Q59FG2;Q6LAF4;Q6LBN5 :ENSP00000243077 :NP_002323 :HIT000321395 :OTTHUMP00000168137	LRP1 Prolow-density lipoprotein receptor-related protein 1	2	2	6	1.099	0.141	0.0074
IPI00645206.2 -PROT:O14917-1 :ENSP00000367151 :NP_001035519 :HIT000091518 :OTTHUMP00000018476	PCDH17 Isoform 1 of Protocadherin-17	1	1	1	1.101	0.366	0.579
IPI00384079.2 :Q8N2U4	SNX22 SNX22 protein	1	1	4	1.101	0.366	0.821
IPI00166630.1 :HIT000026777 :OTTHUMP00000073538	- Hypothetical protein	1	1	10	1.101	0.366	0.948
IPI00020729.1 -PROT:O14654 :ENSP00000361202 :NP_003595 :HIT000061907 :OTTHUMP00000023837	IRS4 Insulin receptor substrate 4	1	1	1	1.101	0.215	0.375
IPI00010373.1 -PROT:Q9BXU0 :B0YIX2 :ENSP00000280358 :NP_112565 :HIT000040789	TEX12 Testis-expressed sequence 12 protein	1	1	1	1.101	0.215	0.375
IPI00100630.6 -PROT:Q03111 :ENSP00000252674 :NP_005925 :HIT000100547 :OTTHUMP00000077673	MLLT1 Protein ENL	1	1	1	1.107	0.51	0.624
IPI00855747.1 -PROT:Q9ULL0 :ENSP00000384670;ENSP00000393550 :NP_065772 :HIT000000926 :OTTHUMP00000023896	KIAA1210 Uncharacterized protein KIAA1210	2	2	4	1.109	0.34	0.364
IPI00065223.6 -PROT:Q3SY00-1 :NP_689975	TSGA10IP Isoform 1 of Testis-specific protein 10-interacting protein	2	2	4	1.112	0.265	0.16
IPI00010349.1 -PROT:O00116 :B7Z3Q4;B7ZAC5;Q53S12;Q53SG6;Q53SN7 :ENSP00000264167 :NP_003650 :HIT000331898 :OTTHUMP00000163353	AGPS Alkyldihydroxyacetonephosphate synthase, peroxisomal	1	1	5	1.116	0.413	0.851
IPI00925214.1 :OTTHUMP00000207028	CASP12 31 kDa protein	1	2	11	1.118	0.198	0.735
IPI00306708.4 -PROT:Q96KB5 :B4DX68 :ENSP00000301905 :NP_060962 :HIT000037045 :OTTHUMP00000128310;OTTHUMP00000177306	PBK cDNA FLJ58333, highly similar to T-lymphokine-activated killer cell-originated protein kinase	1	1	5	1.124	0.438	0.831
IPI00073772.5 -PROT:P09467 :A8QID0;B2RE74;Q2TU34 :ENSP00000364475;ENSP00000408025 :NP_000498;NP_001121100 :HIT000331175 :OTTHUMP00000021694	FBP1 Fructose-1,6-bisphosphatase 1	1	1	2	1.125	0.43	0.582
IPI00333126.1 -PROT:Q8IYG6 :Q0P6F0 :ENSP00000270115 :NP_932341 :HIT000051556 :OTTHUMP00000162846	LRRC56 Leucine-rich repeat-containing protein 56	1	1	2	1.129	0.072	0.00277
IPI00218721.8 -PROT:P14061 :B4DTD0;B4DU11 :ENSP00000225929 :NP_000404 :HIT000047705 :OTTHUMP00000181213	HSD17B1 Estradiol 17-beta-dehydrogenase 1	1	1	1	1.129	0.567	0.648
IPI00024059.1 -PROT:Q9P2V4 :ENSP00000361177 :NP_056428 :HIT000059036 :OTTHUMP00000019991	LRIT1 Leucine-rich repeat, immunoglobulin-like domain and transmembrane domain-containing protein 1	1	1	1	1.129	0.567	0.648
IPI00550364.8 -PROT:Q96G03 :B4DN40;B4E0G8;Q4W5D6 :ENSP00000371393 :NP_060760 :HIT000242685 :OTTHUMP00000123473	PGM2 Phosphoglucomutase-2	1	1	1	1.132	0.174	0.234
IPI00303890.1 -PROT:P98170 :B2R9R2 :ENSP00000347858;ENSP00000360242 :NP_001158 :HIT000041696 :OTTHUMP00000023975;OTTHUMP00000196392	XIAP Baculoviral IAP repeat-containing protein 4	1	1	1	1.137	0.395	0.525
IPI00217891.3 -PROT:Q8IYV9-1 :ENSP00000327786 :HIT000051231 :OTTHUMP00000077623	IZUMO1 Isoform 1 of Izumo sperm-egg fusion protein 1	1	1	1	1.137	0.395	0.525
IPI00004445.1 -PROT:Q9NY99 :ENSP00000311837 :NP_061841 :HIT000243992 :OTTHUMP00000199935	SNTG2 Gamma-2-syntrophin	1	1	5	1.14	0.431	0.673
IPI00002135.1 -PROT:Q9Y6A5 :Q2NKK4 :ENSP00000326550 :NP_006333 :HIT000338432 :OTTHUMP00000113796	TACC3 Transforming acidic coiled-coil-containing protein 3	2	2	4	1.143	0.355	0.0576
IPI00641326.1 :OTTHUMP00000073243	LAMA3 23 kDa protein	1	1	3	1.147	0.539	0.744
IPI00289944.5 -PROT:Q9NSI6-1 :ENSP00000330753 :NP_061836 :OTTHUMP00000068796	BRWD1 Isoform A of Bromodomain and WD repeat-containing protein 1	1	1	1	1.147	0.397	0.413
IPI00170548.1 -PROT:Q6PL18-1 :ENSP00000287394 :NP_054828 :OTTHUMP00000178229	ATAD2 Isoform 1 of ATPase family AAA domain-containing protein 2	1	1	2	1.147	0.397	0.473
IPI00553119.1 :Q5KU21	- G-protein coupled receptor	1	1	1	1.15	0.598	0.639
IPI00916327.1 :A4D137 :ENSP00000393237	MGC87042 Similar to Six transmembrane epithelial antigen of prostate	1	1	1	1.151	0.507	0.522
IPI00022445.1 -PROT:P02775 :ENSP00000296028 :NP_002695 :HIT000040491 :OTTHUMP00000160477	PPBP Platelet basic protein	1	1	5	1.151	0.507	0.772
IPI00828004.1 :Q8NG19	COL18A1 Multi-functional protein MFP	1	1	1	1.153	0.167	0.0868
IPI00797697.1 :C9K0R7 :ENSP00000407635 :OTTHUMP00000107275	POFUT2 Putative uncharacterized protein POFUT2	1	1	1	1.154	0.557	0.537
IPI00065180.3 -PROT:Q96M11 :ENSP00000348815;ENSP00000376462;ENSP00000414884 :NP_001128265;NP_659451 :HIT000014091	HYLS1 Hydrolethalus syndrome protein 1	1	2	5	1.159	0.265	0.0312
IPI00152564.2 -PROT:Q8WVD5 :ENSP00000265981 :NP_057506 :HIT000038266	RNF141 RING finger protein 141	1	1	1	1.163	0.664	0.55
IPI00008157.4 -PROT:Q6ZU35 :B2RWN6;B4DYK9;B7ZMH1;B7ZVZ4 :ENSP00000264229 :NP_065773 :HIT000045887	KIAA1211 Uncharacterized protein KIAA1211	1	1	5	1.163	0.549	0.807
IPI00643174.1 -PROT:P0C6A0 :ENSP00000384434 :NP_001096637 :OTTHUMP00000077399;OTTHUMP00000201202	ZGLP1 GATA-like protein 1	1	1	1	1.173	0.434	0.449
IPI00218184.1 -PROT:P10646-2 :ENSP00000342306;ENSP00000386344 :NP_001027452 :OTTHUMP00000205430;OTTHUMP00000205431	TFPI Isoform Beta of Tissue factor pathway inhibitor	1	1	2	1.175	0.494	0.496
IPI00025510.3 -PROT:Q9H819 :ENSP00000302843 :NP_689899 :HIT000007328 :OTTHUMP00000159526	DNAJC18 DnaJ homolog subfamily C member 18	1	1	2	1.175	0.494	0.496
IPI00007765.5 -PROT:P38646 :B7Z1V7;B7Z4V2;Q2F839;Q8N1C8 :ENSP00000297185 :NP_004125 :HIT000192047 :OTTHUMP00000159494	HSPA9 Stress-70 protein, mitochondrial	2	2	7	1.177	0.345	0.262
IPI00100460.2 -PROT:Q6PI48 :A8K4A8;Q9H9J7;Q9NVT8 :ENSP00000355086 :NP_060592 :HIT000098007 :OTTHUMP00000032692	DARS2 Aspartyl-tRNA synthetase, mitochondrial	2	2	2	1.183	0.381	0.108
IPI00023078.2 -PROT:Q5T750 :ENSP00000354769;ENSP00000357764 :NP_001019850 :HIT000061786 :OTTHUMP00000014332	C1orf68 Skin-specific protein 32	1	1	1	1.188	0.358	0.26
IPI00219012.4 -PROT:P06241-1 :B5BU57 :ENSP00000357656;ENSP00000357667 :NP_002028 :HIT000194330 :OTTHUMP00000017914;OTTHUMP00000017917	FYN Isoform 1 of Proto-oncogene tyrosine-protein kinase Fyn	1	1	1	1.19	0.244	0.205
IPI00478003.2 -PROT:P01023 :Q9BQ22 :ENSP00000323929 :NP_000005 :HIT000052315 :OTTHUMP00000166617;OTTHUMP00000196829	A2M Alpha-2-macroglobulin	1	1	1	1.191	0.51	0.37
IPI00022337.1 -PROT:P10745 :Q8IXN0 :ENSP00000224600 :NP_002891 :HIT000194841 :OTTHUMP00000019536	RBP3 Retinol-binding protein 3	1	1	2	1.191	0.499	0.42
IPI00016800.5 -PROT:Q9Y4F9-1 :B7Z5J9 :ENSP00000259698 :NP_055537 :HIT000000092 :OTTHUMP00000016104	FAM65B Isoform 1 of Protein FAM65B	1	1	1	1.194	0.624	0.454
IPI00412404.1 -PROT:Q8IYB8 :B7Z611 :ENSP00000352678 :NP_003162 :HIT000051633 :OTTHUMP00000019719	SUPV3L1 ATP-dependent RNA helicase SUPV3L1, mitochondrial	1	1	1	1.195	0.598	0.446
IPI00432742.1 :Q6UXV8	KCNQ2 KCNQ2	1	1	1	1.197	0.164	0.0589
IPI00784320.2 -PROT:Q6ZRV2 :ENSP00000373565;ENSP00000378535 :NP_940890 :OTTHUMP00000164909;OTTHUMP00000178414	FAM83H Protein FAM83H	1	1	3	1.204	0.41	0.215
IPI00514201.3 -PROT:P13533 :O60661;Q9UQV1 :ENSP00000348634;ENSP00000386041 :NP_002462 :HIT000390722 :OTTHUMP00000164592	MYH6 Myosin-6	1	1	5	1.206	0.576	0.613
IPI00250297.3 -PROT:Q9NRN7 :B4DDW7 :ENSP00000278618 :NP_056238 :HIT000076683	AASDHPPT L-aminoadipate-semialdehyde dehydrogenase-phosphopantetheinyl transferase	1	1	1	1.207	0.232	0.155
IPI00027462.1 -PROT:P06702 :B2R4M6 :ENSP00000357727 :NP_002956 :HIT000321167 :OTTHUMP00000015331	S100A9 Protein S100-A9	1	1	6	1.211	0.278	0.0187
IPI00856098.1 :A7BI36	RRBP1 p180/ribosome receptor	1	1	2	1.215	0.534	0.433
IPI00945258.1 :C9JZ30 :ENSP00000419033	MEGF6 Putative uncharacterized protein MEGF6	1	1	1	1.227	0.547	0.371
IPI00018294.3 -PROT:Q13129 :Q59GL0 :ENSP00000361857 :NP_036553 :HIT000218677 :OTTHUMP00000006395	RLF Zinc finger protein Rlf	1	1	1	1.231	0.583	0.373
IPI00552280.2 :B1APZ9 :ENSP00000362474;ENSP00000409833 :OTTHUMP00000030962	BPI Bactericidal/permeability-increasing protein	1	1	1	1.238	0.567	0.337
IPI00003411.3 -PROT:Q16647 :Q6LEN0;Q6LEN2 :ENSP00000244043 :NP_000952 :HIT000101420 :OTTHUMP00000031777	PTGIS Prostacyclin synthase	1	1	1	1.239	0.448	0.249
IPI00016610.2 -PROT:Q15365 :Q53SS8 :ENSP00000305556 :NP_006187 :HIT000303351 :OTTHUMP00000160048	PCBP1 Poly(rC)-binding protein 1	1	1	3	1.245	0.497	0.211
IPI00027778.3 -PROT:Q9BQG2 :B4E1W3 :ENSP00000230792 :NP_113626 :HIT000052507 :OTTHUMP00000158933	NUDT12 Peroxisomal NADH pyrophosphatase NUDT12	1	2	3	1.25	0.304	0.229
IPI00006760.1 -PROT:O15499 :ENSP00000086933 :NP_005306 :OTTHUMP00000028861;OTTHUMP00000205447	GSC2 Homeobox protein goosecoid-2	1	1	2	1.25	0.612	0.34
IPI00018037.2 -PROT:Q15527 :ENSP00000361032 :NP_059973 :HIT000327012 :OTTHUMP00000022475	SURF2 Surfeit locus protein 2	1	1	3	1.255	0.553	0.398
IPI00297617.5 -PROT:O60346 :ENSP00000262719 :OTTHUMP00000073657;OTTHUMP00000198060	PHLPP1 PH domain leucine-rich repeat-containing protein phosphatase 1	1	1	1	1.256	0.336	0.127
IPI00384350.1 -PROT:Q86W10 :ENSP00000334246 :NP_835235 :HIT000252675 :OTTHUMP00000009713	CYP4Z1 Cytochrome P450 4Z1	2	2	4	1.268	0.401	0.354
IPI00445332.1 -PROT:Q2TAZ0-5	ATG2A Isoform 4 of Autophagy-related protein 2 homolog A	1	1	3	1.28	0.481	0.136
IPI00029136.1 -PROT:Q9HBJ0 :ENSP00000352173 :NP_068568 :HIT000082121 :OTTHUMP00000024066	PLAC1 Placenta-specific protein 1	1	1	1	1.293	0.63	0.269
IPI00064935.5 -PROT:Q96L96 :B4DU37 :ENSP00000258888 :NP_065829 :HIT000083775 :OTTHUMP00000176620;OTTHUMP00000192892	ALPK3 Alpha-protein kinase 3	2	2	2	1.298	0.378	0.173
IPI00024292.2 -PROT:P98164 :Q4ZG84;Q53TL0;Q7Z5C0;Q7Z5C1 :ENSP00000263816 :NP_004516 :HIT000219359 :OTTHUMP00000163042	LRP2 Low-density lipoprotein receptor-related protein 2	2	2	3	1.298	0.312	0.272
IPI00298057.2 -PROT:O60437 :ENSP00000340510 :NP_002696 :HIT000061654 :OTTHUMP00000081390;OTTHUMP00000159922	PPL Periplakin	1	1	6	1.305	0.516	0.0951
IPI00298281.4 -PROT:P11047 :Q6NVY8 :ENSP00000258341 :NP_002284 :HIT000191137 :OTTHUMP00000033450	LAMC1 Laminin subunit gamma-1	1	1	1	1.306	0.446	0.133
IPI00719757.1 -PROT:Q9Y6M7-5 :C9J9I5;C9JAI2 :ENSP00000373429;ENSP00000411031 :OTTHUMP00000208476	SLC4A7 Isoform 5 of Sodium bicarbonate cotransporter 3	1	1	6	1.307	0.455	0.0598
IPI00895778.1 -PROT:Q6PIY7-2 :ENSP00000393412	PAPD4 Isoform 2 of Poly(A) RNA polymerase GLD2	1	1	2	1.317	0.635	0.206
IPI00550477.2 -PROT:Q9BRR8 :A8K8Y8;B2RDX4 :ENSP00000170564 :NP_060495 :HIT000032610 :OTTHUMP00000076417	GPATCH1 G patch domain-containing protein 1	2	2	9	1.317	0.479	0.0727
IPI00844508.1 -PROT:Q9P2M7-1 :B9EK46 :ENSP00000271636 :NP_065821 :HIT000075491 :OTTHUMP00000014466	CGN cingulin	2	2	3	1.361	0.289	0.0815
IPI00894067.1 :C9JDV7 :ENSP00000415425 :OTTHUMP00000199699	THOC5 Putative uncharacterized protein THOC5	1	1	4	1.369	0.373	0.02
IPI00178714.2 -PROT:O96013-2	PAK4 Isoform 2 of Serine/threonine-protein kinase PAK 4	1	1	6	1.369	0.373	0.0071
IPI00005401.3 -PROT:Q7Z7M9 :A5PKZ1;A5PL16;Q68VJ5 :ENSP00000259056 :NP_055383 :HIT000085694 :OTTHUMP00000162804	GALNT5 Polypeptide N-acetylgalactosaminyltransferase 5	1	1	1	1.371	0.583	0.167
IPI00301058.5 -PROT:P50552 :ENSP00000245932 :NP_003361 :HIT000052001 :OTTHUMP00000078235	VASP Vasodilator-stimulated phosphoprotein	2	2	12	1.374	0.539	0.11
IPI00019502.3 -PROT:P35579-1 :A8K6E4;B4E3S1;Q60FE2;Q86XU5;Q99529 :ENSP00000216181;ENSP00000391782 :NP_002464 :HIT000242559 :OTTHUMP00000165902	MYH9 Isoform 1 of Myosin-9	10	11	54	1.378	0.19	7.53e-06
IPI00384971.1 -PROT:Q7Z3B0 :ENSP00000339324 :NP_001041714 :HIT000054799	C5orf43 UPF0542 protein C5orf43	1	1	6	1.381	0.627	0.0425
IPI00218559.5 -PROT:Q13326 :A8K3K5;B2RE70;Q5T9J6 :ENSP00000218867 :NP_000222 :HIT000219403 :OTTHUMP00000018112	SGCG Gamma-sarcoglycan	1	1	1	1.381	0.371	0.116
IPI00002580.2 -PROT:O00443 :B4DG55;B4DRX6;B4E2G4 :ENSP00000265970 :NP_002636 :HIT000325770 :OTTHUMP00000196155	PIK3C2A Phosphatidylinositol-4-phosphate 3-kinase C2 domain-containing alpha polypeptide	1	1	3	1.387	0.599	0.0618
IPI00152658.1 -PROT:Q8TDX7 :B2R8K8 :ENSP00000356355 :NP_598001 :HIT000293358 :OTTHUMP00000033680	NEK7 Serine/threonine-protein kinase Nek7	1	1	1	1.392	0.51	0.122
IPI00100160.3 -PROT:Q86VP6-1 :A8K8U1;B3KM30;B3KMG3 :ENSP00000299218 :NP_060918 :HIT000000546 :OTTHUMP00000168390	CAND1 Isoform 1 of Cullin-associated NEDD8-dissociated protein 1	1	1	2	1.4	0.571	0.113
IPI00009803.1 -PROT:P13612 :Q13682;Q59H74;Q68EM9;Q8IU66;Q8IUA2 :ENSP00000380227 :NP_000876 :HIT000321592 :OTTHUMP00000205320	ITGA4 Integrin alpha-4 precursor	1	1	5	1.4	0.571	0.0447
IPI00745038.3 -PROT:Q5VUJ6 :Q08AD5 :ENSP00000325091;ENSP00000360996 :NP_065922 :HIT000055840 :OTTHUMP00000023873	LRCH2 Leucine-rich repeat and calponin homology domain-containing protein 2	1	1	4	1.406	0.575	0.021
IPI00103090.2 -PROT:Q8WVC0-1 :B4DNM0 :ENSP00000299601 :NP_620147 :HIT000251531 :OTTHUMP00000162667;OTTHUMP00000176285	LEO1 Isoform 1 of RNA polymerase-associated protein LEO1	1	1	1	1.406	0.575	0.105
IPI00386284.5 -PROT:Q8NG84 :ENSP00000334794;ENSP00000355436 :NP_001004491 :HIT000391511 :OTTHUMP00000038053	OR2AK2 Olfactory receptor 2AK2	1	1	2	1.407	0.509	0.0711
IPI00395401.3 -PROT:Q15642-3 :ENSP00000415493 :OTTHUMP00000078195;OTTHUMP00000196791	TRIP10 Isoform 3 of Cdc42-interacting protein 4	1	1	1	1.416	0.469	0.146
IPI00152975.3 -PROT:Q96AQ8-1 :ENSP00000368468 :NP_001026883 :OTTHUMP00000016056	CCDC90A Isoform 1 of Coiled-coil domain-containing protein 90A, mitochondrial	1	1	2	1.419	0.606	0.097
IPI00015963.3 -PROT:O75762 :ENSP00000262209 :NP_015628 :HIT000325612 :OTTHUMP00000177748	TRPA1 Transient receptor potential cation channel subfamily A member 1	1	1	6	1.419	0.606	0.0233
IPI00384256.2 -PROT:Q86UU9-4 :ENSP00000340461 :NP_001070973	TAC4 Isoform 4 of Tachykinin-4	1	1	1	1.42	0.52	0.0794
IPI00384219.1 :Q86UH9	- Gag protein	1	1	4	1.422	0.594	0.0459
IPI00030111.1 -PROT:O95390 :ENSP00000257868 :NP_005802 :HIT000068632 :OTTHUMP00000167883	GDF11 Growth/differentiation factor 11	1	1	2	1.434	0.456	0.0599
IPI00293368.3 -PROT:Q8IY51 :ENSP00000355162 :NP_663772 :HIT000051958	TIGD4 Tigger transposable element-derived protein 4	1	1	2	1.437	0.618	0.086
IPI00010099.1 -PROT:Q9NP60 :B7Z4E1;Q2M3U3 :ENSP00000344976;ENSP00000361663 :NP_059112 :HIT000246247 :OTTHUMP00000023775	IL1RAPL2 X-linked interleukin-1 receptor accessory protein-like 2	1	1	1	1.437	0.618	0.13
IPI00783879.2 -PROT:P15822-1 :B4DFZ7;Q82133 :ENSP00000368698 :NP_002105 :HIT000321648 :OTTHUMP00000016036	HIVEP1 Isoform 1 of Zinc finger protein 40	2	2	2	1.459	0.309	0.0339
IPI00454910.1 -PROT:Q6DT37 :ENSP00000345133 :NP_059995 :HIT000255935 :OTTHUMP00000042866	CDC42BPG Serine/threonine-protein kinase MRCK gamma	2	2	4	1.459	0.303	0.00246
IPI00646871.3 :B1AK51;B3KRD4 :ENSP00000367240;ENSP00000367245 :OTTHUMP00000001140	CHD5 Chromodomain helicase DNA binding protein 5	1	1	6	1.464	0.625	0.0333
IPI00023084.2 -PROT:Q9P2F9 :ENSP00000299237 :NP_065858 :HIT000001103 :OTTHUMP00000081712	ZNF319 Zinc finger protein 319	1	1	1	1.465	0.328	0.027
IPI00166679.2 -PROT:Q8N4C7 :ENSP00000320679 :NP_001001850 :HIT000051205 :OTTHUMP00000171944	STX19 Syntaxin-19	1	1	1	1.47	0.551	0.0722
IPI00002938.1 -PROT:Q9ULW3 :ENSP00000274849 :NP_037507 :HIT000296938 :OTTHUMP00000017935	ABT1 Activator of basal transcription 1	2	1	3	1.47	0.389	0.0166
IPI00073708.2 -PROT:Q9HCR9-2 :B4DFF7 :ENSP00000351232 :NP_001070665 :HIT000246457 :OTTHUMP00000205270	PDE11A Isoform 2 of Dual 3_,5_-cyclic-AMP and -GMP phosphodiesterase 11A	1	1	1	1.473	0.419	0.0265
IPI00008905.2 -PROT:P54855 :A8K054;B7ZW53;Q9UHH3 :ENSP00000341045 :NP_001067 :HIT000217611 :OTTHUMP00000159766	UGT2B15 UDP-glucuronosyltransferase 2B15	1	1	6	1.473	0.419	1.82e-05
IPI00872595.3 :B3KUM1 :ENSP00000238613 :OTTHUMP00000028132	C14orf45 cDNA FLJ40212 fis, clone TESTI2021116	1	1	2	1.484	0.268	0.000651
IPI00034201.5 -PROT:Q9C0B7 :B3KTB6 :ENSP00000261778 :NP_078838 :HIT000001462 :OTTHUMP00000080531	TMCO7 Transmembrane and coiled-coil domain-containing protein 7	1	1	1	1.494	0.364	0.0328
IPI00217393.1 -PROT:Q99490-1 :B3KVD5 :ENSP00000328160 :NP_001116244 :HIT000084611 :OTTHUMP00000168254	AGAP2 Isoform 1 of Arf-GAP with GTPase, ANK repeat and PH domain-containing protein 2	1	1	1	1.495	0.459	0.047
IPI00305356.1 -PROT:P22680 :ENSP00000301645 :NP_000771 :HIT000196840 :OTTHUMP00000177699	CYP7A1 Cholesterol 7-alpha-monooxygenase	1	1	3	1.497	0.434	0.00712
IPI00010807.1 -PROT:Q9H461 :ENSP00000363826 :NP_114072 :HIT000059355 :OTTHUMP00000019454	FZD8 Frizzled-8	1	1	2	1.55	0.663	0.0743
IPI00298994.6 -PROT:Q9Y490 :Q5TCU6 :ENSP00000316029 :NP_006280 :HIT000000744 :OTTHUMP00000021350	TLN1 Talin-1	10	10	45	1.562	0.194	9.9e-20
IPI00910581.1 :B4DF33 :ENSP00000406738	SARM1 cDNA FLJ57960	1	1	1	1.589	0.473	0.0255
IPI00015916.1 :Q13876	QSOX1 Bone-derived growth factor (Fragment)	1	1	1	1.594	0.615	0.0374
IPI00856012.1 -PROT:A6NMZ7-1 :ENSP00000351310 :NP_001096078 :HIT000026712 :OTTHUMP00000172771	COL6A6 Isoform 1 of Collagen alpha-6(VI) chain	2	2	7	1.606	0.534	0.0214
IPI00741855.2 -PROT:Q6A163 :ENSP00000347823 :NP_998821 :OTTHUMP00000164622	KRT39 Keratin, type I cytoskeletal 39	1	1	6	1.606	0.613	8.92e-05
IPI00893002.1 -PROT:A4UGR9-6 :ENSP00000386619;ENSP00000415541 :OTTHUMP00000204897	XIRP2 Isoform 6 of Xin actin-binding repeat-containing protein 2	1	1	1	1.607	0.551	0.0388
IPI00869011.2 -PROT:Q9BXL7 :Q8TES3 :ENSP00000380150 :NP_115791 :HIT000014829 :OTTHUMP00000024641	CARD11 Caspase recruitment domain-containing protein 11	1	1	1	1.64	0.477	0.0151
IPI00739386.4 -PROT:Q86YV5 :ENSP00000330930 :NP_001074295 :HIT000042455 :OTTHUMP00000177032	PRAGMIN Tyrosine-protein kinase SgK223	1	1	2	1.653	0.557	0.00614
IPI00010415.2 -PROT:O00154-1 :ENSP00000367086 :NP_863654 :OTTHUMP00000001410	ACOT7 Isoform 1 of Cytosolic acyl coenzyme A thioester hydrolase	1	1	1	1.666	0.48	0.036
IPI00175151.7 -PROT:Q6N021-1 :B5MDM3 :ENSP00000369351 :NP_001120680	TET2 Isoform 1 of Probable methylcytosine dioxygenase TET2	1	1	2	1.737	0.514	0.00273
IPI00385917.4 -PROT:Q9ULQ1-2 :A5PKY2;B7Z2R5 :ENSP00000392533 :OTTHUMP00000169327	TPCN1 TPCN1 protein	1	1	1	1.746	0.608	0.0164
IPI00910512.1 :B4E3F4 :ENSP00000405865	ITGA5 cDNA FLJ50382, moderately similar to Integrin alpha-5	1	1	1	1.78	0.624	0.0179
IPI00005565.2 -PROT:P52824 :Q59FF7 :ENSP00000273814;ENSP00000384110 :NP_001338 :HIT000193397 :OTTHUMP00000112179	DGKQ Diacylglycerol kinase theta	1	1	1	1.826	0.588	0.00866
IPI00027971.2 -PROT:P49703 :ENSP00000322628 :NP_001652 :HIT000276261 :OTTHUMP00000181474	ARL4D ADP-ribosylation factor-like protein 4D	1	1	1	1.847	0.514	0.00482
IPI00296099.6	THBS1 Thrombospondin-1	1	1	6	1.903	0.954	0.0532
IPI00022501.1 -PROT:Q9NZQ0-1 :B4DGR2;Q53T06;Q53T53 :ENSP00000264711 :NP_057628 :OTTHUMP00000155184	DNAJC27 Isoform 1 of DnaJ homolog subfamily C member 27	1	1	2	1.968	0.516	0.000209
IPI00793653.1 :Q6NTH1;Q6PDT8;Q86W52 :ENSP00000407998;ENSP00000409993 :OTTHUMP00000065640	NCOR1 NCOR1 protein (Fragment)	1	1	3	2.266	0.798	5.38e-06
IPI00878979.1	RAD21L1 Isoform 2 of Double-strand-break repair protein rad21-like protein 1	1	1	4	2.333	0.665	2.29e-06
